# Supplementary material for: Identifying Novel Drug Targets for Epilepsy Through a Brain Transcriptome-Wide Association Study and Protein-Wide Association Study with Chemical-Gene-Interaction Analysis
Source: Mol Neurobiol. 2023 May 29;60(9):5055–66. doi: 10.1007/s12035-023-03382-z (PMC10415436; doi:10.1007/s12035-023-03382-z)
Supplement: Supplementary file 1 — (XLSX 17774 kb) [file 12035_2023_3382_MOESM1_ESM.xlsx]

## Sheet: Sheet1
Table S1. Results of TWAS
PANEL	FILE	ID	CHR	P0	P1	HSQ	BEST.GWAS.ID	BEST.GWAS.Z	EQTL.ID	EQTL.R2	EQTL.Z	EQTL.GWAS.Z	NSNP	NWGT	MODEL	MODELCV.R2	MODELCV.PV	TWAS.Z	TWAS.P	FDR
Brain_Amygdala	./WEIGHTS//Brain_Amygdala/Brain_Amygdala.ENSG00000273124.1.wgt.RDat	RP11-236B18.5	10	92757237	92757470	0.184725	rs2631685	4.59	rs2631685	0.012723	-3.44	4.589	441	8	lasso	0.05	0.021	-4.3933	1.12e-05	0.02548
Brain_Amygdala	./WEIGHTS//Brain_Amygdala/Brain_Amygdala.ENSG00000132612.14.wgt.RDat	VPS4A	16	69345259	69358945	0.13264	rs11075734	4.24	rs11075734	0.018286	-3.17	4.235	304	1	top1	0.018	0.11	-4.235	2.29e-05	0.0260487
Brain_Amygdala	./WEIGHTS//Brain_Amygdala/Brain_Amygdala.ENSG00000145780.6.wgt.RDat	FEM1C	5	114856608	114880591	0.044661	rs2034246	-4.29	rs1396489	-0.01	2.64	-2.024	505	505	blup	-0.00081	0.34	-4.1237	3.73e-05	0.0282858
Brain_Amygdala	./WEIGHTS//Brain_Amygdala/Brain_Amygdala.ENSG00000067601.6.wgt.RDat	PMS2P4	7	66752528	66767894	0.020717	rs11766382	4.1	rs11766843	-0.00538	-2.8	4.048	367	1	top1	-0.0054	0.46	-4.048	5.17e-05	0.0294044
Brain_Amygdala	./WEIGHTS//Brain_Amygdala/Brain_Amygdala.ENSG00000154237.8.wgt.RDat	LRRK1	15	101459489	101610317	0.121395	rs1807833	-3.91	rs1807833	-0.00677	3.11	-3.912	625	1	lasso	0.0061	0.22	-3.912	9.15e-05	0.0297375
Brain_Amygdala	./WEIGHTS//Brain_Amygdala/Brain_Amygdala.ENSG00000171928.9.wgt.RDat	TVP23B	17	18684308	18710027	0.303296	rs9907723	4.31	rs6502674	0.144	5.02	2.322	173	173	blup	0.23	1.2e-06	3.92255	8.76e-05	0.033215
Brain_Amygdala	./WEIGHTS//Brain_Amygdala/Brain_Amygdala.ENSG00000141127.10.wgt.RDat	PRPSAP2	17	18759612	18834581	0.297505	rs9907723	4.31	rs8066636	0.288	-5.5	4.07	154	15	lasso	0.31	1.1e-08	-3.94985	7.82e-05	0.035581
Brain_Amygdala	./WEIGHTS//Brain_Amygdala/Brain_Amygdala.ENSG00000171956.5.wgt.RDat	FOXB1	15	60296421	60353929	0.216301	rs7180766	-3.72	rs1869484	0.096323	3.96	-3.61566	482	1	top1	0.096	0.002	-3.61566	0.0003	0.0379167
Brain_Amygdala	./WEIGHTS//Brain_Amygdala/Brain_Amygdala.ENSG00000100416.8.wgt.RDat	TRMU	22	46726772	46753237	0.00531	rs1055659	4.14	rs6008933	-0.00645	2.59	-1.514	460	460	blup	0.016	0.12	3.73747	0.000186	0.0384682
Brain_Amygdala	./WEIGHTS//Brain_Amygdala/Brain_Amygdala.ENSG00000229415.5.wgt.RDat	SFTA3	14	36942493	36983034	0.111993	rs2057326	-4.34	rs17105714	-0.01176	-3.31	-1.547	594	594	blup	-0.0064	0.5	3.6189	0.000296	0.0396118
Brain_Amygdala	./WEIGHTS//Brain_Amygdala/Brain_Amygdala.ENSG00000076662.5.wgt.RDat	ICAM3	19	10444452	10450499	0.711496	rs10420809	-3.95	rs2304237	0.308	-5.65	3.669	388	1	top1	0.31	1.5e-08	-3.669	0.000244	0.03965
Brain_Amygdala	./WEIGHTS//Brain_Amygdala/Brain_Amygdala.ENSG00000060688.8.wgt.RDat	SNRNP40	1	31732417	31769662	0.038921	rs7520468	3.47	rs7515867	-0.0103	-2.55	2.57555	417	14	enet	-0.0034	0.4	-3.58838	0.000333	0.0398724
Brain_Amygdala	./WEIGHTS//Brain_Amygdala/Brain_Amygdala.ENSG00000138433.11.wgt.RDat	CIR1	2	175212750	175260443	0.05062	rs12994635	-3.93	rs10221679	-0.011734	-2.89	-0.01602	377	377	blup	-0.0035	0.41	3.6293	0.000284	0.0403813
Brain_Amygdala	./WEIGHTS//Brain_Amygdala/Brain_Amygdala.ENSG00000242267.2.wgt.RDat	SKINTL	1	48561764	48648100	0.099459	rs7536253	-3.68	rs7536253	0.000201	-3.34	-3.68	491	1	top1	0.0002	0.32	3.68	0.000233	0.040775
Brain_Amygdala	./WEIGHTS//Brain_Amygdala/Brain_Amygdala.ENSG00000163596.12.wgt.RDat	ICA1L	2	203640690	203736708	0.020647	rs6713203	-4.99	rs7600392	0.078715	2.89	3.564	244	1	top1	0.079	0.0049	3.564	0.000365	0.0415188
Brain_Amygdala	./WEIGHTS//Brain_Amygdala/Brain_Amygdala.ENSG00000271817.1.wgt.RDat	U3	4	159621843	159622060	0.233417	rs12510198	-5.01	rs6828666	0.0675	3.8	3.074	273	7	lasso	0.099	0.0017	3.4921	0.000479	0.0419125
Brain_Amygdala	./WEIGHTS//Brain_Amygdala/Brain_Amygdala.ENSG00000198862.9.wgt.RDat	LTN1	21	30300466	30365270	0.04243	rs11088088	4.22	rs2251381	-0.0118	-2.93	-3.547	429	1	lasso	0.0082	0.19	3.547	0.00039	0.04225
Brain_Amygdala	./WEIGHTS//Brain_Amygdala/Brain_Amygdala.ENSG00000228506.1.wgt.RDat	RP11-98I9.4	6	99872798	99879249	0.492769	rs4499939	-4.34	rs6570064	0.406	6.11	-3.737	476	1	top1	0.41	2e-11	-3.737	0.000186	0.042315
Brain_Amygdala	./WEIGHTS//Brain_Amygdala/Brain_Amygdala.ENSG00000240445.3.wgt.RDat	FOXO3B	17	18574259	18576105	0.081724	rs9907723	4.31	rs1555142	-0.00886	-2.94	3.61661	227	227	blup	0.0099	0.18	-3.63412	0.000279	0.042315
Brain_Amygdala	./WEIGHTS//Brain_Amygdala/Brain_Amygdala.ENSG00000154719.9.wgt.RDat	MRPL39	21	26957968	26979829	0.1444	rs4817045	5.08	rs9984734	0.000669	-3.33	3.499	378	1	top1	0.00067	0.31	-3.499	0.000467	0.042497
Brain_Amygdala	./WEIGHTS//Brain_Amygdala/Brain_Amygdala.ENSG00000253973.2.wgt.RDat	RP11-467K18.2	11	9025709	9086701	0.143217	rs7927350	-3.93	rs2291840	-0.00333	3.04	0.093	356	356	blup	0.0049	0.24	3.45908	0.000542	0.042519
Brain_Amygdala	./WEIGHTS//Brain_Amygdala/Brain_Amygdala.ENSG00000085415.11.wgt.RDat	SEH1L	18	12947132	12987535	0.21192	rs9916937	3.83	rs571002	0.0193	-3.6	3.483	388	3	lasso	0.039	0.037	-3.43164	0.0006	0.0426562
Brain_Amygdala	./WEIGHTS//Brain_Amygdala/Brain_Amygdala.ENSG00000160588.5.wgt.RDat	MPZL3	11	118097409	118123065	0.298841	rs2515800	-3.54	rs11216648	0.00197	-3.49	3.126	541	8	lasso	0.028	0.065	-3.44766	0.000565	0.0428458
Brain_Amygdala	./WEIGHTS//Brain_Amygdala/Brain_Amygdala.ENSG00000261798.1.wgt.RDat	RP1-118J21.25	1	40254648	40255843	0.242816	rs7539279	4.86	rs783820	-0.0111	2.87	-0.59267	383	383	blup	0.045	0.028	3.466	0.000528	0.0429
Brain_Amygdala	./WEIGHTS//Brain_Amygdala/Brain_Amygdala.ENSG00000101460.8.wgt.RDat	MAP1LC3A	20	33134658	33148149	0.2411	rs6087626	-3.87	rs6058108	0.115	3.94	-3.079	304	26	enet	0.17	4.9e-05	-3.47483	0.000511	0.0430565
Brain_Amygdala	./WEIGHTS//Brain_Amygdala/Brain_Amygdala.ENSG00000109919.5.wgt.RDat	MTCH2	11	47638867	47664175	0.080822	rs7114704	2.64	rs10838757	-0.00455	2.61	2.033	287	15	enet	0.0092	0.18	3.43672	0.000589	0.043225
Brain_Amygdala	./WEIGHTS//Brain_Amygdala/Brain_Amygdala.ENSG00000246922.4.wgt.RDat	UBAP1L	15	65385338	65407535	0.126952	rs10162671	-3.43	rs8036568	-0.011258	-3.13	2.56129	312	17	enet	-0.0096	0.67	-3.68413	0.000229	0.0434146
Brain_Amygdala	./WEIGHTS//Brain_Amygdala/Brain_Amygdala.ENSG00000099194.5.wgt.RDat	SCD	10	102106881	102124591	0.17861	rs603424	-3.5	rs603424	0.006562	3.29	-3.504	413	1	top1	0.0066	0.21	-3.504	0.000458	0.0434146
Brain_Amygdala	./WEIGHTS//Brain_Amygdala/Brain_Amygdala.ENSG00000131051.16.wgt.RDat	RBM39	20	34291532	34330234	0.180456	rs13037376	-4.15	rs2275274	0.00967	-3.34	1.812	292	14	enet	0.027	0.07	-3.51318	0.000443	0.0438185
Brain_Amygdala	./WEIGHTS//Brain_Amygdala/Brain_Amygdala.ENSG00000154723.8.wgt.RDat	ATP5J	21	27089973	27107984	0.0989	rs4817045	5.08	rs2829949	-0.0114	-3.02	-2.4355	390	3	lasso	-0.006	0.49	3.7823	0.000155	0.0440781
Brain_Amygdala	./WEIGHTS//Brain_Amygdala/Brain_Amygdala.ENSG00000131061.9.wgt.RDat	ZNF341	20	32319463	32380075	0.081549	rs6088316	-4.3	rs6142027	-0.00857	3.18	1.849	267	2	lasso	0.081	0.0043	3.74428	0.000181	0.0457528
Brain_Amygdala	./WEIGHTS//Brain_Amygdala/Brain_Amygdala.ENSG00000115935.12.wgt.RDat	WIPF1	2	175424300	175547644	0.405376	rs12994635	-3.93	rs3087907	0.181592	4.63	-3.51321	331	1	top1	0.18	2.3e-05	-3.5132	0.000443	0.0458102
Brain_Amygdala	./WEIGHTS//Brain_Amygdala/Brain_Amygdala.ENSG00000178803.6.wgt.RDat	ADORA2A-AS1	22	24825178	24871121	0.11471	rs16978673	3.47	rs1547359	0.0401	-3.54	3.403	388	1	top1	0.04	0.035	-3.403	0.000667	0.0459826
Brain_Amygdala	./WEIGHTS//Brain_Amygdala/Brain_Amygdala.ENSG00000159921.10.wgt.RDat	GNE	9	36214438	36277053	0.006549	rs7859667	-3.44	rs10973061	-0.00783	3.17	-3.386	391	1	lasso	0.044	0.029	-3.386	0.000709	0.0474404
Brain_Amygdala	./WEIGHTS//Brain_Amygdala/Brain_Amygdala.ENSG00000214941.3.wgt.RDat	ZSWIM7	17	15879874	15897144	0.418571	rs2051736	3.64	rs2157991	0.331	5.76	3.36	277	1	top1	0.33	3.3e-09	3.36	0.000779	0.047898
Brain_Amygdala	./WEIGHTS//Brain_Amygdala/Brain_Amygdala.ENSG00000230358.2.wgt.RDat	RP11-166O4.1	7	66744765	66751606	0.020282	rs11766382	4.1	rs3748107	0.104	3.32	3.374	360	1	top1	0.1	0.0014	3.374	0.000741	0.048165
Brain_Amygdala	./WEIGHTS//Brain_Amygdala/Brain_Amygdala.ENSG00000157540.15.wgt.RDat	DYRK1A	21	38738235	38889753	0.06254	rs2835941	3.41	rs7720	0.0329	-3.13	-3.365	496	1	top1	0.033	0.051	3.365	0.000765	0.0483437
Brain_Amygdala	./WEIGHTS//Brain_Amygdala/Brain_Amygdala.ENSG00000246792.2.wgt.RDat	RP11-68L18.1	8	91658669	91668826	0.136129	rs7846283	3.77	rs1015844	0.00102	2.69	3.3458	319	1	top1	0.001	0.3	3.3458	0.00082	0.0490921
Brain_Amygdala	./WEIGHTS//Brain_Amygdala/Brain_Amygdala.ENSG00000251432.2.wgt.RDat	RP11-420A23.1	4	129213906	129440549	0.151822	rs4975260	-2.17	rs1975878	-0.00829	-3.51	-1.4902	292	292	blup	0.086	0.0034	1.3088	0.190618	0.0500111
Brain_Amygdala	./WEIGHTS//Brain_Amygdala/Brain_Amygdala.ENSG00000079337.11.wgt.RDat	RAPGEF3	12	48128455	48164823	0.309012	rs1859281	4.09	rs12422983	0.023396	4.15	0.845	539	539	blup	0.16	8.7e-05	-1.30862	0.19066	0.0500441
Brain_Amygdala	./WEIGHTS//Brain_Amygdala/Brain_Amygdala.ENSG00000161281.6.wgt.RDat	COX7A1	19	36641824	36643771	0.290928	rs1878926	3.83	rs2972549	0.0994	-4.34	-0.495	333	333	blup	0.19	1.3e-05	-1.30807	0.190849	0.0501157
Brain_Amygdala	./WEIGHTS//Brain_Amygdala/Brain_Amygdala.ENSG00000143621.12.wgt.RDat	ILF2	1	153634512	153643524	0.172051	rs1047325	-2.92	rs3806232	-0.00266	3.13	-1.308	395	1	top1	-0.0027	0.38	-1.308	0.190873	0.050144
Brain_Amygdala	./WEIGHTS//Brain_Amygdala/Brain_Amygdala.ENSG00000148600.10.wgt.RDat	CDHR1	10	85954410	85979377	0.200997	rs736141	3	rs11595894	0.072084	-4.28	-1.418	541	3	lasso	0.079	0.0049	1.30681	0.191	0.0501994
Brain_Amygdala	./WEIGHTS//Brain_Amygdala/Brain_Amygdala.ENSG00000119718.6.wgt.RDat	EIF2B2	14	75469614	75476292	0.295296	rs8013942	-2.81	rs4384542	0.226768	-4.99	1.307	413	1	top1	0.23	1.9e-06	-1.307	0.191213	0.0502774
Brain_Amygdala	./WEIGHTS//Brain_Amygdala/Brain_Amygdala.ENSG00000000457.9.wgt.RDat	SCYL3	1	169818772	169863408	0.364526	rs629421	-3.25	rs12144057	0.0124	-3.98	-0.827	560	560	blup	0.15	0.0001	1.30469	0.191997	0.0505057
Brain_Amygdala	./WEIGHTS//Brain_Amygdala/Brain_Amygdala.ENSG00000169826.6.wgt.RDat	CSGALNACT2	10	43633934	43680756	0.514077	rs3122227	-2.82	rs2257767	0.386768	6.02	-1.304	391	1	top1	0.39	7.7e-11	-1.304	0.192	0.0505286
Brain_Amygdala	./WEIGHTS//Brain_Amygdala/Brain_Amygdala.ENSG00000140465.9.wgt.RDat	CYP1A1	15	75011883	75017951	0.340351	rs12906126	-2.92	rs6495112	0.034178	3.57	1.304	345	1	top1	0.034	0.048	1.304	0.192	0.0505508
Brain_Amygdala	./WEIGHTS//Brain_Amygdala/Brain_Amygdala.ENSG00000213937.3.wgt.RDat	CLDN9	16	3062457	3064506	0.22465	rs11646593	-2.99	rs2526269	0.243646	-4.92	1.304	357	1	top1	0.24	7.1e-07	-1.304	0.192	0.0505729
Brain_Amygdala	./WEIGHTS//Brain_Amygdala/Brain_Amygdala.ENSG00000272079.1.wgt.RDat	LA16c-380H5.5	16	3056121	3057386	0.32027	rs11646593	-2.99	rs2526269	0.327008	-5.49	1.304	355	1	top1	0.33	4.4e-09	-1.304	0.192	0.050595
Brain_Amygdala	./WEIGHTS//Brain_Amygdala/Brain_Amygdala.ENSG00000141569.6.wgt.RDat	TRIM65	17	73876416	73893084	0.275776	rs12450609	-2.86	rs9895947	0.171	4.14	1.305	390	1	top1	0.17	4.1e-05	1.305	0.192	0.0506172
Brain_Amygdala	./WEIGHTS//Brain_Amygdala/Brain_Amygdala.ENSG00000170049.5.wgt.RDat	KCNAB3	17	7825177	7833121	0.233625	rs858526	-4.05	rs10852894	-0.0118	-3.27	-0.974	505	505	blup	0.038	0.04	1.30417	0.192	0.0506393
Brain_Amygdala	./WEIGHTS//Brain_Amygdala/Brain_Amygdala.ENSG00000066651.13.wgt.RDat	TRMT11	6	126307576	126360422	0.050613	rs9375435	2.52	rs2024583	-0.00703	2.81	1.304	259	1	top1	-0.007	0.53	1.304	0.192234	0.0507232
Brain_Amygdala	./WEIGHTS//Brain_Amygdala/Brain_Amygdala.ENSG00000132429.5.wgt.RDat	POPDC3	6	105606155	105627870	0.122321	rs9398033	3.34	rs9499937	-0.0117	2.96	0.093	388	388	blup	0.014	0.14	-1.30376	0.192315	0.0507667
Brain_Amygdala	./WEIGHTS//Brain_Amygdala/Brain_Amygdala.ENSG00000197134.7.wgt.RDat	ZNF257	19	22235254	22274282	0.286615	rs10423507	-2.73	rs7255049	0.0326	-3.82	-0.675	319	4	lasso	0.12	0.00049	1.30337	0.192449	0.0508243
Brain_Amygdala	./WEIGHTS//Brain_Amygdala/Brain_Amygdala.ENSG00000204380.2.wgt.RDat	AC005042.4	2	159514849	159591514	0.10464	rs1719079	-3.57	rs4665004	0.053756	-2.86	1.303	497	1	top1	0.054	0.017	-1.303	0.192575	0.0508798
Brain_Amygdala	./WEIGHTS//Brain_Amygdala/Brain_Amygdala.ENSG00000234290.2.wgt.RDat	AC116366.6	5	131804582	131808735	0.056481	rs17622656	2.99	rs2069757	-0.00389	-3	-0.896	426	2	lasso	0.022	0.09	1.3007	0.193	0.0510143
Brain_Amygdala	./WEIGHTS//Brain_Amygdala/Brain_Amygdala.ENSG00000272760.1.wgt.RDat	RP11-5C23.1	7	154742936	154743898	0.459781	rs880730	3.45	rs3817519	-0.0115	3.02	-0.243	600	600	blup	0.028	0.064	1.3021	0.193	0.0510365
Brain_Amygdala	./WEIGHTS//Brain_Amygdala/Brain_Amygdala.ENSG00000165828.9.wgt.RDat	PRAP1	10	135160650	135166187	0.242609	rs880282	3.86	rs7918164	-0.011223	3.73	0.213	369	369	blup	0.12	0.00076	1.30123	0.193	0.0510588
Brain_Amygdala	./WEIGHTS//Brain_Amygdala/Brain_Amygdala.ENSG00000179133.7.wgt.RDat	C10orf67	10	23556124	23632885	0.333131	rs2147945	3.39	rs4259746	0.003889	4.05	-1.417	354	7	lasso	0.057	0.015	-1.30257	0.193	0.051081
Brain_Amygdala	./WEIGHTS//Brain_Amygdala/Brain_Amygdala.ENSG00000270111.1.wgt.RDat	RP11-271F18.4	10	10461501	10504312	0.123974	rs1928722	-3	rs9424095	-0.008605	2.94	-1.307	582	2	lasso	-0.0032	0.4	-1.30062	0.193	0.0511033
Brain_Amygdala	./WEIGHTS//Brain_Amygdala/Brain_Amygdala.ENSG00000117906.9.wgt.RDat	RCN2	15	77223960	77242601	0.012265	rs284907	1.95	rs17365438	-0.009761	2.48	1.335	234	2	lasso	0.017	0.12	1.30175	0.193	0.0511255
Brain_Amygdala	./WEIGHTS//Brain_Amygdala/Brain_Amygdala.ENSG00000181938.9.wgt.RDat	GINS3	16	58328984	58440048	0.03429	rs2271947	-2.85	rs3743581	-0.011749	-2.6	0.034	489	489	blup	0.045	0.027	-1.30254	0.193	0.0511478
Brain_Amygdala	./WEIGHTS//Brain_Amygdala/Brain_Amygdala.ENSG00000165621.4.wgt.RDat	OXGR1	13	97637973	97646984	0.246375	rs9556701	3.34	rs1501861	0.107	3.84	-0.995	358	6	lasso	0.11	0.001	-1.30109	0.19323	0.051231
Brain_Amygdala	./WEIGHTS//Brain_Amygdala/Brain_Amygdala.ENSG00000114473.9.wgt.RDat	IQCG	3	197615946	197687013	0.044304	rs12107047	-2.31	rs9838146	0.109	3.32	-1.301	201	1	top1	0.11	0.0011	-1.301	0.19326	0.0512612
Brain_Amygdala	./WEIGHTS//Brain_Amygdala/Brain_Amygdala.ENSG00000105523.3.wgt.RDat	FAM83E	19	49104067	49118111	0.555813	rs7255964	-3.19	rs3760785	0.0577	-4.47	-0.5596	460	460	blup	0.12	0.00056	1.30021	0.19353	0.0513552
Brain_Amygdala	./WEIGHTS//Brain_Amygdala/Brain_Amygdala.ENSG00000104432.8.wgt.RDat	IL7	8	79587978	79717758	0.155361	rs16906594	3.38	rs6991466	-0.00232	2.93	-1.296	324	5	lasso	0.0076	0.2	-1.3001	0.19356	0.0513854
Brain_Amygdala	./WEIGHTS//Brain_Amygdala/Brain_Amygdala.ENSG00000226496.1.wgt.RDat	LINC00323	21	42513427	42520060	0.40934	rs4818209	3.19	rs9974272	0.0925	-4.3	-1.781	585	5	lasso	0.18	2.2e-05	1.299	0.193927	0.0515052
Brain_Amygdala	./WEIGHTS//Brain_Amygdala/Brain_Amygdala.ENSG00000244405.3.wgt.RDat	ETV5	3	185764097	185828107	0.093941	rs9290822	4.08	rs6444089	-0.00949	3.16	1.299	438	1	lasso	-0.00069	0.33	1.299	0.19394	0.051531
Brain_Amygdala	./WEIGHTS//Brain_Amygdala/Brain_Amygdala.ENSG00000016602.8.wgt.RDat	CLCA4	1	87012761	87046437	0.075543	rs11161927	3.08	rs17129031	0.138	3.91	1.299	408	1	top1	0.14	0.00023	1.299	0.193944	0.0515545
Brain_Amygdala	./WEIGHTS//Brain_Amygdala/Brain_Amygdala.ENSG00000110660.10.wgt.RDat	SLC35F2	11	107661717	107799019	0.137126	rs1528494	-3.15	rs4754265	-0.00113	3.52	1.299	406	1	lasso	0.00063	0.31	1.299	0.193944	0.0515768
Brain_Amygdala	./WEIGHTS//Brain_Amygdala/Brain_Amygdala.ENSG00000260492.1.wgt.RDat	RP11-686F15.3	12	54144231	54145619	0.192225	rs33927265	-3.04	rs1809005	-0.008452	-2.99	-0.377	414	414	blup	0.0086	0.19	1.29897	0.19396	0.0516034
Brain_Amygdala	./WEIGHTS//Brain_Amygdala/Brain_Amygdala.ENSG00000086200.12.wgt.RDat	IPO11	5	61699799	61924409	0.01502	rs17474789	-2.67	rs6878813	0.0134	-3.01	1.298	373	1	top1	0.013	0.14	-1.298	0.194	0.0516364
Brain_Amygdala	./WEIGHTS//Brain_Amygdala/Brain_Amygdala.ENSG00000119977.16.wgt.RDat	TCTN3	10	97423158	97453900	0.059369	rs1410605	2.48	rs2275272	-0.002617	-2.77	-1.298	514	1	top1	-0.0026	0.38	1.298	0.194	0.0516588
Brain_Amygdala	./WEIGHTS//Brain_Amygdala/Brain_Amygdala.ENSG00000271948.1.wgt.RDat	RP11-242F4.2	8	17082473	17082978	0.368359	rs7842267	3.84	rs7007448	0.0766	4.08	-2.045	742	742	blup	0.12	0.00049	-1.2982	0.19421	0.0517371
Brain_Amygdala	./WEIGHTS//Brain_Amygdala/Brain_Amygdala.ENSG00000196748.5.wgt.RDat	CLPSL2	6	35744371	35747329	0.164746	rs7747793	-3.03	rs6457823	0.0133	2.93	1.298	412	1	top1	0.013	0.15	1.298	0.194287	0.05178
Brain_Amygdala	./WEIGHTS//Brain_Amygdala/Brain_Amygdala.ENSG00000214097.4.wgt.RDat	SMCO1	3	196233748	196242237	0.15489	rs7639719	-2.91	rs11924930	-0.00595	2.85	-1.298	410	1	top1	-0.006	0.49	-1.298	0.19429	0.0518032
Brain_Amygdala	./WEIGHTS//Brain_Amygdala/Brain_Amygdala.ENSG00000165502.6.wgt.RDat	RPL36AL	14	50085237	50087403	0.244451	rs3218799	3.43	rs3007030	0.048056	-3.94	-0.919	383	3	lasso	0.08	0.0045	1.29795	0.194305	0.0518296
Brain_Amygdala	./WEIGHTS//Brain_Amygdala/Brain_Amygdala.ENSG00000272948.1.wgt.RDat	AP001412.1	21	38640263	38640785	0.27072	rs2835941	3.41	rs762143	-0.0115	-3.27	-0.5444	459	28	enet	0.0039	0.25	-1.2976	0.194428	0.0518848
Brain_Amygdala	./WEIGHTS//Brain_Amygdala/Brain_Amygdala.ENSG00000180172.5.wgt.RDat	RPS12P23	13	21668457	21668853	0.239509	rs6490631	3.23	rs1200055	-0.0111	2.8	0.832	427	427	blup	0.0011	0.3	1.29673	0.19472	0.0519852
Brain_Amygdala	./WEIGHTS//Brain_Amygdala/Brain_Amygdala.ENSG00000257038.1.wgt.RDat	RP11-800A3.7	11	73018280	73019333	0.065593	rs2511062	-2.25	rs6592528	-0.0117	2.78	-1.297	295	12	lasso	-0.0029	0.39	-1.29665	0.194751	0.0520159
Brain_Amygdala	./WEIGHTS//Brain_Amygdala/Brain_Amygdala.ENSG00000179388.8.wgt.RDat	EGR3	8	22545172	22550815	0.361898	rs2048651	3.49	rs4872463	0.0808	3.66	1.296	508	1	top1	0.081	0.0044	1.296	0.19498	0.0520996
Brain_Amygdala	./WEIGHTS//Brain_Amygdala/Brain_Amygdala.ENSG00000179761.7.wgt.RDat	PIPOX	17	27277701	27384234	0.200651	rs7217677	2.5	rs2279958	0.0255	-3.3	-1.295	316	1	top1	0.025	0.075	1.295	0.195	0.0521274
Brain_Amygdala	./WEIGHTS//Brain_Amygdala/Brain_Amygdala.ENSG00000165113.8.wgt.RDat	GKAP1	9	86354336	86444431	0.360514	rs4147132	-3.99	rs7031676	-0.0116	-3.29	-2.045	535	535	blup	0.033	0.052	1.29505	0.195303	0.0522309
Brain_Amygdala	./WEIGHTS//Brain_Amygdala/Brain_Amygdala.ENSG00000234072.1.wgt.RDat	AC074117.10	2	27579360	27590489	0.025717	rs10865456	-3	rs11675428	0.028098	2.86	-1.29477	301	1	top1	0.028	0.065	-1.2948	0.1954	0.0522794
Brain_Amygdala	./WEIGHTS//Brain_Amygdala/Brain_Amygdala.ENSG00000138722.5.wgt.RDat	MMRN1	4	90800683	90875780	0.284563	rs10516865	4.1	rs1442138	0.232	5.16	1.294	388	1	top1	0.23	1.4e-06	1.294	0.195665	0.0523728
Brain_Amygdala	./WEIGHTS//Brain_Amygdala/Brain_Amygdala.ENSG00000064651.9.wgt.RDat	SLC12A2	5	127419458	127525380	0.148923	rs7711172	-3.58	rs2409034	-0.0117	-3.01	-2.6946	379	6	enet	-0.005	0.45	1.2938	0.196	0.0524851
Brain_Amygdala	./WEIGHTS//Brain_Amygdala/Brain_Amygdala.ENSG00000254187.1.wgt.RDat	CTB-78F1.1	5	167080233	167087486	0.153914	rs7715979	3.43	rs1422531	-0.0117	-3.22	-1.699	456	2	lasso	0.043	0.031	1.2921	0.196	0.0525077
Brain_Amygdala	./WEIGHTS//Brain_Amygdala/Brain_Amygdala.ENSG00000106483.7.wgt.RDat	SFRP4	7	37945543	38065297	0.140457	rs4723745	3.49	rs1019179	0.0188	3.07	-1.293	607	1	top1	0.019	0.11	-1.293	0.196	0.0525303
Brain_Amygdala	./WEIGHTS//Brain_Amygdala/Brain_Amygdala.ENSG00000108684.10.wgt.RDat	ASIC2	17	31340105	32501983	0.264164	rs444953	-4.04	rs4795917	0.0173	3.02	-1.37512	733	8	lasso	0.019	0.11	-1.29228	0.196	0.0525529
Brain_Amygdala	./WEIGHTS//Brain_Amygdala/Brain_Amygdala.ENSG00000264364.2.wgt.RDat	DYNLL2	17	56160776	56172897	0.028548	rs9901765	-4.66	rs8071026	0.0165	-3.27	-1.292	465	1	top1	0.017	0.12	1.292	0.196	0.0525754
Brain_Amygdala	./WEIGHTS//Brain_Amygdala/Brain_Amygdala.ENSG00000228016.1.wgt.RDat	RAPGEF4-AS1	2	173541869	173600934	0.441222	rs4972753	-3.24	rs10193942	0.012263	3.89	0.868	492	6	lasso	0.079	0.0048	1.2925	0.196194	0.0526501
Brain_Amygdala	./WEIGHTS//Brain_Amygdala/Brain_Amygdala.ENSG00000122026.6.wgt.RDat	RPL21	13	27825446	27830828	0.299688	rs9579035	3.42	rs17084874	0.00481	-3.27	0.86	604	2	lasso	0.0077	0.2	-1.29198	0.19637	0.05272
Brain_Amygdala	./WEIGHTS//Brain_Amygdala/Brain_Amygdala.ENSG00000178449.4.wgt.RDat	COX14	12	50505762	50514240	0.03282	rs613066	2.96	rs7294618	-0.003949	2.66	1.285	309	8	enet	0.041	0.033	1.29084	0.19676	0.0528474
Brain_Amygdala	./WEIGHTS//Brain_Amygdala/Brain_Amygdala.ENSG00000234373.1.wgt.RDat	SNX18P7	9	33576378	33577012	0.29125	rs855530	2.83	rs2785210	0.0755	3.69	-0.943	363	363	blup	0.077	0.0054	-1.29054	0.196865	0.0528982
Brain_Amygdala	./WEIGHTS//Brain_Amygdala/Brain_Amygdala.ENSG00000270427.1.wgt.RDat	NRBF2P5	10	5818034	5818821	0.140707	rs3750671	-3.58	rs670856	-0.007802	-2.93	-1.289	718	2	lasso	0.029	0.062	1.2893	0.197	0.0529572
Brain_Amygdala	./WEIGHTS//Brain_Amygdala/Brain_Amygdala.ENSG00000265625.1.wgt.RDat	RP11-68I3.11	17	27971814	27972865	0.008079	rs4794859	2.77	rs12452857	-0.0114	2.81	-0.739	304	304	blup	0.0038	0.25	-1.29103	0.197	0.0529799
Brain_Amygdala	./WEIGHTS//Brain_Amygdala/Brain_Amygdala.ENSG00000124103.8.wgt.RDat	FAM209A	20	55099542	55101198	0.238272	rs6513239	3.15	rs1326022	0.0165	2.65	1.038	602	12	enet	0.018	0.11	1.29011	0.197013	0.0530061
Brain_Amygdala	./WEIGHTS//Brain_Amygdala/Brain_Amygdala.ENSG00000112078.9.wgt.RDat	KCTD20	6	36410667	36458920	0.066522	rs6457892	-3.12	rs6903663	-0.00166	2.97	1.29	504	1	lasso	0.0078	0.2	1.28998	0.197059	0.0530412
Brain_Amygdala	./WEIGHTS//Brain_Amygdala/Brain_Amygdala.ENSG00000115350.7.wgt.RDat	POLE4	2	75185619	75197255	0.466082	rs4443024	-2.6	rs4366930	-0.010059	-3.52	1.53126	469	469	blup	0.07	0.0076	-1.2899	0.197102	0.0530755
Brain_Amygdala	./WEIGHTS//Brain_Amygdala/Brain_Amygdala.ENSG00000138678.6.wgt.RDat	AGPAT9	4	84457067	84527028	0.069799	rs11722753	-3.87	rs1847819	-0.00988	-2.94	1.198	407	2	lasso	-0.0062	0.5	-1.2898	0.197116	0.053102
Brain_Amygdala	./WEIGHTS//Brain_Amygdala/Brain_Amygdala.ENSG00000248100.2.wgt.RDat	RP11-709A23.1	12	27699983	27705706	0.121786	rs11049068	3.24	rs987547	0.01306	2.91	0.555	509	3	lasso	0.07	0.0075	1.28979	0.19712	0.0531258
Brain_Amygdala	./WEIGHTS//Brain_Amygdala/Brain_Amygdala.ENSG00000228252.4.wgt.RDat	COL6A4P2	3	129931666	129992649	0.724892	rs1396329	-3.04	rs9757129	0.478	-6.45	1.2378	330	6	lasso	0.48	6.4e-14	-1.28913	0.19735	0.0532106
Brain_Amygdala	./WEIGHTS//Brain_Amygdala/Brain_Amygdala.ENSG00000137547.4.wgt.RDat	MRPL15	8	55047770	55060461	0.338346	rs7465143	2.27	rs1483539	-0.0104	-3.84	-0.482	418	418	blup	0.047	0.024	1.289	0.19739	0.0532441
Brain_Amygdala	./WEIGHTS//Brain_Amygdala/Brain_Amygdala.ENSG00000101134.7.wgt.RDat	DOK5	20	53092136	53267710	0.033096	rs6023101	-3.49	rs2585424	-0.011	-3.57	0.4526	632	631	blup	0.015	0.13	-1.28751	0.197917	0.0534091
Brain_Amygdala	./WEIGHTS//Brain_Amygdala/Brain_Amygdala.ENSG00000247572.3.wgt.RDat	CKMT2-AS1	5	80499903	80597379	0.901194	rs4703822	-2.79	rs6893467	0.213	5.85	0.95	463	17	enet	0.45	5.5e-13	1.287	0.198	0.0534543
Brain_Amygdala	./WEIGHTS//Brain_Amygdala/Brain_Amygdala.ENSG00000250286.1.wgt.RDat	RP11-94C24.8	17	48614655	48616115	0.523947	rs4793629	2.62	rs7221352	0.0923	3.76	-0.812	466	10	lasso	0.18	2.6e-05	-1.28604	0.198	0.0534771
Brain_Amygdala	./WEIGHTS//Brain_Amygdala/Brain_Amygdala.ENSG00000100058.8.wgt.RDat	CRYBB2P1	22	25844072	25916821	0.71576	rs5996898	-2.83	rs6004658	0.207	4.57	-1.287	515	1	top1	0.21	5.6e-06	-1.287	0.198094	0.0535253
Brain_Amygdala	./WEIGHTS//Brain_Amygdala/Brain_Amygdala.ENSG00000234741.3.wgt.RDat	GAS5	1	173833080	173838020	0.229967	rs11811598	-2.76	rs4652283	-0.0116	2.88	-0.666	265	265	blup	-0.0063	0.5	-1.2867	0.198198	0.0535763
Brain_Amygdala	./WEIGHTS//Brain_Amygdala/Brain_Amygdala.ENSG00000109654.10.wgt.RDat	TRIM2	4	154073494	154260472	0.308131	rs7670831	-3.5	rs2406226	0.0401	-3.56	-0.265	447	24	enet	0.11	0.00099	1.2866	0.198236	0.0536094
Brain_Amygdala	./WEIGHTS//Brain_Amygdala/Brain_Amygdala.ENSG00000173960.8.wgt.RDat	UBXN2A	2	24150155	24227779	0.077188	rs7579413	3.22	rs2081302	-0.011672	-2.8	1.327	376	5	enet	-0.0027	0.38	-1.2865	0.198256	0.0536377
Brain_Amygdala	./WEIGHTS//Brain_Amygdala/Brain_Amygdala.ENSG00000263327.2.wgt.RDat	TAPT1-AS1	4	16228286	16321763	0.131629	rs13140264	3.44	rs6845349	-0.00415	-2.78	-1.522	604	10	enet	0.0021	0.28	1.2852	0.19873	0.0537888
Brain_Amygdala	./WEIGHTS//Brain_Amygdala/Brain_Amygdala.ENSG00000084710.9.wgt.RDat	EFR3B	2	25264999	25378243	0.014675	rs6545729	3.46	rs7575625	-0.010274	3.31	1.285	332	1	top1	-0.01	0.72	1.285	0.198792	0.0538285
Brain_Amygdala	./WEIGHTS//Brain_Amygdala/Brain_Amygdala.ENSG00000178878.8.wgt.RDat	APOLD1	12	12878851	12966249	0.115913	rs13479	-3.89	rs2160586	0.005737	3.46	-0.658	499	8	enet	0.029	0.061	-1.28456	0.19895	0.0538942
Brain_Amygdala	./WEIGHTS//Brain_Amygdala/Brain_Amygdala.ENSG00000090857.9.wgt.RDat	PDPR	16	70147529	70195203	0.11163	rs11075734	4.24	rs6499323	-0.010767	2.48	1.265	190	6	enet	-0.0031	0.39	1.2841	0.199	0.0539307
Brain_Amygdala	./WEIGHTS//Brain_Amygdala/Brain_Amygdala.ENSG00000145391.9.wgt.RDat	SETD7	4	140417095	140527853	0.00189	rs7688447	-3.43	rs17050982	0.0404	-2.62	-0.078	450	450	blup	0.073	0.0064	1.2843	0.199025	0.0539604
Brain_Amygdala	./WEIGHTS//Brain_Amygdala/Brain_Amygdala.ENSG00000270112.2.wgt.RDat	RP11-742D12.2	18	44339774	44340307	0.13706	rs328125	-3.12	rs3893181	-0.004745	-3.3	1.388	499	6	lasso	0.005	0.23	-1.28431	0.19903	0.0539847
Brain_Amygdala	./WEIGHTS//Brain_Amygdala/Brain_Amygdala.ENSG00000115234.6.wgt.RDat	SNX17	2	27593389	27599995	0.242102	rs10865456	-3	rs3817588	0.036827	-3.59	-0.664	303	303	blup	0.074	0.0062	1.2842	0.199063	0.0540166
Brain_Amygdala	./WEIGHTS//Brain_Amygdala/Brain_Amygdala.ENSG00000227066.1.wgt.RDat	RP3-340N1.2	1	20480831	20487061	0.421396	rs599367	3.21	rs2301475	0.26	4.81	1.284	594	1	top1	0.26	2.8e-07	1.284	0.199142	0.054061
Brain_Amygdala	./WEIGHTS//Brain_Amygdala/Brain_Amygdala.ENSG00000169062.10.wgt.RDat	UPF3A	13	115047059	115071283	0.153253	rs9604566	-4.23	rs9562165	0.019	3.34	-1.414	186	16	enet	0.027	0.068	-1.28359	0.19929	0.0541242
Brain_Amygdala	./WEIGHTS//Brain_Amygdala/Brain_Amygdala.ENSG00000188848.11.wgt.RDat	BEND4	4	42112955	42154895	0.004213	rs13148015	3.04	rs6834302	-0.00869	3.18	0.754	447	447	blup	0.0078	0.2	1.2831	0.199466	0.054195
Brain_Amygdala	./WEIGHTS//Brain_Amygdala/Brain_Amygdala.ENSG00000227110.2.wgt.RDat	LMCD1-AS1	3	7994492	8653610	0.331489	rs17048945	3.17	rs9811322	-0.00708	-3.54	-1.667	723	723	blup	-0.0047	0.44	1.28264	0.19962	0.0542598
Brain_Amygdala	./WEIGHTS//Brain_Amygdala/Brain_Amygdala.ENSG00000085982.9.wgt.RDat	USP40	2	234384166	234475428	0.363181	rs741160	-3.15	rs1002846	0.01232	3.29	0.18436	734	734	blup	0.063	0.011	-1.2826	0.199621	0.0542831
Brain_Amygdala	./WEIGHTS//Brain_Amygdala/Brain_Amygdala.ENSG00000226562.2.wgt.RDat	RP11-255A11.21	9	33580693	33605289	0.367233	rs855530	2.83	rs12005354	0.0954	3.6	-0.842	362	362	blup	0.24	8.7e-07	-1.28228	0.199744	0.0543396
Brain_Amygdala	./WEIGHTS//Brain_Amygdala/Brain_Amygdala.ENSG00000182993.3.wgt.RDat	C12orf60	12	14956506	15059520	0.40981	rs7297700	3.06	rs10744078	0.280277	5.11	1.282	370	1	top1	0.28	8.1e-08	1.282	0.19984	0.0543887
Brain_Amygdala	./WEIGHTS//Brain_Amygdala/Brain_Amygdala.ENSG00000084072.12.wgt.RDat	PPIE	1	40157854	40229586	0.645071	rs7539279	4.86	rs12074147	0.365	5.68	1.282	388	1	top1	0.36	3.6e-10	1.282	0.199843	0.0544126
Brain_Amygdala	./WEIGHTS//Brain_Amygdala/Brain_Amygdala.ENSG00000162782.11.wgt.RDat	TDRD5	1	179560748	179660407	0.304936	rs10913710	3.3	rs913514	0.106	4.31	1.282	475	1	lasso	0.14	0.00022	1.282	0.199843	0.0544356
Brain_Amygdala	./WEIGHTS//Brain_Amygdala/Brain_Amygdala.ENSG00000124733.3.wgt.RDat	MEA1	6	42980081	42981706	0.009094	rs9462853	-3.15	rs9471889	0.0262	2.58	-1.282	366	1	top1	0.026	0.072	-1.282	0.199843	0.0544587
Brain_Amygdala	./WEIGHTS//Brain_Amygdala/Brain_Amygdala.ENSG00000228510.2.wgt.RDat	RP11-339B21.8	9	131206866	131208907	0.148975	rs16930760	-2.53	rs2807622	0.107	-3.68	1.282	281	1	lasso	0.14	0.00018	-1.282	0.199843	0.0544817
Brain_Amygdala	./WEIGHTS//Brain_Amygdala/Brain_Amygdala.ENSG00000254919.1.wgt.RDat	RP11-698N11.2	11	35936601	35940289	0.160756	rs11604998	-3.89	rs2048568	0.185	4.49	1.282	602	1	top1	0.19	1.9e-05	1.282	0.199843	0.0545047
Brain_Amygdala	./WEIGHTS//Brain_Amygdala/Brain_Amygdala.ENSG00000119636.11.wgt.RDat	CCDC176	14	74486103	74532795	0.046902	rs8012476	3.4	rs4899482	0.039391	3.12	-1.282	394	1	top1	0.039	0.036	-1.282	0.199843	0.0545278
Brain_Amygdala	./WEIGHTS//Brain_Amygdala/Brain_Amygdala.ENSG00000273137.1.wgt.RDat	RP3-402G11.28	22	50646890	50647971	0.1051	rs713669	-3.07	rs6010198	0.0146	3.36	-1.282	399	1	top1	0.015	0.14	-1.282	0.199843	0.0545508
Brain_Amygdala	./WEIGHTS//Brain_Amygdala/Brain_Amygdala.ENSG00000108175.12.wgt.RDat	ZMIZ1	10	80828792	81076276	0.263299	rs1250574	3.73	rs1250559	-0.007232	2.78	-0.412	567	567	blup	0.027	0.07	-1.28195	0.2	0.0546167
Brain_Amygdala	./WEIGHTS//Brain_Amygdala/Brain_Amygdala.ENSG00000225140.1.wgt.RDat	RP11-809C18.3	10	674578	677195	0.210341	rs12254690	-3.66	rs10795292	0.094456	-3.52	1.281	388	1	top1	0.094	0.0022	-1.281	0.2	0.0546398
Brain_Amygdala	./WEIGHTS//Brain_Amygdala/Brain_Amygdala.ENSG00000140365.11.wgt.RDat	COMMD4	15	75628232	75634268	0.009626	rs12906126	-2.92	rs11547316	0.078119	2.84	1.282	244	1	top1	0.078	0.005	1.282	0.2	0.0546628
Brain_Amygdala	./WEIGHTS//Brain_Amygdala/Brain_Amygdala.ENSG00000125107.12.wgt.RDat	CNOT1	16	58554432	58663790	0.09481	rs12596169	-2.67	rs4356470	0.001776	2.97	0.98046	469	2	lasso	0.037	0.04	1.28244	0.2	0.0546859
Brain_Amygdala	./WEIGHTS//Brain_Amygdala/Brain_Amygdala.ENSG00000267795.1.wgt.RDat	SMIM22	16	4838523	4846337	0.01015	rs6500596	-3.89	rs3813746	0.00763	-2.75	1.28162	389	1	top1	0.0076	0.2	-1.28162	0.2	0.0547089
Brain_Amygdala	./WEIGHTS//Brain_Amygdala/Brain_Amygdala.ENSG00000237461.1.wgt.RDat	RP11-554F20.1	9	102348068	102582171	0.217602	rs7036972	-2.86	rs10989051	-0.0118	-2.92	-2.855	295	29	enet	0.0051	0.23	1.28003	0.200535	0.0548784
Brain_Amygdala	./WEIGHTS//Brain_Amygdala/Brain_Amygdala.ENSG00000228215.2.wgt.RDat	RP11-541F9.2	1	191844625	191980390	0.140162	rs1175142	-3.4	rs833986	0.05	3.44	-1.28	332	1	top1	0.05	0.021	-1.28	0.200545	0.0549043
Brain_Amygdala	./WEIGHTS//Brain_Amygdala/Brain_Amygdala.ENSG00000157020.13.wgt.RDat	SEC13	3	10342615	10362862	0.036139	rs17033245	3.29	rs6442169	0.0127	2.5	1.28	614	1	top1	0.013	0.15	1.28	0.20055	0.0549287
Brain_Amygdala	./WEIGHTS//Brain_Amygdala/Brain_Amygdala.ENSG00000131732.7.wgt.RDat	ZCCHC9	5	80597409	80609116	0.017812	rs4703822	-2.79	rs10079031	-0.00706	2.96	0.6053	463	2	lasso	-0.0057	0.47	1.2789	0.201	0.0550752
Brain_Amygdala	./WEIGHTS//Brain_Amygdala/Brain_Amygdala.ENSG00000242258.1.wgt.RDat	LINC00996	7	150130742	150145228	0.000689	rs10270302	3.22	rs16884656	0.00631	-2.35	1.278	389	1	top1	0.0063	0.22	-1.278	0.201	0.0550983
Brain_Amygdala	./WEIGHTS//Brain_Amygdala/Brain_Amygdala.ENSG00000272894.1.wgt.RDat	RP5-1159O4.1	7	7592093	7606502	0.195918	rs1294656	-3.26	rs7795005	-0.0117	-3.59	-1.2701	710	710	blup	0.0038	0.25	-1.27939	0.201	0.0551215
Brain_Amygdala	./WEIGHTS//Brain_Amygdala/Brain_Amygdala.ENSG00000151150.16.wgt.RDat	ANK3	10	61786056	62493248	0.120897	rs9415614	3.85	rs10821803	0.000445	-3.03	-1.28	429	1	top1	0.00045	0.31	1.28	0.201	0.0551447
Brain_Amygdala	./WEIGHTS//Brain_Amygdala/Brain_Amygdala.ENSG00000140263.9.wgt.RDat	SORD	15	45315302	45369383	0.125202	rs2204257	-3.45	rs925350	-0.003146	-3.46	-1.183	306	3	lasso	0.0024	0.28	1.27969	0.201	0.0551678
Brain_Amygdala	./WEIGHTS//Brain_Amygdala/Brain_Amygdala.ENSG00000110719.5.wgt.RDat	TCIRG1	11	67806483	67818131	0.291146	rs36027301	-3.31	rs674857	0.035	3.15	-1.278	278	1	top1	0.035	0.045	-1.278	0.201249	0.0552594
Brain_Amygdala	./WEIGHTS//Brain_Amygdala/Brain_Amygdala.ENSG00000166452.7.wgt.RDat	AKIP1	11	8932686	8941622	0.25846	rs7480643	-3.92	rs7396115	-0.00883	2.87	-0.175	368	368	blup	0.024	0.081	-1.27681	0.201668	0.0553977
Brain_Amygdala	./WEIGHTS//Brain_Amygdala/Brain_Amygdala.ENSG00000171502.10.wgt.RDat	COL24A1	1	86194916	86622626	0.127841	rs17128768	-2.81	rs4912453	-0.00971	-3.24	-0.646	485	2	lasso	0.095	0.0021	1.27652	0.201773	0.0554498
Brain_Amygdala	./WEIGHTS//Brain_Amygdala/Brain_Amygdala.ENSG00000083520.10.wgt.RDat	DIS3	13	73330337	73356196	0.231427	rs6562748	-3.26	rs9530138	0.00562	4.14	-0.017	517	517	blup	0.05	0.021	-1.27646	0.20179	0.0554777
Brain_Amygdala	./WEIGHTS//Brain_Amygdala/Brain_Amygdala.ENSG00000149131.11.wgt.RDat	SERPING1	11	57364860	57382326	0.083844	rs717211	-3.44	rs11228925	-0.0112	-3.02	0.342	385	385	blup	-0.0027	0.38	-1.27629	0.201852	0.055518
Brain_Amygdala	./WEIGHTS//Brain_Amygdala/Brain_Amygdala.ENSG00000249664.1.wgt.RDat	CTD-2227C6.2	5	82308104	82308928	0.232047	rs7702166	-3.98	rs7717856	0.106	-4.46	0.552	403	6	enet	0.19	1.6e-05	-1.2757	0.202	0.055582
Brain_Amygdala	./WEIGHTS//Brain_Amygdala/Brain_Amygdala.ENSG00000155897.5.wgt.RDat	ADCY8	8	131792547	132054672	0.341286	rs10505568	2.92	rs2149891	-0.0113	3.04	-1.786	546	546	blup	0.024	0.081	-1.2756	0.2021	0.0556328
Brain_Amygdala	./WEIGHTS//Brain_Amygdala/Brain_Amygdala.ENSG00000074219.9.wgt.RDat	TEAD2	19	49844118	49865714	0.293089	rs11557714	-2.9	rs2303758	0.214	4.73	-1.275	373	1	top1	0.21	3.9e-06	-1.275	0.202309	0.0557137
Brain_Amygdala	./WEIGHTS//Brain_Amygdala/Brain_Amygdala.ENSG00000268686.1.wgt.RDat	AC010524.2	19	49871962	49891338	0.18102	rs11557714	-2.73	rs2303758	0.0904	3.55	-1.275	371	1	top1	0.09	0.0027	-1.275	0.202309	0.055737
Brain_Amygdala	./WEIGHTS//Brain_Amygdala/Brain_Amygdala.ENSG00000175182.9.wgt.RDat	FAM131A	3	184053714	184063972	0.197811	rs10937179	-2.66	rs2176827	7.51e-05	3.51	-1.274	515	1	top1	7.5e-05	0.32	-1.274	0.20266	0.0558571
Brain_Amygdala	./WEIGHTS//Brain_Amygdala/Brain_Amygdala.ENSG00000197020.6.wgt.RDat	ZNF100	19	21905568	21950430	0.602159	rs10423507	-2.77	rs6511286	0.179	5.03	0.6686	298	7	lasso	0.34	1.7e-09	1.27393	0.20269	0.0558887
Brain_Amygdala	./WEIGHTS//Brain_Amygdala/Brain_Amygdala.ENSG00000263002.3.wgt.RDat	ZNF234	19	44645710	44663156	0.085045	rs381759	3.13	rs4459653	0.00881	3.36	1.227	493	492	blup	0.013	0.15	1.2734	0.202877	0.0559636
Brain_Amygdala	./WEIGHTS//Brain_Amygdala/Brain_Amygdala.ENSG00000095015.5.wgt.RDat	MAP3K1	5	56111401	56191979	0.247891	rs7712385	2.47	rs4700671	-0.0035	3.43	1.7229	512	7	lasso	0.021	0.093	1.273	0.203	0.056021
Brain_Amygdala	./WEIGHTS//Brain_Amygdala/Brain_Amygdala.ENSG00000128596.12.wgt.RDat	CCDC136	7	128430811	128462186	0.096486	rs12530672	2.54	rs10488627	0.00285	-2.65	-1.272	341	1	top1	0.0029	0.27	1.272	0.203	0.0560444
Brain_Amygdala	./WEIGHTS//Brain_Amygdala/Brain_Amygdala.ENSG00000273038.1.wgt.RDat	RP11-479G22.8	10	33176189	33178239	0.235512	rs2990986	-2.58	rs2990962	0.063268	-4.03	-1.071	449	449	blup	0.11	0.0013	1.27248	0.203	0.0560678
Brain_Amygdala	./WEIGHTS//Brain_Amygdala/Brain_Amygdala.ENSG00000263072.1.wgt.RDat	RP11-473M20.14	16	3166043	3184883	0.46426	rs2240144	3.36	rs2735537	0.233594	5.25	0.427	389	5	lasso	0.28	7.5e-08	1.27303	0.203	0.0560912
Brain_Amygdala	./WEIGHTS//Brain_Amygdala/Brain_Amygdala.ENSG00000099940.7.wgt.RDat	SNAP29	22	21213271	21245506	0.46445	rs1558657	-3.69	rs2072513	0.0935	3.83	2.338	430	11	lasso	0.15	0.00014	1.27241	0.203229	0.0561779
Brain_Amygdala	./WEIGHTS//Brain_Amygdala/Brain_Amygdala.ENSG00000255557.1.wgt.RDat	RP11-770G2.2	11	65513200	65539056	0.043801	rs472518	3.49	rs17491607	-0.00668	-3.01	-0.325	330	12	enet	0.023	0.086	1.27236	0.203245	0.0562057
Brain_Amygdala	./WEIGHTS//Brain_Amygdala/Brain_Amygdala.ENSG00000197763.8.wgt.RDat	TXNRD3	3	126290622	126373998	0.151385	rs16838087	-2.71	rs4679336	-0.0103	-3.31	-1.423	541	4	lasso	0.0039	0.25	1.27218	0.20331	0.0562471
Brain_Amygdala	./WEIGHTS//Brain_Amygdala/Brain_Amygdala.ENSG00000168268.6.wgt.RDat	NT5DC2	3	52558512	52569070	0.10196	rs3821841	2.94	rs1010554	-0.00491	2.79	-1.271	371	1	top1	-0.0049	0.45	-1.271	0.20373	0.0563868
Brain_Amygdala	./WEIGHTS//Brain_Amygdala/Brain_Amygdala.ENSG00000135362.9.wgt.RDat	PRR5L	11	36317838	36486754	0.333605	rs11604998	-3.89	rs11033513	0.0109	-3.4	-3.14606	611	15	enet	0.097	0.0019	1.27065	0.203855	0.0564449
Brain_Amygdala	./WEIGHTS//Brain_Amygdala/Brain_Amygdala.ENSG00000176236.4.wgt.RDat	C10orf111	10	15137384	15139178	0.381094	rs17301063	-3.06	rs755277	-0.006093	-3.36	-1.697	539	5	lasso	0.0012	0.3	1.27094	0.204	0.0565086
Brain_Amygdala	./WEIGHTS//Brain_Amygdala/Brain_Amygdala.ENSG00000164123.6.wgt.RDat	C4orf45	4	159814286	159959912	0.131632	rs4591547	4.19	rs13127789	-0.00828	-2.57	2.601	274	274	blup	0.0045	0.24	-3.1914	0.001416	0.0565158
Brain_Amygdala	./WEIGHTS//Brain_Amygdala/Brain_Amygdala.ENSG00000187479.4.wgt.RDat	C11orf96	11	43946892	43965336	0.00681	rs897005	-3.51	rs10400240	-0.0117	-3.21	0.949	520	2	enet	0.015	0.13	-1.27022	0.204007	0.056534
Brain_Amygdala	./WEIGHTS//Brain_Amygdala/Brain_Amygdala.ENSG00000137441.7.wgt.RDat	FGFBP2	4	15961866	15964859	0.010637	rs13140264	3.44	rs16893029	0.0323	-3.21	1.521	574	2	lasso	0.08	0.0046	-1.2696	0.204229	0.0566191
Brain_Amygdala	./WEIGHTS//Brain_Amygdala/Brain_Amygdala.ENSG00000114166.7.wgt.RDat	KAT2B	3	20081515	20195896	0.218413	rs1356794	-4.61	rs13084904	0.0189	-3.33	-0.722	420	5	lasso	0.02	0.1	1.26949	0.20426	0.0566512
Brain_Amygdala	./WEIGHTS//Brain_Amygdala/Brain_Amygdala.ENSG00000116830.7.wgt.RDat	TTF2	1	117602925	117650075	0.107736	rs2300747	2.7	rs12029623	0.209	4.3	1.269	420	1	top1	0.21	5.1e-06	1.269	0.204441	0.056725
Brain_Amygdala	./WEIGHTS//Brain_Amygdala/Brain_Amygdala.ENSG00000187145.10.wgt.RDat	MRPS21	1	150266289	150281414	0.28957	rs3738319	3.49	rs13294	-0.00973	3.09	0.58	250	250	blup	0.05	0.021	1.26792	0.204825	0.0568552
Brain_Amygdala	./WEIGHTS//Brain_Amygdala/Brain_Amygdala.ENSG00000160321.10.wgt.RDat	ZNF208	19	22115760	22193751	0.185682	rs10423507	-2.76	rs1965612	0.0162	-3.1	-1.2664	306	1	top1	0.016	0.12	1.26639	0.205374	0.0570312
Brain_Amygdala	./WEIGHTS//Brain_Amygdala/Brain_Amygdala.ENSG00000173567.10.wgt.RDat	GPR113	2	26531041	26569456	0.070387	rs11691666	-2.42	rs11690462	0.009247	3.07	-1.266	343	1	top1	0.0092	0.18	-1.266	0.205513	0.0570935
Brain_Amygdala	./WEIGHTS//Brain_Amygdala/Brain_Amygdala.ENSG00000251136.4.wgt.RDat	RP11-37B2.1	8	90621638	90769955	0.247517	rs17623400	2.38	rs983139	0.0197	-3.17	1.265	378	1	top1	0.02	0.1	-1.265	0.20587	0.0572164
Brain_Amygdala	./WEIGHTS//Brain_Amygdala/Brain_Amygdala.ENSG00000143376.8.wgt.RDat	SNX27	1	151584876	151671567	0.173814	rs11204849	3.5	rs17641780	0.0739	3.37	-1.265	335	1	top1	0.074	0.0063	-1.265	0.205871	0.0572404
Brain_Amygdala	./WEIGHTS//Brain_Amygdala/Brain_Amygdala.ENSG00000225231.1.wgt.RDat	AC091814.2	12	10089178	10096094	0.696752	rs585437	3.24	rs33873	0.016954	4.3	-1.5425	327	38	enet	0.26	2.8e-07	-3.18262	0.00146	0.0572672
Brain_Amygdala	./WEIGHTS//Brain_Amygdala/Brain_Amygdala.ENSG00000074603.14.wgt.RDat	DPP8	15	65734801	65810042	0.296469	rs11636247	3.22	rs9806220	0.001068	3.39	-1.50251	317	317	blup	0.032	0.052	-3.19208	0.00141	0.0572812
Brain_Amygdala	./WEIGHTS//Brain_Amygdala/Brain_Amygdala.ENSG00000131435.8.wgt.RDat	PDLIM4	5	131593364	131609147	0.254768	rs17622656	2.99	rs2073643	0.0106	3.94	-1.551	403	403	blup	0.11	0.001	-1.2653	0.206	0.0573001
Brain_Amygdala	./WEIGHTS//Brain_Amygdala/Brain_Amygdala.ENSG00000160404.13.wgt.RDat	TOR2A	9	130493880	130497604	0.220357	rs10987740	3.32	rs10987695	0.111	-4.2	1.264	372	1	top1	0.11	0.00096	-1.264	0.20623	0.0573878
Brain_Amygdala	./WEIGHTS//Brain_Amygdala/Brain_Amygdala.ENSG00000167272.6.wgt.RDat	POP5	12	121016567	121019201	0.070866	rs1151824	-4.16	rs10849832	-0.01077	2.67	1.264	410	1	lasso	0.039	0.037	1.264	0.20623	0.0574116
Brain_Amygdala	./WEIGHTS//Brain_Amygdala/Brain_Amygdala.ENSG00000258102.1.wgt.RDat	RP11-809C9.2	12	116985911	116992186	0.128765	rs17426613	-3.45	rs11068058	0.015466	-3.54	0.908	424	5	enet	0.026	0.073	-1.26319	0.20652	0.0575161
Brain_Amygdala	./WEIGHTS//Brain_Amygdala/Brain_Amygdala.ENSG00000125485.13.wgt.RDat	DDX31	9	135468384	135545421	0.415259	rs2250057	3.2	rs2247393	0.0162	-3.83	1.509	539	539	blup	0.14	0.00022	-1.26304	0.206575	0.0575552
Brain_Amygdala	./WEIGHTS//Brain_Amygdala/Brain_Amygdala.ENSG00000254461.1.wgt.RDat	RP11-755F10.3	11	66027038	66027313	0.040055	rs472518	3.49	rs1671062	0.0377	3.41	1.263	324	1	top1	0.038	0.04	1.263	0.206589	0.057583
Brain_Amygdala	./WEIGHTS//Brain_Amygdala/Brain_Amygdala.ENSG00000076356.6.wgt.RDat	PLXNA2	1	208195587	208417665	0.032549	rs2745980	3.54	rs2796266	0.0312	2.75	3.2534	591	1	top1	0.031	0.055	3.2534	0.00114	0.0576333
Brain_Amygdala	./WEIGHTS//Brain_Amygdala/Brain_Amygdala.ENSG00000160188.5.wgt.RDat	RSPH1	21	43892596	43916464	0.07186	rs2839580	-3.39	rs7277414	-0.0107	-3.31	-0.1902	725	725	blup	0.0046	0.24	-1.2625	0.20678	0.05766
Brain_Amygdala	./WEIGHTS//Brain_Amygdala/Brain_Amygdala.ENSG00000096092.5.wgt.RDat	TMEM14A	6	52535907	52551386	0.042766	rs719394	-3.45	rs13219629	-0.00942	-3.18	-1.203	582	10	enet	-0.0072	0.54	1.2624	0.206803	0.0576903
Brain_Amygdala	./WEIGHTS//Brain_Amygdala/Brain_Amygdala.ENSG00000228436.2.wgt.RDat	RP5-864K19.4	1	39325672	39385068	0.203112	rs16837533	4.7	rs1932364	-0.00919	-2.9	-0.099	415	39	enet	0.035	0.046	-3.27951	0.00104	0.0577073
Brain_Amygdala	./WEIGHTS//Brain_Amygdala/Brain_Amygdala.ENSG00000137968.12.wgt.RDat	SLC44A5	1	75667816	76076801	0.125689	rs182411	-2.63	rs12134854	-0.0114	-2.81	1.71	421	421	blup	0.00087	0.3	-1.2622	0.206879	0.0577353
Brain_Amygdala	./WEIGHTS//Brain_Amygdala/Brain_Amygdala.ENSG00000230847.4.wgt.RDat	RP11-195E2.1	5	70370052	70389020	0.633594	rs715748	1.13	rs6453406	0.138	4.45	-0.9023	62	62	blup	0.2	7.7e-06	-1.2609	0.207	0.057793
Brain_Amygdala	./WEIGHTS//Brain_Amygdala/Brain_Amygdala.ENSG00000174498.9.wgt.RDat	IGDCC3	15	65619465	65670378	0.170121	rs6494513	3.19	rs17805775	0.008084	-2.83	1.263	311	1	top1	0.0081	0.2	-1.263	0.207	0.0578168
Brain_Amygdala	./WEIGHTS//Brain_Amygdala/Brain_Amygdala.ENSG00000110917.3.wgt.RDat	MLEC	12	121124672	121139667	0.236159	rs1151824	-4.16	rs7962595	0.033134	-3.44	3.175	443	1	top1	0.033	0.05	-3.175	0.0015	0.057839
Brain_Amygdala	./WEIGHTS//Brain_Amygdala/Brain_Amygdala.ENSG00000108960.3.wgt.RDat	MMD	17	53469974	53499353	0.247192	rs7224610	-3.52	rs4476230	0.0971	-3.93	3.19456	488	1	top1	0.097	0.0019	-3.19456	0.0014	0.0579091
Brain_Amygdala	./WEIGHTS//Brain_Amygdala/Brain_Amygdala.ENSG00000198056.9.wgt.RDat	PRIM1	12	57125413	57146157	0.22716	rs715948	3.08	rs6581110	0.023397	-3.05	1.261	337	1	top1	0.023	0.084	-1.261	0.20731	0.0579273
Brain_Amygdala	./WEIGHTS//Brain_Amygdala/Brain_Amygdala.ENSG00000142794.14.wgt.RDat	NBPF3	1	21766621	21811498	0.801755	rs10917006	-3.17	rs4654947	0.437	6.91	1.42749	377	8	lasso	0.5	8.4e-15	1.2609	0.207344	0.0579607
Brain_Amygdala	./WEIGHTS//Brain_Amygdala/Brain_Amygdala.ENSG00000250125.1.wgt.RDat	RP11-707A18.1	4	65779999	65870218	0.103811	rs10003638	3.26	rs1035709	-0.00827	-2.86	1.358	392	4	lasso	-0.0031	0.39	-1.2602	0.207602	0.0580568
Brain_Amygdala	./WEIGHTS//Brain_Amygdala/Brain_Amygdala.ENSG00000100373.5.wgt.RDat	UPK3A	22	45680863	45691755	0.45721	rs12483891	3.18	rs2742624	0.0809	4.22	-0.896	629	8	lasso	0.19	1.2e-05	1.26002	0.207661	0.0580972
Brain_Amygdala	./WEIGHTS//Brain_Amygdala/Brain_Amygdala.ENSG00000163629.8.wgt.RDat	PTPN13	4	87515468	87736324	0.328299	rs17454077	-2.74	rs11097120	0.195	-4.95	-1.2599	327	1	top1	0.2	1.1e-05	1.2599	0.207706	0.0581337
Brain_Amygdala	./WEIGHTS//Brain_Amygdala/Brain_Amygdala.ENSG00000171368.10.wgt.RDat	TPPP	5	660883	693510	0.324103	rs11739663	-3.58	rs4081847	0.0175	3.95	-2.4867	333	333	blup	0.057	0.015	-3.1979	0.00138	0.0581389
Brain_Amygdala	./WEIGHTS//Brain_Amygdala/Brain_Amygdala.ENSG00000229694.2.wgt.RDat	RP11-305L7.6	9	93881344	93945044	0.138107	rs1806339	-3.2	rs10732402	0.091	4.07	-3.002	557	6	lasso	0.1	0.0014	-3.28423	0.001023	0.0581831
Brain_Amygdala	./WEIGHTS//Brain_Amygdala/Brain_Amygdala.ENSG00000112964.9.wgt.RDat	GHR	5	42423879	42721979	0.25413	rs10074493	-2.85	rs4340929	0.0264	3.61	-1.197	277	277	blup	0.043	0.031	-1.2603	0.208	0.05824
Brain_Amygdala	./WEIGHTS//Brain_Amygdala/Brain_Amygdala.ENSG00000048740.13.wgt.RDat	CELF2	10	11047259	11378674	0.033022	rs4747905	3.33	rs7086168	-0.011546	3.02	-1.1484	669	669	blup	0.0065	0.22	1.2585	0.208	0.058264
Brain_Amygdala	./WEIGHTS//Brain_Amygdala/Brain_Amygdala.ENSG00000204128.5.wgt.RDat	C2orf72	2	231902205	231914429	0.245047	rs4973444	3.25	rs12621567	-0.011585	2.95	0.943	447	447	blup	0.011	0.17	1.259	0.20803	0.0582964
Brain_Amygdala	./WEIGHTS//Brain_Amygdala/Brain_Amygdala.ENSG00000175701.6.wgt.RDat	LINC00116	2	110969106	111002888	0.057124	rs4443010	2.19	rs6752335	-0.002258	-2.3	0.85367	73	3	lasso	0.015	0.13	-1.2589	0.208054	0.0583271
Brain_Amygdala	./WEIGHTS//Brain_Amygdala/Brain_Amygdala.ENSG00000205832.7.wgt.RDat	C16orf96	16	4606491	4650715	0.12697	rs6500596	-3.89	rs8056320	-0.009124	2.94	0.857	432	432	blup	0.0034	0.26	3.24349	0.00118	0.0583587
Brain_Amygdala	./WEIGHTS//Brain_Amygdala/Brain_Amygdala.ENSG00000124785.4.wgt.RDat	NRN1	6	5998232	6007200	0.074656	rs9502311	2.95	rs749005	0.0174	3	1.2584	706	1	top1	0.017	0.12	1.25837	0.208258	0.0584083
Brain_Amygdala	./WEIGHTS//Brain_Amygdala/Brain_Amygdala.ENSG00000134198.5.wgt.RDat	TSPAN2	1	115590632	115632121	0.063762	rs10489524	2.66	rs11803022	0.0082	-2.94	2.44	485	485	blup	0.063	0.011	-1.25758	0.208542	0.058512
Brain_Amygdala	./WEIGHTS//Brain_Amygdala/Brain_Amygdala.ENSG00000065060.12.wgt.RDat	UHRF1BP1	6	34759857	34850915	0.451253	rs942375	2.95	rs2744963	0.272	5.48	1.117	358	6	lasso	0.33	3.3e-09	1.25751	0.20857	0.0585439
Brain_Amygdala	./WEIGHTS//Brain_Amygdala/Brain_Amygdala.ENSG00000254595.1.wgt.RDat	CTD-2010I16.1	11	6509416	6510607	0.411607	rs3741276	3.87	rs10839585	0.119	-4.58	-0.976	648	6	lasso	0.2	7.6e-06	1.25737	0.20862	0.0585819
Brain_Amygdala	./WEIGHTS//Brain_Amygdala/Brain_Amygdala.ENSG00000197265.4.wgt.RDat	GTF2E2	8	30435835	30515768	0.120358	rs7822191	2.79	rs2958746	0.00267	-2.36	1.2573	353	1	top1	0.0027	0.27	-1.2573	0.20865	0.0586144
Brain_Amygdala	./WEIGHTS//Brain_Amygdala/Brain_Amygdala.ENSG00000168454.10.wgt.RDat	TXNDC2	18	9885763	9889272	0.23582	rs723456	3.21	rs1942150	-0.01147	3.41	2.69	669	669	blup	-0.01	0.71	3.20675	0.00134	0.058625
Brain_Amygdala	./WEIGHTS//Brain_Amygdala/Brain_Amygdala.ENSG00000117586.6.wgt.RDat	TNFSF4	1	173152873	173176452	0.188024	rs4250	-2.77	rs6674433	0.036	3.44	-1.257	325	1	top1	0.036	0.043	-1.257	0.208754	0.0586677
Brain_Amygdala	./WEIGHTS//Brain_Amygdala/Brain_Amygdala.ENSG00000173320.5.wgt.RDat	STOX2	4	184774584	184944679	0.342812	rs793891	-4.29	rs4862342	-0.00999	3.04	-1.257	522	1	top1	-0.01	0.7	-1.257	0.208754	0.0586918
Brain_Amygdala	./WEIGHTS//Brain_Amygdala/Brain_Amygdala.ENSG00000178950.12.wgt.RDat	GAK	4	843065	926161	0.04158	rs6832751	2.2	rs17781348	0.0067	-2.95	2.1284	414	413	blup	0.074	0.0064	-1.2561	0.209069	0.0588044
Brain_Amygdala	./WEIGHTS//Brain_Amygdala/Brain_Amygdala.ENSG00000204130.8.wgt.RDat	RUFY2	10	70100864	70167051	0.162895	rs7916697	-3.23	rs7071140	0.027886	3.08	-2.224	392	392	blup	0.043	0.03	-3.19987	0.00137	0.0588066
Brain_Amygdala	./WEIGHTS//Brain_Amygdala/Brain_Amygdala.ENSG00000144535.15.wgt.RDat	DIS3L2	2	232825955	233209060	0.042765	rs4973444	3.25	rs4973444	0.036105	2.39	3.254	359	1	top1	0.036	0.043	3.254	0.001138	0.0588398
Brain_Amygdala	./WEIGHTS//Brain_Amygdala/Brain_Amygdala.ENSG00000272267.1.wgt.RDat	RP11-375N15.2	8	9412656	9413423	0.227708	rs4841196	4.65	rs9329203	0.00954	-3.72	4.452	600	600	blup	0.068	0.0086	-3.2871	0.00101	0.0589167
Brain_Amygdala	./WEIGHTS//Brain_Amygdala/Brain_Amygdala.ENSG00000146556.10.wgt.RDat	WASH2P	2	114341664	114356605	0.408777	rs1467291	-2.77	rs4849261	0.218777	-4.83	1.255	359	1	top1	0.22	2.9e-06	-1.255	0.209479	0.0589439
Brain_Amygdala	./WEIGHTS//Brain_Amygdala/Brain_Amygdala.ENSG00000225398.2.wgt.RDat	RP11-395L14.5	2	114299514	114320875	0.550155	rs1467291	-2.77	rs4849261	0.218851	5.13	1.255	405	1	top1	0.22	2.9e-06	1.255	0.209479	0.058968
Brain_Amygdala	./WEIGHTS//Brain_Amygdala/Brain_Amygdala.ENSG00000173338.8.wgt.RDat	KCNK7	11	65360326	65363467	0.017023	rs472518	3.49	rs601100	-0.00508	-3.17	-0.76037	349	349	blup	0.021	0.094	1.2549	0.209515	0.0590023
Brain_Amygdala	./WEIGHTS//Brain_Amygdala/Brain_Amygdala.ENSG00000164430.11.wgt.RDat	MB21D1	6	74123238	74161999	0.084896	rs311677	-3.78	rs606263	-0.00418	3.03	-1.013	376	376	blup	0.0082	0.19	-1.25473	0.209576	0.0590437
Brain_Amygdala	./WEIGHTS//Brain_Amygdala/Brain_Amygdala.ENSG00000150672.12.wgt.RDat	DLG2	11	83166055	85338966	0.061962	rs17148090	3.82	rs1517317	-0.00886	2.75	-1.346	345	3	enet	0.025	0.079	-1.25426	0.209747	0.059116
Brain_Amygdala	./WEIGHTS//Brain_Amygdala/Brain_Amygdala.ENSG00000205856.3.wgt.RDat	C22orf42	22	32544993	32555275	0.23729	rs739104	-2.98	rs9609515	0.0402	-3.71	1.282	553	2	lasso	0.088	0.0031	-1.25417	0.209779	0.0591492
Brain_Amygdala	./WEIGHTS//Brain_Amygdala/Brain_Amygdala.ENSG00000179270.6.wgt.RDat	C2orf71	2	29284356	29297127	0.26949	rs13003761	3.28	rs2084262	0.176181	-4.17	1.254	630	1	top1	0.18	3.1e-05	-1.254	0.209842	0.0591912
Brain_Amygdala	./WEIGHTS//Brain_Amygdala/Brain_Amygdala.ENSG00000226321.3.wgt.RDat	AC104809.3	2	241858202	241932728	0.038464	rs10933604	3.35	rs1677	0.016882	-2.93	-1.254	477	1	top1	0.017	0.12	1.254	0.209842	0.0592154
Brain_Amygdala	./WEIGHTS//Brain_Amygdala/Brain_Amygdala.ENSG00000159692.11.wgt.RDat	CTBP1	4	1205236	1242925	0.284623	rs798749	-2.64	rs2335855	0.0115	3.78	1.254	402	1	top1	0.012	0.16	1.254	0.209842	0.0592395
Brain_Amygdala	./WEIGHTS//Brain_Amygdala/Brain_Amygdala.ENSG00000170917.9.wgt.RDat	NUDT6	4	123809852	123844123	0.175431	rs13119156	3.38	rs41351351	0.0112	3.35	-1.254	337	1	top1	0.011	0.16	-1.254	0.209842	0.0592637
Brain_Amygdala	./WEIGHTS//Brain_Amygdala/Brain_Amygdala.ENSG00000227467.3.wgt.RDat	RP11-169D4.1	11	72281704	72284273	0.256714	rs7952074	2.56	rs392565	0.0223	-3.48	-1.254	325	1	top1	0.022	0.089	1.254	0.209842	0.0592879
Brain_Amygdala	./WEIGHTS//Brain_Amygdala/Brain_Amygdala.ENSG00000170091.6.wgt.RDat	NSG2	5	173472607	173670504	0.122134	rs884343	-2.81	rs1490046	-0.0117	-2.99	-0.298	640	640	blup	0.017	0.12	-1.2524	0.21	0.0593568
Brain_Amygdala	./WEIGHTS//Brain_Amygdala/Brain_Amygdala.ENSG00000165650.7.wgt.RDat	PDZD8	10	119040000	119134978	0.288246	rs11197911	3.67	rs363238	0.130347	-4.37	-1.254	538	1	top1	0.13	0.00035	1.254	0.21	0.059381
Brain_Amygdala	./WEIGHTS//Brain_Amygdala/Brain_Amygdala.ENSG00000240707.2.wgt.RDat	RP13-137A17.6	10	134779038	134789858	0.06489	rs11101622	-3.19	rs4598592	0.017564	3.33	1.255	425	4	lasso	0.039	0.038	1.25466	0.21	0.0594052
Brain_Amygdala	./WEIGHTS//Brain_Amygdala/Brain_Amygdala.ENSG00000090863.7.wgt.RDat	GLG1	16	74485856	74641012	0.08917	rs8055784	-2.82	rs8045581	-0.011586	-2.76	1.254	363	1	lasso	0.04	0.035	-1.254	0.21	0.0594294
Brain_Amygdala	./WEIGHTS//Brain_Amygdala/Brain_Amygdala.ENSG00000235979.4.wgt.RDat	AC004448.5	17	19342456	19364308	0.08086	rs6587200	-2.58	rs9899706	0.0735	3.65	1.254	255	1	top1	0.074	0.0064	1.254	0.21	0.0594536
Brain_Amygdala	./WEIGHTS//Brain_Amygdala/Brain_Amygdala.ENSG00000267336.1.wgt.RDat	RP11-773H22.2	18	12912843	12913905	0.52028	rs9916937	4.07	rs8090365	0.198169	4.85	-0.89764	379	9	lasso	0.2	8.8e-06	-1.25328	0.2101	0.0595061
Brain_Amygdala	./WEIGHTS//Brain_Amygdala/Brain_Amygdala.ENSG00000227256.1.wgt.RDat	MIS18A-AS1	21	33650174	33653299	0.00468	rs2298359	-3.94	rs12482716	0.0116	3.32	0.954	493	2	lasso	0.093	0.0024	1.2531	0.210186	0.0595547
Brain_Amygdala	./WEIGHTS//Brain_Amygdala/Brain_Amygdala.ENSG00000219435.3.wgt.RDat	TEX40	11	64067863	64072242	0.380238	rs34499953	-3.81	rs2286614	0.276	-5.02	1.252	352	1	top1	0.28	1e-07	-1.252	0.21057	0.0596878
Brain_Amygdala	./WEIGHTS//Brain_Amygdala/Brain_Amygdala.ENSG00000252838.1.wgt.RDat	RN7SKP23	16	23424905	23425197	0.12437	rs246330	-4.09	rs3785396	0.011207	-3.43	3.207	454	1	lasso	0.044	0.029	-3.207	0.00134	0.0597745
Brain_Amygdala	./WEIGHTS//Brain_Amygdala/Brain_Amygdala.ENSG00000255968.1.wgt.RDat	RP11-513G19.1	12	26471886	26574395	0.074215	rs7961772	3.03	rs16929672	-0.010307	2.82	-1.5	616	616	blup	0.0028	0.27	-3.25613	0.00113	0.0597849
Brain_Amygdala	./WEIGHTS//Brain_Amygdala/Brain_Amygdala.ENSG00000253596.1.wgt.RDat	CTD-2320G14.2	8	75259992	75262285	0.231711	rs16938822	-2.97	rs7001077	0.0527	3.6	1.251	406	1	top1	0.053	0.018	1.251	0.21093	0.0598142
Brain_Amygdala	./WEIGHTS//Brain_Amygdala/Brain_Amygdala.ENSG00000006530.11.wgt.RDat	AGK	7	141251105	141355044	0.075019	rs217007	3.44	rs7789917	0.00932	-3.09	1.2518	438	1	lasso	0.021	0.098	-1.2518	0.211	0.0598583
Brain_Amygdala	./WEIGHTS//Brain_Amygdala/Brain_Amygdala.ENSG00000187260.11.wgt.RDat	WDR86	7	151073030	151107813	0.122856	rs219255	3.5	rs867668	0.021	-2.92	-1.25	522	1	top1	0.021	0.095	1.25	0.211	0.0598827
Brain_Amygdala	./WEIGHTS//Brain_Amygdala/Brain_Amygdala.ENSG00000175643.7.wgt.RDat	RMI2	16	11343506	11445619	0.50875	rs16957849	-2.91	rs12599600	0.195307	-5.07	0.385	513	513	blup	0.24	1.1e-06	-1.25153	0.211	0.059907
Brain_Amygdala	./WEIGHTS//Brain_Amygdala/Brain_Amygdala.ENSG00000272849.1.wgt.RDat	RP11-347I19.8	12	122235417	122235778	0.02486	rs10840617	-3.01	rs2242259	-0.006637	-3.03	-0.7	338	338	blup	0.0012	0.3	1.25077	0.21102	0.059937
Brain_Amygdala	./WEIGHTS//Brain_Amygdala/Brain_Amygdala.ENSG00000124164.11.wgt.RDat	VAPB	20	56964178	57026157	0.526841	rs1045387	-3.33	rs6026274	0.0089	3.88	-0.009	634	5	lasso	0.047	0.025	-1.25053	0.211105	0.0599855
Brain_Amygdala	./WEIGHTS//Brain_Amygdala/Brain_Amygdala.ENSG00000117407.12.wgt.RDat	ARTN	1	44398992	44402913	0.269855	rs11210984	-2.41	rs6697354	0.0127	3.14	0.605	413	413	blup	0.096	0.0021	-1.25009	0.211268	0.0600561
Brain_Amygdala	./WEIGHTS//Brain_Amygdala/Brain_Amygdala.ENSG00000213753.6.wgt.RDat	RPL23AP79	19	59086812	59111168	0.481697	rs1529958	-2.84	rs7249714	0.17	-4.77	-1.174	235	235	blup	0.21	4.4e-06	1.25005	0.211281	0.0600842
Brain_Amygdala	./WEIGHTS//Brain_Amygdala/Brain_Amygdala.ENSG00000224525.2.wgt.RDat	RP11-561I11.3	1	242366857	242374129	0.781036	rs3754093	-3.35	rs2800768	0.492	-6.67	1.25	556	1	top1	0.49	2.2e-14	-1.25	0.2113	0.0601139
Brain_Amygdala	./WEIGHTS//Brain_Amygdala/Brain_Amygdala.ENSG00000074696.8.wgt.RDat	PTPLAD1	15	65822756	65870687	0.039579	rs11636247	3.25	rs721151	-0.011265	-2.6	3.1592	311	311	blup	-0.0091	0.64	-3.2613	0.00111	0.060125
Brain_Amygdala	./WEIGHTS//Brain_Amygdala/Brain_Amygdala.ENSG00000163728.6.wgt.RDat	TTC14	3	180319918	180335616	0.069351	rs6443700	-2.66	rs1520606	-0.00762	2.7	-1.965	245	245	blup	0.0066	0.21	-1.24974	0.21139	0.0601639
Brain_Amygdala	./WEIGHTS//Brain_Amygdala/Brain_Amygdala.ENSG00000262966.2.wgt.RDat	RP11-85B7.2	17	9074385	9082435	0.438439	rs12953240	-2.98	rs17809081	-0.0104	3.54	1.154	500	500	blup	0.1	0.0014	1.24943	0.212	0.060362
Brain_Amygdala	./WEIGHTS//Brain_Amygdala/Brain_Amygdala.ENSG00000265666.1.wgt.RDat	CTD-2267D19.2	17	38497119	38499388	0.149056	rs2159427	3.54	rs8079075	-0.0111	2.65	1.248	345	2	lasso	0.022	0.089	1.24755	0.212	0.0603864
Brain_Amygdala	./WEIGHTS//Brain_Amygdala/Brain_Amygdala.ENSG00000254689.1.wgt.RDat	RP11-354A14.1	8	82797612	82835428	0.062616	rs17720831	2.63	rs11990758	0.0165	2.62	1.248	323	1	top1	0.016	0.12	1.248	0.21203	0.0604194
Brain_Amygdala	./WEIGHTS//Brain_Amygdala/Brain_Amygdala.ENSG00000145293.10.wgt.RDat	ENOPH1	4	83351715	83382244	0.175006	rs1443767	-3.23	rs1492848	-0.00759	3.1	1.0401	454	454	blup	0.015	0.13	-1.2479	0.212068	0.0604547
Brain_Amygdala	./WEIGHTS//Brain_Amygdala/Brain_Amygdala.ENSG00000204843.8.wgt.RDat	DCTN1	2	74588281	74619115	0.220234	rs1726028	-2.43	rs6758220	-0.009531	2.87	-0.664	412	412	blup	0.012	0.16	1.2475	0.212219	0.0605222
Brain_Amygdala	./WEIGHTS//Brain_Amygdala/Brain_Amygdala.ENSG00000134824.9.wgt.RDat	FADS2	11	61583728	61634826	0.002343	rs2071213	-3.63	rs3931642	0.0945	-3.22	-1.24639	424	1	top1	0.095	0.0022	1.24639	0.212623	0.0606619
Brain_Amygdala	./WEIGHTS//Brain_Amygdala/Brain_Amygdala.ENSG00000245498.2.wgt.RDat	RP11-677M14.7	11	124670570	124704383	0.158302	rs611011	-3.29	rs558814	0.0873	3.62	-1.246	498	1	top1	0.087	0.0032	-1.246	0.212764	0.0607266
Brain_Amygdala	./WEIGHTS//Brain_Amygdala/Brain_Amygdala.ENSG00000007392.12.wgt.RDat	LUC7L	16	238968	279462	0.10917	rs8051485	-3.29	rs2239739	-0.011197	2.67	0.358	322	322	blup	0.0047	0.24	-1.24538	0.213	0.0608186
Brain_Amygdala	./WEIGHTS//Brain_Amygdala/Brain_Amygdala.ENSG00000087338.4.wgt.RDat	GMCL1	2	70056774	70108528	0.100732	rs12620484	-3.21	rs12620484	0.065813	3.41	-3.208	322	1	top1	0.066	0.0094	-3.208	0.001337	0.0608335
Brain_Amygdala	./WEIGHTS//Brain_Amygdala/Brain_Amygdala.ENSG00000198887.7.wgt.RDat	SMC5	9	72873937	72969804	0.230842	rs7849151	-3.43	rs9695668	0.0388	-3.39	-1.0274	436	2	lasso	0.043	0.03	1.2452	0.213059	0.06086
Brain_Amygdala	./WEIGHTS//Brain_Amygdala/Brain_Amygdala.ENSG00000165410.10.wgt.RDat	CFL2	14	35179593	35184029	0.2613	rs3783315	-3.46	rs799488	0.049797	3.43	1.848	415	415	blup	0.12	0.0006	3.21923	0.001285	0.0609036
Brain_Amygdala	./WEIGHTS//Brain_Amygdala/Brain_Amygdala.ENSG00000272158.1.wgt.RDat	RP11-840I19.5	14	65470043	65470485	0.171354	rs2763887	2.88	rs2269304	-0.005988	2.86	-1.705	467	2	lasso	0.0028	0.27	-1.24486	0.213183	0.06092
Brain_Amygdala	./WEIGHTS//Brain_Amygdala/Brain_Amygdala.ENSG00000232692.1.wgt.RDat	AP001596.6	21	27750871	27844017	0.06982	rs2212815	-3.4	rs457581	-0.00409	-3.39	-0.793	614	3	enet	0.013	0.15	1.2448	0.213209	0.060952
Brain_Amygdala	./WEIGHTS//Brain_Amygdala/Brain_Amygdala.ENSG00000165568.13.wgt.RDat	AKR1E2	10	4828821	4890254	0.007728	rs313478	-3.89	rs11252845	-0.009262	-2.59	1.27764	667	667	blup	0.02	0.1	3.22577	0.00126	0.0609894
Brain_Amygdala	./WEIGHTS//Brain_Amygdala/Brain_Amygdala.ENSG00000100626.12.wgt.RDat	GALNT16	14	69725994	69821183	0.302202	rs11629054	-3.13	rs12879377	0.015947	3.44	1.2444	454	1	top1	0.016	0.13	1.24437	0.213362	0.0610203
Brain_Amygdala	./WEIGHTS//Brain_Amygdala/Brain_Amygdala.ENSG00000111877.13.wgt.RDat	MCM9	6	119134605	119256327	0.181146	rs7749394	-3.2	rs195079	-0.0115	3.24	1.926	386	386	blup	0.042	0.032	1.24313	0.21382	0.0611759
Brain_Amygdala	./WEIGHTS//Brain_Amygdala/Brain_Amygdala.ENSG00000161132.6.wgt.RDat	XXbac-B444P24.10	22	20287283	20300739	0.13578	rs1012157	5.17	rs696885	-0.0117	-3.37	-2.626	364	8	enet	-0.0046	0.44	3.15339	0.001614	0.0611975
Brain_Amygdala	./WEIGHTS//Brain_Amygdala/Brain_Amygdala.ENSG00000116667.8.wgt.RDat	C1orf21	1	184356192	184598154	0.079041	rs10797941	3.4	rs6662416	0.0197	3.19	1.243	488	1	lasso	0.1	0.0015	1.243	0.213868	0.0612143
Brain_Amygdala	./WEIGHTS//Brain_Amygdala/Brain_Amygdala.ENSG00000197083.7.wgt.RDat	ZNF300P1	5	150310207	150325851	0.734046	rs888714	-3.08	rs1531543	0.296	-5.87	0.4	536	30	enet	0.56	6.8e-17	-1.2426	0.214	0.0612768
Brain_Amygdala	./WEIGHTS//Brain_Amygdala/Brain_Amygdala.ENSG00000250786.1.wgt.RDat	SNHG18	5	9546312	9550721	0.415953	rs1806085	4.38	rs16883129	0.0291	-4.28	-1.3587	698	9	lasso	0.14	0.00017	1.2414	0.214	0.0613014
Brain_Amygdala	./WEIGHTS//Brain_Amygdala/Brain_Amygdala.ENSG00000243659.1.wgt.RDat	RP11-4K3__A.3	1	27637731	27638329	0.042924	rs17361679	2.66	rs12750643	-0.00773	-2.46	-0.71041	235	235	blup	0.024	0.079	1.24172	0.214341	0.0614238
Brain_Amygdala	./WEIGHTS//Brain_Amygdala/Brain_Amygdala.ENSG00000140092.10.wgt.RDat	FBLN5	14	92335756	92414331	0.198726	rs17128291	-2.95	rs2295165	-0.006928	2.7	1.239	473	473	blup	0.033	0.049	1.24172	0.214342	0.0614488
Brain_Amygdala	./WEIGHTS//Brain_Amygdala/Brain_Amygdala.ENSG00000267058.1.wgt.RDat	RP11-15A1.3	19	44395956	44405957	0.163042	rs2682597	-3.16	rs2356400	-0.00113	-3.2	1.241	465	1	top1	-0.0011	0.34	-1.241	0.214606	0.0615492
Brain_Amygdala	./WEIGHTS//Brain_Amygdala/Brain_Amygdala.ENSG00000222014.4.wgt.RDat	RAB6C	2	130737235	130740311	0.560069	rs6707259	-2.99	rs1922633	0.104526	-4.51	-2.978	257	1	top1	0.1	0.0013	2.978	0.002901	0.0616801
Brain_Amygdala	./WEIGHTS//Brain_Amygdala/Brain_Amygdala.ENSG00000267454.1.wgt.RDat	ZNF582-AS1	19	56905025	56910541	0.3988	rs3760848	-2.99	rs7250032	0.0322	3.73	1.0611	532	532	blup	0.065	0.0096	1.24	0.214976	0.0616801
Brain_Amygdala	./WEIGHTS//Brain_Amygdala/Brain_Amygdala.ENSG00000228801.5.wgt.RDat	RP11-110G21.1	8	52811885	52859733	0.079699	rs7830945	3.09	rs11995986	-0.00361	-2.73	1.24	428	1	lasso	0.007	0.21	-1.24	0.21498	0.0617061
Brain_Amygdala	./WEIGHTS//Brain_Amygdala/Brain_Amygdala.ENSG00000241644.2.wgt.RDat	INMT	7	30737601	30797218	0.097514	rs7791663	4.22	rs10229128	0.0164	3.4	-1.2564	474	2	lasso	0.036	0.044	-1.24019	0.215	0.0617366
Brain_Amygdala	./WEIGHTS//Brain_Amygdala/Brain_Amygdala.ENSG00000108424.5.wgt.RDat	KPNB1	17	45726842	45762871	0.427207	rs4362431	3.8	rs2597171	-0.0117	3.06	2.067	394	394	blup	0.047	0.024	3.20891	0.00133	0.06175
Brain_Amygdala	./WEIGHTS//Brain_Amygdala/Brain_Amygdala.ENSG00000184922.9.wgt.RDat	FMNL1	17	43299590	43324633	0.128228	rs7223320	-3.55	rs2070935	0.0758	-3.5	-1.24	265	1	top1	0.076	0.0057	1.24	0.215	0.0617614
Brain_Amygdala	./WEIGHTS//Brain_Amygdala/Brain_Amygdala.ENSG00000203872.6.wgt.RDat	C6orf163	6	88054567	88075181	0.254488	rs16878999	2.92	rs4361588	0.00733	-3.48	0.491	408	4	lasso	0.049	0.022	-1.23973	0.215076	0.061808
Brain_Amygdala	./WEIGHTS//Brain_Amygdala/Brain_Amygdala.ENSG00000249096.2.wgt.RDat	RP11-290F5.1	4	185286336	185303460	0.409222	rs793891	-4.29	rs2185829	-0.0115	-3.29	3.011	548	4	lasso	0.066	0.0095	-2.9686	0.002991	0.0618593
Brain_Amygdala	./WEIGHTS//Brain_Amygdala/Brain_Amygdala.ENSG00000272325.1.wgt.RDat	NUDT3	6	34254546	34360451	0.031748	rs12523795	-3.26	rs9394179	0.00425	-2.94	1.4195	383	383	blup	0.016	0.12	-1.239	0.215344	0.0619098
Brain_Amygdala	./WEIGHTS//Brain_Amygdala/Brain_Amygdala.ENSG00000136824.14.wgt.RDat	SMC2	9	106856541	106903698	0.44264	rs15532	-3.08	rs3818626	0.276	5.5	1.239	503	1	top1	0.28	1e-07	1.239	0.215345	0.061935
Brain_Amygdala	./WEIGHTS//Brain_Amygdala/Brain_Amygdala.ENSG00000159212.8.wgt.RDat	CLIC6	21	36041688	36090525	0.17143	rs7279348	-3.41	rs928284	-0.0087	-2.85	-0.126	571	30	enet	0.0018	0.29	1.2383	0.215608	0.0620355
Brain_Amygdala	./WEIGHTS//Brain_Amygdala/Brain_Amygdala.ENSG00000136636.8.wgt.RDat	KCTD3	1	215740735	215795149	0.088478	rs17645898	-3.18	rs10495002	-0.00954	-3.19	1.129	453	7	enet	-0.0085	0.6	-1.23798	0.215725	0.062094
Brain_Amygdala	./WEIGHTS//Brain_Amygdala/Brain_Amygdala.ENSG00000224081.3.wgt.RDat	LINC01057	1	95104017	95285837	0.325809	rs841675	-3.02	rs6681849	0.00321	-3.15	-1.94	524	524	blup	0.022	0.092	2.97008	0.002977	0.0621346
Brain_Amygdala	./WEIGHTS//Brain_Amygdala/Brain_Amygdala.ENSG00000272955.1.wgt.RDat	KB-226F1.1	22	24375562	24376132	0.70084	rs17004922	3.35	rs5760176	0.401	-6.63	2.98137	378	1	top1	0.4	2.8e-11	-2.98137	0.00287	0.0621833
Brain_Amygdala	./WEIGHTS//Brain_Amygdala/Brain_Amygdala.ENSG00000161328.10.wgt.RDat	LRRC56	11	537527	554863	0.049687	rs752306	-3.61	rs10794323	-0.0117	3.12	1.82	430	5	lasso	0.011	0.17	2.97835	0.002898	0.0621976
Brain_Amygdala	./WEIGHTS//Brain_Amygdala/Brain_Amygdala.ENSG00000166477.8.wgt.RDat	LEO1	15	52230222	52264003	0.038297	rs11638675	-3.35	rs4238384	0.012857	2.94	1.375	373	3	lasso	0.044	0.028	1.23703	0.216	0.062198
Brain_Amygdala	./WEIGHTS//Brain_Amygdala/Brain_Amygdala.ENSG00000111711.5.wgt.RDat	GOLT1B	12	21654715	21671342	0.002518	rs17681255	2.86	rs4762694	-0.008682	-2.86	-1.237	550	1	lasso	0.0049	0.24	1.237	0.21609	0.0622489
Brain_Amygdala	./WEIGHTS//Brain_Amygdala/Brain_Amygdala.ENSG00000090061.13.wgt.RDat	CCNK	14	99947506	100001381	0.158464	rs2748824	3.16	rs941732	-0.007339	2.88	2.34	538	4	enet	-0.0044	0.43	3.14338	0.00167	0.0622828
Brain_Amygdala	./WEIGHTS//Brain_Amygdala/Brain_Amygdala.ENSG00000204138.8.wgt.RDat	PHACTR4	1	28696114	28826881	0.344919	rs796847	-3.58	rs10794514	0.0701	-4.15	-0.831	278	278	blup	0.072	0.0067	1.23643	0.2163	0.0623343
Brain_Amygdala	./WEIGHTS//Brain_Amygdala/Brain_Amygdala.ENSG00000224676.1.wgt.RDat	AP000351.8	22	24350068	24352081	0.46043	rs17004922	3.35	rs5760176	0.266	-5.28	2.97189	394	1	top1	0.27	2e-07	-2.97189	0.00296	0.0623519
Brain_Amygdala	./WEIGHTS//Brain_Amygdala/Brain_Amygdala.ENSG00000178852.11.wgt.RDat	EFCAB13	17	45400656	45518678	0.246513	rs3809863	-3.76	rs6504872	0.134	4.08	-3.031	343	1	top1	0.13	0.00029	-3.031	0.00244	0.0623708
Brain_Amygdala	./WEIGHTS//Brain_Amygdala/Brain_Amygdala.ENSG00000119608.8.wgt.RDat	PROX2	14	75319736	75330537	0.010488	rs4645869	2.91	rs7145739	-0.004159	2.91	-1.317	367	367	blup	0.0066	0.21	-1.23622	0.216376	0.0623811
Brain_Amygdala	./WEIGHTS//Brain_Amygdala/Brain_Amygdala.ENSG00000163466.11.wgt.RDat	ARPC2	2	219081817	219119079	0.30288	rs12466441	-2.59	rs2571438	-0.011764	-3.51	-0.353	454	454	blup	0.0098	0.18	1.2362	0.216381	0.0624075
Brain_Amygdala	./WEIGHTS//Brain_Amygdala/Brain_Amygdala.ENSG00000273487.1.wgt.RDat	RP4-621B10.8	1	92654794	92656264	0.06141	rs1473487	-3.58	rs10783003	-0.0117	2.69	1.236	380	1	lasso	-0.0087	0.61	1.236	0.216459	0.062455
Brain_Amygdala	./WEIGHTS//Brain_Amygdala/Brain_Amygdala.ENSG00000173064.6.wgt.RDat	HECTD4	12	112597992	112819896	0.024985	rs3752630	-2.9	rs10492025	-0.007916	2.66	0.442	275	275	blup	-0.0033	0.4	3.03744	0.00239	0.0624971
Brain_Amygdala	./WEIGHTS//Brain_Amygdala/Brain_Amygdala.ENSG00000272449.1.wgt.RDat	RP3-395M20.12	1	2477904	2478899	0.265472	rs2045333	-3.41	rs2376821	-0.00176	2.66	1.10605	375	375	blup	0.029	0.062	-1.23576	0.216549	0.0625059
Brain_Amygdala	./WEIGHTS//Brain_Amygdala/Brain_Amygdala.ENSG00000160294.6.wgt.RDat	MCM3AP	21	47656743	47706211	0.04639	rs8134988	-3.6	rs2277824	-0.00952	2.97	1.237	464	5	lasso	0.069	0.0082	1.2356	0.216598	0.062545
Brain_Amygdala	./WEIGHTS//Brain_Amygdala/Brain_Amygdala.ENSG00000124588.15.wgt.RDat	NQO2	6	2994165	3019996	0.348267	rs3799215	3.64	rs2071002	0.222	-4.51	-3.033	683	1	top1	0.22	2.4e-06	3.033	0.002421	0.0625884
Brain_Amygdala	./WEIGHTS//Brain_Amygdala/Brain_Amygdala.ENSG00000224822.1.wgt.RDat	THRB-IT1	3	24496627	24500925	0.238593	rs6784638	-3.34	rs4858583	0.0455	3.67	1.066	578	3	lasso	0.092	0.0025	1.23544	0.21667	0.0625908
Brain_Amygdala	./WEIGHTS//Brain_Amygdala/Brain_Amygdala.ENSG00000232104.2.wgt.RDat	RP11-509J21.1	9	3526723	3671646	0.138605	rs734752	3.66	rs2380902	-0.0111	-2.89	1.2352	546	1	top1	-0.011	0.81	-1.23517	0.216768	0.0626441
Brain_Amygdala	./WEIGHTS//Brain_Amygdala/Brain_Amygdala.ENSG00000218426.5.wgt.RDat	RP11-475C16.1	6	153603422	153603868	0.141435	rs6923536	3.28	rs583297	-0.00457	3.15	1.235	499	1	lasso	0.014	0.14	1.23496	0.216844	0.062691
Brain_Amygdala	./WEIGHTS//Brain_Amygdala/Brain_Amygdala.ENSG00000185418.11.wgt.RDat	TARSL2	15	102193801	102264807	0.10972	rs1384565	-3.51	rs708394	-0.009415	2.86	0.96129	386	3	lasso	0.0072	0.21	1.23562	0.217	0.0627612
Brain_Amygdala	./WEIGHTS//Brain_Amygdala/Brain_Amygdala.ENSG00000235231.3.wgt.RDat	AP000351.10	22	24373117	24374043	0.52186	rs17004922	3.35	rs5760176	0.359	-6.18	2.98137	378	1	top1	0.36	5.2e-10	-2.98137	0.00287	0.0627812
Brain_Amygdala	./WEIGHTS//Brain_Amygdala/Brain_Amygdala.ENSG00000130414.7.wgt.RDat	NDUFA10	2	240831867	240964819	0.23429	rs11684940	-3.74	rs3792087	0.047395	-4.19	-2.984	557	1	top1	0.047	0.024	2.984	0.002845	0.0628386
Brain_Amygdala	./WEIGHTS//Brain_Amygdala/Brain_Amygdala.ENSG00000138688.11.wgt.RDat	KIAA1109	4	123073488	123283913	0.523332	rs13109219	3.46	rs1127348	0.165	-4	1.234	318	1	top1	0.17	5.5e-05	-1.234	0.217203	0.0628449
Brain_Amygdala	./WEIGHTS//Brain_Amygdala/Brain_Amygdala.ENSG00000152219.4.wgt.RDat	ARL14EP	11	30344598	30359774	0.035287	rs12574299	-2.59	rs1879363	-0.00898	2.86	-1.234	388	1	lasso	0.085	0.0035	-1.234	0.217203	0.0628699
Brain_Amygdala	./WEIGHTS//Brain_Amygdala/Brain_Amygdala.ENSG00000186185.9.wgt.RDat	KIF18B	17	43002077	43025082	0.009701	rs7223320	-3.55	rs1133458	0.0771	-2.23	-3.025	351	1	top1	0.077	0.0053	3.025	0.00249	0.0629417
Brain_Amygdala	./WEIGHTS//Brain_Amygdala/Brain_Amygdala.ENSG00000166478.5.wgt.RDat	ZNF143	11	9482069	9550071	0.142614	rs10770037	-4.36	rs10840245	0.0147	-3.79	2.99185	397	2	lasso	0.041	0.033	-2.99558	0.002739	0.0629417
Brain_Amygdala	./WEIGHTS//Brain_Amygdala/Brain_Amygdala.ENSG00000125462.12.wgt.RDat	C1orf61	1	156374044	156400493	0.398943	rs16837415	-3.3	rs12407843	-0.00886	-2.79	1.233	418	1	top1	-0.0089	0.62	-1.233	0.217576	0.063003
Brain_Amygdala	./WEIGHTS//Brain_Amygdala/Brain_Amygdala.ENSG00000214562.9.wgt.RDat	NUTM2D	10	89117640	89130452	0.017618	rs1234212	-2.99	rs1234212	0.020147	2.15	-2.992	276	1	top1	0.02	0.1	-2.992	0.00277	0.0630175
Brain_Amygdala	./WEIGHTS//Brain_Amygdala/Brain_Amygdala.ENSG00000198520.6.wgt.RDat	C1orf228	1	45140385	45191263	0.18929	rs346707	-3.66	rs6429544	-0.00945	-2.83	0.33793	365	365	blup	0.0055	0.23	-1.23225	0.217854	0.0631086
Brain_Amygdala	./WEIGHTS//Brain_Amygdala/Brain_Amygdala.ENSG00000156261.8.wgt.RDat	CCT8	21	30428126	30446118	0.10527	rs11088088	4.22	rs2831968	0.0154	3.37	1.646	429	429	blup	0.027	0.07	3.1345	0.001721	0.0631496
Brain_Amygdala	./WEIGHTS//Brain_Amygdala/Brain_Amygdala.ENSG00000146453.8.wgt.RDat	PNLDC1	6	160221298	160241736	0.423861	rs3912161	-3.19	rs927451	0.429	6.21	1.232	560	1	top1	0.43	3.5e-12	1.232	0.217949	0.0631612
Brain_Amygdala	./WEIGHTS//Brain_Amygdala/Brain_Amygdala.ENSG00000011295.11.wgt.RDat	TTC19	17	15902694	15948329	0.180229	rs2051736	3.64	rs178789	0.13	-4.28	3.13	279	1	top1	0.13	0.00036	-3.13	0.00175	0.0631944
Brain_Amygdala	./WEIGHTS//Brain_Amygdala/Brain_Amygdala.ENSG00000189362.7.wgt.RDat	TMEM194B	2	191369068	191399448	0.303676	rs16832848	4.87	rs6725814	0.027031	-3.84	3.037	372	1	top1	0.027	0.069	-3.037	0.002389	0.0631974
Brain_Amygdala	./WEIGHTS//Brain_Amygdala/Brain_Amygdala.ENSG00000178913.5.wgt.RDat	TAF7	5	140698057	140700023	0.251767	rs11748625	3.21	rs2074913	0.0619	3.71	-1.231	479	1	top1	0.062	0.011	-1.231	0.218	0.0632012
Brain_Amygdala	./WEIGHTS//Brain_Amygdala/Brain_Amygdala.ENSG00000178773.10.wgt.RDat	CPNE7	16	89642176	89663654	0.20313	rs455527	-4.29	rs3751700	0.064758	4.32	-1.231	458	1	top1	0.065	0.0099	-1.231	0.218	0.0632263
Brain_Amygdala	./WEIGHTS//Brain_Amygdala/Brain_Amygdala.ENSG00000267340.1.wgt.RDat	RP11-242D8.3	17	41321897	41322094	0.068825	rs8176146	-3.23	rs2271957	0.0162	2.81	1.232	290	1	top1	0.016	0.12	1.232	0.218	0.0632514
Brain_Amygdala	./WEIGHTS//Brain_Amygdala/Brain_Amygdala.ENSG00000066926.6.wgt.RDat	FECH	18	55215515	55254004	0.00882	rs607270	3.48	rs663774	0.005617	-3.03	-0.61406	531	531	blup	0.017	0.12	-1.23181	0.21802	0.0632823
Brain_Amygdala	./WEIGHTS//Brain_Amygdala/Brain_Amygdala.ENSG00000213672.3.wgt.RDat	NCKIPSD	3	48701364	48723797	0.436047	rs6446196	-3.15	rs12497850	0.384	-6.15	-2.988	265	1	top1	0.38	9.5e-11	2.988	0.00281	0.0632946
Brain_Amygdala	./WEIGHTS//Brain_Amygdala/Brain_Amygdala.ENSG00000181631.6.wgt.RDat	P2RY13	3	151044100	151047336	0.198464	rs11924857	-3.4	rs12491139	0.0248	3.41	-2.985	499	1	top1	0.025	0.078	-2.985	0.00284	0.0633431
Brain_Amygdala	./WEIGHTS//Brain_Amygdala/Brain_Amygdala.ENSG00000159658.6.wgt.RDat	EFCAB14	1	47140831	47184824	0.222895	rs12135218	3.27	rs1998545	0.0107	3.38	1.514	377	17	enet	0.066	0.0092	1.23132	0.218202	0.0633603
Brain_Amygdala	./WEIGHTS//Brain_Amygdala/Brain_Amygdala.ENSG00000177479.15.wgt.RDat	ARIH2	3	48958913	49023815	0.002768	rs12496747	3.37	rs3895736	-0.0117	-2.3	-1.012	266	266	blup	0.019	0.11	2.99655	0.00273	0.063375
Brain_Amygdala	./WEIGHTS//Brain_Amygdala/Brain_Amygdala.ENSG00000084070.7.wgt.RDat	SMAP2	1	40810522	40888998	0.118058	rs7556253	3.23	rs10489165	0.00144	3.37	-0.609	418	4	lasso	0.0093	0.18	-1.23123	0.218238	0.0633959
Brain_Amygdala	./WEIGHTS//Brain_Amygdala/Brain_Amygdala.ENSG00000136628.13.wgt.RDat	EPRS	1	220141943	220220000	0.062983	rs1776058	2.55	rs11118506	0.013	2.74	1.231	419	1	top1	0.013	0.15	1.231	0.218323	0.0634458
Brain_Amygdala	./WEIGHTS//Brain_Amygdala/Brain_Amygdala.ENSG00000203963.7.wgt.RDat	C1orf141	1	67557848	67697536	0.16581	rs12568764	-3.24	rs6658195	-0.00497	3.21	1.231	505	1	top1	-0.005	0.45	1.231	0.218323	0.063471
Brain_Amygdala	./WEIGHTS//Brain_Amygdala/Brain_Amygdala.ENSG00000173947.9.wgt.RDat	PIFO	1	111888910	111895635	0.068708	rs1494324	-3.35	rs1418425	-0.0089	-3.31	-1.375	600	600	blup	0.0053	0.23	1.23029	0.218588	0.0635732
Brain_Amygdala	./WEIGHTS//Brain_Amygdala/Brain_Amygdala.ENSG00000122420.5.wgt.RDat	PTGFR	1	78769568	79005434	0.215131	rs11162469	-3.42	rs7524504	-0.00939	-3.5	2.211	358	20	enet	0.013	0.14	-3.06845	0.002152	0.0635818
Brain_Amygdala	./WEIGHTS//Brain_Amygdala/Brain_Amygdala.ENSG00000153896.13.wgt.RDat	ZNF599	19	35248981	35264134	0.094884	rs4806080	3.53	rs8111507	0.0693	-2.58	-2.9381	433	1	top1	0.069	0.0079	2.93815	0.003302	0.0636614
Brain_Amygdala	./WEIGHTS//Brain_Amygdala/Brain_Amygdala.ENSG00000221883.2.wgt.RDat	ARIH2OS	3	48955221	48956818	0.014684	rs12496747	3.37	rs3895736	-0.0117	2.5	-1.012	265	265	blup	0.014	0.14	-3.03839	0.00238	0.0637
Brain_Amygdala	./WEIGHTS//Brain_Amygdala/Brain_Amygdala.ENSG00000176209.7.wgt.RDat	SMIM19	8	42396855	42409603	0.322986	rs2974312	-3.59	rs2974293	0.238	4.84	3.005	266	1	top1	0.24	9.9e-07	3.005	0.00266	0.0637
Brain_Amygdala	./WEIGHTS//Brain_Amygdala/Brain_Amygdala.ENSG00000214855.5.wgt.RDat	APOC1P1	19	45430061	45434643	0.162949	rs157580	-2.88	rs8101699	0.00716	-3.37	1.229	413	1	top1	0.0072	0.21	-1.229	0.219072	0.0637392
Brain_Amygdala	./WEIGHTS//Brain_Amygdala/Brain_Amygdala.ENSG00000255201.1.wgt.RDat	RP11-350N15.4	8	38279460	38283614	0.258652	rs12677998	3.69	rs7825829	-0.00755	-3.33	0.108	284	284	blup	0.096	0.002	-3.0175	0.00255	0.06375
Brain_Amygdala	./WEIGHTS//Brain_Amygdala/Brain_Amygdala.ENSG00000136937.8.wgt.RDat	NCBP1	9	100395963	100436030	0.017806	rs4743114	3.12	rs4743129	-0.011	-3.52	1.227	401	2	enet	0.024	0.08	-1.22889	0.219114	0.0637767
Brain_Amygdala	./WEIGHTS//Brain_Amygdala/Brain_Amygdala.ENSG00000170265.7.wgt.RDat	ZNF282	7	148892577	148923339	0.011326	rs1636373	4.21	rs10236884	-0.00743	2.64	1.0737	376	376	blup	0.038	0.038	2.94013	0.00328	0.0637778
Brain_Amygdala	./WEIGHTS//Brain_Amygdala/Brain_Amygdala.ENSG00000122484.8.wgt.RDat	RPAP2	1	92764545	92867613	0.17415	rs11810217	3.56	rs766665	0.022	3.04	2.269	301	301	blup	0.043	0.03	3.04141	0.002355	0.0637812
Brain_Amygdala	./WEIGHTS//Brain_Amygdala/Brain_Amygdala.ENSG00000177981.6.wgt.RDat	ASB8	12	48541571	48574996	0.354381	rs17238458	4.32	rs10875746	0.049816	3.83	2.526	514	514	blup	0.06	0.013	2.99776	0.00272	0.0637938
Brain_Amygdala	./WEIGHTS//Brain_Amygdala/Brain_Amygdala.ENSG00000138600.5.wgt.RDat	SPPL2A	15	50999506	51058005	0.180191	rs2619689	-4.17	rs11635825	0.009652	-3.44	2.371	400	400	blup	0.035	0.045	-3.04899	0.0023	0.063811
Brain_Amygdala	./WEIGHTS//Brain_Amygdala/Brain_Amygdala.ENSG00000257918.1.wgt.RDat	RP11-482D24.3	12	107108702	107126701	0.177053	rs10861571	3.81	rs2114276	-0.011753	2.63	-1.652	393	393	blup	0.031	0.055	1.22864	0.21921	0.0638299
Brain_Amygdala	./WEIGHTS//Brain_Amygdala/Brain_Amygdala.ENSG00000139218.13.wgt.RDat	SCAF11	12	46312914	46385903	0.092766	rs11183370	3.77	rs2197399	-0.011304	-3.22	-1.103	360	4	enet	-0.0056	0.47	1.22857	0.21923	0.063861
Brain_Amygdala	./WEIGHTS//Brain_Amygdala/Brain_Amygdala.ENSG00000101310.10.wgt.RDat	SEC23B	20	18488137	18542059	0.42964	rs6081140	3.14	rs6081172	0.0102	3.65	0.346	478	478	blup	0.12	0.00071	-1.22834	0.219321	0.0639128
Brain_Amygdala	./WEIGHTS//Brain_Amygdala/Brain_Amygdala.ENSG00000169490.12.wgt.RDat	TM2D2	8	38846327	38854343	0.40022	rs7845862	-2.61	rs7838874	0.00531	-3.23	-0.267	311	311	blup	0.065	0.0099	1.2281	0.21942	0.0639669
Brain_Amygdala	./WEIGHTS//Brain_Amygdala/Brain_Amygdala.ENSG00000269191.1.wgt.RDat	AC005387.2	19	18643718	18646998	0.157663	rs4808172	2.74	rs17211813	-0.00835	3.2	-0.1056	376	376	blup	0.0087	0.19	-1.22792	0.219479	0.0640094
Brain_Amygdala	./WEIGHTS//Brain_Amygdala/Brain_Amygdala.ENSG00000243319.3.wgt.RDat	FGF14-IT1	13	102944677	103046869	0.10792	rs2476210	-4.42	rs11617740	0.0125	-2.75	-3.07064	604	1	top1	0.013	0.15	3.07064	0.00214	0.0640592
Brain_Amygdala	./WEIGHTS//Brain_Amygdala/Brain_Amygdala.ENSG00000150995.13.wgt.RDat	ITPR1	3	4535032	4889524	0.200138	rs7624988	3.55	rs1514453	0.00683	3.16	-1.227	631	1	top1	0.0068	0.21	-1.227	0.21982	0.0641342
Brain_Amygdala	./WEIGHTS//Brain_Amygdala/Brain_Amygdala.ENSG00000066084.8.wgt.RDat	DIP2B	12	50898890	51142450	0.153554	rs613066	2.98	rs10876070	0.006977	3.16	-1.227	296	1	top1	0.007	0.21	-1.227	0.21982	0.0641596
Brain_Amygdala	./WEIGHTS//Brain_Amygdala/Brain_Amygdala.ENSG00000236021.1.wgt.RDat	RP11-195C7.1	1	176176784	176198466	0.068501	rs491132	-4.65	rs12038088	0.00779	2.57	-0.252	341	17	enet	0.014	0.14	-3.05418	0.002257	0.0641834
Brain_Amygdala	./WEIGHTS//Brain_Amygdala/Brain_Amygdala.ENSG00000242861.1.wgt.RDat	RP11-285F7.2	1	226028584	226028888	0.041832	rs11811952	3.11	rs3820236	0.0313	-3.53	-1.227	390	1	top1	0.031	0.055	1.227	0.219823	0.0641858
Brain_Amygdala	./WEIGHTS//Brain_Amygdala/Brain_Amygdala.ENSG00000155749.8.wgt.RDat	ALS2CR12	2	202152994	202222121	0.322692	rs16837959	3.96	rs13016963	0.229892	4.54	3.043	347	1	top1	0.23	1.6e-06	3.043	0.002342	0.0641934
Brain_Amygdala	./WEIGHTS//Brain_Amygdala/Brain_Amygdala.ENSG00000048342.11.wgt.RDat	CC2D2A	4	15471489	15603180	0.099676	rs13120356	-2.79	rs16891402	0.0131	-3.01	-1.227	497	1	top1	0.013	0.15	1.227	0.219823	0.0642111
Brain_Amygdala	./WEIGHTS//Brain_Amygdala/Brain_Amygdala.ENSG00000136051.9.wgt.RDat	KIAA1033	12	105501102	105562912	0.005701	rs12822081	3.29	rs1196875	-0.011222	-3.05	-2.8981	645	3	lasso	-0.0043	0.43	2.9983	0.00271	0.0642214
Brain_Amygdala	./WEIGHTS//Brain_Amygdala/Brain_Amygdala.ENSG00000095261.9.wgt.RDat	PSMD5	9	123577774	123605262	0.053182	rs2900169	-2.96	rs10984902	-0.00801	2.99	1.227	373	1	lasso	0.038	0.04	1.227	0.219823	0.0642365
Brain_Amygdala	./WEIGHTS//Brain_Amygdala/Brain_Amygdala.ENSG00000215251.3.wgt.RDat	FASTKD5	20	3127165	3129906	0.059561	rs2281319	-2.99	rs306755	0.0475	-4.18	-1.2363	419	3	enet	0.052	0.019	1.22684	0.219884	0.0642796
Brain_Amygdala	./WEIGHTS//Brain_Amygdala/Brain_Amygdala.ENSG00000175857.4.wgt.RDat	GAPT	5	57787262	57792917	0.028017	rs40207	3.95	rs697072	-0.00894	-3.08	3.012	522	1	lasso	0.0091	0.18	-3.012	0.0026	0.0642935
Brain_Amygdala	./WEIGHTS//Brain_Amygdala/Brain_Amygdala.ENSG00000233137.2.wgt.RDat	RP11-220I1.1	9	37079893	37090398	0.041674	rs7859667	-3.44	rs10758440	0.0881	-3.67	3.1489	468	2	lasso	0.11	0.0012	-3.00484	0.002657	0.0643051
Brain_Amygdala	./WEIGHTS//Brain_Amygdala/Brain_Amygdala.ENSG00000108474.12.wgt.RDat	PIGL	17	16120523	16250988	0.008069	rs17779879	3.68	rs4792721	-0.00913	2.64	3.07348	301	1	enet	-0.0058	0.48	3.07348	0.00212	0.0643067
Brain_Amygdala	./WEIGHTS//Brain_Amygdala/Brain_Amygdala.ENSG00000271943.1.wgt.RDat	RP11-222K16.1	3	27679806	27680267	0.036671	rs3856676	-2.64	rs2642911	-0.0104	3.16	-1.638	429	23	enet	-0.01	0.73	-2.94012	0.00328	0.0643276
Brain_Amygdala	./WEIGHTS//Brain_Amygdala/Brain_Amygdala.ENSG00000106610.10.wgt.RDat	STAG3L4	7	66770974	66786513	0.564381	rs11766382	4.1	rs13230948	0.35	-5.88	1.101	368	11	enet	0.41	1.2e-11	-1.22659	0.22	0.0643389
Brain_Amygdala	./WEIGHTS//Brain_Amygdala/Brain_Amygdala.ENSG00000270173.1.wgt.RDat	RP11-382B18.4	15	30649969	30650976	0.132259	rs1533861	2.86	rs11637663	0.05323	-3.39	1.227	145	1	top1	0.053	0.018	-1.227	0.22	0.0643643
Brain_Amygdala	./WEIGHTS//Brain_Amygdala/Brain_Amygdala.ENSG00000156253.2.wgt.RDat	RWDD2B	21	30376705	30391699	0.30923	rs11088088	4.22	rs2150403	0.271	5.39	2.5437	431	7	lasso	0.35	7.7e-10	2.9321	0.003367	0.0643691
Brain_Amygdala	./WEIGHTS//Brain_Amygdala/Brain_Amygdala.ENSG00000145375.7.wgt.RDat	SPATA5	4	123844229	124240605	0.034471	rs13119156	3.38	rs1960669	-0.00727	2.84	1.7777	337	337	blup	0.00077	0.3	3.0076	0.002633	0.0644094
Brain_Amygdala	./WEIGHTS//Brain_Amygdala/Brain_Amygdala.ENSG00000112062.6.wgt.RDat	MAPK14	6	35995488	36079013	0.287842	rs7747793	-3.03	rs3761980	-0.0105	-3.46	-0.697	387	387	blup	-0.0028	0.38	-1.22596	0.220214	0.0644523
Brain_Amygdala	./WEIGHTS//Brain_Amygdala/Brain_Amygdala.ENSG00000132031.8.wgt.RDat	MATN3	2	20191872	20212455	0.061209	rs2278525	-3.64	rs6732272	-0.010739	3	-0.983	601	2	lasso	-0.0069	0.52	-3.0491	0.002295	0.0644583
Brain_Amygdala	./WEIGHTS//Brain_Amygdala/Brain_Amygdala.ENSG00000215447.3.wgt.RDat	BX322557.10	21	46707967	46711653	0.4601	rs7278425	4.39	rs2838867	0.161	-4.73	2.929	495	1	top1	0.16	7e-05	-2.929	0.003401	0.0644773
Brain_Amygdala	./WEIGHTS//Brain_Amygdala/Brain_Amygdala.ENSG00000112769.14.wgt.RDat	LAMA4	6	112429963	112576141	0.233451	rs1409837	4.09	rs6926282	-0.0108	3.35	0.961	451	451	blup	0.04	0.034	3.10534	0.001901	0.0645489
Brain_Amygdala	./WEIGHTS//Brain_Amygdala/Brain_Amygdala.ENSG00000214659.4.wgt.RDat	KRT8P26	11	65494410	65495685	0.000203	rs472518	3.49	rs2276017	-0.00105	2.87	1.97	332	332	blup	0.017	0.12	3.05612	0.002242	0.0645639
Brain_Amygdala	./WEIGHTS//Brain_Amygdala/Brain_Amygdala.ENSG00000197816.9.wgt.RDat	CCDC180	9	100008467	100139569	0.069598	rs4743114	3.17	rs1475544	0.00755	-2.85	-1.225	316	1	top1	0.0075	0.2	1.225	0.220575	0.0645833
Brain_Amygdala	./WEIGHTS//Brain_Amygdala/Brain_Amygdala.ENSG00000261366.1.wgt.RDat	MANEA-AS1	6	96023059	96025326	0.154775	rs9488059	2.72	rs12212987	0.0276	3.71	-1.645	323	3	lasso	0.063	0.011	-1.22475	0.220671	0.0646369
Brain_Amygdala	./WEIGHTS//Brain_Amygdala/Brain_Amygdala.ENSG00000226329.2.wgt.RDat	AC005682.6	7	22903493	22920969	0.116318	rs7805828	4.83	rs7801617	-0.0117	3.2	-1.3214	482	482	blup	0.0093	0.18	2.9252	0.00344	0.0646777
Brain_Amygdala	./WEIGHTS//Brain_Amygdala/Brain_Amygdala.ENSG00000081307.8.wgt.RDat	UBA5	3	132373290	132396941	0.153822	rs3844274	-4.03	rs2049149	0.0148	3.23	-1.183	423	423	blup	0.023	0.084	-2.94073	0.00327	0.0646891
Brain_Amygdala	./WEIGHTS//Brain_Amygdala/Brain_Amygdala.ENSG00000262246.1.wgt.RDat	CORO7	16	4404543	4475706	0.47929	rs6500583	3.91	rs6500596	0.232467	-5.06	-3.889	437	3	lasso	0.28	8.8e-08	3.11826	0.00182	0.0646953
Brain_Amygdala	./WEIGHTS//Brain_Amygdala/Brain_Amygdala.ENSG00000100987.10.wgt.RDat	VSX1	20	25051521	25062996	0.092115	rs4815361	-3	rs12480307	0.142	-3.97	1.224	475	1	top1	0.14	0.00019	-1.224	0.220952	0.0647447
Brain_Amygdala	./WEIGHTS//Brain_Amygdala/Brain_Amygdala.ENSG00000268836.1.wgt.RDat	LA16c-OS12.2	16	235747	236293	0.43672	rs8051485	-3.29	rs1203981	0.082685	4.92	2.091	303	303	blup	0.23	1.4e-06	3.11339	0.00185	0.06475
Brain_Amygdala	./WEIGHTS//Brain_Amygdala/Brain_Amygdala.ENSG00000156928.4.wgt.RDat	MALSU1	7	23338358	23349827	0.097258	rs2286492	-3.05	rs116981	-0.00361	-2.99	-2.024	407	29	enet	0.0093	0.18	-1.22394	0.221	0.0647842
Brain_Amygdala	./WEIGHTS//Brain_Amygdala/Brain_Amygdala.ENSG00000255423.1.wgt.RDat	EBLN2	3	73110810	73112488	0.004353	rs2003425	3.6	rs6762394	0.00619	-3.04	1.223	467	1	lasso	0.16	9.4e-05	-1.223	0.22133	0.0649065
Brain_Amygdala	./WEIGHTS//Brain_Amygdala/Brain_Amygdala.ENSG00000248027.1.wgt.RDat	CTD-2383M3.1	11	100554893	100558686	0.114022	rs11224298	-3.76	rs516895	-0.00355	-2.86	1.223	532	1	top1	-0.0036	0.41	-1.223	0.22133	0.064932
Brain_Amygdala	./WEIGHTS//Brain_Amygdala/Brain_Amygdala.ENSG00000079246.11.wgt.RDat	XRCC5	2	216972187	217071026	0.069225	rs4674024	-2.84	rs10932634	0.027793	-2.76	1.222	509	1	top1	0.028	0.066	-1.222	0.221708	0.0650684
Brain_Amygdala	./WEIGHTS//Brain_Amygdala/Brain_Amygdala.ENSG00000225415.1.wgt.RDat	RP3-509I19.1	6	139143884	139145015	0.057161	rs203140	-3	rs11155010	0.00105	-2.88	-1.222	433	1	top1	0.001	0.3	1.222	0.221708	0.065094
Brain_Amygdala	./WEIGHTS//Brain_Amygdala/Brain_Amygdala.ENSG00000272796.1.wgt.RDat	RP1-74M1.3	1	23243175	23247993	0.154912	rs1740481	-2.9	rs16827484	-0.0118	-2.89	1.19379	385	2	lasso	0.029	0.063	-1.22182	0.221775	0.0651392
Brain_Amygdala	./WEIGHTS//Brain_Amygdala/Brain_Amygdala.ENSG00000187959.5.wgt.RDat	CPSF4L	17	71245932	71258491	0.585566	rs9912740	4.65	rs7405603	0.00588	2.89	-0.168	592	592	blup	0.0098	0.18	3.10729	0.00189	0.0651477
Brain_Amygdala	./WEIGHTS//Brain_Amygdala/Brain_Amygdala.ENSG00000122786.15.wgt.RDat	CALD1	7	134429003	134655479	0.179693	rs1791002	-3.57	rs11769399	-0.00872	2.98	1.287	544	15	enet	-0.0066	0.51	3.07269	0.00212	0.0651757
Brain_Amygdala	./WEIGHTS//Brain_Amygdala/Brain_Amygdala.ENSG00000225156.2.wgt.RDat	AC012354.6	2	45181803	45195901	0.19866	rs17391809	-4.08	rs2102797	-0.01049	-3.39	-2.757	599	3	lasso	-0.0025	0.38	3.0571	0.002235	0.0651875
Brain_Amygdala	./WEIGHTS//Brain_Amygdala/Brain_Amygdala.ENSG00000118961.10.wgt.RDat	C2orf43	2	20883788	21022882	0.674641	rs9306894	3.16	rs13385191	0.452106	-6.31	2.783	512	8	lasso	0.46	4.4e-13	-2.9413	0.003268	0.0652167
Brain_Amygdala	./WEIGHTS//Brain_Amygdala/Brain_Amygdala.ENSG00000243678.7.wgt.RDat	NME1-NME2	17	49242796	49249108	0.434164	rs4389183	3.67	rs12942155	0.119	-4.49	-1.221	440	1	top1	0.12	0.00062	1.221	0.222	0.0652309
Brain_Amygdala	./WEIGHTS//Brain_Amygdala/Brain_Amygdala.ENSG00000129351.13.wgt.RDat	ILF3	19	10764937	10803093	0.164034	rs10420809	-3.95	rs4804524	-0.00997	2.78	-2.92	370	1	lasso	-0.0053	0.46	-2.92	0.0035	0.0652664
Brain_Amygdala	./WEIGHTS//Brain_Amygdala/Brain_Amygdala.ENSG00000124253.9.wgt.RDat	PCK1	20	56136136	56141513	0.012511	rs6014998	2.85	rs4561716	0.0408	3.15	0.965	675	2	lasso	0.1	0.0014	1.2209	0.222123	0.0652926
Brain_Amygdala	./WEIGHTS//Brain_Amygdala/Brain_Amygdala.ENSG00000162437.10.wgt.RDat	RAVER2	1	65210778	65298911	0.330288	rs1469876	-2.7	rs2201689	0.0147	3.42	0.944	452	452	blup	0.032	0.053	1.22015	0.222409	0.0654023
Brain_Amygdala	./WEIGHTS//Brain_Amygdala/Brain_Amygdala.ENSG00000063854.8.wgt.RDat	HAGH	16	1845621	1876967	0.36862	rs2283476	3.52	rs13332303	0.171858	4.12	-3.076	474	1	top1	0.17	3.9e-05	-3.076	0.0021	0.0654452
Brain_Amygdala	./WEIGHTS//Brain_Amygdala/Brain_Amygdala.ENSG00000141682.11.wgt.RDat	PMAIP1	18	57567180	57571538	0.54917	rs8093763	3.01	rs1622784	-0.011576	3.45	-0.321	549	69	enet	0.034	0.048	-1.21993	0.22249	0.0654518
Brain_Amygdala	./WEIGHTS//Brain_Amygdala/Brain_Amygdala.ENSG00000121417.9.wgt.RDat	ZNF211	19	58141761	58154147	0.078641	rs9438914	3.12	rs7249430	0.00809	3.36	1.2507	491	4	enet	0.015	0.13	1.21861	0.222993	0.0656255
Brain_Amygdala	./WEIGHTS//Brain_Amygdala/Brain_Amygdala.ENSG00000088340.11.wgt.RDat	FER1L4	20	34146636	34195484	0.240807	rs13037376	-4.15	rs6088776	0.0184	2.82	-2.942	309	1	top1	0.018	0.11	-2.942	0.003261	0.0656529
Brain_Amygdala	./WEIGHTS//Brain_Amygdala/Brain_Amygdala.ENSG00000271553.1.wgt.RDat	RP11-274B21.10	7	128307097	128308210	0.326721	rs896183	3.19	rs10488627	0.031	-3.79	-1.272	364	364	blup	0.14	0.00027	1.21874	0.223	0.0656533
Brain_Amygdala	./WEIGHTS//Brain_Amygdala/Brain_Amygdala.ENSG00000272537.1.wgt.RDat	GS1-166A23.1	7	16510809	16510998	0.354482	rs4721463	3.25	rs17680292	0.00069	-3.7	-2.115	630	8	enet	0.028	0.067	1.21836	0.223	0.065679
Brain_Amygdala	./WEIGHTS//Brain_Amygdala/Brain_Amygdala.ENSG00000072274.8.wgt.RDat	TFRC	3	195754054	195809060	0.044764	rs1522394	2.27	rs9881504	-0.0096	-2.72	1.349	290	2	lasso	0.0084	0.19	-1.21839	0.22308	0.0657282
Brain_Amygdala	./WEIGHTS//Brain_Amygdala/Brain_Amygdala.ENSG00000186510.7.wgt.RDat	CLCNKA	1	16345370	16360545	0.156213	rs12119764	-3.09	rs698893	-0.00616	3.2	-1.169	386	386	blup	0.0047	0.24	-1.21806	0.223201	0.0657896
Brain_Amygdala	./WEIGHTS//Brain_Amygdala/Brain_Amygdala.ENSG00000262482.1.wgt.RDat	LA16c-321D4.2	16	2989715	3004277	0.26171	rs11646593	-3.33	rs6500757	0.001273	3.21	-2.944	341	1	top1	0.0013	0.3	-2.944	0.00324	0.0658125
Brain_Amygdala	./WEIGHTS//Brain_Amygdala/Brain_Amygdala.ENSG00000224356.3.wgt.RDat	RP11-151A6.4	13	101187995	101232371	0.031585	rs17792266	-2.81	rs2066014	0.0468	-3.31	1.218	498	1	top1	0.047	0.025	-1.218	0.22322	0.065821
Brain_Amygdala	./WEIGHTS//Brain_Amygdala/Brain_Amygdala.ENSG00000223768.1.wgt.RDat	LINC00205	21	46713200	46717269	0.75781	rs7278425	4.39	rs2838867	0.374	-6.35	2.929	494	16	lasso	0.38	1.7e-10	-2.9467	0.003212	0.0658315
Brain_Amygdala	./WEIGHTS//Brain_Amygdala/Brain_Amygdala.ENSG00000166436.11.wgt.RDat	TRIM66	11	8633584	8693413	0.317009	rs10840088	3.1	rs10840106	0.0633	3.94	-2.687	500	500	blup	0.069	0.0079	-1.21723	0.223516	0.065934
Brain_Amygdala	./WEIGHTS//Brain_Amygdala/Brain_Amygdala.ENSG00000272316.1.wgt.RDat	XXbac-BPGBPG55C20.2	6	58234838	58240189	0.298347	rs4327704	3.02	rs6918757	0.175	-4.79	-0.85	153	14	enet	0.3	2.8e-08	1.2171	0.223568	0.0659751
Brain_Amygdala	./WEIGHTS//Brain_Amygdala/Brain_Amygdala.ENSG00000175105.5.wgt.RDat	ZNF654	3	88188254	88193815	0.043199	rs9854786	-2.52	rs9868943	-0.0053	2.77	-1.217	305	1	lasso	0.017	0.12	-1.217	0.2236	0.0660103
Brain_Amygdala	./WEIGHTS//Brain_Amygdala/Brain_Amygdala.ENSG00000087365.10.wgt.RDat	SF3B2	11	65818200	65836779	0.145288	rs472518	3.49	rs574153	0.056	-3.7	-0.984	357	9	enet	0.096	0.0021	1.21597	0.223998	0.0661536
Brain_Amygdala	./WEIGHTS//Brain_Amygdala/Brain_Amygdala.ENSG00000105887.10.wgt.RDat	MTPN	7	135611509	135662101	0.108711	rs4236657	-4.29	rs729729	-0.011	3.06	-0.577	458	4	lasso	0.023	0.087	-1.21619	0.224	0.0661801
Brain_Amygdala	./WEIGHTS//Brain_Amygdala/Brain_Amygdala.ENSG00000203886.4.wgt.RDat	CYP17A1-AS1	10	104592478	104592628	0.10808	rs619824	-3.28	rs1409313	-0.009955	3.09	-0.813	344	5	lasso	0.0078	0.2	-1.217	0.224	0.0662059
Brain_Amygdala	./WEIGHTS//Brain_Amygdala/Brain_Amygdala.ENSG00000151693.5.wgt.RDat	ASAP2	2	9346894	9543603	0.11006	rs17630893	-3.77	rs6747234	-0.011749	-2.87	-0.296	376	376	blup	-0.0012	0.35	1.2159	0.224011	0.066235
Brain_Amygdala	./WEIGHTS//Brain_Amygdala/Brain_Amygdala.ENSG00000246528.3.wgt.RDat	RP11-159H10.3	8	70746346	70767206	0.038153	rs16936114	-3.09	rs723290	-0.0118	-2.94	-1.125	438	5	enet	-0.0085	0.6	1.2158	0.22406	0.0662753
Brain_Amygdala	./WEIGHTS//Brain_Amygdala/Brain_Amygdala.ENSG00000273295.1.wgt.RDat	AP000350.5	22	24243619	24249255	0.77882	rs738809	3.28	rs2739338	0.585	-7.12	3.076	419	1	top1	0.58	4e-18	-3.076	0.002098	0.066291
Brain_Amygdala	./WEIGHTS//Brain_Amygdala/Brain_Amygdala.ENSG00000188206.5.wgt.RDat	HNRNPU-AS1	1	245008469	245012158	0.130685	rs3127462	-3.07	rs11811491	-0.00927	-2.75	0.28482	429	429	blup	-0.00077	0.34	-1.21512	0.224319	0.0663777
Brain_Amygdala	./WEIGHTS//Brain_Amygdala/Brain_Amygdala.ENSG00000204044.5.wgt.RDat	RP11-465L10.10	20	44642174	44650712	0.224329	rs6032774	-2.39	rs6032425	0.024	3.74	-1.215	495	1	top1	0.024	0.081	-1.215	0.224366	0.0664175
Brain_Amygdala	./WEIGHTS//Brain_Amygdala/Brain_Amygdala.ENSG00000136932.9.wgt.RDat	C9orf156	9	100666771	100684852	0.429351	rs2031999	3.1	rs6586	0.305	5.24	-1.214	498	1	top1	0.31	1.7e-08	-1.214	0.224748	0.0665565
Brain_Amygdala	./WEIGHTS//Brain_Amygdala/Brain_Amygdala.ENSG00000110876.8.wgt.RDat	SELPLG	12	109015686	109027735	0.07679	rs2111949	-3.07	rs10778610	-0.011765	2.99	1.0559	443	2	lasso	0.0084	0.19	1.21359	0.22491	0.0666304
Brain_Amygdala	./WEIGHTS//Brain_Amygdala/Brain_Amygdala.ENSG00000113441.11.wgt.RDat	LNPEP	5	96271514	96373219	0.229991	rs4254932	-2.94	rs27712	0.0189	3.4	-0.613	504	504	blup	0.028	0.066	-1.2135	0.225	0.066683
Brain_Amygdala	./WEIGHTS//Brain_Amygdala/Brain_Amygdala.ENSG00000105808.13.wgt.RDat	RASA4	7	102220093	102257204	0.282181	rs4729791	3.3	rs1608651	0.00678	-3.25	-0.454	214	31	enet	0.068	0.0085	1.21348	0.225	0.0667089
Brain_Amygdala	./WEIGHTS//Brain_Amygdala/Brain_Amygdala.ENSG00000227053.1.wgt.RDat	RP11-395B7.4	7	100657601	100660855	0.228324	rs12673102	3.13	rs4729707	-0.00928	2.98	-0.592	358	357	blup	0.02	0.098	1.21414	0.225	0.0667349
Brain_Amygdala	./WEIGHTS//Brain_Amygdala/Brain_Amygdala.ENSG00000218052.4.wgt.RDat	RP11-561C5.5	15	85798600	85873565	0.348423	rs7165772	2.4	rs10520600	0.194103	4.39	-1.213	574	1	top1	0.19	1.2e-05	-1.213	0.225	0.0667608
Brain_Amygdala	./WEIGHTS//Brain_Amygdala/Brain_Amygdala.ENSG00000112893.5.wgt.RDat	MAN2A1	5	109025067	109202879	0.187687	rs1438663	-3.74	rs4569915	-0.00323	3.13	-2.914	427	3	lasso	0.066	0.0093	-2.9105	0.00361	0.0667703
Brain_Amygdala	./WEIGHTS//Brain_Amygdala/Brain_Amygdala.ENSG00000180185.7.wgt.RDat	FAHD1	16	1877196	1890208	0.50832	rs2283476	3.52	rs368947	0.243027	4.85	1.032	474	474	blup	0.26	2.7e-07	1.2128	0.225	0.0667867
Brain_Amygdala	./WEIGHTS//Brain_Amygdala/Brain_Amygdala.ENSG00000105321.8.wgt.RDat	CCDC9	19	47759237	47775210	0.123783	rs12611429	3.31	rs2974215	0.0127	-3.33	-3.209	321	2	lasso	0.058	0.014	3.08162	0.002059	0.0669175
Brain_Amygdala	./WEIGHTS//Brain_Amygdala/Brain_Amygdala.ENSG00000243759.1.wgt.RDat	ST13P15	3	143235965	143237071	0.158467	rs6786757	3.35	rs6769212	0.000175	3.23	-1.2123	589	1	top1	0.00017	0.32	-1.2123	0.2254	0.0669315
Brain_Amygdala	./WEIGHTS//Brain_Amygdala/Brain_Amygdala.ENSG00000246067.3.wgt.RDat	RAB30-AS1	11	82783108	82817621	0.032834	rs11537243	2.17	rs11233462	-0.0116	-2.99	1.217	422	422	blup	-0.0092	0.64	-1.21226	0.225411	0.0669607
Brain_Amygdala	./WEIGHTS//Brain_Amygdala/Brain_Amygdala.ENSG00000185065.6.wgt.RDat	AC000068.5	22	19435756	19437432	0.19341	rs1012157	5.17	rs6518591	-0.00268	3.36	-1.212	555	1	top1	-0.0027	0.38	-1.212	0.225512	0.0670167
Brain_Amygdala	./WEIGHTS//Brain_Amygdala/Brain_Amygdala.ENSG00000149016.11.wgt.RDat	TUT1	11	62342517	62359649	0.027316	rs1043789	2.64	rs2070870	-0.0105	-3.01	1.661	385	384	blup	0.0069	0.21	1.21176	0.225604	0.0670701
Brain_Amygdala	./WEIGHTS//Brain_Amygdala/Brain_Amygdala.ENSG00000086506.2.wgt.RDat	HBQ1	16	230452	231180	0.0384	rs8051485	-3.29	rs11248931	0.012377	-3.32	-2.906	299	1	top1	0.012	0.15	2.906	0.00366	0.0671492
Brain_Amygdala	./WEIGHTS//Brain_Amygdala/Brain_Amygdala.ENSG00000167701.9.wgt.RDat	GPT	8	145728356	145732557	0.022183	rs7824213	3.09	rs2306383	-0.00343	2.45	-1.7507	202	202	blup	0.0021	0.28	2.9031	0.00369	0.067158
Brain_Amygdala	./WEIGHTS//Brain_Amygdala/Brain_Amygdala.ENSG00000152292.12.wgt.RDat	SH2D6	2	85645844	85664152	0.114352	rs1518990	2.8	rs4832175	-0.011568	3.11	0.913	458	458	blup	-0.0065	0.51	-1.211	0.225898	0.0671835
Brain_Amygdala	./WEIGHTS//Brain_Amygdala/Brain_Amygdala.ENSG00000099984.6.wgt.RDat	GSTT2	22	24322339	24326106	0.88106	rs738809	3.32	rs2739338	0.438	6.18	3.076	399	1	top1	0.44	1.8e-12	3.076	0.002098	0.0672246
Brain_Amygdala	./WEIGHTS//Brain_Amygdala/Brain_Amygdala.ENSG00000269781.1.wgt.RDat	FLJ20306	7	6522922	6524873	0.218477	rs6951997	-3.13	rs4574760	0.0335	-3.58	1.092	305	16	enet	0.072	0.0068	-1.20981	0.226	0.0672399
Brain_Amygdala	./WEIGHTS//Brain_Amygdala/Brain_Amygdala.ENSG00000174171.4.wgt.RDat	RP11-23P13.6	15	42184991	42190773	0.258806	rs6493004	3.38	rs4924620	-0.004015	-2.82	0.426	419	419	blup	0.097	0.0019	1.21163	0.226	0.0672659
Brain_Amygdala	./WEIGHTS//Brain_Amygdala/Brain_Amygdala.ENSG00000100568.6.wgt.RDat	VTI1B	14	68113792	68141548	0.161353	rs1015023	3.31	rs12435352	-0.011705	3.09	0.838	362	362	blup	-0.011	0.86	1.21034	0.22615	0.0673367
Brain_Amygdala	./WEIGHTS//Brain_Amygdala/Brain_Amygdala.ENSG00000229657.2.wgt.RDat	RP11-494K3.2	1	204915736	204916297	0.005345	rs2149733	3.24	rs12039630	-0.0118	2.78	2.055	577	577	blup	0.00092	0.3	1.21028	0.226173	0.0673696
Brain_Amygdala	./WEIGHTS//Brain_Amygdala/Brain_Amygdala.ENSG00000143771.7.wgt.RDat	CNIH4	1	224544552	224567161	0.061978	rs10916583	2.56	rs6426088	-0.00815	2.91	-1.24423	353	2	lasso	0.0036	0.26	-1.21004	0.226262	0.0674222
Brain_Amygdala	./WEIGHTS//Brain_Amygdala/Brain_Amygdala.ENSG00000137747.10.wgt.RDat	TMPRSS13	11	117771358	117800174	0.177377	rs2515800	-3.54	rs3802871	-0.00201	-3.52	1.21	661	1	top1	-0.002	0.37	-1.21	0.226279	0.0674533
Brain_Amygdala	./WEIGHTS//Brain_Amygdala/Brain_Amygdala.ENSG00000139278.5.wgt.RDat	GLIPR1	12	75874460	75897633	0.10104	rs1921484	3.94	rs1051446	0.005029	-3.48	1.209	503	1	top1	0.005	0.23	-1.209	0.22666	0.067593
Brain_Amygdala	./WEIGHTS//Brain_Amygdala/Brain_Amygdala.ENSG00000228817.3.wgt.RDat	BACH1-IT2	21	30742944	30746029	0.06024	rs2251381	-3.55	rs2705638	0.021	-2.42	1.209	432	1	top1	0.021	0.095	-1.209	0.226663	0.06762
Brain_Amygdala	./WEIGHTS//Brain_Amygdala/Brain_Amygdala.ENSG00000165389.6.wgt.RDat	SPTSSA	14	34901995	34931562	0.087309	rs3783315	-3.46	rs12879479	-0.006851	-3.2	2.3043	453	3	lasso	0.023	0.086	-3.08243	0.002053	0.0676895
Brain_Amygdala	./WEIGHTS//Brain_Amygdala/Brain_Amygdala.ENSG00000128309.12.wgt.RDat	MPST	22	37415682	37425863	0.37788	rs8141227	-3.34	rs13054809	0.00714	-3.4	2.853	702	702	blup	0.12	0.0007	-1.20819	0.226973	0.0677387
Brain_Amygdala	./WEIGHTS//Brain_Amygdala/Brain_Amygdala.ENSG00000113068.5.wgt.RDat	PFDN1	5	139624624	139682706	0.199953	rs778584	2.55	rs2974421	-0.00109	-3.06	-0.729	307	307	blup	0.062	0.012	1.2089	0.227	0.0677729
Brain_Amygdala	./WEIGHTS//Brain_Amygdala/Brain_Amygdala.ENSG00000272655.1.wgt.RDat	POLR2J4	7	44053161	44058769	0.226618	rs4642534	3.03	rs6463211	-0.00296	3.26	0.091	352	352	blup	0.028	0.065	1.20867	0.227	0.0677991
Brain_Amygdala	./WEIGHTS//Brain_Amygdala/Brain_Amygdala.ENSG00000160055.15.wgt.RDat	TMEM234	1	32680078	32687958	0.224912	rs3862892	2.81	rs359955	-0.0117	-2.79	0.792	207	207	blup	-0.0073	0.54	-3.08615	0.002028	0.0678485
Brain_Amygdala	./WEIGHTS//Brain_Amygdala/Brain_Amygdala.ENSG00000111605.12.wgt.RDat	CPSF6	12	69633317	69668138	0.23985	rs10878999	2.94	rs317667	0.009584	2.52	2.629	537	537	blup	0.025	0.078	1.20761	0.2272	0.067885
Brain_Amygdala	./WEIGHTS//Brain_Amygdala/Brain_Amygdala.ENSG00000196083.5.wgt.RDat	IL1RAP	3	190231840	190375843	0.222692	rs9834518	-2.63	rs2173911	-0.0103	-2.76	-1.3621	554	554	blup	-0.0038	0.41	1.20681	0.22751	0.0680039
Brain_Amygdala	./WEIGHTS//Brain_Amygdala/Brain_Amygdala.ENSG00000167311.9.wgt.RDat	ART5	11	3659733	3663546	0.108974	rs12577685	-3.08	rs1514690	-0.00998	-2.83	1.206	380	1	lasso	-0.0014	0.35	-1.206	0.227817	0.0681219
Brain_Amygdala	./WEIGHTS//Brain_Amygdala/Brain_Amygdala.ENSG00000159958.3.wgt.RDat	TNFRSF13C	22	42321045	42322822	0.0713	rs2269658	-2.59	rs2839715	0.0364	3.46	1.206	348	1	top1	0.036	0.042	1.206	0.227817	0.0681481
Brain_Amygdala	./WEIGHTS//Brain_Amygdala/Brain_Amygdala.ENSG00000130487.4.wgt.RDat	KLHDC7B	22	50986462	50989451	0.18276	rs6010044	2.96	rs4838857	-0.00709	3.3	-1.85401	308	308	blup	-0.0068	0.52	-1.20542	0.22804	0.0682411
Brain_Amygdala	./WEIGHTS//Brain_Amygdala/Brain_Amygdala.ENSG00000101282.4.wgt.RDat	RSPO4	20	939095	982907	0.319538	rs6107740	-3.58	rs6116961	0.00801	-3.31	-0.806	711	711	blup	0.0089	0.19	-1.20528	0.228096	0.0682842
Brain_Amygdala	./WEIGHTS//Brain_Amygdala/Brain_Amygdala.ENSG00000023697.8.wgt.RDat	DERA	12	16064106	16190220	0.111362	rs10846247	-2.85	rs2970187	-0.007105	-3	-0.76	401	401	blup	0.0047	0.24	1.20466	0.22833	0.0683806
Brain_Amygdala	./WEIGHTS//Brain_Amygdala/Brain_Amygdala.ENSG00000085449.10.wgt.RDat	WDFY1	2	224720433	224810104	0.150353	rs486593	3.73	rs16865873	0.001484	-3.6	-2.463	466	12	enet	0.0016	0.29	1.2043	0.228483	0.0684527
Brain_Amygdala	./WEIGHTS//Brain_Amygdala/Brain_Amygdala.ENSG00000187581.2.wgt.RDat	COX8C	14	93813537	93814702	0.250144	rs750678	3.26	rs7159126	-0.003687	3.25	-0.778	409	409	blup	0.051	0.02	-1.20403	0.228579	0.0685078
Brain_Amygdala	./WEIGHTS//Brain_Amygdala/Brain_Amygdala.ENSG00000132693.8.wgt.RDat	CRP	1	159682079	159684379	0.300467	rs16831591	-2.9	rs911228	0.0322	-3.25	1.20359	518	1	top1	0.032	0.053	-1.20359	0.228747	0.0685845
Brain_Amygdala	./WEIGHTS//Brain_Amygdala/Brain_Amygdala.ENSG00000189366.5.wgt.RDat	ALG1L	3	125649400	125655882	0.558409	rs7634403	-2.26	rs3804587	0.298	-6	-1.209	424	6	lasso	0.31	1.5e-08	1.20309	0.22894	0.0686688
Brain_Amygdala	./WEIGHTS//Brain_Amygdala/Brain_Amygdala.ENSG00000272977.1.wgt.RDat	CTA-390C10.10	22	25872185	25875938	0.5177	rs5996898	-3.6	rs7285549	0.0815	-4.89	-0.808	518	6	lasso	0.095	0.0022	1.20305	0.228957	0.0687003
Brain_Amygdala	./WEIGHTS//Brain_Amygdala/Brain_Amygdala.ENSG00000102967.7.wgt.RDat	DHODH	16	72042487	72058954	0.4805	rs16970908	-3.55	rs1424241	0.318996	-5.41	1.20171	370	1	top1	0.32	7.3e-09	-1.20171	0.229	0.0687396
Brain_Amygdala	./WEIGHTS//Brain_Amygdala/Brain_Amygdala.ENSG00000073350.9.wgt.RDat	LLGL2	17	73521161	73571289	0.128976	rs12430	2.75	rs2291535	-0.00714	-2.79	0.406	343	5	enet	-0.0067	0.52	-1.20231	0.229	0.068766
Brain_Amygdala	./WEIGHTS//Brain_Amygdala/Brain_Amygdala.ENSG00000131462.3.wgt.RDat	TUBG1	17	40761746	40767252	0.155363	rs665268	3.5	rs429464	0.076	-3.49	-1.203	274	1	top1	0.076	0.0056	1.203	0.229	0.0687924
Brain_Amygdala	./WEIGHTS//Brain_Amygdala/Brain_Amygdala.ENSG00000198920.5.wgt.RDat	KIAA0753	17	6481468	6544077	0.218312	rs311734	-3.76	rs7350930	0.00907	-3.46	-1.202	571	1	top1	0.0091	0.18	1.202	0.229	0.0688188
Brain_Amygdala	./WEIGHTS//Brain_Amygdala/Brain_Amygdala.ENSG00000186352.4.wgt.RDat	ANKRD37	4	186317175	186320182	0.42469	rs7660552	3.74	rs2177796	0.00421	-3.67	2.881	547	1	top1	0.0042	0.25	-2.881	0.003964	0.0688405
Brain_Amygdala	./WEIGHTS//Brain_Amygdala/Brain_Amygdala.ENSG00000262227.1.wgt.RDat	RP5-1050D4.5	17	4891001	4891424	0.025939	rs16942615	-3.24	rs4083281	-0.0111	-3.46	-0.70268	425	425	blup	-0.0088	0.62	1.20272	0.229	0.0688452
Brain_Amygdala	./WEIGHTS//Brain_Amygdala/Brain_Amygdala.ENSG00000236268.1.wgt.RDat	RP11-170N11.1	1	83439565	83451891	0.171882	rs2043428	-3.1	rs6694330	-0.00741	-2.97	1.16128	410	32	enet	0.088	0.0031	-2.89278	0.003819	0.0689542
Brain_Amygdala	./WEIGHTS//Brain_Amygdala/Brain_Amygdala.ENSG00000110799.9.wgt.RDat	VWF	12	6058040	6233936	0.206976	rs10849454	-2.92	rs6489711	-0.011072	3	1.0773	549	2	lasso	-0.005	0.45	1.20186	0.22942	0.0689979
Brain_Amygdala	./WEIGHTS//Brain_Amygdala/Brain_Amygdala.ENSG00000139641.8.wgt.RDat	ESYT1	12	56521840	56538455	0.010882	rs3858536	-4.45	rs10876844	-0.011273	2.73	-1.501	298	298	blup	-0.0075	0.55	1.20174	0.22947	0.0690394
Brain_Amygdala	./WEIGHTS//Brain_Amygdala/Brain_Amygdala.ENSG00000124226.7.wgt.RDat	RNF114	20	48552948	48570429	0.122405	rs6125686	-3.22	rs386365	-0.0116	3.05	0.274	462	14	enet	-0.0059	0.48	1.20139	0.2296	0.069105
Brain_Amygdala	./WEIGHTS//Brain_Amygdala/Brain_Amygdala.ENSG00000185823.2.wgt.RDat	NPAP1	15	24920541	24928593	0.185931	rs17784244	4.41	rs3867499	-0.00063	2.93	2.152	334	4	lasso	0.015	0.13	1.19927	0.23	0.0692519
Brain_Amygdala	./WEIGHTS//Brain_Amygdala/Brain_Amygdala.ENSG00000141279.11.wgt.RDat	NPEPPS	17	45600308	45700642	0.29716	rs4362431	3.8	rs4439799	0.07	-4.09	-2.597	363	363	blup	0.097	0.0019	2.88106	0.00396	0.0693
Brain_Amygdala	./WEIGHTS//Brain_Amygdala/Brain_Amygdala.ENSG00000116584.13.wgt.RDat	ARHGEF2	1	155916630	155976861	0.032637	rs16837415	-2.92	rs6691151	-0.0112	2.68	1.2	292	1	lasso	-0.0032	0.4	1.2	0.230139	0.0693203
Brain_Amygdala	./WEIGHTS//Brain_Amygdala/Brain_Amygdala.ENSG00000198833.6.wgt.RDat	UBE2J1	6	90036344	90062567	0.050394	rs7770066	-2.81	rs2231267	-0.0114	-3.09	-1.2	441	1	enet	0.043	0.03	1.2	0.230139	0.0693468
Brain_Amygdala	./WEIGHTS//Brain_Amygdala/Brain_Amygdala.ENSG00000144362.7.wgt.RDat	PHOSPHO2	2	170550975	170558218	0.121823	rs12991585	-3.64	rs16857692	-0.004222	-3.11	1.138	465	465	blup	0.0033	0.26	1.1995	0.230321	0.0694282
Brain_Amygdala	./WEIGHTS//Brain_Amygdala/Brain_Amygdala.ENSG00000163586.5.wgt.RDat	FABP1	2	88422510	88427635	0.559213	rs1659258	-2.69	rs17350803	0.210025	5.37	1.57457	257	3	lasso	0.41	1.8e-11	1.1989	0.230572	0.0695304
Brain_Amygdala	./WEIGHTS//Brain_Amygdala/Brain_Amygdala.ENSG00000272565.1.wgt.RDat	RP11-485G4.2	3	141876369	141880820	0.077809	rs11569212	2.61	rs4447734	-0.0102	-3.02	1.9897	348	21	enet	-0.0049	0.45	-2.87035	0.0041	0.0696082
Brain_Amygdala	./WEIGHTS//Brain_Amygdala/Brain_Amygdala.ENSG00000264968.1.wgt.RDat	RP11-387H17.4	17	38083995	38095854	0.016556	rs16965456	-3.46	rs2071370	-0.00135	2.94	-2.882	292	1	top1	-0.0014	0.35	-2.882	0.00395	0.0696609
Brain_Amygdala	./WEIGHTS//Brain_Amygdala/Brain_Amygdala.ENSG00000237350.1.wgt.RDat	CDC42P6	4	22728998	22729573	0.238947	rs12647988	-2.76	rs4235296	-0.0114	2.86	0.028	306	306	blup	0.013	0.15	1.1979	0.23094	0.069668
Brain_Amygdala	./WEIGHTS//Brain_Amygdala/Brain_Amygdala.ENSG00000272892.1.wgt.RDat	RP11-57G10.8	10	69609283	69610504	0.040261	rs7916697	-3.23	rs10823151	0.027392	2.98	1.198	364	1	lasso	0.064	0.01	1.198	0.231	0.0697127
Brain_Amygdala	./WEIGHTS//Brain_Amygdala/Brain_Amygdala.ENSG00000155130.5.wgt.RDat	MARCKS	6	114178541	114184648	0.284289	rs1401773	3.7	rs2499615	0.00537	3.37	-1.328	398	398	blup	0.11	0.0011	-2.86501	0.00417	0.0697555
Brain_Amygdala	./WEIGHTS//Brain_Amygdala/Brain_Amygdala.ENSG00000095002.8.wgt.RDat	MSH2	2	47630108	47789450	0.246763	rs13409431	4.04	rs3136284	-0.010918	-3.48	2.671	478	478	blup	0.018	0.11	-1.1974	0.231146	0.0697834
Brain_Amygdala	./WEIGHTS//Brain_Amygdala/Brain_Amygdala.ENSG00000246082.2.wgt.RDat	NUDT16P	3	131080742	131083966	0.339837	rs1355782	-3.01	rs2674614	0.00569	-3.53	-1.233	414	25	enet	0.041	0.034	1.19733	0.23118	0.0698204
Brain_Amygdala	./WEIGHTS//Brain_Amygdala/Brain_Amygdala.ENSG00000115808.7.wgt.RDat	STRN	2	37070783	37193615	0.18391	rs2714474	-2.99	rs6720433	-0.006195	-3.16	1.839	543	543	blup	-0.0043	0.43	-2.867	0.004144	0.0698341
Brain_Amygdala	./WEIGHTS//Brain_Amygdala/Brain_Amygdala.ENSG00000184995.6.wgt.RDat	IFNE	9	21480841	21482312	0.139161	rs10757219	3.16	rs3919593	-0.00526	3.22	2.208	472	3	lasso	-0.0041	0.42	1.19715	0.231249	0.0698679
Brain_Amygdala	./WEIGHTS//Brain_Amygdala/Brain_Amygdala.ENSG00000149328.10.wgt.RDat	GLB1L2	11	134201768	134248235	0.156875	rs746430	-4.1	rs7936730	0.0296	3.67	2.886	607	1	top1	0.03	0.06	2.886	0.003902	0.069898
Brain_Amygdala	./WEIGHTS//Brain_Amygdala/Brain_Amygdala.ENSG00000089597.12.wgt.RDat	GANAB	11	62392298	62414104	0.053601	rs1043789	2.64	rs2849031	0.00297	3.05	-1.007	365	364	blup	0.019	0.11	-1.19661	0.231457	0.0699574
Brain_Amygdala	./WEIGHTS//Brain_Amygdala/Brain_Amygdala.ENSG00000123427.11.wgt.RDat	METTL21B	12	58165389	58176324	0.431285	rs1021469	-3.37	rs10877011	0.111634	4.98	-2.581	354	354	blup	0.25	5.6e-07	-2.87336	0.00406	0.0699735
Brain_Amygdala	./WEIGHTS//Brain_Amygdala/Brain_Amygdala.ENSG00000165695.5.wgt.RDat	AK8	9	135600965	135754164	0.875055	rs2250057	3.2	rs1062218	0.27	-6.29	0.489	562	41	enet	0.46	2.2e-13	-1.19615	0.23164	0.0700394
Brain_Amygdala	./WEIGHTS//Brain_Amygdala/Brain_Amygdala.ENSG00000164684.9.wgt.RDat	ZNF704	8	81540686	81787016	0.302509	rs7818013	-2.94	rs272593	-0.00845	-3.26	-0.829	383	383	blup	0.12	0.00073	2.8566	0.00428	0.0700504
Brain_Amygdala	./WEIGHTS//Brain_Amygdala/Brain_Amygdala.ENSG00000121897.9.wgt.RDat	LIAS	4	39460620	39479273	0.117603	rs1504238	-3.6	rs16995300	0.0132	-3.33	2.861	375	1	top1	0.013	0.15	-2.861	0.004223	0.0701265
Brain_Amygdala	./WEIGHTS//Brain_Amygdala/Brain_Amygdala.ENSG00000134086.7.wgt.RDat	VHL	3	10182692	10193904	0.110448	rs17033245	3.43	rs4684690	-0.00846	-2.86	2.559	586	586	blup	-0.0049	0.45	-2.8707	0.0041	0.0701316
Brain_Amygdala	./WEIGHTS//Brain_Amygdala/Brain_Amygdala.ENSG00000083807.5.wgt.RDat	SLC27A5	19	58990879	59023432	0.208265	rs1529958	-2.84	rs34415062	0.104	3.95	2.663	260	4	lasso	0.12	0.00068	2.88246	0.003946	0.070134
Brain_Amygdala	./WEIGHTS//Brain_Amygdala/Brain_Amygdala.ENSG00000177383.3.wgt.RDat	MAGEF1	3	184428156	184429836	0.248409	rs11555405	2.41	rs11916995	-0.0116	2.84	1.0604	450	450	blup	0.023	0.087	1.19547	0.2319	0.0701447
Brain_Amygdala	./WEIGHTS//Brain_Amygdala/Brain_Amygdala.ENSG00000116604.13.wgt.RDat	MEF2D	1	156433519	156470620	0.027676	rs16837415	-3.47	rs6674079	-0.0113	-2.98	0.646	432	432	blup	-0.0078	0.57	-1.19542	0.231922	0.0701781
Brain_Amygdala	./WEIGHTS//Brain_Amygdala/Brain_Amygdala.ENSG00000078967.8.wgt.RDat	UBE2D4	7	43966037	43995735	0.094588	rs12702074	2.96	rs1476892	0.000712	3.24	-1.611	381	381	blup	0.0012	0.3	1.19443	0.232	0.0702285
Brain_Amygdala	./WEIGHTS//Brain_Amygdala/Brain_Amygdala.ENSG00000166228.4.wgt.RDat	PCBD1	10	72642037	72648541	0.115346	rs12415816	-3.16	rs7082255	-0.008746	3.1	-0.07055	685	685	blup	0.038	0.039	-1.19557	0.232	0.0702552
Brain_Amygdala	./WEIGHTS//Brain_Amygdala/Brain_Amygdala.ENSG00000166411.9.wgt.RDat	IDH3A	15	78423887	78464291	0.242272	rs4243078	2.37	rs2139444	0.044062	-3.44	1.194	413	1	top1	0.044	0.029	-1.194	0.232	0.070282
Brain_Amygdala	./WEIGHTS//Brain_Amygdala/Brain_Amygdala.ENSG00000247982.2.wgt.RDat	LINC00926	15	57592563	57599959	0.059552	rs2470085	-3.44	rs2593236	-0.002939	2.9	-1.678	553	6	enet	0.01	0.17	-1.19453	0.232	0.0703087
Brain_Amygdala	./WEIGHTS//Brain_Amygdala/Brain_Amygdala.ENSG00000087995.11.wgt.RDat	METTL2A	17	60501228	60527454	0.019915	rs2429390	-3.05	rs1125406	-0.0113	-2.71	0.871	245	245	blup	0.013	0.14	-1.19546	0.232	0.0703354
Brain_Amygdala	./WEIGHTS//Brain_Amygdala/Brain_Amygdala.ENSG00000172171.6.wgt.RDat	TEFM	17	29224354	29233838	0.101375	rs11867465	3.12	rs35958868	0.0311	3.15	-0.701	270	19	enet	0.07	0.0078	1.19446	0.232	0.0703622
Brain_Amygdala	./WEIGHTS//Brain_Amygdala/Brain_Amygdala.ENSG00000260777.1.wgt.RDat	CTD-2008P7.1	17	26590660	26593395	0.276256	rs6505510	2.67	rs12948818	0.0514	-3.24	1.194	280	1	top1	0.051	0.02	-1.194	0.232	0.0703889
Brain_Amygdala	./WEIGHTS//Brain_Amygdala/Brain_Amygdala.ENSG00000228848.2.wgt.RDat	AC105402.2	2	149627593	149627950	0.025614	rs6430347	3.34	rs16829354	0.001329	2.73	-2.861	315	2	lasso	0.086	0.0033	-2.8573	0.004272	0.0704261
Brain_Amygdala	./WEIGHTS//Brain_Amygdala/Brain_Amygdala.ENSG00000151332.14.wgt.RDat	MBIP	14	36767770	36789882	0.054848	rs2057326	-4.34	rs11845120	-0.004436	3.11	1.195	534	1	lasso	0.0049	0.24	1.195	0.232087	0.0704421
Brain_Amygdala	./WEIGHTS//Brain_Amygdala/Brain_Amygdala.ENSG00000231760.2.wgt.RDat	RP11-350J20.5	6	150117711	150119308	0.411636	rs6913561	-3.45	rs9478848	-0.00977	3.39	-1.581	466	466	blup	0.096	0.002	-1.19469	0.23221	0.0705062
Brain_Amygdala	./WEIGHTS//Brain_Amygdala/Brain_Amygdala.ENSG00000272622.1.wgt.RDat	RP11-395N3.2	2	227664862	227675745	0.038806	rs6713185	3.21	rs12694698	0.069711	3.67	-1.194	458	1	lasso	0.076	0.0057	-1.194	0.232478	0.0706144
Brain_Amygdala	./WEIGHTS//Brain_Amygdala/Brain_Amygdala.ENSG00000100304.12.wgt.RDat	TTLL12	22	43562628	43583139	0.1732	rs9612061	2.74	rs6972	0.0577	-3.89	-1.194	559	1	top1	0.058	0.014	1.194	0.232478	0.0706412
Brain_Amygdala	./WEIGHTS//Brain_Amygdala/Brain_Amygdala.ENSG00000267010.1.wgt.RDat	RP11-108P20.1	18	56419380	56421709	0.25059	rs7343039	4.16	rs4940738	0.169516	-4.16	1.194	579	1	top1	0.17	4.4e-05	-1.194	0.23248	0.0706686
Brain_Amygdala	./WEIGHTS//Brain_Amygdala/Brain_Amygdala.ENSG00000053372.4.wgt.RDat	MRTO4	1	19578047	19586622	0.112471	rs28410948	-3.82	rs9887859	-0.0118	-3.04	-0.762	505	35	enet	-0.0045	0.43	-1.19362	0.232627	0.0707401
Brain_Amygdala	./WEIGHTS//Brain_Amygdala/Brain_Amygdala.ENSG00000064999.12.wgt.RDat	ANKS1A	6	34857042	35059179	0.359937	rs942375	2.95	rs820076	0.0514	4.2	0.844	377	3	lasso	0.075	0.0058	1.1936	0.232634	0.070769
Brain_Amygdala	./WEIGHTS//Brain_Amygdala/Brain_Amygdala.ENSG00000054983.12.wgt.RDat	GALC	14	88304164	88460009	0.309259	rs17124400	3.75	rs12881360	-0.009515	3.27	-0.425	473	473	blup	0.071	0.0073	1.19318	0.2328	0.0708463
Brain_Amygdala	./WEIGHTS//Brain_Amygdala/Brain_Amygdala.ENSG00000163110.10.wgt.RDat	PDLIM5	4	95373037	95589377	0.088669	rs10033662	-4.13	rs14082	0.00713	2.74	-1.193	380	1	top1	0.0071	0.21	-1.193	0.232869	0.0708942
Brain_Amygdala	./WEIGHTS//Brain_Amygdala/Brain_Amygdala.ENSG00000132846.5.wgt.RDat	ZBED3	5	76367897	76375207	0.031082	rs6453304	-3.85	rs919224	0.0306	-2.68	1.258	590	590	blup	0.038	0.039	-1.1934	0.233	0.0709609
Brain_Amygdala	./WEIGHTS//Brain_Amygdala/Brain_Amygdala.ENSG00000108264.12.wgt.RDat	TADA2A	17	35766965	35839835	0.381487	rs1016680	-3.41	rs8067120	-0.0106	-2.86	0.557	358	358	blup	0.056	0.015	-1.19216	0.233	0.0709878
Brain_Amygdala	./WEIGHTS//Brain_Amygdala/Brain_Amygdala.ENSG00000187824.4.wgt.RDat	TMEM220	17	10602332	10633633	0.676017	rs4791449	3.16	rs483734	0.311	-5.75	-0.944	497	22	enet	0.31	9.7e-09	1.19161	0.233	0.0710146
Brain_Amygdala	./WEIGHTS//Brain_Amygdala/Brain_Amygdala.ENSG00000109445.6.wgt.RDat	ZNF330	4	142142041	142155851	0.187807	rs6837240	3.31	rs3756106	-0.0114	-3.04	1.204	368	2	lasso	-0.0074	0.54	-1.1925	0.233064	0.071061
Brain_Amygdala	./WEIGHTS//Brain_Amygdala/Brain_Amygdala.ENSG00000168917.8.wgt.RDat	SLC35G2	3	136537489	136574734	0.18432	rs7643406	-3.45	rs9846691	-0.0039	-3.3	-2.096	336	336	blup	0.056	0.015	1.19248	0.23307	0.0710897
Brain_Amygdala	./WEIGHTS//Brain_Amygdala/Brain_Amygdala.ENSG00000013810.14.wgt.RDat	TACC3	4	1723227	1746898	0.428152	rs3135056	3.07	rs798756	0.0105	3.78	0.126	269	269	blup	0.14	0.00024	1.1923	0.233146	0.0711398
Brain_Amygdala	./WEIGHTS//Brain_Amygdala/Brain_Amygdala.ENSG00000169359.9.wgt.RDat	SLC33A1	3	155538813	155572218	0.085607	rs4533601	3.04	rs7651038	-0.00172	-2.78	1.192	340	1	lasso	0.024	0.082	-1.192	0.23326	0.0712014
Brain_Amygdala	./WEIGHTS//Brain_Amygdala/Brain_Amygdala.ENSG00000185860.9.wgt.RDat	C1orf110	1	162794248	162838605	0.12875	rs12736865	2.78	rs12024415	0.155	4.23	-1.192	585	1	top1	0.16	9.5e-05	-1.192	0.233261	0.0712286
Brain_Amygdala	./WEIGHTS//Brain_Amygdala/Brain_Amygdala.ENSG00000164144.10.wgt.RDat	ARFIP1	4	153701089	153839615	0.092879	rs6857876	3.59	rs4640654	0.148	-3.98	-1.192	387	1	top1	0.15	0.00014	1.192	0.233261	0.0712555
Brain_Amygdala	./WEIGHTS//Brain_Amygdala/Brain_Amygdala.ENSG00000064309.10.wgt.RDat	CDON	11	125825691	125933230	0.255548	rs7945490	3.45	rs7124748	0.00307	4.13	-1.405	605	4	lasso	0.03	0.059	-1.19116	0.233591	0.0713833
Brain_Amygdala	./WEIGHTS//Brain_Amygdala/Brain_Amygdala.ENSG00000175445.10.wgt.RDat	LPL	8	19759228	19824769	0.091911	rs10503660	-3.65	rs10103937	-0.000448	3.17	1.191	647	1	top1	-0.00045	0.33	1.191	0.23365	0.0714282
Brain_Amygdala	./WEIGHTS//Brain_Amygdala/Brain_Amygdala.ENSG00000079150.13.wgt.RDat	FKBP7	2	179328391	179343327	0.051351	rs728005	-3.19	rs6738749	0.007876	2.83	1.191	462	1	top1	0.0079	0.2	1.191	0.233654	0.0714564
Brain_Amygdala	./WEIGHTS//Brain_Amygdala/Brain_Amygdala.ENSG00000135018.9.wgt.RDat	UBQLN1	9	86274878	86323118	0.03824	rs4147132	-3.99	rs10780645	-0.0103	2.97	-2.794	523	523	blup	0.028	0.067	-2.84786	0.004401	0.0715163
Brain_Amygdala	./WEIGHTS//Brain_Amygdala/Brain_Amygdala.ENSG00000167595.10.wgt.RDat	C19orf55	19	36249044	36260766	0.069372	rs9807812	-3.16	rs2293700	-0.0104	-2.85	-1.075	428	2	lasso	0.033	0.049	1.19042	0.233882	0.0715531
Brain_Amygdala	./WEIGHTS//Brain_Amygdala/Brain_Amygdala.ENSG00000214300.6.wgt.RDat	SPDYE3	7	99905325	99919819	0.04706	rs11761256	-3.92	rs4729597	-0.0117	2.68	1.191	294	1	lasso	0.032	0.054	1.191	0.234	0.0716161
Brain_Amygdala	./WEIGHTS//Brain_Amygdala/Brain_Amygdala.ENSG00000166167.13.wgt.RDat	BTRC	10	103113820	103317078	0.059782	rs1044258	4.06	rs12354716	0.000523	-3.1	1.191	365	1	top1	0.00052	0.31	-1.191	0.234	0.0716431
Brain_Amygdala	./WEIGHTS//Brain_Amygdala/Brain_Amygdala.ENSG00000255346.5.wgt.RDat	NOX5	15	69267068	69355083	0.214795	rs990751	2.63	rs3736272	-0.01173	2.85	2.028	357	6	enet	-0.00073	0.34	1.19102	0.234	0.0716701
Brain_Amygdala	./WEIGHTS//Brain_Amygdala/Brain_Amygdala.ENSG00000234688.1.wgt.RDat	RP1-293L6.1	22	37099963	37117517	0.31381	rs139985	3.22	rs2064459	0.133	-3.86	-1.19	669	1	top1	0.13	0.0003	1.19	0.234046	0.0717112
Brain_Amygdala	./WEIGHTS//Brain_Amygdala/Brain_Amygdala.ENSG00000105072.4.wgt.RDat	C19orf44	19	16607122	16632163	0.194785	rs4321304	-2.8	rs10411230	-0.0114	-3.18	0.641	393	393	blup	-0.0054	0.47	-1.18946	0.234257	0.0718028
Brain_Amygdala	./WEIGHTS//Brain_Amygdala/Brain_Amygdala.ENSG00000136982.5.wgt.RDat	DSCC1	8	120846216	120868250	0.385393	rs10104973	4.19	rs7815122	0.248	-5.48	-1.189	453	1	top1	0.25	5.6e-07	1.189	0.23444	0.0718859
Brain_Amygdala	./WEIGHTS//Brain_Amygdala/Brain_Amygdala.ENSG00000149403.7.wgt.RDat	GRIK4	11	120382468	120859613	0.037127	rs2252634	3.19	rs4935752	-0.00619	-3.14	1.189	565	1	top1	-0.0062	0.49	-1.189	0.23444	0.0719129
Brain_Amygdala	./WEIGHTS//Brain_Amygdala/Brain_Amygdala.ENSG00000038532.10.wgt.RDat	CLEC16A	16	11038345	11276046	0.22553	rs2430644	-2.97	rs193773	-0.011765	3.43	-2.472	558	7	lasso	0.00023	0.32	-2.83023	0.00465	0.0719643
Brain_Amygdala	./WEIGHTS//Brain_Amygdala/Brain_Amygdala.ENSG00000248677.1.wgt.RDat	CTD-2044J15.1	5	6686438	6707824	0.013975	rs10051593	-4.03	rs824634	0.0146	3.38	-1.188	630	1	top1	0.015	0.13	-1.188	0.235	0.0721118
Brain_Amygdala	./WEIGHTS//Brain_Amygdala/Brain_Amygdala.ENSG00000153944.6.wgt.RDat	MSI2	17	55333212	55762046	0.176709	rs4794665	4.22	rs11651692	-0.00849	-3.02	0.988	546	546	blup	0.011	0.16	-1.18767	0.235	0.0721389
Brain_Amygdala	./WEIGHTS//Brain_Amygdala/Brain_Amygdala.ENSG00000136144.7.wgt.RDat	RCBTB1	13	50106082	50159719	0.141485	rs1198422	-3.1	rs7322971	0.099	-3.6	1.187	380	1	top1	0.099	0.0017	-1.187	0.23523	0.0722366
Brain_Amygdala	./WEIGHTS//Brain_Amygdala/Brain_Amygdala.ENSG00000196922.6.wgt.RDat	ZNF252P	8	146198975	146225924	0.27501	rs7824213	3.09	rs7000385	0.0402	3.3	2.827	147	1	top1	0.04	0.035	2.827	0.0047	0.0722466
Brain_Amygdala	./WEIGHTS//Brain_Amygdala/Brain_Amygdala.ENSG00000162621.5.wgt.RDat	LRRC53	1	74935562	74978298	0.043244	rs2203369	2.86	rs9661135	-0.0117	2.65	1.035	360	360	blup	-0.0041	0.42	1.18693	0.235253	0.0722708
Brain_Amygdala	./WEIGHTS//Brain_Amygdala/Brain_Amygdala.ENSG00000226070.1.wgt.RDat	RP11-552E20.4	6	40326483	40337213	0.106361	rs9369235	3.64	rs6925172	-0.0118	3	2.001	632	632	blup	0.016	0.12	2.83313	0.004609	0.0723136
Brain_Amygdala	./WEIGHTS//Brain_Amygdala/Brain_Amygdala.ENSG00000255153.1.wgt.RDat	TOLLIP-AS1	11	1330999	1331937	0.272836	rs9794921	-2.99	rs4963037	0.151	-3.65	0.6143	401	3	lasso	0.16	7.2e-05	-1.1865	0.235425	0.0723508
Brain_Amygdala	./WEIGHTS//Brain_Amygdala/Brain_Amygdala.ENSG00000248896.2.wgt.RDat	CTD-2135J3.3	8	10586824	10628902	0.002853	rs4078186	3.85	rs2409713	0.000165	-2.57	-0.74	684	684	blup	0.043	0.03	2.8302	0.00465	0.0724572
Brain_Amygdala	./WEIGHTS//Brain_Amygdala/Brain_Amygdala.ENSG00000232453.1.wgt.RDat	RP4-794H19.1	1	59348540	59362375	0.314688	rs4647018	-3.06	rs17096897	-0.00537	3.13	-0.935	501	7	lasso	0.0015	0.29	-1.18572	0.235733	0.0724726
Brain_Amygdala	./WEIGHTS//Brain_Amygdala/Brain_Amygdala.ENSG00000027847.9.wgt.RDat	B4GALT7	5	177027101	177037348	0.175911	rs11749773	-3.54	rs7703727	-0.0102	-3.1	1.388	238	238	blup	0.07	0.0076	-1.1855	0.236	0.0725819
Brain_Amygdala	./WEIGHTS//Brain_Amygdala/Brain_Amygdala.ENSG00000186862.13.wgt.RDat	PDZD7	10	102767594	102790890	0.123467	rs2863098	-4.02	rs807013	0.073776	3.64	2.841	416	1	top1	0.074	0.0063	2.841	0.0045	0.0726064
Brain_Amygdala	./WEIGHTS//Brain_Amygdala/Brain_Amygdala.ENSG00000243896.3.wgt.RDat	OR2A7	7	143955700	143956815	0.266796	rs6464598	-2.62	rs969356	-0.00258	2.91	0.82	311	311	blup	0.062	0.011	-1.18431	0.236	0.0726091
Brain_Amygdala	./WEIGHTS//Brain_Amygdala/Brain_Amygdala.ENSG00000260469.1.wgt.RDat	RP11-8P11.3	15	74060555	74061978	0.215468	rs921535	-3.04	rs1131854	0.003383	-3.17	1.185	377	1	top1	0.0034	0.26	-1.185	0.236	0.0726363
Brain_Amygdala	./WEIGHTS//Brain_Amygdala/Brain_Amygdala.ENSG00000236823.1.wgt.RDat	RP1-249F5.3	6	160320218	160323542	0.126678	rs3912161	-3.54	rs966043	0.0022	3.36	-1.376	596	596	blup	0.0059	0.22	-1.18504	0.236003	0.0726644
Brain_Amygdala	./WEIGHTS//Brain_Amygdala/Brain_Amygdala.ENSG00000153406.9.wgt.RDat	NMRAL1	16	4511681	4545764	0.35034	rs6500596	-3.89	rs1641866	0.223545	4.66	-2.834	426	1	top1	0.22	2.2e-06	-2.834	0.0046	0.0726736
Brain_Amygdala	./WEIGHTS//Brain_Amygdala/Brain_Amygdala.ENSG00000162971.6.wgt.RDat	TYW5	2	200794698	200813195	0.18939	rs13024020	-2.91	rs769960	0.117575	-3.79	1.185	361	1	top1	0.12	0.00067	-1.185	0.236017	0.072696
Brain_Amygdala	./WEIGHTS//Brain_Amygdala/Brain_Amygdala.ENSG00000109771.11.wgt.RDat	LRP2BP	4	186285126	186317053	0.413231	rs7660552	3.74	rs1107715	0.0732	-3.77	0.1	547	6	lasso	0.13	0.00035	-1.1845	0.236203	0.0727805
Brain_Amygdala	./WEIGHTS//Brain_Amygdala/Brain_Amygdala.ENSG00000253553.1.wgt.RDat	RP11-586K2.1	8	89339065	89749363	0.073625	rs16881745	3.85	rs10504846	-0.0113	-2.75	1.149	295	2	lasso	0.019	0.11	-1.1841	0.23636	0.0728561
Brain_Amygdala	./WEIGHTS//Brain_Amygdala/Brain_Amygdala.ENSG00000272017.1.wgt.RDat	RP1-199J3.7	6	100015973	100016972	0.141832	rs4499939	-4.34	rs221582	-0.00569	3.23	2.683	447	3	lasso	0.012	0.15	2.83514	0.00458	0.0728636
Brain_Amygdala	./WEIGHTS//Brain_Amygdala/Brain_Amygdala.ENSG00000172785.14.wgt.RDat	CBWD1	9	121041	188979	0.462766	rs750587	2.76	rs532701	0.107	4.32	-0.54	471	9	lasso	0.12	0.00077	-1.18407	0.236386	0.0728914
Brain_Amygdala	./WEIGHTS//Brain_Amygdala/Brain_Amygdala.ENSG00000184674.8.wgt.RDat	GSTT1	22	24376212	24384680	0.84115	rs1547359	3.4	rs4822458	0.444	-6.78	2.147	385	18	enet	0.46	3.3e-13	-2.83714	0.004552	0.0729282
Brain_Amygdala	./WEIGHTS//Brain_Amygdala/Brain_Amygdala.ENSG00000203644.2.wgt.RDat	AC083799.1	3	129565893	129566800	0.006609	rs4072151	-2.73	rs4688850	-0.0108	-2.64	-0.3325	275	275	blup	-0.008	0.57	1.18364	0.23655	0.0729692
Brain_Amygdala	./WEIGHTS//Brain_Amygdala/Brain_Amygdala.ENSG00000135312.4.wgt.RDat	HTR1B	6	78171948	78173490	0.106638	rs4623213	-2.81	rs17209149	0.0101	-2.58	1.183	393	1	lasso	0.023	0.084	-1.183	0.236809	0.0730764
Brain_Amygdala	./WEIGHTS//Brain_Amygdala/Brain_Amygdala.ENSG00000107443.11.wgt.RDat	CCNJ	10	97803151	97820627	0.066691	rs12266223	2.69	rs747259	0.01249	-2.86	-1.18347	495	1	top1	0.012	0.15	1.18347	0.237	0.0731627
Brain_Amygdala	./WEIGHTS//Brain_Amygdala/Brain_Amygdala.ENSG00000065054.9.wgt.RDat	SLC9A3R2	16	2075357	2089027	0.02493	rs9921461	3.46	rs17814754	-0.008965	-2.82	-1.28831	404	404	blup	0.041	0.033	-1.18282	0.237	0.07319
Brain_Amygdala	./WEIGHTS//Brain_Amygdala/Brain_Amygdala.ENSG00000178248.10.wgt.RDat	AP000345.1	22	23804273	23829167	0.37429	rs2739338	3.08	rs6003709	0.015	3.87	-0.57159	495	495	blup	0.028	0.064	1.18109	0.237569	0.0733931
Brain_Amygdala	./WEIGHTS//Brain_Amygdala/Brain_Amygdala.ENSG00000122735.11.wgt.RDat	DNAI1	9	34457412	34520982	0.034622	rs10972238	3.02	rs932969	0.00395	2.76	-1.181	348	1	lasso	0.057	0.015	-1.181	0.237603	0.073431
Brain_Amygdala	./WEIGHTS//Brain_Amygdala/Brain_Amygdala.ENSG00000131941.3.wgt.RDat	RHPN2	19	33469499	33555794	0.161231	rs33838	-3.64	rs10411210	0.0878	-3.45	1.181	443	1	top1	0.088	0.0031	-1.181	0.237603	0.0734584
Brain_Amygdala	./WEIGHTS//Brain_Amygdala/Brain_Amygdala.ENSG00000167645.12.wgt.RDat	YIF1B	19	38795753	38807913	0.066393	rs12459746	-2.39	rs855605	0.0183	-3.49	-1.181	365	1	top1	0.018	0.11	1.181	0.237603	0.0734857
Brain_Amygdala	./WEIGHTS//Brain_Amygdala/Brain_Amygdala.ENSG00000269961.1.wgt.RDat	CTD-2033C11.1	5	65220457	65220963	0.289594	rs164644	2.86	rs10072030	-0.00433	-3.04	0.929	429	47	enet	-0.00026	0.33	2.8022	0.00508	0.0736115
Brain_Amygdala	./WEIGHTS//Brain_Amygdala/Brain_Amygdala.ENSG00000235530.2.wgt.RDat	AC087294.2	17	21121402	21133348	0.093603	rs2364091	2.37	rs8070360	-0.00939	2.99	-0.95	215	8	enet	0.0094	0.18	-1.1805	0.238	0.073636
Brain_Amygdala	./WEIGHTS//Brain_Amygdala/Brain_Amygdala.ENSG00000116991.6.wgt.RDat	SIPA1L2	1	232533711	232697304	0.02268	rs1160075	-3.49	rs9729080	-0.00986	-2.92	0.305	629	629	blup	0.01	0.17	-2.81221	0.00492	0.0736382
Brain_Amygdala	./WEIGHTS//Brain_Amygdala/Brain_Amygdala.ENSG00000271851.1.wgt.RDat	RP11-565F19.2	17	9456640	9459013	0.095047	rs17683119	3.09	rs8079564	-0.0116	3.25	-1.179	552	1	lasso	-0.0077	0.56	-1.179	0.238	0.0736634
Brain_Amygdala	./WEIGHTS//Brain_Amygdala/Brain_Amygdala.ENSG00000123892.7.wgt.RDat	RAB38	11	87846410	87908635	0.180591	rs10831205	-4.72	rs659026	-0.00922	3.24	-4.05	548	548	blup	-0.0048	0.44	-2.80572	0.005021	0.0736953
Brain_Amygdala	./WEIGHTS//Brain_Amygdala/Brain_Amygdala.ENSG00000243389.1.wgt.RDat	AC012442.5	2	113371790	113372008	0.211966	rs4849109	4.71	rs17587043	0.203769	4.4	2.814	448	1	top1	0.2	6.8e-06	2.814	0.004893	0.073719
Brain_Amygdala	./WEIGHTS//Brain_Amygdala/Brain_Amygdala.ENSG00000144468.12.wgt.RDat	RHBDD1	2	227700297	227863931	0.071444	rs6713185	3.2	rs6750569	-0.01037	2.79	1.112	463	3	lasso	0.015	0.14	1.1796	0.238156	0.0737391
Brain_Amygdala	./WEIGHTS//Brain_Amygdala/Brain_Amygdala.ENSG00000196569.7.wgt.RDat	LAMA2	6	129204342	129837714	0.079843	rs9321126	-4.16	rs2876038	-0.00559	-3.86	0.946	387	387	blup	0.049	0.022	-2.8034	0.005057	0.0737479
Brain_Amygdala	./WEIGHTS//Brain_Amygdala/Brain_Amygdala.ENSG00000129158.6.wgt.RDat	SERGEF	11	17809595	18034709	0.004662	rs17566849	3.54	rs1399025	0.00351	-2.97	-0.418	487	3	enet	0.0036	0.26	-1.17926	0.238295	0.0738096
Brain_Amygdala	./WEIGHTS//Brain_Amygdala/Brain_Amygdala.ENSG00000161542.12.wgt.RDat	PRPSAP1	17	74305567	74380602	0.042686	rs7216903	2.85	rs2279056	-0.00933	-3.35	2.811	430	2	lasso	-0.0077	0.56	-2.80693	0.005	0.0738636
Brain_Amygdala	./WEIGHTS//Brain_Amygdala/Brain_Amygdala.ENSG00000086205.12.wgt.RDat	FOLH1	11	49168187	49230222	0.073666	rs1847640	-2.6	rs11040416	0.0976	3.34	-1.179	168	1	top1	0.098	0.0019	-1.179	0.238398	0.073869
Brain_Amygdala	./WEIGHTS//Brain_Amygdala/Brain_Amygdala.ENSG00000139572.3.wgt.RDat	GPR84	12	54756229	54758271	0.116625	rs17796632	3.48	rs765634	0.005101	-3.14	-1.1789	425	1	lasso	0.011	0.17	1.1789	0.23844	0.0739095
Brain_Amygdala	./WEIGHTS//Brain_Amygdala/Brain_Amygdala.ENSG00000139842.10.wgt.RDat	CUL4A	13	113863086	113919399	0.061142	rs2302756	-3.85	rs7992904	-0.00525	-3.24	-0.612	422	422	blup	0.0026	0.27	-2.79784	0.00514	0.0740095
Brain_Amygdala	./WEIGHTS//Brain_Amygdala/Brain_Amygdala.ENSG00000270001.1.wgt.RDat	RP11-218C14.8	20	23612463	23612953	0.316518	rs3004126	2.65	rs6048703	-0.0117	3.05	0.158	549	549	blup	0.073	0.0067	1.17751	0.238991	0.0741079
Brain_Amygdala	./WEIGHTS//Brain_Amygdala/Brain_Amygdala.ENSG00000151503.8.wgt.RDat	NCAPD3	11	134022337	134095348	0.59661	rs746430	-4.35	rs4936242	0.00719	-3.39	2.038	568	22	lasso	0.058	0.014	-2.80798	0.004985	0.0741234
Brain_Amygdala	./WEIGHTS//Brain_Amygdala/Brain_Amygdala.ENSG00000066923.13.wgt.RDat	STAG3	7	99775186	99818169	0.447778	rs11761256	-3.46	rs11764176	0.251	5.22	-1.475	269	9	lasso	0.26	3.5e-07	-1.17816	0.239	0.0741382
Brain_Amygdala	./WEIGHTS//Brain_Amygdala/Brain_Amygdala.ENSG00000166763.7.wgt.RDat	STRCP1	15	43991686	44010016	0.239773	rs35302555	-2.14	rs533143	0.017323	3.41	-1.178	263	1	top1	0.017	0.12	-1.178	0.239	0.0741658
Brain_Amygdala	./WEIGHTS//Brain_Amygdala/Brain_Amygdala.ENSG00000242866.5.wgt.RDat	STRC	15	43891732	44010458	0.23765	rs35302555	-2.14	rs533143	0.17472	4.12	-1.178	262	1	top1	0.17	3.3e-05	-1.178	0.239	0.0741933
Brain_Amygdala	./WEIGHTS//Brain_Amygdala/Brain_Amygdala.ENSG00000152700.9.wgt.RDat	SAR1B	5	133936834	133984961	0.125277	rs10079478	-3.5	rs11742455	-0.00192	-3.09	2.4439	286	3	lasso	-0.0019	0.36	-2.8163	0.00486	0.0742047
Brain_Amygdala	./WEIGHTS//Brain_Amygdala/Brain_Amygdala.ENSG00000237753.1.wgt.RDat	AC079922.3	2	113399409	113403267	0.446291	rs4849109	4.71	rs17587043	0.228954	4.93	2.814	477	1	top1	0.23	1.7e-06	2.814	0.004893	0.0742105
Brain_Amygdala	./WEIGHTS//Brain_Amygdala/Brain_Amygdala.ENSG00000230337.1.wgt.RDat	RP4-635E18.6	1	11159732	11162157	0.119486	rs11121742	3.17	rs7526649	-0.00576	-2.66	-1.176	357	1	top1	-0.0058	0.48	1.176	0.239595	0.0744056
Brain_Amygdala	./WEIGHTS//Brain_Amygdala/Brain_Amygdala.ENSG00000225518.2.wgt.RDat	RP11-396C23.2	1	226271340	226277993	0.107424	rs11811952	3.11	rs12025226	0.0576	3.44	-1.175	390	1	top1	0.058	0.014	-1.175	0.239995	0.0745575
Brain_Amygdala	./WEIGHTS//Brain_Amygdala/Brain_Amygdala.ENSG00000272711.1.wgt.RDat	RP11-259N19.1	2	75059782	75061107	0.010886	rs4443024	-2.6	rs11887405	0.027534	3.24	1.175	427	1	top1	0.028	0.067	1.175	0.239995	0.0745852
Brain_Amygdala	./WEIGHTS//Brain_Amygdala/Brain_Amygdala.ENSG00000203734.7.wgt.RDat	ECT2L	6	139117063	139224629	0.181381	rs203140	-3	rs2498664	-0.00494	3.05	-1.175	437	1	top1	-0.0049	0.45	-1.175	0.239995	0.0746129
Brain_Amygdala	./WEIGHTS//Brain_Amygdala/Brain_Amygdala.ENSG00000197798.4.wgt.RDat	FAM118B	11	126081309	126132813	0.163549	rs595004	-2.78	rs527629	-0.00495	3.08	1.175	631	1	top1	-0.0049	0.45	1.175	0.239995	0.0746405
Brain_Amygdala	./WEIGHTS//Brain_Amygdala/Brain_Amygdala.ENSG00000100439.6.wgt.RDat	ABHD4	14	23069028	23081265	0.314832	rs226987	-3.63	rs7147698	0.020303	2.99	1.175	663	1	top1	0.02	0.099	1.175	0.239995	0.0746682
Brain_Amygdala	./WEIGHTS//Brain_Amygdala/Brain_Amygdala.ENSG00000166265.7.wgt.RDat	CYYR1	21	27838528	27945603	0.04627	rs2212815	-3.4	rs2830274	0.0167	-2.62	-1.175	655	1	top1	0.017	0.12	1.175	0.239995	0.0746959
Brain_Amygdala	./WEIGHTS//Brain_Amygdala/Brain_Amygdala.ENSG00000171444.13.wgt.RDat	MCC	5	112357796	112824527	0.057656	rs4705607	3.36	rs992500	0.0112	-3.33	-1.175	563	1	lasso	0.091	0.0026	1.175	0.24	0.0747251
Brain_Amygdala	./WEIGHTS//Brain_Amygdala/Brain_Amygdala.ENSG00000227345.4.wgt.RDat	PARG	10	51026325	51130715	0.136516	rs1271629	2.39	rs11101190	0.009365	-2.68	-1.175	251	1	top1	0.0094	0.18	1.175	0.24	0.0747527
Brain_Amygdala	./WEIGHTS//Brain_Amygdala/Brain_Amygdala.ENSG00000102931.3.wgt.RDat	ARL2BP	16	57279010	57287516	0.28574	rs736570	-2.55	rs1117361	-0.005151	3.09	0.007	549	549	blup	0.032	0.054	1.17608	0.24	0.0747804
Brain_Amygdala	./WEIGHTS//Brain_Amygdala/Brain_Amygdala.ENSG00000151689.8.wgt.RDat	INPP1	2	191208196	191236391	0.234806	rs16832848	4.87	rs2136567	0.059834	3.8	1.174	341	1	top1	0.06	0.013	1.174	0.240395	0.0749312
Brain_Amygdala	./WEIGHTS//Brain_Amygdala/Brain_Amygdala.ENSG00000234537.1.wgt.RDat	RP11-100G15.7	9	94894680	94900911	0.314974	rs1117670	-2.62	rs7023075	0.0833	3.66	-1.174	446	1	top1	0.083	0.0039	-1.174	0.240395	0.0749589
Brain_Amygdala	./WEIGHTS//Brain_Amygdala/Brain_Amygdala.ENSG00000181744.4.wgt.RDat	C3orf58	3	143690640	143767561	0.080603	rs6770565	-2.85	rs11710427	0.0716	3.01	-1.174	438	1	top1	0.072	0.007	-1.174	0.2404	0.0749882
Brain_Amygdala	./WEIGHTS//Brain_Amygdala/Brain_Amygdala.ENSG00000028137.12.wgt.RDat	TNFRSF1B	1	12227060	12269285	0.009223	rs13306560	-3.05	rs12741980	0.0013	2.95	-1.555	456	456	blup	0.0055	0.23	-1.17368	0.240524	0.0750546
Brain_Amygdala	./WEIGHTS//Brain_Amygdala/Brain_Amygdala.ENSG00000119125.12.wgt.RDat	GDA	9	74729511	74872109	0.194857	rs7023338	2.91	rs1322480	-0.0117	-3.51	-0.1749	404	404	blup	0.017	0.12	-2.79153	0.005246	0.0750607
Brain_Amygdala	./WEIGHTS//Brain_Amygdala/Brain_Amygdala.ENSG00000166352.11.wgt.RDat	C11orf74	11	36616051	36694823	0.105071	rs11604998	-3.89	rs16928442	0.0197	-3.18	0.818	581	2	lasso	0.047	0.024	-1.17345	0.240615	0.0751107
Brain_Amygdala	./WEIGHTS//Brain_Amygdala/Brain_Amygdala.ENSG00000235319.1.wgt.RDat	AC012360.4	2	105940667	105946986	0.083642	rs2084779	3.27	rs4266037	0.000229	2.99	0.835	572	4	lasso	0.0017	0.29	1.173	0.240778	0.0751893
Brain_Amygdala	./WEIGHTS//Brain_Amygdala/Brain_Amygdala.ENSG00000176054.6.wgt.RDat	RPL23P2	21	30369934	30370354	0.07067	rs11088088	4.22	rs2245023	0.0115	-3.01	1.173	429	1	top1	0.011	0.16	-1.173	0.240796	0.0752227
Brain_Amygdala	./WEIGHTS//Brain_Amygdala/Brain_Amygdala.ENSG00000145860.7.wgt.RDat	RNF145	5	158584417	158637061	0.200458	rs4921500	-2.87	rs1433048	-0.0113	-3	-1.317	421	421	blup	0.063	0.011	1.1721	0.241	0.0753142
Brain_Amygdala	./WEIGHTS//Brain_Amygdala/Brain_Amygdala.ENSG00000250240.1.wgt.RDat	CTD-2154I11.2	5	95036953	95055477	0.168988	rs213508	3.74	rs6894768	-0.0107	3.08	-1.074	401	401	blup	0.042	0.032	-1.1729	0.241	0.075342
Brain_Amygdala	./WEIGHTS//Brain_Amygdala/Brain_Amygdala.ENSG00000132142.15.wgt.RDat	ACACA	17	35441923	35766909	0.30302	rs1016680	-3.41	rs853220	0.000879	-3.1	-3.01	358	358	blup	0.1	0.0015	2.78839	0.0053	0.0753594
Brain_Amygdala	./WEIGHTS//Brain_Amygdala/Brain_Amygdala.ENSG00000215018.5.wgt.RDat	COL28A1	7	7395834	7575484	0.695488	rs1294656	-3.26	rs6977800	0.0621	-4.08	-1.137	709	19	lasso	0.17	5.6e-05	1.1718	0.241	0.0753698
Brain_Amygdala	./WEIGHTS//Brain_Amygdala/Brain_Amygdala.ENSG00000163623.5.wgt.RDat	NKX6-1	4	85413140	85419603	0.276653	rs6843857	-3.72	rs1921848	0.0366	3.65	0.734	315	315	blup	0.055	0.016	1.1721	0.241144	0.0754426
Brain_Amygdala	./WEIGHTS//Brain_Amygdala/Brain_Amygdala.ENSG00000260948.1.wgt.RDat	RP11-552M11.8	1	111973668	111975690	0.244013	rs580183	3.32	rs1264888	0.0347	-4.01	1.172	610	1	top1	0.035	0.046	-1.172	0.241197	0.075487
Brain_Amygdala	./WEIGHTS//Brain_Amygdala/Brain_Amygdala.ENSG00000213689.5.wgt.RDat	TREX1	3	48507116	48509044	0.176193	rs6446196	-3.15	rs11797	0.156	-4.17	1.172	257	1	top1	0.16	8.9e-05	-1.172	0.2412	0.0755158
Brain_Amygdala	./WEIGHTS//Brain_Amygdala/Brain_Amygdala.ENSG00000158555.10.wgt.RDat	GDPD5	11	75145685	75236948	0.317686	rs648930	2.98	rs7117473	-0.0106	-2.94	-1.85983	440	440	blup	0.051	0.02	1.17135	0.24146	0.075625
Brain_Amygdala	./WEIGHTS//Brain_Amygdala/Brain_Amygdala.ENSG00000142444.6.wgt.RDat	C19orf52	19	11039409	11044211	0.178623	rs10420809	-3.95	rs17719234	0.00284	2.93	0.088	376	376	blup	0.029	0.063	2.78292	0.005387	0.0756508
Brain_Amygdala	./WEIGHTS//Brain_Amygdala/Brain_Amygdala.ENSG00000137714.2.wgt.RDat	FDX1	11	110300607	110335605	0.106507	rs633410	3.22	rs326946	0.00851	-2.71	-0.82017	434	19	enet	0.0088	0.19	1.17121	0.241514	0.0756697
Brain_Amygdala	./WEIGHTS//Brain_Amygdala/Brain_Amygdala.ENSG00000152977.5.wgt.RDat	ZIC1	3	147111209	147228080	0.296537	rs2102158	-3.27	rs4376004	-0.00832	3.02	-0.66	308	308	blup	0.069	0.0081	-1.171	0.2416	0.0757245
Brain_Amygdala	./WEIGHTS//Brain_Amygdala/Brain_Amygdala.ENSG00000176381.4.wgt.RDat	PRR18	6	166719168	166721936	0.150967	rs13207423	-3.63	rs6913320	-0.00975	3.05	-0.929	719	2	lasso	0.045	0.027	-1.17088	0.241649	0.0757678
Brain_Amygdala	./WEIGHTS//Brain_Amygdala/Brain_Amygdala.ENSG00000197077.8.wgt.RDat	KIAA1671	22	25348697	25593415	0.31177	rs16978673	3.41	rs5752051	-0.0114	-3.1	0.01831	443	60	enet	-0.002	0.37	1.17069	0.241724	0.0758191
Brain_Amygdala	./WEIGHTS//Brain_Amygdala/Brain_Amygdala.ENSG00000259523.1.wgt.RDat	RP11-680F8.3	15	30114834	30116284	0.171039	rs7495511	-3.25	rs11636627	-0.003172	-2.99	2.784	340	1	top1	-0.0032	0.4	-2.784	0.00537	0.0758804
Brain_Amygdala	./WEIGHTS//Brain_Amygdala/Brain_Amygdala.ENSG00000166582.5.wgt.RDat	CENPV	17	16245848	16256813	0.440917	rs17779879	3.65	rs3112527	0.414	6.42	2.855	285	3	lasso	0.44	1.3e-12	2.76779	0.00564	0.0759231
Brain_Amygdala	./WEIGHTS//Brain_Amygdala/Brain_Amygdala.ENSG00000150054.14.wgt.RDat	MPP7	10	28339922	28623415	0.234331	rs17753457	-3.09	rs786399	0.056198	-3.85	-1.017	512	7	lasso	0.12	0.00059	1.1693	0.242	0.0759336
Brain_Amygdala	./WEIGHTS//Brain_Amygdala/Brain_Amygdala.ENSG00000008838.13.wgt.RDat	MED24	17	38175350	38217468	0.125653	rs4252596	3.49	rs11078936	-0.0075	-3.25	1.945	302	2	lasso	0.00078	0.3	-1.17116	0.242	0.0759615
Brain_Amygdala	./WEIGHTS//Brain_Amygdala/Brain_Amygdala.ENSG00000131370.11.wgt.RDat	SH3BP5	3	15303665	15382875	0.402789	rs2739046	-2.66	rs11926124	-0.00966	-3.41	-0.104	426	34	enet	0.067	0.009	-1.16968	0.24213	0.0760302
Brain_Amygdala	./WEIGHTS//Brain_Amygdala/Brain_Amygdala.ENSG00000139631.14.wgt.RDat	CSAD	12	53551447	53575135	0.258423	rs17688672	2.79	rs11170448	0.012561	-4.06	1.325	475	2	lasso	0.053	0.018	-1.16902	0.24239	0.0761398
Brain_Amygdala	./WEIGHTS//Brain_Amygdala/Brain_Amygdala.ENSG00000121211.3.wgt.RDat	MND1	4	154265801	154336270	0.05246	rs6535885	2.9	rs11731715	0.00307	2.79	1.169	483	1	top1	0.0031	0.26	1.169	0.242404	0.0761721
Brain_Amygdala	./WEIGHTS//Brain_Amygdala/Brain_Amygdala.ENSG00000268433.1.wgt.RDat	RP11-420K14.2	19	21860352	21861023	0.154697	rs10423507	-2.72	rs7250360	0.102	3.62	1.169	307	1	top1	0.1	0.0015	1.169	0.242404	0.0762001
Brain_Amygdala	./WEIGHTS//Brain_Amygdala/Brain_Amygdala.ENSG00000170144.14.wgt.RDat	HNRNPA3	2	178077391	178088686	0.26695	rs1527398	-3.16	rs11901206	-0.011704	3.03	-1.67656	503	503	blup	-0.0076	0.56	-1.169	0.242419	0.0762327
Brain_Amygdala	./WEIGHTS//Brain_Amygdala/Brain_Amygdala.ENSG00000165553.4.wgt.RDat	NGB	14	77731826	77737655	0.113441	rs9323650	-3.19	rs12433198	-0.009617	-3.58	0.5	556	556	blup	0.018	0.12	-1.16888	0.242453	0.0762714
Brain_Amygdala	./WEIGHTS//Brain_Amygdala/Brain_Amygdala.ENSG00000152822.9.wgt.RDat	GRM1	6	146348782	146758734	0.058264	rs1983635	2.26	rs1983634	-0.00541	2.54	0.2614	261	3	lasso	0.0068	0.21	1.16872	0.242515	0.0763188
Brain_Amygdala	./WEIGHTS//Brain_Amygdala/Brain_Amygdala.ENSG00000229520.1.wgt.RDat	LINC00404	13	112760409	112761196	0.155752	rs9645876	4.58	rs1923733	-0.00855	-3.17	-2.77787	479	1	enet	-0.00059	0.33	2.77787	0.00547	0.0763451
Brain_Amygdala	./WEIGHTS//Brain_Amygdala/Brain_Amygdala.ENSG00000131238.12.wgt.RDat	PPT1	1	40538379	40563375	0.122991	rs12037222	4.38	rs3131650	0.0476	3.09	2.768	418	1	top1	0.048	0.024	2.768	0.00564	0.076375
Brain_Amygdala	./WEIGHTS//Brain_Amygdala/Brain_Amygdala.ENSG00000168826.11.wgt.RDat	ZBTB49	4	4291924	4323513	0.375046	rs9715421	2.32	rs2916456	-0.0102	3.17	-0.279	382	382	blup	0.02	0.1	-1.1681	0.242754	0.076422
Brain_Amygdala	./WEIGHTS//Brain_Amygdala/Brain_Amygdala.ENSG00000038427.11.wgt.RDat	VCAN	5	82767284	82878122	0.066189	rs26265	-3.64	rs7703659	0.0289	3.71	-1.168	371	1	top1	0.029	0.063	-1.168	0.243	0.0765275
Brain_Amygdala	./WEIGHTS//Brain_Amygdala/Brain_Amygdala.ENSG00000260981.1.wgt.RDat	RP11-315A16.1	5	8785154	8785580	0.24807	rs1806085	4.38	rs2388367	-0.0116	2.87	1.598	578	578	blup	0.016	0.12	1.1678	0.243	0.0765555
Brain_Amygdala	./WEIGHTS//Brain_Amygdala/Brain_Amygdala.ENSG00000140451.8.wgt.RDat	PIF1	15	65107831	65117867	0.160761	rs17208301	-3.45	rs4287512	-0.01119	-2.96	0.55117	289	289	blup	0.013	0.15	-2.76899	0.00562	0.0765599
Brain_Amygdala	./WEIGHTS//Brain_Amygdala/Brain_Amygdala.ENSG00000272686.1.wgt.RDat	RP11-390E23.6	7	123389122	123391220	0.027416	rs12538107	2.91	rs12538876	-0.00745	2.84	1.167	350	1	top1	-0.0074	0.55	1.167	0.243	0.0765835
Brain_Amygdala	./WEIGHTS//Brain_Amygdala/Brain_Amygdala.ENSG00000270127.1.wgt.RDat	RP11-526I2.5	15	101087972	101090358	0.826023	rs899947	-2.82	rs12460	0.377189	-6.11	0.121	589	18	lasso	0.45	4.9e-13	-1.16703	0.243	0.0766115
Brain_Amygdala	./WEIGHTS//Brain_Amygdala/Brain_Amygdala.ENSG00000119041.6.wgt.RDat	GTF3C3	2	197627756	197664449	0.137979	rs6434859	-3.07	rs5021103	0.016321	2.86	1.167	396	1	lasso	0.024	0.083	1.167	0.24321	0.0767058
Brain_Amygdala	./WEIGHTS//Brain_Amygdala/Brain_Amygdala.ENSG00000090060.13.wgt.RDat	PAPOLA	14	96968710	97033448	0.023777	rs4144131	3.99	rs17094803	-0.011152	3.24	-1.167	552	1	lasso	0.058	0.014	-1.167	0.24321	0.0767338
Brain_Amygdala	./WEIGHTS//Brain_Amygdala/Brain_Amygdala.ENSG00000213928.4.wgt.RDat	IRF9	14	24630262	24635774	0.028528	rs1958286	3.08	rs7158744	-0.011248	-2.97	-1.803	504	504	blup	0.0063	0.22	1.16668	0.243341	0.0768032
Brain_Amygdala	./WEIGHTS//Brain_Amygdala/Brain_Amygdala.ENSG00000135406.9.wgt.RDat	PRPH	12	49687680	49692465	0.198109	rs1150057	-2.73	rs7296220	-0.002632	-2.45	1.165	296	9	lasso	0.041	0.034	-1.16649	0.24341	0.076853
Brain_Amygdala	./WEIGHTS//Brain_Amygdala/Brain_Amygdala.ENSG00000120910.10.wgt.RDat	PPP3CC	8	22298332	22398357	0.245539	rs2469764	3.64	rs12545909	0.0234	-3.75	-2.62	526	526	blup	0.061	0.012	2.7696	0.00561	0.076884
Brain_Amygdala	./WEIGHTS//Brain_Amygdala/Brain_Amygdala.ENSG00000121691.4.wgt.RDat	CAT	11	34460472	34493609	0.135539	rs17783405	3.4	rs1977420	0.0237	3.48	-2.76	609	1	top1	0.024	0.082	-2.76	0.00578	0.0768977
Brain_Amygdala	./WEIGHTS//Brain_Amygdala/Brain_Amygdala.ENSG00000124251.6.wgt.RDat	TP53TG5	20	44002526	44036529	0.079753	rs3746584	-2.73	rs17431461	0.0139	-3.14	-1.166	495	1	top1	0.014	0.14	1.166	0.243614	0.0769455
Brain_Amygdala	./WEIGHTS//Brain_Amygdala/Brain_Amygdala.ENSG00000118322.8.wgt.RDat	ATP10B	5	159990127	160279221	0.374244	rs4504420	3.88	rs10515816	0.0668	3.99	2.745	577	8	lasso	0.097	0.0019	2.7617	0.00575	0.0769485
Brain_Amygdala	./WEIGHTS//Brain_Amygdala/Brain_Amygdala.ENSG00000152670.14.wgt.RDat	DDX4	5	55033845	55112985	0.118731	rs17348299	-4.36	rs918562	-0.00305	-2.82	0.739	345	2	lasso	0.01	0.17	-1.1656	0.244	0.0770956
Brain_Amygdala	./WEIGHTS//Brain_Amygdala/Brain_Amygdala.ENSG00000226690.2.wgt.RDat	AC005281.1	7	12536055	12581536	0.192063	rs10488205	4.01	rs10488229	0.0378	3.99	1.164	607	1	top1	0.038	0.039	1.164	0.244	0.0771237
Brain_Amygdala	./WEIGHTS//Brain_Amygdala/Brain_Amygdala.ENSG00000010072.11.wgt.RDat	SPRTN	1	231473599	231490769	0.138909	rs6541259	-2.56	rs2247124	0.0161	3.56	1.165	452	1	top1	0.016	0.12	1.165	0.244019	0.0771578
Brain_Amygdala	./WEIGHTS//Brain_Amygdala/Brain_Amygdala.ENSG00000148175.8.wgt.RDat	STOM	9	124101355	124132531	0.210032	rs12379729	-2.62	rs3747846	-0.00288	-3.02	-1.275	429	429	blup	0.015	0.13	1.16458	0.244189	0.0772397
Brain_Amygdala	./WEIGHTS//Brain_Amygdala/Brain_Amygdala.ENSG00000177669.3.wgt.RDat	MBOAT4	8	29989340	30002202	0.176427	rs2657	3.38	rs12547428	-0.00997	2.76	0.2859	371	371	blup	0.0021	0.28	-2.7566	0.00584	0.0772442
Brain_Amygdala	./WEIGHTS//Brain_Amygdala/Brain_Amygdala.ENSG00000101306.6.wgt.RDat	MYLK2	20	30407111	30422492	0.04304	rs6057559	-2.96	rs8124961	0.0213	2.62	-2.77	302	1	top1	0.021	0.094	-2.77	0.005606	0.0772948
Brain_Amygdala	./WEIGHTS//Brain_Amygdala/Brain_Amygdala.ENSG00000183066.10.wgt.RDat	WBP2NL	22	42394729	42454357	0.12724	rs2269658	-2.59	rs133335	0.112	3.89	1.164	352	1	top1	0.11	0.00088	1.164	0.244424	0.0773422
Brain_Amygdala	./WEIGHTS//Brain_Amygdala/Brain_Amygdala.ENSG00000124782.15.wgt.RDat	RREB1	6	7107830	7252213	0.224241	rs10485084	-3.14	rs1892516	0.18	-4.34	1.1634	616	1	top1	0.18	2.6e-05	-1.16344	0.244651	0.0774423
Brain_Amygdala	./WEIGHTS//Brain_Amygdala/Brain_Amygdala.ENSG00000249006.1.wgt.RDat	RP11-317B7.2	4	2090445	2092344	0.281191	rs3135154	3.46	rs6599397	-0.0118	2.94	-0.9296	320	320	blup	-0.0061	0.49	-2.7711	0.005587	0.0775026
Brain_Amygdala	./WEIGHTS//Brain_Amygdala/Brain_Amygdala.ENSG00000157014.6.wgt.RDat	TATDN2	3	10289707	10322902	0.091457	rs17033245	3.35	rs6784621	-0.0105	3.65	1.163	604	1	lasso	0.087	0.0033	1.163	0.24483	0.0775271
Brain_Amygdala	./WEIGHTS//Brain_Amygdala/Brain_Amygdala.ENSG00000213290.4.wgt.RDat	PGK1P2	19	12670385	12671919	0.245598	rs9384	3.77	rs2861410	0.128	3.73	1.1628	287	1	top1	0.13	0.0004	1.16279	0.244915	0.0775823
Brain_Amygdala	./WEIGHTS//Brain_Amygdala/Brain_Amygdala.ENSG00000247157.2.wgt.RDat	RP11-434C1.1	12	11700964	11743303	0.626993	rs17210671	-3.56	rs7132674	0.002158	4.04	0.488	445	445	blup	0.12	0.00063	-1.16275	0.24493	0.0776153
Brain_Amygdala	./WEIGHTS//Brain_Amygdala/Brain_Amygdala.ENSG00000114850.2.wgt.RDat	SSR3	3	156257929	156272973	0.078883	rs4533601	3.04	rs1510279	-0.0106	-3	1.162	401	2	lasso	0.018	0.11	-1.1627	0.24495	0.0776499
Brain_Amygdala	./WEIGHTS//Brain_Amygdala/Brain_Amygdala.ENSG00000180979.5.wgt.RDat	LRRC57	15	42834720	42841000	0.103465	rs1197547	2.04	rs11070361	-0.000974	2.9	1.163	333	1	top1	-0.00097	0.34	1.163	0.245	0.0776939
Brain_Amygdala	./WEIGHTS//Brain_Amygdala/Brain_Amygdala.ENSG00000125084.7.wgt.RDat	WNT1	12	49372398	49375459	0.107679	rs7309997	-2.55	rs11168828	-0.006968	-3.15	0.7159	334	334	blup	-0.00079	0.34	1.16235	0.24509	0.0777507
Brain_Amygdala	./WEIGHTS//Brain_Amygdala/Brain_Amygdala.ENSG00000127337.2.wgt.RDat	YEATS4	12	69753483	69784576	0.430138	rs10878999	2.94	rs513342	0.140051	4.27	0.582	527	7	lasso	0.17	4.3e-05	1.16216	0.24517	0.0778044
Brain_Amygdala	./WEIGHTS//Brain_Amygdala/Brain_Amygdala.ENSG00000149582.11.wgt.RDat	TMEM25	11	118401913	118417995	0.215289	rs3181261	3.46	rs2277292	-0.007	-3.27	2.72375	445	5	lasso	0.029	0.063	-2.75216	0.00592	0.0778497
Brain_Amygdala	./WEIGHTS//Brain_Amygdala/Brain_Amygdala.ENSG00000260645.1.wgt.RDat	RP11-250B2.5	6	81176675	81178797	0.1057	rs9361677	3.99	rs9343989	-0.0108	2.97	-1.404	414	414	blup	0.0038	0.25	1.16099	0.245648	0.0779844
Brain_Amygdala	./WEIGHTS//Brain_Amygdala/Brain_Amygdala.ENSG00000179097.4.wgt.RDat	HTR1F	3	88039846	88042919	0.04478	rs873293	-2.69	rs11128006	0.00654	-3.22	-1.254	307	307	blup	0.011	0.17	1.16056	0.24582	0.0780673
Brain_Amygdala	./WEIGHTS//Brain_Amygdala/Brain_Amygdala.ENSG00000169302.10.wgt.RDat	STK32A	5	146614526	146767415	0.053002	rs987651	3.1	rs2116721	-0.0116	3.07	-0.172	407	407	blup	0.0077	0.2	-2.7481	0.00599	0.0783175
Brain_Amygdala	./WEIGHTS//Brain_Amygdala/Brain_Amygdala.ENSG00000250305.4.wgt.RDat	KIAA1456	8	12803151	12889012	0.223856	rs11203962	-3.94	rs11988096	-0.00885	3.14	-0.5043	542	14	enet	-0.0082	0.58	-1.1581	0.24682	0.0784134
Brain_Amygdala	./WEIGHTS//Brain_Amygdala/Brain_Amygdala.ENSG00000143224.13.wgt.RDat	PPOX	1	161136200	161147803	0.010281	rs12753811	4.15	rs36013429	0.0102	-2.82	-1.158	376	1	top1	0.01	0.17	1.158	0.246864	0.0784558
Brain_Amygdala	./WEIGHTS//Brain_Amygdala/Brain_Amygdala.ENSG00000205890.3.wgt.RDat	RP11-473M20.5	16	3084899	3089134	0.00336	rs2240144	3.16	rs7187296	-0.009879	-2.93	-0.98085	365	365	blup	0.037	0.041	1.15738	0.247	0.0785275
Brain_Amygdala	./WEIGHTS//Brain_Amygdala/Brain_Amygdala.ENSG00000260349.1.wgt.RDat	RP11-473I1.5	16	9200619	9201031	0.00975	rs17674530	3.31	rs953286	-0.010118	3.06	-0.416	560	560	blup	0.026	0.071	-1.15663	0.247	0.078556
Brain_Amygdala	./WEIGHTS//Brain_Amygdala/Brain_Amygdala.ENSG00000135845.5.wgt.RDat	PIGC	1	172339329	172413230	0.288029	rs16843675	2.69	rs6702667	0.138	4.33	-1.157	392	1	top1	0.14	0.00023	-1.157	0.247272	0.078671
Brain_Amygdala	./WEIGHTS//Brain_Amygdala/Brain_Amygdala.ENSG00000104714.9.wgt.RDat	ERICH1	8	564746	688106	0.352748	rs1463249	2.79	rs11136864	0.038	3.77	2.724	590	1	top1	0.038	0.039	2.724	0.00645	0.0788911
Brain_Amygdala	./WEIGHTS//Brain_Amygdala/Brain_Amygdala.ENSG00000142065.9.wgt.RDat	ZFP14	19	36827162	36870101	0.378773	rs1878926	3.83	rs12971293	0.0315	3.89	-1.835	303	6	lasso	0.067	0.0088	-1.15546	0.247903	0.0789003
Brain_Amygdala	./WEIGHTS//Brain_Amygdala/Brain_Amygdala.ENSG00000048471.9.wgt.RDat	SNX29	16	12070594	12668146	0.10677	rs7189759	3.33	rs1035579	-0.00038	-3	1.15629	453	1	top1	-0.00038	0.33	-1.15629	0.248	0.0789598
Brain_Amygdala	./WEIGHTS//Brain_Amygdala/Brain_Amygdala.ENSG00000112053.9.wgt.RDat	SLC26A8	6	35911291	35992645	0.268224	rs7747793	-3.03	rs969659	0.126	4.22	0.408	384	4	lasso	0.15	0.00015	1.15521	0.248003	0.0789893
Brain_Amygdala	./WEIGHTS//Brain_Amygdala/Brain_Amygdala.ENSG00000260992.1.wgt.RDat	DOCK9-AS2	13	99740073	99740879	0.487228	rs9584906	-3.87	rs2390184	0.27	-5.12	-2.72	547	1	top1	0.27	1.5e-07	2.72	0.00653	0.0790199
Brain_Amygdala	./WEIGHTS//Brain_Amygdala/Brain_Amygdala.ENSG00000070756.9.wgt.RDat	PABPC1	8	101698044	101735037	0.312618	rs1892737	-2.7	rs3019270	0.0795	3.98	-1.2466	454	15	enet	0.17	4.5e-05	-1.1552	0.24802	0.0790233
Brain_Amygdala	./WEIGHTS//Brain_Amygdala/Brain_Amygdala.ENSG00000198842.5.wgt.RDat	DUSP27	1	167063282	167098402	0.264297	rs35406032	3.87	rs10918638	0.0217	-3.38	-2.736	648	1	top1	0.022	0.092	2.736	0.006219	0.0790404
Brain_Amygdala	./WEIGHTS//Brain_Amygdala/Brain_Amygdala.ENSG00000118705.12.wgt.RDat	RPN2	20	35806813	35870022	0.157734	rs8114696	2.3	rs198491	0.0142	-3.12	1.1546	313	1	top1	0.014	0.14	-1.15458	0.248263	0.0791294
Brain_Amygdala	./WEIGHTS//Brain_Amygdala/Brain_Amygdala.ENSG00000266903.1.wgt.RDat	CTB-171A8.1	19	45135500	45222031	0.499007	rs9193	-2.81	rs7260180	0.00332	-3.83	-0.5155	433	432	blup	0.15	0.00014	2.72115	0.006506	0.0791505
Brain_Amygdala	./WEIGHTS//Brain_Amygdala/Brain_Amygdala.ENSG00000152778.7.wgt.RDat	IFIT5	10	91174343	91180758	0.661011	rs17476559	-3.44	rs303208	0.194513	-5.06	2.739	562	1	top1	0.19	1.1e-05	-2.739	0.00616	0.0791751
Brain_Amygdala	./WEIGHTS//Brain_Amygdala/Brain_Amygdala.ENSG00000180081.9.wgt.RDat	CTC-451A6.4	19	22934985	22937677	0.078279	rs4932803	-2.64	rs7246529	0.0223	-2.87	-1.658	300	14	enet	0.033	0.052	1.15443	0.248322	0.0791768
Brain_Amygdala	./WEIGHTS//Brain_Amygdala/Brain_Amygdala.ENSG00000233930.3.wgt.RDat	KRTAP5-AS1	11	1592583	1620414	0.558559	rs7115466	-2.91	rs1809668	0.404	6.26	-2.737	398	1	top1	0.4	2.2e-11	-2.737	0.0062	0.0792416
Brain_Amygdala	./WEIGHTS//Brain_Amygdala/Brain_Amygdala.ENSG00000072110.9.wgt.RDat	ACTN1	14	69340860	69446157	0.215357	rs17829281	-3.31	rs4902642	0.064441	-3.97	-1.154	611	1	top1	0.064	0.01	1.154	0.2485	0.0792622
Brain_Amygdala	./WEIGHTS//Brain_Amygdala/Brain_Amygdala.ENSG00000255568.2.wgt.RDat	BRWD1-IT2	21	40685887	40686886	0.09403	rs2837042	-3.31	rs2836961	0.0696	-3.59	-2.726	676	1	top1	0.07	0.0078	2.726	0.006411	0.0792664
Brain_Amygdala	./WEIGHTS//Brain_Amygdala/Brain_Amygdala.ENSG00000256053.3.wgt.RDat	APOPT1	14	104029299	104073860	0.163463	rs10141347	-2.43	rs12432994	0.058714	-3.78	-1.154	360	1	top1	0.059	0.014	1.154	0.2485	0.0792908
Brain_Amygdala	./WEIGHTS//Brain_Amygdala/Brain_Amygdala.ENSG00000176029.9.wgt.RDat	C11orf16	11	8941632	8954536	0.006211	rs7480643	-3.92	rs2742519	-0.0116	2.87	2.491	362	4	enet	0.036	0.043	2.73129	0.006309	0.0792982
Brain_Amygdala	./WEIGHTS//Brain_Amygdala/Brain_Amygdala.ENSG00000115339.9.wgt.RDat	GALNT3	2	166604101	166651192	0.137334	rs6731869	6.71	rs16851178	0.144199	4.22	2.724	435	1	top1	0.14	0.00017	2.724	0.00645	0.0793176
Brain_Amygdala	./WEIGHTS//Brain_Amygdala/Brain_Amygdala.ENSG00000160299.12.wgt.RDat	PCNT	21	47744036	47865682	0.15706	rs8134988	-3.61	rs2839311	0.0389	-3.36	-2.733	454	1	top1	0.039	0.037	2.733	0.006276	0.0793217
Brain_Amygdala	./WEIGHTS//Brain_Amygdala/Brain_Amygdala.ENSG00000268038.1.wgt.RDat	AC011516.2	19	22798359	22806773	0.135339	rs4932803	-2.64	rs12973782	0.00192	-2.6	1.223	299	4	lasso	0.016	0.13	-1.15364	0.248649	0.079367
Brain_Amygdala	./WEIGHTS//Brain_Amygdala/Brain_Amygdala.ENSG00000135423.8.wgt.RDat	GLS2	12	56864764	56882198	0.063063	rs12321987	3.03	rs4759229	0.019772	-3.45	-2.543	308	3	lasso	0.028	0.064	2.71479	0.00663	0.0793855
Brain_Amygdala	./WEIGHTS//Brain_Amygdala/Brain_Amygdala.ENSG00000225449.2.wgt.RDat	AC079776.7	2	130724165	130736664	0.50932	rs6707259	-2.99	rs6760544	0.239536	-5.45	-2.742	257	1	top1	0.24	9e-07	2.742	0.006107	0.079391
Brain_Amygdala	./WEIGHTS//Brain_Amygdala/Brain_Amygdala.ENSG00000084636.13.wgt.RDat	COL16A1	1	32117848	32169920	0.394591	rs7520468	3.47	rs12072552	0.231	-4.61	2.729	354	1	top1	0.23	1.5e-06	-2.729	0.006353	0.0794125
Brain_Amygdala	./WEIGHTS//Brain_Amygdala/Brain_Amygdala.ENSG00000179562.2.wgt.RDat	GCC1	7	127220672	127233665	0.027215	rs17867836	3	rs17867836	0.0567	-3.33	3	473	6	enet	0.063	0.011	-2.72731	0.00639	0.0794385
Brain_Amygdala	./WEIGHTS//Brain_Amygdala/Brain_Amygdala.ENSG00000273335.1.wgt.RDat	RP11-61L19.2	18	9473419	9474004	0.28543	rs4798887	-3.21	rs6506684	-0.010275	3.32	1.181	525	2	enet	0.026	0.074	1.15303	0.2489	0.0794759
Brain_Amygdala	./WEIGHTS//Brain_Amygdala/Brain_Amygdala.ENSG00000188487.7.wgt.RDat	INSC	11	15133970	15268754	0.017086	rs12273915	3.7	rs1945607	0.00212	2.66	2.711	400	1	top1	0.0021	0.28	2.711	0.006708	0.0794828
Brain_Amygdala	./WEIGHTS//Brain_Amygdala/Brain_Amygdala.ENSG00000215114.3.wgt.RDat	UBXN2B	8	59323823	59364060	0.547029	rs13262120	-3.67	rs7006132	0.0224	-4.11	-2.094	509	12	lasso	0.13	0.00028	2.7397	0.00615	0.0794957
Brain_Amygdala	./WEIGHTS//Brain_Amygdala/Brain_Amygdala.ENSG00000172888.7.wgt.RDat	ZNF621	3	40566369	40616176	0.064621	rs4130762	-2.89	rs12629111	0.0808	3.66	-1.153	338	1	top1	0.081	0.0044	-1.153	0.24891	0.0795077
Brain_Amygdala	./WEIGHTS//Brain_Amygdala/Brain_Amygdala.ENSG00000054690.9.wgt.RDat	PLEKHH1	14	68000018	68056027	0.146547	rs1015023	3.31	rs8003431	0.005611	3.22	2.716	383	1	top1	0.0056	0.23	2.716	0.006608	0.0795407
Brain_Amygdala	./WEIGHTS//Brain_Amygdala/Brain_Amygdala.ENSG00000232559.2.wgt.RDat	GS1-124K5.12	7	66010634	66057373	0.19329	rs11765135	4.01	rs3757419	0.165	-3.99	-1.153	248	1	top1	0.17	5.6e-05	1.153	0.249	0.0795652
Brain_Amygdala	./WEIGHTS//Brain_Amygdala/Brain_Amygdala.ENSG00000166908.13.wgt.RDat	PIP4K2C	12	57984957	57997198	0.134653	rs1021469	-3.37	rs2002275	0.008773	3.05	-2.7122	344	1	top1	0.0088	0.19	-2.71216	0.00668	0.0795654
Brain_Amygdala	./WEIGHTS//Brain_Amygdala/Brain_Amygdala.ENSG00000189129.9.wgt.RDat	PLAC9	10	81891438	81905115	0.157025	rs878651	3.13	rs751740	0.046849	-3.52	1.154	402	1	top1	0.047	0.025	-1.154	0.249	0.0795939
Brain_Amygdala	./WEIGHTS//Brain_Amygdala/Brain_Amygdala.ENSG00000103512.10.wgt.RDat	NOMO1	16	14927538	14990017	0.05614	rs11646874	3.7	rs3198697	-0.010991	-2.75	1.154	123	1	lasso	0.013	0.15	-1.154	0.249	0.0796226
Brain_Amygdala	./WEIGHTS//Brain_Amygdala/Brain_Amygdala.ENSG00000168589.10.wgt.RDat	DYNLRB2	16	80574854	80584657	0.10952	rs4491514	-4.66	rs17761499	-0.004026	-3.07	-1.15394	656	1	lasso	-0.0033	0.4	1.15394	0.249	0.0796513
Brain_Amygdala	./WEIGHTS//Brain_Amygdala/Brain_Amygdala.ENSG00000127804.8.wgt.RDat	METTL16	17	2308856	2415185	0.143078	rs9892468	-3.23	rs9909561	0.0275	-3.02	-0.89514	440	2	lasso	0.043	0.03	1.15173	0.249	0.07968
Brain_Amygdala	./WEIGHTS//Brain_Amygdala/Brain_Amygdala.ENSG00000251003.3.wgt.RDat	RP11-152P17.2	8	106792474	107072752	0.261669	rs2444305	-4.06	rs16873928	-0.00864	-2.44	-1.104	415	4	lasso	0.036	0.043	1.1526	0.24909	0.0797375
Brain_Amygdala	./WEIGHTS//Brain_Amygdala/Brain_Amygdala.ENSG00000213939.4.wgt.RDat	RP11-314A20.1	17	4608111	4608493	0.066966	rs16942615	-3.24	rs7223183	0.00449	-2.91	2.69126	436	1	lasso	0.03	0.059	-2.69126	0.00712	0.0797931
Brain_Amygdala	./WEIGHTS//Brain_Amygdala/Brain_Amygdala.ENSG00000258517.1.wgt.RDat	RP6-91H8.1	14	71679350	71684933	0.252332	rs7161565	2.83	rs17108546	-0.010395	-3.26	-0.796	352	352	blup	0.0043	0.24	-1.15208	0.249286	0.079829
Brain_Amygdala	./WEIGHTS//Brain_Amygdala/Brain_Amygdala.ENSG00000153561.8.wgt.RDat	RMND5A	2	86947296	87005164	0.078641	rs308904	3.14	rs433655	0.036724	2.13	2.701	250	1	top1	0.037	0.042	2.701	0.006913	0.0798329
Brain_Amygdala	./WEIGHTS//Brain_Amygdala/Brain_Amygdala.ENSG00000173566.9.wgt.RDat	NUDT18	8	21964383	21966932	0.1102	rs7826924	-3.44	rs2279355	-0.0101	3.16	1.151	437	2	lasso	0.031	0.057	1.1518	0.24941	0.0798975
Brain_Amygdala	./WEIGHTS//Brain_Amygdala/Brain_Amygdala.ENSG00000223812.1.wgt.RDat	RP11-197K6.1	3	191275113	191308145	0.004784	rs779506	-3.47	rs16822475	0.113	3.43	2.692	482	1	top1	0.11	0.00086	2.692	0.0071	0.0799629
Brain_Amygdala	./WEIGHTS//Brain_Amygdala/Brain_Amygdala.ENSG00000231533.1.wgt.RDat	RP1-232L24.3	6	80130014	80131022	0.03359	rs13220519	2.9	rs9361566	0.009	-3.13	-2.702	486	1	lasso	0.026	0.073	2.702	0.006892	0.0799964
Brain_Amygdala	./WEIGHTS//Brain_Amygdala/Brain_Amygdala.ENSG00000167601.7.wgt.RDat	AXL	19	41725108	41767671	0.01884	rs12983047	-3.68	rs2231943	-0.0104	3.47	-1.5301	390	390	blup	0.0063	0.22	-2.69363	0.007068	0.0799985
Brain_Amygdala	./WEIGHTS//Brain_Amygdala/Brain_Amygdala.ENSG00000136783.9.wgt.RDat	NIPSNAP3A	9	107509969	107522403	0.372704	rs407134	-3.58	rs10117535	0.0713	-4.05	1.151	605	1	top1	0.071	0.0071	-1.151	0.249732	0.0800294
Brain_Amygdala	./WEIGHTS//Brain_Amygdala/Brain_Amygdala.ENSG00000103742.7.wgt.RDat	IGDCC4	15	65673802	65715410	0.130349	rs6494513	3.19	rs2899713	0.005185	-3.06	-2.695	312	1	top1	0.0052	0.23	2.695	0.00704	0.08008
Brain_Amygdala	./WEIGHTS//Brain_Amygdala/Brain_Amygdala.ENSG00000231185.2.wgt.RDat	AC005592.2	5	141704858	142051566	0.112676	rs2288820	3.46	rs4912823	-0.00859	-2.98	-1.15	564	1	top1	-0.0086	0.61	1.15	0.25	0.0801441
Brain_Amygdala	./WEIGHTS//Brain_Amygdala/Brain_Amygdala.ENSG00000261183.1.wgt.RDat	RP11-532F12.5	15	41128006	41136585	0.035605	rs17657986	3.21	rs2289326	0.031725	-2.99	-1.15	293	1	top1	0.032	0.054	1.15	0.25	0.0801729
Brain_Amygdala	./WEIGHTS//Brain_Amygdala/Brain_Amygdala.ENSG00000261103.1.wgt.RDat	RP11-298D21.3	16	83743784	83751503	0.01966	rs7200174	-2.9	rs8063919	-0.011763	3.19	-1.15	940	1	lasso	0.039	0.037	-1.15	0.25	0.0802017
Brain_Amygdala	./WEIGHTS//Brain_Amygdala/Brain_Amygdala.ENSG00000133030.15.wgt.RDat	MPRIP	17	16945859	17120993	0.121948	rs12949948	2.87	rs17793572	-0.00871	3.05	-1.453	366	3	lasso	0.0096	0.18	-1.1509	0.25	0.0802305
Brain_Amygdala	./WEIGHTS//Brain_Amygdala/Brain_Amygdala.ENSG00000035681.3.wgt.RDat	NSMAF	8	59496063	59572403	0.107383	rs13262120	-3.05	rs7820921	-0.000945	-3.56	-1.15	520	1	top1	-0.00094	0.34	1.15	0.25014	0.0803043
Brain_Amygdala	./WEIGHTS//Brain_Amygdala/Brain_Amygdala.ENSG00000185155.7.wgt.RDat	MIXL1	1	226411319	226414755	0.0241	rs697851	-3.88	rs12077115	0.0346	2.36	1.15	405	1	top1	0.035	0.046	1.15	0.250144	0.0803344
Brain_Amygdala	./WEIGHTS//Brain_Amygdala/Brain_Amygdala.ENSG00000189269.8.wgt.RDat	C22orf43	22	23950639	23974508	0.23953	rs738809	3.29	rs6519476	-0.00853	-3.2	0.917	472	472	blup	-0.0082	0.58	1.14988	0.250194	0.0803793
Brain_Amygdala	./WEIGHTS//Brain_Amygdala/Brain_Amygdala.ENSG00000127483.13.wgt.RDat	HP1BP3	1	21069154	21113816	0.108251	rs637990	-2.7	rs637990	0.0819	3.42	-2.702	425	1	top1	0.082	0.0042	-2.702	0.006892	0.0804067
Brain_Amygdala	./WEIGHTS//Brain_Amygdala/Brain_Amygdala.ENSG00000164056.6.wgt.RDat	SPRY1	4	124317950	124324910	0.116291	rs303100	3.3	rs11732507	-0.0114	-2.63	0.6697	378	378	blup	0.0024	0.28	-2.695	0.007039	0.080471
Brain_Amygdala	./WEIGHTS//Brain_Amygdala/Brain_Amygdala.ENSG00000108468.10.wgt.RDat	CBX1	17	46147414	46178883	0.149926	rs4362431	3.8	rs17695373	0.00326	3.11	-2.799	443	4	lasso	0.019	0.11	-2.69656	0.00701	0.0805442
Brain_Amygdala	./WEIGHTS//Brain_Amygdala/Brain_Amygdala.ENSG00000236814.1.wgt.RDat	RP11-446E9.1	8	56962597	56963766	0.293782	rs13277429	3.2	rs2668000	-0.00235	-3.57	-0.997	374	8	lasso	0.072	0.0068	1.1485	0.25075	0.0805869
Brain_Amygdala	./WEIGHTS//Brain_Amygdala/Brain_Amygdala.ENSG00000168427.7.wgt.RDat	KLHL30	2	239047363	239061588	0.268106	rs2264132	3.5	rs6723560	-0.009214	-2.91	0.746	490	490	blup	0.032	0.054	-1.1483	0.250846	0.0806466
Brain_Amygdala	./WEIGHTS//Brain_Amygdala/Brain_Amygdala.ENSG00000072134.11.wgt.RDat	EPN2	17	19118928	19240028	0.221152	rs9907723	4.31	rs8070758	-0.00234	-3.28	-0.494	242	242	blup	0.081	0.0043	-2.70269	0.00688	0.0806804
Brain_Amygdala	./WEIGHTS//Brain_Amygdala/Brain_Amygdala.ENSG00000229743.2.wgt.RDat	AC018730.3	2	105482074	105489053	0.034218	rs6743147	-3.46	rs17020852	-0.011763	-2.86	-1.148	412	1	lasso	0.047	0.024	1.148	0.250969	0.0807151
Brain_Amygdala	./WEIGHTS//Brain_Amygdala/Brain_Amygdala.ENSG00000139428.7.wgt.RDat	MMAB	12	109991542	110011679	0.085788	rs11067660	3.52	rs7314956	-0.000376	-3.06	1.148	440	1	lasso	0.026	0.071	-1.148	0.25097	0.0807444
Brain_Amygdala	./WEIGHTS//Brain_Amygdala/Brain_Amygdala.ENSG00000106355.5.wgt.RDat	LSM5	7	32524951	32534895	0.051974	rs10951319	-3.24	rs11761940	-0.00489	-2.88	0.57	489	2	lasso	0.013	0.14	-1.14833	0.251	0.0807829
Brain_Amygdala	./WEIGHTS//Brain_Amygdala/Brain_Amygdala.ENSG00000132432.9.wgt.RDat	SEC61G	7	54819943	54827667	0.093504	rs11982678	3.54	rs11976696	-0.0104	3.08	-1.147	494	1	lasso	-0.0079	0.57	-1.147	0.251	0.0808119
Brain_Amygdala	./WEIGHTS//Brain_Amygdala/Brain_Amygdala.ENSG00000012232.4.wgt.RDat	EXTL3	8	28457986	28611204	0.112298	rs3808366	-3.69	rs7837157	0.00101	-3.22	-0.1392	419	23	enet	0.027	0.068	1.1479	0.25102	0.0808472
Brain_Amygdala	./WEIGHTS//Brain_Amygdala/Brain_Amygdala.ENSG00000228791.3.wgt.RDat	THRB-AS1	3	24535578	24541833	0.051426	rs6784638	-3.34	rs9850443	-0.0115	-3.16	1.552	590	590	blup	0.011	0.16	-2.70294	0.00687	0.0809806
Brain_Amygdala	./WEIGHTS//Brain_Amygdala/Brain_Amygdala.ENSG00000144218.14.wgt.RDat	AFF3	2	100162323	100759201	0.19461	rs1437971	3.91	rs4851244	0.122189	4.33	-1.179	458	4	lasso	0.14	0.00024	-1.1455	0.252	0.0811919
Brain_Amygdala	./WEIGHTS//Brain_Amygdala/Brain_Amygdala.ENSG00000148484.13.wgt.RDat	RSU1	10	16632610	16859527	0.377966	rs7909832	4.71	rs2603795	0.028006	3.72	0.469	651	651	blup	0.15	0.00011	-1.14608	0.252	0.081221
Brain_Amygdala	./WEIGHTS//Brain_Amygdala/Brain_Amygdala.ENSG00000168418.6.wgt.RDat	KCNG4	16	84255823	84273356	0.61072	rs7186171	-3.14	rs7185137	0.218551	-5.16	-1.146	924	1	top1	0.22	3e-06	1.146	0.252	0.08125
Brain_Amygdala	./WEIGHTS//Brain_Amygdala/Brain_Amygdala.ENSG00000004142.7.wgt.RDat	POLDIP2	17	26674036	26684545	0.069707	rs4291960	-2.41	rs2239910	0.0214	-3.25	1.14447	270	1	top1	0.021	0.093	-1.14447	0.252	0.0812791
Brain_Amygdala	./WEIGHTS//Brain_Amygdala/Brain_Amygdala.ENSG00000149596.6.wgt.RDat	JPH2	20	42740335	42816218	0.116226	rs6017246	-3.76	rs4812806	-0.00923	-3.53	-0.183	499	21	enet	0.045	0.027	-1.14541	0.252039	0.0813207
Brain_Amygdala	./WEIGHTS//Brain_Amygdala/Brain_Amygdala.ENSG00000067208.10.wgt.RDat	EVI5	1	92974253	93257961	0.335101	rs34244251	4.94	rs2031494	0.134	3.86	1.145	272	1	top1	0.13	0.00028	1.145	0.252209	0.0814046
Brain_Amygdala	./WEIGHTS//Brain_Amygdala/Brain_Amygdala.ENSG00000161618.5.wgt.RDat	ALDH16A1	19	49956426	49974305	0.464128	rs11557714	-2.94	rs13394	0.109	4.06	-0.674	370	11	lasso	0.22	2.8e-06	-1.14457	0.252386	0.0814909
Brain_Amygdala	./WEIGHTS//Brain_Amygdala/Brain_Amygdala.ENSG00000124249.5.wgt.RDat	KCNK15	20	43374421	43379675	0.061328	rs2299973	3.27	rs6031697	0.113	3.55	-1.1443	403	1	top1	0.11	0.00085	-1.14431	0.252495	0.0815552
Brain_Amygdala	./WEIGHTS//Brain_Amygdala/Brain_Amygdala.ENSG00000272823.1.wgt.RDat	RP11-295M18.6	1	221002018	221002553	0.261038	rs4575091	-2.46	rs11118618	0.0999	4.26	0.888	402	4	lasso	0.14	0.00025	1.1433	0.252914	0.0817196
Brain_Amygdala	./WEIGHTS//Brain_Amygdala/Brain_Amygdala.ENSG00000233818.1.wgt.RDat	AP000695.4	21	37818029	37904706	0.12929	rs219776	-3.05	rs218628	0.00605	-3.3	2.6815	533	1	lasso	0.014	0.14	-2.6815	0.00733	0.0817439
Brain_Amygdala	./WEIGHTS//Brain_Amygdala/Brain_Amygdala.ENSG00000136235.11.wgt.RDat	GPNMB	7	23275586	23314727	0.488757	rs4722178	-4.12	rs1881203	0.249	-5.18	-1.144	416	1	top1	0.25	5.2e-07	1.144	0.253	0.0817766
Brain_Amygdala	./WEIGHTS//Brain_Amygdala/Brain_Amygdala.ENSG00000107833.6.wgt.RDat	NPM3	10	103541082	103543170	0.106426	rs11191156	4.13	rs17113872	0.02417	-3.07	-0.27353	257	257	blup	0.042	0.031	1.1441	0.253	0.0818058
Brain_Amygdala	./WEIGHTS//Brain_Amygdala/Brain_Amygdala.ENSG00000166275.11.wgt.RDat	C10orf32	10	104613980	104624718	0.165274	rs619824	-3.28	rs9527	0.03619	-3.62	-1.676	343	343	blup	0.043	0.03	1.14364	0.253	0.0818349
Brain_Amygdala	./WEIGHTS//Brain_Amygdala/Brain_Amygdala.ENSG00000175161.9.wgt.RDat	CADM2	3	85008132	86123579	0.322402	rs2167606	-3.93	rs12496982	0.0252	-3.24	-1.143	309	1	top1	0.025	0.076	1.143	0.25304	0.081877
Brain_Amygdala	./WEIGHTS//Brain_Amygdala/Brain_Amygdala.ENSG00000102781.9.wgt.RDat	KATNAL1	13	30776767	30881621	0.184615	rs631865	4.05	rs9315066	0.0118	3.35	1.143	571	1	top1	0.012	0.16	1.143	0.25304	0.0819062
Brain_Amygdala	./WEIGHTS//Brain_Amygdala/Brain_Amygdala.ENSG00000165929.8.wgt.RDat	TC2N	14	92246095	92333880	0.390535	rs723303	-2.66	rs10498631	0.160459	4.56	-1.118	456	4	lasso	0.21	5.7e-06	-1.14296	0.253056	0.0819406
Brain_Amygdala	./WEIGHTS//Brain_Amygdala/Brain_Amygdala.ENSG00000111364.11.wgt.RDat	DDX55	12	124086646	124104952	0.229667	rs786444	2.54	rs7971779	0.234745	-4.65	1.142	379	1	top1	0.23	1.2e-06	-1.142	0.25345	0.0820973
Brain_Amygdala	./WEIGHTS//Brain_Amygdala/Brain_Amygdala.ENSG00000078725.8.wgt.RDat	BRINP1	9	121915736	122131745	0.051537	rs1333893	-3.73	rs1221143	0.0761	-3.23	-1.142	539	1	top1	0.076	0.0056	1.142	0.253454	0.0821279
Brain_Amygdala	./WEIGHTS//Brain_Amygdala/Brain_Amygdala.ENSG00000159086.10.wgt.RDat	PAXBP1	21	34106210	34144169	0.15296	rs2298359	-2.7	rs7281293	0.168	2.84	-1.142	486	1	top1	0.17	4.8e-05	-1.142	0.253454	0.0821571
Brain_Amygdala	./WEIGHTS//Brain_Amygdala/Brain_Amygdala.ENSG00000135517.6.wgt.RDat	MIP	12	56843286	56862822	0.06359	rs12321987	3.03	rs3816804	-0.007949	-2.7	-1.1004	312	312	blup	-0.0064	0.5	-1.14157	0.25363	0.0822434
Brain_Amygdala	./WEIGHTS//Brain_Amygdala/Brain_Amygdala.ENSG00000197818.7.wgt.RDat	SLC9A8	20	48429250	48508779	0.635025	rs6125686	-3.22	rs17786130	0.0181	-3.34	-1.258	455	455	blup	0.09	0.0027	-1.14151	0.253657	0.0822814
Brain_Amygdala	./WEIGHTS//Brain_Amygdala/Brain_Amygdala.ENSG00000256660.1.wgt.RDat	CLEC12B	12	10163226	10171218	0.249283	rs585437	3.24	rs479809	-0.000616	3.42	-0.705	346	3	lasso	0.017	0.12	-1.14141	0.2537	0.0823246
Brain_Amygdala	./WEIGHTS//Brain_Amygdala/Brain_Amygdala.ENSG00000117724.8.wgt.RDat	CENPF	1	214776538	214837931	0.214921	rs7414883	3.48	rs12129366	-0.00546	-3.2	1.23492	583	3	lasso	0.015	0.13	-1.14133	0.253731	0.0823639
Brain_Amygdala	./WEIGHTS//Brain_Amygdala/Brain_Amygdala.ENSG00000225968.4.wgt.RDat	ELFN1	7	1727755	1787590	0.031483	rs12672891	3.61	rs6942930	-0.00813	-2.82	-1.1418	330	1	lasso	0.032	0.053	1.14185	0.254	0.0824805
Brain_Amygdala	./WEIGHTS//Brain_Amygdala/Brain_Amygdala.ENSG00000140450.7.wgt.RDat	ARRDC4	15	98462784	98517068	0.227064	rs2086366	2.82	rs1023781	0.017298	2.75	-1.141	592	1	lasso	0.043	0.031	-1.141	0.254	0.0825097
Brain_Amygdala	./WEIGHTS//Brain_Amygdala/Brain_Amygdala.ENSG00000267365.1.wgt.RDat	KCNJ2-AS1	17	68163102	68165543	0.199131	rs7214537	-2.9	rs12449606	-0.00766	-2.89	-0.625	413	413	blup	0.026	0.074	1.13994	0.254	0.082539
Brain_Amygdala	./WEIGHTS//Brain_Amygdala/Brain_Amygdala.ENSG00000179979.7.wgt.RDat	CRIPAK	4	1385340	1389780	0.553926	rs798749	-2.54	rs10014526	0.0548	4.59	-1.229	347	346	blup	0.17	5.2e-05	-1.1405	0.254086	0.0825963
Brain_Amygdala	./WEIGHTS//Brain_Amygdala/Brain_Amygdala.ENSG00000135299.12.wgt.RDat	ANKRD6	6	90142889	90341942	0.072147	rs7770066	-2.81	rs2231267	-0.00767	-3.1	-1.2	463	463	blup	-0.0069	0.53	1.14044	0.254103	0.0826311
Brain_Amygdala	./WEIGHTS//Brain_Amygdala/Brain_Amygdala.ENSG00000186973.6.wgt.RDat	FAM183A	1	43610824	43622067	0.059117	rs626842	-3.47	rs4660234	0.00673	-2.55	-1.14	465	1	top1	0.0067	0.21	1.14	0.254286	0.0827199
Brain_Amygdala	./WEIGHTS//Brain_Amygdala/Brain_Amygdala.ENSG00000125637.11.wgt.RDat	PSD4	2	113914902	113966973	0.177056	rs4849109	4.71	rs11687786	-0.011585	-3.03	-0.924	451	3	lasso	0.042	0.032	1.1399	0.254313	0.082758
Brain_Amygdala	./WEIGHTS//Brain_Amygdala/Brain_Amygdala.ENSG00000080007.6.wgt.RDat	DDX43	6	74104857	74127292	0.08559	rs311677	-3.8	rs4708042	-0.00607	-3.36	-1.653	380	380	blup	0.00017	0.32	2.6756	0.007459	0.0827767
Brain_Amygdala	./WEIGHTS//Brain_Amygdala/Brain_Amygdala.ENSG00000163382.7.wgt.RDat	APOA1BP	1	156561554	156564091	0.431719	rs16837415	-3.25	rs7536235	0.231	-5.19	0.513	440	440	blup	0.25	5.5e-07	-1.13971	0.254409	0.0828186
Brain_Amygdala	./WEIGHTS//Brain_Amygdala/Brain_Amygdala.ENSG00000085662.9.wgt.RDat	AKR1B1	7	134127102	134144004	0.142547	rs1791002	-3.57	rs4728309	-0.00704	3.2	-3.126	547	3	lasso	-0.0047	0.44	-2.67365	0.0075	0.0828277
Brain_Amygdala	./WEIGHTS//Brain_Amygdala/Brain_Amygdala.ENSG00000136891.9.wgt.RDat	TEX10	9	103064359	103115221	0.092177	rs2151598	-4.14	rs10819758	0.00332	2.85	-2.672	369	1	top1	0.0033	0.26	-2.672	0.00754	0.0828671
Brain_Amygdala	./WEIGHTS//Brain_Amygdala/Brain_Amygdala.ENSG00000229671.1.wgt.RDat	AC051649.16	11	1923877	1929145	0.201975	rs12282459	3.96	rs808964	-0.00765	-3.11	-0.63056	469	469	blup	0.0021	0.28	-1.13872	0.25482	0.0829817
Brain_Amygdala	./WEIGHTS//Brain_Amygdala/Brain_Amygdala.ENSG00000007171.12.wgt.RDat	NOS2	17	26083792	26127525	0.409443	rs4570913	2.67	rs7218395	0.152	4.67	0.763	302	302	blup	0.18	2.3e-05	1.13926	0.255	0.0830697
Brain_Amygdala	./WEIGHTS//Brain_Amygdala/Brain_Amygdala.ENSG00000145020.10.wgt.RDat	AMT	3	49454211	49460186	0.067161	rs6446196	-3.15	rs7644148	-0.0052	-3.19	-1.098	287	6	enet	0.013	0.15	1.13757	0.2553	0.0831969
Brain_Amygdala	./WEIGHTS//Brain_Amygdala/Brain_Amygdala.ENSG00000017260.15.wgt.RDat	ATP2C1	3	130569439	130735556	0.027036	rs1484939	-3.15	rs7628563	0.00928	-2.8	-1.1372	378	1	top1	0.0093	0.18	1.13723	0.25544	0.083272
Brain_Amygdala	./WEIGHTS//Brain_Amygdala/Brain_Amygdala.ENSG00000142534.2.wgt.RDat	RPS11	19	49999631	50002946	0.303609	rs1290652	2.66	rs12982246	-0.00945	3.12	0.433	370	370	blup	0.1	0.0014	1.13709	0.255502	0.0833216
Brain_Amygdala	./WEIGHTS//Brain_Amygdala/Brain_Amygdala.ENSG00000253988.1.wgt.RDat	RP11-489O18.1	8	139075511	139085483	0.152655	rs10091811	-2.67	rs3750307	0.00727	2.93	1.137	614	1	top1	0.0073	0.21	1.137	0.25554	0.0833635
Brain_Amygdala	./WEIGHTS//Brain_Amygdala/Brain_Amygdala.ENSG00000086619.9.wgt.RDat	ERO1LB	1	236378855	236445319	0.374151	rs12746576	-2.66	rs2492371	0.243	4.65	-1.136	583	1	top1	0.24	7.2e-07	-1.136	0.255957	0.083529
Brain_Amygdala	./WEIGHTS//Brain_Amygdala/Brain_Amygdala.ENSG00000204740.5.wgt.RDat	C10orf112	10	19492779	20079330	0.43196	rs11008895	4.2	rs2151234	-0.006107	-3.69	-0.1	567	567	blup	0.039	0.037	-1.13581	0.256	0.0835726
Brain_Amygdala	./WEIGHTS//Brain_Amygdala/Brain_Amygdala.ENSG00000259917.1.wgt.RDat	HNRNPLP2	15	34781203	34782772	0.051204	rs16959391	3.06	rs479623	-0.011662	-2.67	-1.044	403	403	blup	0.029	0.063	-1.13642	0.256	0.0836021
Brain_Amygdala	./WEIGHTS//Brain_Amygdala/Brain_Amygdala.ENSG00000183458.9.wgt.RDat	RP11-958N24.1	16	15005408	15029565	0.07195	rs11646874	3.84	rs17260360	-0.010834	-2.68	-0.202	103	103	blup	-0.0045	0.43	1.13506	0.256	0.0836316
Brain_Amygdala	./WEIGHTS//Brain_Amygdala/Brain_Amygdala.ENSG00000168356.7.wgt.RDat	SCN11A	3	38887260	38992052	0.046087	rs12107527	-3.68	rs4585134	-0.0102	2.71	-0.078	470	470	blup	0.00066	0.31	1.13535	0.25623	0.0837363
Brain_Amygdala	./WEIGHTS//Brain_Amygdala/Brain_Amygdala.ENSG00000151952.10.wgt.RDat	TMEM132D	12	129556270	130388211	0.03998	rs6486527	-2.8	rs826911	-0.011054	3.11	0.768	720	720	blup	-0.01	0.74	1.13534	0.25623	0.0837658
Brain_Amygdala	./WEIGHTS//Brain_Amygdala/Brain_Amygdala.ENSG00000269345.1.wgt.RDat	VN1R85P	19	22357568	22357993	0.046611	rs10423507	-2.74	rs17554694	0.0629	3.28	1.135	331	1	top1	0.063	0.011	1.13504	0.256358	0.0838372
Brain_Amygdala	./WEIGHTS//Brain_Amygdala/Brain_Amygdala.ENSG00000253549.1.wgt.RDat	RP11-317J10.2	8	86354080	86377144	0.277623	rs10103501	-3.03	rs20571	0.057	-3.83	-1.135	166	1	top1	0.057	0.015	1.135	0.25638	0.0838739
Brain_Amygdala	./WEIGHTS//Brain_Amygdala/Brain_Amygdala.ENSG00000143520.6.wgt.RDat	FLG2	1	152321211	152332482	0.084372	rs10494275	-2.4	rs1415432	0.0531	-3.18	1.13461	389	1	top1	0.053	0.018	-1.13461	0.256539	0.0839555
Brain_Amygdala	./WEIGHTS//Brain_Amygdala/Brain_Amygdala.ENSG00000269940.1.wgt.RDat	RP11-73M18.7	14	104161388	104161507	0.079517	rs2497299	-2.9	rs12881418	0.01841	-2.99	-1.134	351	1	lasso	0.052	0.019	1.134	0.256795	0.0840689
Brain_Amygdala	./WEIGHTS//Brain_Amygdala/Brain_Amygdala.ENSG00000271927.1.wgt.RDat	CTD-2541M15.4	8	6503576	6505803	0.018238	rs17598589	3.33	rs2515432	-0.0117	3.42	-1.745	868	12	enet	0.025	0.076	-1.1339	0.25684	0.0841132
Brain_Amygdala	./WEIGHTS//Brain_Amygdala/Brain_Amygdala.ENSG00000152348.11.wgt.RDat	ATG10	5	81267844	81572676	0.450864	rs17245874	3.02	rs150934	0.137	4.36	-1.282	391	9	lasso	0.17	5.2e-05	-1.134	0.257	0.0841953
Brain_Amygdala	./WEIGHTS//Brain_Amygdala/Brain_Amygdala.ENSG00000127995.12.wgt.RDat	CASD1	7	94138531	94186331	0.112674	rs854738	3.22	rs10487253	-0.00116	-2.69	1.133	318	1	top1	-0.0012	0.35	-1.133	0.257	0.0842249
Brain_Amygdala	./WEIGHTS//Brain_Amygdala/Brain_Amygdala.ENSG00000128951.9.wgt.RDat	DUT	15	48623208	48635570	0.128375	rs11631110	2.72	rs12592330	-0.005838	-2.61	1.133	334	1	top1	-0.0058	0.48	-1.133	0.257	0.0842545
Brain_Amygdala	./WEIGHTS//Brain_Amygdala/Brain_Amygdala.ENSG00000214021.11.wgt.RDat	TTLL3	3	9849770	9896822	0.420476	rs2728949	-3.22	rs696217	0.0178	3.39	0.9777	441	441	blup	0.037	0.041	-2.66141	0.00778	0.0842833
Brain_Amygdala	./WEIGHTS//Brain_Amygdala/Brain_Amygdala.ENSG00000104472.5.wgt.RDat	CHRAC1	8	141521397	141527236	0.269462	rs4736176	-3.41	rs1060832	-0.00904	-3.29	-0.215	383	383	blup	0.074	0.0062	1.1332	0.25713	0.0843268
Brain_Amygdala	./WEIGHTS//Brain_Amygdala/Brain_Amygdala.ENSG00000264448.2.wgt.RDat	MIR378D2	8	94927962	94928910	0.155576	rs2251734	-3.27	rs4276654	0.0448	4.02	-2.3009	421	9	enet	0.082	0.0041	-2.6645	0.00771	0.0843281
Brain_Amygdala	./WEIGHTS//Brain_Amygdala/Brain_Amygdala.ENSG00000255980.1.wgt.RDat	AP000439.1	11	69240458	69244389	0.498092	rs12803098	3.37	rs11539762	-0.0106	3.27	-0.547	453	453	blup	0.0073	0.21	-1.1326	0.257381	0.0844388
Brain_Amygdala	./WEIGHTS//Brain_Amygdala/Brain_Amygdala.ENSG00000216360.1.wgt.RDat	RP1-182O16.2	6	5817654	5818599	0.05325	rs9502311	2.95	rs2326708	-0.0117	3.02	1.132	684	1	lasso	0.00092	0.3	1.132	0.257634	0.0845515
Brain_Amygdala	./WEIGHTS//Brain_Amygdala/Brain_Amygdala.ENSG00000267289.1.wgt.RDat	CTD-2623N2.11	19	9944755	9945689	0.101565	rs2287803	3.5	rs730554	0.134	3.89	1.132	358	1	top1	0.13	0.0003	1.132	0.257634	0.0845812
Brain_Amygdala	./WEIGHTS//Brain_Amygdala/Brain_Amygdala.ENSG00000196136.12.wgt.RDat	SERPINA3	14	95078714	95090392	0.289061	rs3762132	3.98	rs2295652	-0.007415	-3.35	-0.37	776	14	enet	0.0004	0.31	1.13178	0.257725	0.0846408
Brain_Amygdala	./WEIGHTS//Brain_Amygdala/Brain_Amygdala.ENSG00000120265.12.wgt.RDat	PCMT1	6	150070802	150132556	0.0791	rs6913561	-3.45	rs9479919	-0.0116	-3.04	-0.861	455	455	blup	-0.0017	0.36	2.66161	0.007777	0.0846539
Brain_Amygdala	./WEIGHTS//Brain_Amygdala/Brain_Amygdala.ENSG00000177556.7.wgt.RDat	ATOX1	5	151121877	151138340	0.117713	rs154107	-3.61	rs2913894	0.046	-3.41	1.132	567	1	top1	0.046	0.026	-1.132	0.258	0.0847608
Brain_Amygdala	./WEIGHTS//Brain_Amygdala/Brain_Amygdala.ENSG00000215006.4.wgt.RDat	CHCHD2P2	5	68629756	68630076	0.045399	rs7728611	2.48	rs352636	0.0239	3.21	1.1305	234	1	top1	0.024	0.082	1.1305	0.258	0.0847905
Brain_Amygdala	./WEIGHTS//Brain_Amygdala/Brain_Amygdala.ENSG00000214106.3.wgt.RDat	PAXIP1-AS2	7	154720208	154741618	0.750236	rs880730	3.51	rs751840	0.0814	4.4	-0.865	584	37	enet	0.13	0.00043	-1.13082	0.258	0.0848203
Brain_Amygdala	./WEIGHTS//Brain_Amygdala/Brain_Amygdala.ENSG00000168209.4.wgt.RDat	DDIT4	10	74033678	74035794	0.017525	rs731027	2.56	rs7069703	-0.007816	-2.75	0.534	390	390	blup	0.046	0.026	1.13009	0.258	0.08485
Brain_Amygdala	./WEIGHTS//Brain_Amygdala/Brain_Amygdala.ENSG00000226578.1.wgt.RDat	RP11-258F22.1	10	38064299	38073059	0.336745	rs11011225	-2.28	rs1208683	0.142807	-4.01	1.248	312	6	lasso	0.24	6.7e-07	-1.1308	0.258	0.0848798
Brain_Amygdala	./WEIGHTS//Brain_Amygdala/Brain_Amygdala.ENSG00000220793.4.wgt.RDat	RPL21P119	16	9250219	9250761	0.07216	rs9928358	-3.06	rs316374	0.012922	3.23	-0.413	584	2	lasso	0.018	0.11	-1.13148	0.258	0.0849095
Brain_Amygdala	./WEIGHTS//Brain_Amygdala/Brain_Amygdala.ENSG00000137193.9.wgt.RDat	PIM1	6	37137979	37143202	0.172264	rs9470540	3.23	rs6457938	-0.0116	2.85	0.5279	645	644	blup	-0.0018	0.36	-1.13015	0.258414	0.0850755
Brain_Amygdala	./WEIGHTS//Brain_Amygdala/Brain_Amygdala.ENSG00000169884.9.wgt.RDat	WNT10B	12	49359123	49365546	0.452207	rs7309997	-2.55	rs833843	0.134843	4.59	-0.659	334	334	blup	0.21	4.7e-06	1.12996	0.25849	0.0851304
Brain_Amygdala	./WEIGHTS//Brain_Amygdala/Brain_Amygdala.ENSG00000264745.1.wgt.RDat	RP11-403A21.2	18	21574177	21595303	0.13076	rs1864286	-2.9	rs7242115	0.060092	-3.32	-1.036	430	2	lasso	0.098	0.0018	1.12913	0.25884	0.0852755
Brain_Amygdala	./WEIGHTS//Brain_Amygdala/Brain_Amygdala.ENSG00000134532.11.wgt.RDat	SOX5	12	23682440	24103966	0.111609	rs11047278	3.37	rs10743490	0.010957	2.96	-1.129	607	1	lasso	0.026	0.074	-1.129	0.2589	0.0853251
Brain_Amygdala	./WEIGHTS//Brain_Amygdala/Brain_Amygdala.ENSG00000135976.12.wgt.RDat	ANKRD36	2	97779233	97930258	0.269961	rs7582249	-2.85	rs7608661	0.001472	3.19	-2.786	126	126	blup	0.0025	0.27	-1.1288	0.258971	0.0853783
Brain_Amygdala	./WEIGHTS//Brain_Amygdala/Brain_Amygdala.ENSG00000232385.2.wgt.RDat	RPS3AP25	7	94324339	94325131	0.029524	rs854738	3.22	rs17400379	0.00893	2.34	0.6552	314	16	enet	0.025	0.078	1.12802	0.259	0.0854178
Brain_Amygdala	./WEIGHTS//Brain_Amygdala/Brain_Amygdala.ENSG00000104112.4.wgt.RDat	SCG3	15	51973550	52013223	0.151678	rs28458810	2.96	rs4238384	-0.011709	3.32	1.375	460	15	enet	0.062	0.011	1.12929	0.259	0.0854476
Brain_Amygdala	./WEIGHTS//Brain_Amygdala/Brain_Amygdala.ENSG00000157181.10.wgt.RDat	C1orf27	1	186344890	186390510	0.119217	rs4648310	-2.22	rs760707	0.000449	-2.67	-1.189	349	12	lasso	0.028	0.067	1.12866	0.259041	0.085491
Brain_Amygdala	./WEIGHTS//Brain_Amygdala/Brain_Amygdala.ENSG00000128266.7.wgt.RDat	GNAZ	22	23412540	23467224	0.26254	rs2267000	-2.85	rs2267000	0.117	4.12	-2.848	367	367	blup	0.12	0.00053	-1.12645	0.259977	0.0858299
Brain_Amygdala	./WEIGHTS//Brain_Amygdala/Brain_Amygdala.ENSG00000213462.4.wgt.RDat	ERV3-1	7	64451415	64467121	0.340606	rs7811223	1.88	rs7780100	0.295	5.7	-1.294	255	5	lasso	0.3	2.8e-08	-1.126	0.26	0.0858674
Brain_Amygdala	./WEIGHTS//Brain_Amygdala/Brain_Amygdala.ENSG00000135451.8.wgt.RDat	TROAP	12	49717019	49725514	0.077496	rs1150057	-2.66	rs10875952	-0.004413	-2.9	0.355	301	301	blup	0.027	0.069	-1.12639	0.26	0.0858974
Brain_Amygdala	./WEIGHTS//Brain_Amygdala/Brain_Amygdala.ENSG00000112679.10.wgt.RDat	DUSP22	6	291630	351355	0.028684	rs2493037	2.97	rs1538330	0.00377	2.71	1.126	346	1	top1	0.0038	0.25	1.126	0.260166	0.0859822
Brain_Amygdala	./WEIGHTS//Brain_Amygdala/Brain_Amygdala.ENSG00000110060.4.wgt.RDat	PUS3	11	125763381	125773116	0.092507	rs6590146	3.78	rs12794472	0.021	3.56	-1.126	559	1	top1	0.021	0.095	-1.126	0.260166	0.0860122
Brain_Amygdala	./WEIGHTS//Brain_Amygdala/Brain_Amygdala.ENSG00000162174.8.wgt.RDat	ASRGL1	11	62104920	62160882	0.174683	rs259874	-3.23	rs7935835	-0.00945	2.77	1.126	426	1	lasso	-0.007	0.53	1.126	0.260166	0.0860422
Brain_Amygdala	./WEIGHTS//Brain_Amygdala/Brain_Amygdala.ENSG00000139832.3.wgt.RDat	RAB20	13	111175417	111214080	0.122575	rs551212	3.33	rs12855089	0.0717	-3.16	-1.126	734	1	lasso	0.1	0.0016	1.126	0.26017	0.0860735
Brain_Amygdala	./WEIGHTS//Brain_Amygdala/Brain_Amygdala.ENSG00000162521.14.wgt.RDat	RBBP4	1	33116743	33151812	0.023132	rs16834897	-2.69	rs10914540	-0.00594	2.83	-2.29	239	239	blup	0.0095	0.18	-1.12516	0.260521	0.0862197
Brain_Amygdala	./WEIGHTS//Brain_Amygdala/Brain_Amygdala.ENSG00000231193.1.wgt.RDat	RP11-462B18.2	9	32840596	32841760	0.060453	rs10971211	2.6	rs4879670	0.0174	-2.83	1.125	509	1	lasso	0.05	0.021	-1.125	0.260589	0.0862722
Brain_Amygdala	./WEIGHTS//Brain_Amygdala/Brain_Amygdala.ENSG00000164081.8.wgt.RDat	TEX264	3	51705191	51738339	0.212921	rs323887	3.55	rs1055429	0.00523	3.35	0.4887	237	235	blup	0.0054	0.23	2.63764	0.00835	0.0863466
Brain_Amygdala	./WEIGHTS//Brain_Amygdala/Brain_Amygdala.ENSG00000080854.10.wgt.RDat	IGSF9B	11	133778459	133826880	0.270532	rs746430	-4.32	rs10894805	-0.00945	2.94	1.61275	538	538	blup	-0.002	0.36	-1.12437	0.260855	0.0863904
Brain_Amygdala	./WEIGHTS//Brain_Amygdala/Brain_Amygdala.ENSG00000261275.1.wgt.RDat	RP11-760D2.11	7	56560817	56564978	0.135325	rs13238424	-2.4	rs13238899	0.0596	-3	-1.123	211	1	top1	0.06	0.013	1.123	0.261	0.0864685
Brain_Amygdala	./WEIGHTS//Brain_Amygdala/Brain_Amygdala.ENSG00000187957.7.wgt.RDat	DNER	2	230222345	230579274	0.043021	rs7589154	-3.03	rs3820974	0.015372	2.54	1.124	457	1	top1	0.015	0.13	1.124	0.261013	0.0865029
Brain_Amygdala	./WEIGHTS//Brain_Amygdala/Brain_Amygdala.ENSG00000080802.14.wgt.RDat	CNOT4	7	135046547	135194875	0.053727	rs4236657	-4.29	rs3112358	-0.0115	2.95	2.714	410	6	enet	-0.01	0.72	2.63843	0.00833	0.0865331
Brain_Amygdala	./WEIGHTS//Brain_Amygdala/Brain_Amygdala.ENSG00000258967.1.wgt.RDat	HMGN1P3	14	69354502	69354801	0.242653	rs17829281	-3.31	rs10483817	0.037058	-3.74	1.124	635	2	lasso	0.04	0.035	-1.12379	0.2611	0.0865618
Brain_Amygdala	./WEIGHTS//Brain_Amygdala/Brain_Amygdala.ENSG00000196562.10.wgt.RDat	SULF2	20	46285656	46415360	0.164921	rs170536	3.61	rs6018787	0.0143	3.26	2.605	526	2	lasso	0.07	0.0074	2.64287	0.008221	0.0865869
Brain_Amygdala	./WEIGHTS//Brain_Amygdala/Brain_Amygdala.ENSG00000154429.6.wgt.RDat	CCSAP	1	229456758	229479041	0.086789	rs12737527	3.55	rs241359	0.0159	3.63	-0.991	477	3	lasso	0.051	0.02	-1.12314	0.261379	0.0866844
Brain_Amygdala	./WEIGHTS//Brain_Amygdala/Brain_Amygdala.ENSG00000124172.5.wgt.RDat	ATP5E	20	57601710	57607437	0.000977	rs24048	4.37	rs4812052	0.0891	2.61	2.644	572	1	top1	0.089	0.0029	2.644	0.008193	0.0866934
Brain_Amygdala	./WEIGHTS//Brain_Amygdala/Brain_Amygdala.ENSG00000141642.4.wgt.RDat	ELAC1	18	48494361	48514491	0.12712	rs10502916	3.54	rs2027735	-0.002387	2.83	-3.216	431	431	blup	0.029	0.062	-2.63914	0.00831	0.0867213
Brain_Amygdala	./WEIGHTS//Brain_Amygdala/Brain_Amygdala.ENSG00000239467.1.wgt.RDat	AC007405.6	2	171627623	171634658	0.209452	rs13016705	3.26	rs1362487	0.037782	-3.49	1.123	447	1	top1	0.038	0.039	-1.123	0.261437	0.0867338
Brain_Amygdala	./WEIGHTS//Brain_Amygdala/Brain_Amygdala.ENSG00000090512.7.wgt.RDat	FETUB	3	186353758	186370930	0.496894	rs4608682	-3.63	rs270155	0.00591	-3.19	0.8439	556	556	blup	0.046	0.026	2.63415	0.00843	0.0867794
Brain_Amygdala	./WEIGHTS//Brain_Amygdala/Brain_Amygdala.ENSG00000057294.9.wgt.RDat	PKP2	12	32943679	33049774	0.168173	rs7979825	-3.1	rs10771978	0.006536	-3.23	0.958	474	474	blup	0.05	0.021	-1.1227	0.26157	0.0868081
Brain_Amygdala	./WEIGHTS//Brain_Amygdala/Brain_Amygdala.ENSG00000173171.10.wgt.RDat	MTX1	1	155178490	155183615	0.05924	rs12740456	-4.32	rs1061122	-0.0101	-2.55	1.942	337	337	blup	-0.00068	0.33	-1.12256	0.261624	0.0868562
Brain_Amygdala	./WEIGHTS//Brain_Amygdala/Brain_Amygdala.ENSG00000129048.6.wgt.RDat	ACKR4	3	132316081	132337811	0.017213	rs3844274	-4.03	rs3922808	-0.00481	-2.75	2.117	431	16	enet	0.018	0.11	-2.64023	0.00829	0.0869113
Brain_Amygdala	./WEIGHTS//Brain_Amygdala/Brain_Amygdala.ENSG00000182307.8.wgt.RDat	C8orf33	8	146277764	146281416	0.022412	rs7824213	3.09	rs6981680	0.00253	-2.5	1.119	132	2	lasso	0.012	0.15	-1.1224	0.2617	0.0869116
Brain_Amygdala	./WEIGHTS//Brain_Amygdala/Brain_Amygdala.ENSG00000230303.1.wgt.RDat	RP11-213G2.2	9	88400637	88408395	0.02808	rs12004989	2.88	rs10868346	-0.00605	-2.67	-1.1223	360	1	top1	-0.006	0.49	1.12226	0.261753	0.0869593
Brain_Amygdala	./WEIGHTS//Brain_Amygdala/Brain_Amygdala.ENSG00000110514.14.wgt.RDat	MADD	11	47290712	47351582	0.071987	rs7114704	2.58	rs11038990	0.0399	-3.36	-1.12186	302	1	top1	0.04	0.035	1.12186	0.261924	0.0870463
Brain_Amygdala	./WEIGHTS//Brain_Amygdala/Brain_Amygdala.ENSG00000213996.8.wgt.RDat	TM6SF2	19	19375175	19384200	0.008032	rs11671119	3	rs247759	0.0221	2.61	2.644	358	1	top1	0.022	0.09	2.644	0.008193	0.0870985
Brain_Amygdala	./WEIGHTS//Brain_Amygdala/Brain_Amygdala.ENSG00000262890.1.wgt.RDat	RP11-424M24.5	16	70835986	70836743	0.11553	rs2077663	2.73	rs2303257	-0.00793	2.58	0.729	202	4	enet	-0.005	0.45	1.12179	0.262	0.0871018
Brain_Amygdala	./WEIGHTS//Brain_Amygdala/Brain_Amygdala.ENSG00000156265.11.wgt.RDat	MAP3K7CL	21	30449792	30548210	0.13596	rs11088088	4.22	rs13050595	-0.0118	-2.89	-1.671	429	429	blup	0.036	0.043	1.1209	0.262351	0.0872487
Brain_Amygdala	./WEIGHTS//Brain_Amygdala/Brain_Amygdala.ENSG00000159445.8.wgt.RDat	THEM4	1	151846060	151882284	0.317931	rs11204849	3.75	rs6685187	0.082	-4.11	1.12	336	1	top1	0.082	0.0042	-1.12	0.262714	0.0873997
Brain_Amygdala	./WEIGHTS//Brain_Amygdala/Brain_Amygdala.ENSG00000143839.12.wgt.RDat	REN	1	204123944	204135465	0.135835	rs4951373	-3.39	rs11240688	0.237	4.69	2.644	554	1	top1	0.24	1e-06	2.644	0.008193	0.0875074
Brain_Amygdala	./WEIGHTS//Brain_Amygdala/Brain_Amygdala.ENSG00000113643.4.wgt.RDat	RARS	5	167913450	167946304	0.117293	rs10039601	3.33	rs10516049	0.00475	-2.85	-1.119	610	1	top1	0.0048	0.24	1.119	0.263	0.0875252
Brain_Amygdala	./WEIGHTS//Brain_Amygdala/Brain_Amygdala.ENSG00000236308.1.wgt.RDat	RP11-316M21.7	10	101949793	101950427	0.007831	rs603424	-3.5	rs12767633	0.001961	-2.44	1.12	395	1	top1	0.002	0.28	-1.12	0.263	0.0875555
Brain_Amygdala	./WEIGHTS//Brain_Amygdala/Brain_Amygdala.ENSG00000117533.10.wgt.RDat	VAMP4	1	171669300	171711387	0.364027	rs7526653	-3.08	rs10913529	0.0457	3.44	1.119	512	1	top1	0.046	0.026	1.119	0.26314	0.0876324
Brain_Amygdala	./WEIGHTS//Brain_Amygdala/Brain_Amygdala.ENSG00000177462.6.wgt.RDat	OR2T8	1	248084320	248085258	0.115592	rs12043704	3.47	rs11802312	0.00561	-3.1	1.11897	457	1	top1	0.0056	0.23	-1.11897	0.263153	0.0876671
Brain_Amygdala	./WEIGHTS//Brain_Amygdala/Brain_Amygdala.ENSG00000149761.4.wgt.RDat	NUDT22	11	63993413	63997749	0.007323	rs34499953	-3.79	rs578001	-0.0117	-2.59	0.63302	343	343	blup	0.028	0.066	-2.62777	0.008595	0.0876844
Brain_Amygdala	./WEIGHTS//Brain_Amygdala/Brain_Amygdala.ENSG00000268912.1.wgt.RDat	CTD-2619J13.17	19	58939999	58942515	0.237333	rs1529958	-2.84	rs3764535	0.0343	-3.43	1.985	304	304	blup	0.047	0.024	-2.64457	0.008179	0.0877699
Brain_Amygdala	./WEIGHTS//Brain_Amygdala/Brain_Amygdala.ENSG00000267100.1.wgt.RDat	ILF3-AS1	19	10762538	10764520	0.267661	rs10420809	-3.95	rs28997582	-0.00284	3.31	-0.5665	370	370	blup	0.0055	0.23	2.64603	0.008144	0.0878085
Brain_Amygdala	./WEIGHTS//Brain_Amygdala/Brain_Amygdala.ENSG00000241218.1.wgt.RDat	RP11-446H18.1	3	107046677	107048044	0.204697	rs12695170	2.76	rs12330842	-0.0103	2.87	0.298	339	24	enet	0.03	0.059	1.11817	0.2635	0.0878131
Brain_Amygdala	./WEIGHTS//Brain_Amygdala/Brain_Amygdala.ENSG00000198521.7.wgt.RDat	ZNF43	19	21987752	22034927	0.234094	rs10423507	-2.82	rs1846712	-0.00981	-3.15	0.138	293	2	lasso	-0.006	0.49	1.11815	0.263502	0.0878441
Brain_Amygdala	./WEIGHTS//Brain_Amygdala/Brain_Amygdala.ENSG00000061273.13.wgt.RDat	HDAC7	12	48176537	48226915	0.124619	rs1859281	4.07	rs7418	-0.011682	-3.01	0.4549	535	2	lasso	-0.0065	0.51	-1.11809	0.26353	0.0878838
Brain_Amygdala	./WEIGHTS//Brain_Amygdala/Brain_Amygdala.ENSG00000231616.4.wgt.RDat	RP11-575L7.4	9	86453659	86483335	0.221168	rs4147132	-3.99	rs2184086	0.00216	3	1.118	541	1	top1	0.0022	0.28	1.118	0.263567	0.0879266
Brain_Amygdala	./WEIGHTS//Brain_Amygdala/Brain_Amygdala.ENSG00000260711.1.wgt.RDat	RP11-747H7.3	14	92223103	92226142	0.244515	rs723303	-2.66	rs10498631	0.220632	4.59	-1.118	447	1	top1	0.22	2.6e-06	-1.118	0.263567	0.0879569
Brain_Amygdala	./WEIGHTS//Brain_Amygdala/Brain_Amygdala.ENSG00000067900.6.wgt.RDat	ROCK1	18	18526867	18691812	0.04547	rs3794938	1.26	rs8085654	-0.008609	2.3	1.118	136	1	top1	-0.0086	0.61	1.118	0.26357	0.0879883
Brain_Amygdala	./WEIGHTS//Brain_Amygdala/Brain_Amygdala.ENSG00000115355.11.wgt.RDat	CCDC88A	2	55514978	55647057	0.407026	rs6747682	-3.13	rs6759911	0.063784	-3.97	2.628	451	1	top1	0.064	0.01	-2.628	0.008589	0.0880179
Brain_Amygdala	./WEIGHTS//Brain_Amygdala/Brain_Amygdala.ENSG00000242616.3.wgt.RDat	GNG10	9	114423615	114432526	0.447213	rs7045644	-2.66	rs7043162	0.107	-4.9	-0.689	502	502	blup	0.17	5.4e-05	1.11777	0.263666	0.0880508
Brain_Amygdala	./WEIGHTS//Brain_Amygdala/Brain_Amygdala.ENSG00000259891.1.wgt.RDat	CTA-204B4.2	8	141515912	141518142	0.370866	rs4736176	-3.41	rs6994937	-0.0105	-3.06	-1.117	387	1	top1	-0.01	0.74	1.117	0.26399	0.0881894
Brain_Amygdala	./WEIGHTS//Brain_Amygdala/Brain_Amygdala.ENSG00000163453.7.wgt.RDat	IGFBP7	4	57896939	57976551	0.253781	rs940580	-4.8	rs1713976	0.106	-4.76	1.117	553	1	top1	0.11	0.0012	-1.117	0.263994	0.0882212
Brain_Amygdala	./WEIGHTS//Brain_Amygdala/Brain_Amygdala.ENSG00000082516.8.wgt.RDat	GEMIN5	5	154266976	154317769	0.140419	rs702756	-3.14	rs988435	-0.0109	-2.79	-0.851	421	17	enet	-0.0095	0.66	-1.1168	0.264	0.0882536
Brain_Amygdala	./WEIGHTS//Brain_Amygdala/Brain_Amygdala.ENSG00000251575.2.wgt.RDat	CTD-2170G1.2	5	61028601	61031496	0.206532	rs4352559	2.61	rs2937835	0.06	3.41	1.117	419	1	top1	0.06	0.013	1.117	0.264	0.088284
Brain_Amygdala	./WEIGHTS//Brain_Amygdala/Brain_Amygdala.ENSG00000271009.2.wgt.RDat	RP11-346C20.3	16	73094659	73096215	0.09953	rs7198049	-3.81	rs1476646	-0.008171	2.71	-0.45595	468	468	blup	-0.00064	0.33	-1.11696	0.264	0.0883145
Brain_Amygdala	./WEIGHTS//Brain_Amygdala/Brain_Amygdala.ENSG00000198496.6.wgt.RDat	NBR2	17	41277627	41305688	0.700086	rs8176146	-3.15	rs13851	0.49	-7.05	-0.94909	283	34	enet	0.53	1.2e-15	1.11724	0.264	0.0883449
Brain_Amygdala	./WEIGHTS//Brain_Amygdala/Brain_Amygdala.ENSG00000134954.10.wgt.RDat	ETS1	11	128328656	128457453	0.583116	rs11221351	-3.98	rs4937302	0.00759	-3.61	1.087	592	13	lasso	0.13	0.00031	-1.11656	0.264184	0.0884369
Brain_Amygdala	./WEIGHTS//Brain_Amygdala/Brain_Amygdala.ENSG00000261925.1.wgt.RDat	RP11-388M20.9	16	31237281	31238481	0.14852	rs2288005	2.45	rs8060268	0.017382	-3.49	2.121	263	263	blup	0.091	0.0026	-2.62332	0.00871	0.0884609
Brain_Amygdala	./WEIGHTS//Brain_Amygdala/Brain_Amygdala.ENSG00000163141.14.wgt.RDat	BNIPL	1	151009046	151020076	0.065372	rs6587572	3.08	rs11204762	-0.0111	2.65	0.95012	313	313	blup	0.00049	0.31	1.11619	0.264341	0.08852
Brain_Amygdala	./WEIGHTS//Brain_Amygdala/Brain_Amygdala.ENSG00000255618.1.wgt.RDat	RP11-357K6.1	12	119210837	119212942	0.05565	rs1525954	-3.13	rs6490215	0.030435	-3.35	-1.113	531	2	lasso	0.059	0.013	1.1154	0.26468	0.088664
Brain_Amygdala	./WEIGHTS//Brain_Amygdala/Brain_Amygdala.ENSG00000188878.12.wgt.RDat	FBF1	17	73905655	73937137	0.166248	rs34208166	3.01	rs8074216	0.0851	3.79	2.61947	402	1	top1	0.085	0.0036	2.61947	0.00881	0.0886847
Brain_Amygdala	./WEIGHTS//Brain_Amygdala/Brain_Amygdala.ENSG00000261355.1.wgt.RDat	RP11-698N11.4	11	35835882	35839557	0.29253	rs11604998	-3.89	rs7109505	-0.00919	-2.99	1.115	610	1	top1	-0.0092	0.64	-1.115	0.26485	0.0887515
Brain_Amygdala	./WEIGHTS//Brain_Amygdala/Brain_Amygdala.ENSG00000155465.14.wgt.RDat	SLC7A7	14	23242431	23299029	0.020671	rs226987	-3.48	rs17211950	0.00704	-2.88	-0.806	563	563	blup	0.021	0.094	1.11485	0.264913	0.0888031
Brain_Amygdala	./WEIGHTS//Brain_Amygdala/Brain_Amygdala.ENSG00000184486.7.wgt.RDat	POU3F2	6	99282580	99286660	0.02201	rs6922449	-4.1	rs9401896	-0.00751	2.73	0.534	429	429	blup	0.011	0.16	-1.1147	0.264979	0.0888558
Brain_Amygdala	./WEIGHTS//Brain_Amygdala/Brain_Amygdala.ENSG00000055130.11.wgt.RDat	CUL1	7	148395757	148498128	0.082391	rs4345484	-2.9	rs6944384	-0.00435	-2.85	2.62	463	1	top1	-0.0043	0.43	-2.62	0.00879	0.0888767
Brain_Amygdala	./WEIGHTS//Brain_Amygdala/Brain_Amygdala.ENSG00000153956.11.wgt.RDat	CACNA2D1	7	81575760	82073114	0.205785	rs6947580	-4.1	rs2190524	0.115	-4.51	1.115	498	1	top1	0.11	0.00078	-1.115	0.265	0.0888934
Brain_Amygdala	./WEIGHTS//Brain_Amygdala/Brain_Amygdala.ENSG00000103449.7.wgt.RDat	SALL1	16	51169886	51185278	0.08127	rs1528603	-3.9	rs1420986	-0.001617	-2.87	-1.115	498	1	lasso	0.0028	0.27	1.115	0.265	0.0889239
Brain_Amygdala	./WEIGHTS//Brain_Amygdala/Brain_Amygdala.ENSG00000143196.4.wgt.RDat	DPT	1	168664697	168698502	0.171858	rs2280989	-3.2	rs4656614	-0.0102	-3.17	-0.086	582	4	lasso	0.026	0.073	1.11449	0.265069	0.0889776
Brain_Amygdala	./WEIGHTS//Brain_Amygdala/Brain_Amygdala.ENSG00000263611.1.wgt.RDat	RP11-612A1.1	18	24977916	24981868	0.14089	rs16943366	-2.85	rs8086623	-0.006488	-3.04	1.57891	559	559	blup	0.0077	0.2	-1.11417	0.26521	0.0890555
Brain_Amygdala	./WEIGHTS//Brain_Amygdala/Brain_Amygdala.ENSG00000198203.5.wgt.RDat	SULT1C2	2	108905095	108926371	0.581616	rs2046510	2.93	rs4149423	0.361476	5.7	-1.114	324	1	top1	0.36	4.5e-10	-1.114	0.265279	0.0891093
Brain_Amygdala	./WEIGHTS//Brain_Amygdala/Brain_Amygdala.ENSG00000268747.1.wgt.RDat	CTD-3030D20.1	19	21458825	21459134	0.195854	rs12982134	1.92	rs11667905	-0.00413	2.58	0.0516	283	283	blup	0.033	0.052	1.1138	0.265363	0.0891681
Brain_Amygdala	./WEIGHTS//Brain_Amygdala/Brain_Amygdala.ENSG00000167384.6.wgt.RDat	ZNF180	19	44979854	45004576	0.454867	rs283814	-3	rs16959164	-0.0115	3.19	-2.054	436	435	blup	0.029	0.061	-2.61552	0.008909	0.0892862
Brain_Amygdala	./WEIGHTS//Brain_Amygdala/Brain_Amygdala.ENSG00000142920.12.wgt.RDat	ADC	1	33546705	33586131	0.04327	rs784770	2.33	rs638130	0.0168	3.19	1.113	349	1	top1	0.017	0.12	1.113	0.265708	0.0893146
Brain_Amygdala	./WEIGHTS//Brain_Amygdala/Brain_Amygdala.ENSG00000111707.7.wgt.RDat	SUDS3	12	118814185	118855840	0.070445	rs12824153	3.87	rs6490215	-0.006202	2.92	-1.113	444	1	top1	-0.0062	0.49	-1.113	0.26571	0.0893459
Brain_Amygdala	./WEIGHTS//Brain_Amygdala/Brain_Amygdala.ENSG00000224425.2.wgt.RDat	AC073869.2	2	132109787	132110592	0.279015	rs9677376	-3.25	rs6414022	0.187995	-4.68	-2.612	196	1	top1	0.19	1.6e-05	2.612	0.009001	0.0894204
Brain_Amygdala	./WEIGHTS//Brain_Amygdala/Brain_Amygdala.ENSG00000135547.4.wgt.RDat	HEY2	6	126068810	126082415	0.080646	rs1353201	2.42	rs1268070	-0.0117	-3.11	-0.867	337	9	enet	-0.01	0.7	1.11245	0.265943	0.0894549
Brain_Amygdala	./WEIGHTS//Brain_Amygdala/Brain_Amygdala.ENSG00000267321.1.wgt.RDat	RP11-1094M14.11	17	33895139	33901811	0.057764	rs854686	-2.85	rs8066424	0.0111	3.08	1.227	417	6	lasso	0.016	0.12	1.11331	0.266	0.0895048
Brain_Amygdala	./WEIGHTS//Brain_Amygdala/Brain_Amygdala.ENSG00000121653.7.wgt.RDat	MAPK8IP1	11	45907202	45928016	0.278542	rs16938342	-3.23	rs7127267	-0.0107	3.71	1.297	375	375	blup	0.015	0.14	1.11225	0.26603	0.0895455
Brain_Amygdala	./WEIGHTS//Brain_Amygdala/Brain_Amygdala.ENSG00000134014.12.wgt.RDat	ELP3	8	27947190	28048673	0.523513	rs3808366	-3.58	rs2305451	0.284	5.31	2.613	567	1	top1	0.28	6.4e-08	2.613	0.00898	0.0896031
Brain_Amygdala	./WEIGHTS//Brain_Amygdala/Brain_Amygdala.ENSG00000205822.6.wgt.RDat	TPTE2P6	13	24982295	25171814	0.596485	rs1816750	-3.66	rs943049	0.125	4.78	-0.336	705	9	lasso	0.22	2.1e-06	-1.1117	0.26627	0.089657
Brain_Amygdala	./WEIGHTS//Brain_Amygdala/Brain_Amygdala.ENSG00000170890.9.wgt.RDat	PLA2G1B	12	120759914	120765592	0.22403	rs1151824	-4.16	rs4503602	0.002138	-3.75	1.1568	383	2	lasso	0.067	0.0087	-1.11168	0.26628	0.0896911
Brain_Amygdala	./WEIGHTS//Brain_Amygdala/Brain_Amygdala.ENSG00000110871.10.wgt.RDat	COQ5	12	120941077	120972153	0.14664	rs1151824	-4.16	rs7970908	-0.010765	-2.84	-0.87	406	2	lasso	-0.0037	0.41	1.11144	0.26638	0.0897555
Brain_Amygdala	./WEIGHTS//Brain_Amygdala/Brain_Amygdala.ENSG00000105607.8.wgt.RDat	GCDH	19	13001840	13025021	0.594347	rs10427027	-3.81	rs8012	0.159	-4.79	-2.0574	324	5	lasso	0.19	1.4e-05	2.60874	0.009088	0.0898922
Brain_Amygdala	./WEIGHTS//Brain_Amygdala/Brain_Amygdala.ENSG00000163631.12.wgt.RDat	ALB	4	74262831	74287129	0.209652	rs7688274	2.3	rs7679277	0.00808	-3.9	1.11	303	1	lasso	0.024	0.083	-1.11	0.266999	0.0899948
Brain_Amygdala	./WEIGHTS//Brain_Amygdala/Brain_Amygdala.ENSG00000228793.1.wgt.RDat	RP1-223B1.1	6	3594481	3624981	0.43629	rs3799215	3.64	rs226953	0.229	-4.75	1.11	612	1	top1	0.23	1.7e-06	-1.11	0.266999	0.0900256
Brain_Amygdala	./WEIGHTS//Brain_Amygdala/Brain_Amygdala.ENSG00000171469.6.wgt.RDat	ZNF561	19	9715356	9732075	0.272546	rs3815746	-3.13	rs10414485	0.219	-4.65	1.11	361	1	top1	0.22	2.9e-06	-1.11	0.266999	0.0900564
Brain_Amygdala	./WEIGHTS//Brain_Amygdala/Brain_Amygdala.ENSG00000261794.1.wgt.RDat	GOLGA8H	15	30896329	30906764	0.185027	rs16956362	2.73	rs12906190	0.052127	3.19	-1.11066	178	1	top1	0.052	0.019	-1.11066	0.267	0.0900875
Brain_Amygdala	./WEIGHTS//Brain_Amygdala/Brain_Amygdala.ENSG00000065325.8.wgt.RDat	GLP2R	17	9725523	9795419	0.111008	rs3786113	-2.89	rs8075721	0.115	4.04	-1.11	631	1	top1	0.11	0.00078	-1.11	0.267	0.0901183
Brain_Amygdala	./WEIGHTS//Brain_Amygdala/Brain_Amygdala.ENSG00000137494.9.wgt.RDat	ANKRD42	11	82904837	82967141	0.292664	rs12273967	-2.45	rs513438	0.0585	3.65	0.864	402	402	blup	0.12	0.00062	1.10965	0.267149	0.0901994
Brain_Amygdala	./WEIGHTS//Brain_Amygdala/Brain_Amygdala.ENSG00000085511.15.wgt.RDat	MAP3K4	6	161443226	161538417	0.082389	rs4454114	3.31	rs910727	-0.00933	-3.48	0.397	522	522	blup	0.046	0.025	-1.10889	0.26748	0.0903419
Brain_Amygdala	./WEIGHTS//Brain_Amygdala/Brain_Amygdala.ENSG00000119397.12.wgt.RDat	CNTRL	9	123837141	123939888	0.125871	rs10985011	2.42	rs4837808	-0.0112	3.28	1.008	381	33	enet	-0.0061	0.49	1.10863	0.267589	0.0904096
Brain_Amygdala	./WEIGHTS//Brain_Amygdala/Brain_Amygdala.ENSG00000166897.10.wgt.RDat	ELFN2	22	37764000	37823505	0.09146	rs12167061	-3.78	rs4820294	0.00163	-3.08	-2.595	569	1	lasso	0.009	0.19	2.595	0.009459	0.0904169
Brain_Amygdala	./WEIGHTS//Brain_Amygdala/Brain_Amygdala.ENSG00000155393.8.wgt.RDat	HEATR3	16	50099852	50140298	0.51797	rs4638568	-5.49	rs8051216	0.368889	-5.85	-2.599	376	1	top1	0.37	2.7e-10	2.599	0.00935	0.090516
Brain_Amygdala	./WEIGHTS//Brain_Amygdala/Brain_Amygdala.ENSG00000164048.9.wgt.RDat	ZNF589	3	48282590	48340743	0.395752	rs990211	-3.06	rs6796490	0.251	4.95	1.108	249	1	top1	0.25	4.7e-07	1.108	0.26786	0.090532
Brain_Amygdala	./WEIGHTS//Brain_Amygdala/Brain_Amygdala.ENSG00000271840.1.wgt.RDat	RP1-224A6.9	1	22427106	22427853	0.126248	rs16825734	-3.03	rs2473277	-0.00542	-3.08	1.108	496	1	top1	-0.0054	0.47	-1.108	0.267862	0.0905636
Brain_Amygdala	./WEIGHTS//Brain_Amygdala/Brain_Amygdala.ENSG00000134744.9.wgt.RDat	ZCCHC11	1	52873954	53019159	0.30066	rs269324	-3.05	rs2762829	0.125	4.66	-1.06	262	6	lasso	0.19	1.3e-05	-1.10795	0.267882	0.0906012
Brain_Amygdala	./WEIGHTS//Brain_Amygdala/Brain_Amygdala.ENSG00000129625.8.wgt.RDat	REEP5	5	112212084	112258236	0.007311	rs462412	-3.01	rs338851	0.00102	-2.73	-2.597	493	1	top1	0.001	0.3	2.597	0.0094	0.0906144
Brain_Amygdala	./WEIGHTS//Brain_Amygdala/Brain_Amygdala.ENSG00000183230.12.wgt.RDat	CTNNA3	10	67672276	69455927	0.130952	rs4300300	-2.96	rs10823136	0.100605	-3.71	-1.107	326	1	top1	0.1	0.0016	1.107	0.268	0.090672
Brain_Amygdala	./WEIGHTS//Brain_Amygdala/Brain_Amygdala.ENSG00000141068.9.wgt.RDat	KSR1	17	25783670	25952914	0.240167	rs4570913	2.67	rs12449977	-0.0109	3.88	-0.028	313	313	blup	0.035	0.046	1.10653	0.268	0.0907029
Brain_Amygdala	./WEIGHTS//Brain_Amygdala/Brain_Amygdala.ENSG00000266369.1.wgt.RDat	RP11-344E13.4	17	20759259	20760630	0.408264	rs2364091	2.37	rs8075712	0.0213	3.67	0.51	191	191	blup	0.1	0.0015	1.10696	0.268	0.0907338
Brain_Amygdala	./WEIGHTS//Brain_Amygdala/Brain_Amygdala.ENSG00000037637.6.wgt.RDat	FBXO42	1	16573334	16678949	0.260093	rs12119764	-3.09	rs12046247	-0.00506	2.84	1.07461	272	272	blup	0.03	0.058	2.59955	0.009335	0.0907569
Brain_Amygdala	./WEIGHTS//Brain_Amygdala/Brain_Amygdala.ENSG00000100097.7.wgt.RDat	LGALS1	22	38071615	38075813	0.33147	rs3788527	-3.48	rs4820294	0.023	3.43	-2.595	479	1	top1	0.023	0.086	-2.595	0.009459	0.0907984
Brain_Amygdala	./WEIGHTS//Brain_Amygdala/Brain_Amygdala.ENSG00000171103.6.wgt.RDat	TRMT61B	2	29072687	29093167	0.432744	rs13003761	3.28	rs3190	0.139662	4.54	-1.174	584	584	blup	0.15	0.00013	-1.1074	0.268132	0.0908094
Brain_Amygdala	./WEIGHTS//Brain_Amygdala/Brain_Amygdala.ENSG00000184349.8.wgt.RDat	EFNA5	5	106712590	107006596	0.086984	rs6887589	4.12	rs17160302	-0.0111	3.13	0.286	574	573	blup	0.019	0.11	2.602	0.00927	0.0909019
Brain_Amygdala	./WEIGHTS//Brain_Amygdala/Brain_Amygdala.ENSG00000235084.2.wgt.RDat	CHCHD2P6	1	15931077	15931538	0.079105	rs2009594	2.96	rs12730950	-0.0082	-3.11	0.36349	484	484	blup	-0.0079	0.57	1.10643	0.268539	0.0909782
Brain_Amygdala	./WEIGHTS//Brain_Amygdala/Brain_Amygdala.ENSG00000009830.7.wgt.RDat	POMT2	14	77741299	77787226	0.107633	rs9323650	-3.19	rs2110910	-0.00754	3.31	2.603	547	1	lasso	0.024	0.08	2.603	0.009241	0.0910098
Brain_Amygdala	./WEIGHTS//Brain_Amygdala/Brain_Amygdala.ENSG00000183783.6.wgt.RDat	KCTD8	4	44175926	44450824	0.015193	rs7682495	-3.51	rs16857329	0.0499	-2.16	-2.6	339	1	top1	0.05	0.021	2.6	0.009322	0.0910195
Brain_Amygdala	./WEIGHTS//Brain_Amygdala/Brain_Amygdala.ENSG00000269933.1.wgt.RDat	RP3-333A15.2	1	71471537	71472185	0.085481	rs11209763	-2.5	rs5671	0.0575	-2.65	1.106	387	1	top1	0.057	0.014	-1.106	0.268727	0.0910729
Brain_Amygdala	./WEIGHTS//Brain_Amygdala/Brain_Amygdala.ENSG00000165813.12.wgt.RDat	C10orf118	10	115880621	115933979	0.119762	rs239863	3.1	rs11196496	-0.011552	2.95	1.768	492	492	blup	-0.011	0.76	2.58683	0.00969	0.091094
Brain_Amygdala	./WEIGHTS//Brain_Amygdala/Brain_Amygdala.ENSG00000246477.2.wgt.RDat	AF131216.6	8	11173374	11179109	0.145922	rs2001707	-3.93	rs3021517	-0.00195	3.55	-1.834	639	3	lasso	0.013	0.15	-2.591	0.00957	0.0910952
Brain_Amygdala	./WEIGHTS//Brain_Amygdala/Brain_Amygdala.ENSG00000173193.9.wgt.RDat	PARP14	3	122399465	122449687	0.36422	rs17213357	2.94	rs1995993	-0.00282	-3.46	-0.706	549	549	blup	0.044	0.029	-1.10586	0.26879	0.0911252
Brain_Amygdala	./WEIGHTS//Brain_Amygdala/Brain_Amygdala.ENSG00000230223.2.wgt.RDat	ATXN8OS	13	70689273	70713561	0.377584	rs9572352	3.36	rs2119585	0.0206	-3.78	0.153	483	483	blup	0.059	0.013	1.10571	0.26885	0.0911766
Brain_Amygdala	./WEIGHTS//Brain_Amygdala/Brain_Amygdala.ENSG00000106003.8.wgt.RDat	LFNG	7	2552163	2568811	0.337411	rs1612548	3.23	rs6461115	-0.00884	3.05	-1.0295	459	12	enet	0.0086	0.19	-1.10617	0.269	0.0912584
Brain_Amygdala	./WEIGHTS//Brain_Amygdala/Brain_Amygdala.ENSG00000165632.7.wgt.RDat	TAF3	10	7860467	8058590	0.133615	rs7916633	-3.35	rs12761309	0.022006	2.84	1.106	626	1	top1	0.022	0.09	1.106	0.269	0.0912895
Brain_Amygdala	./WEIGHTS//Brain_Amygdala/Brain_Amygdala.ENSG00000165030.3.wgt.RDat	NFIL3	9	94171327	94186144	0.041639	rs1806339	-3.2	rs10991722	0.0127	-3.01	2.587	524	1	top1	0.013	0.15	-2.587	0.009682	0.0913965
Brain_Amygdala	./WEIGHTS//Brain_Amygdala/Brain_Amygdala.ENSG00000271780.1.wgt.RDat	RP11-1017G21.5	14	102414684	102415762	0.481525	rs1210076	-3.45	rs2448241	0.007639	3.87	0.566	339	7	lasso	0.011	0.17	-1.10481	0.26924	0.0914019
Brain_Amygdala	./WEIGHTS//Brain_Amygdala/Brain_Amygdala.ENSG00000251126.2.wgt.RDat	RP11-119H12.6	4	113801454	113803486	0.390841	rs29306	3.09	rs9994944	-0.0116	3.15	-1.227	498	498	blup	-0.0088	0.62	-1.1042	0.2695	0.0915213
Brain_Amygdala	./WEIGHTS//Brain_Amygdala/Brain_Amygdala.ENSG00000112378.11.wgt.RDat	PERP	6	138409642	138428648	0.313079	rs6904167	-4.06	rs2327874	0.0301	-3.67	1.748	471	471	blup	0.077	0.0053	-1.10419	0.26951	0.0915557
Brain_Amygdala	./WEIGHTS//Brain_Amygdala/Brain_Amygdala.ENSG00000141449.10.wgt.RDat	GREB1L	18	18822203	19105378	0.05904	rs2850551	1.6	rs2016544	0.026105	2.58	1.104	172	1	lasso	0.026	0.073	1.104	0.26959	0.091614
Brain_Amygdala	./WEIGHTS//Brain_Amygdala/Brain_Amygdala.ENSG00000230251.1.wgt.RDat	PHBP4	2	155143102	155143938	0.040476	rs3111033	-4.09	rs2921440	0.006635	2.87	-1.104	442	1	lasso	0.016	0.13	-1.104	0.269593	0.0916461
Brain_Amygdala	./WEIGHTS//Brain_Amygdala/Brain_Amygdala.ENSG00000035687.9.wgt.RDat	ADSS	1	244571796	244615436	0.092112	rs2454228	3.73	rs3123710	-0.00707	-3.13	-2.17119	459	2	lasso	-0.0048	0.45	2.58719	0.009676	0.0917204
Brain_Amygdala	./WEIGHTS//Brain_Amygdala/Brain_Amygdala.ENSG00000197472.10.wgt.RDat	ZNF695	1	247148625	247171395	0.109136	rs10925039	-3.69	rs28540229	0.00451	-3.25	0.674	472	472	blup	0.0091	0.18	-1.10351	0.269806	0.0917496
Brain_Amygdala	./WEIGHTS//Brain_Amygdala/Brain_Amygdala.ENSG00000112992.12.wgt.RDat	NNT	5	43602794	43707507	0.090281	rs11748138	2.16	rs10069507	-0.0113	2.77	0.994	254	3	lasso	0.0068	0.21	1.1025	0.27	0.0918467
Brain_Amygdala	./WEIGHTS//Brain_Amygdala/Brain_Amygdala.ENSG00000235100.3.wgt.RDat	RP11-80H5.9	10	91426938	91459428	0.313337	rs1924706	-5.14	rs7079873	-0.009542	-3.21	-0.4486	513	513	blup	0.016	0.12	-1.10305	0.27	0.0918778
Brain_Amygdala	./WEIGHTS//Brain_Amygdala/Brain_Amygdala.ENSG00000272817.1.wgt.RDat	RP11-402D21.2	10	93668805	93669105	0.016113	rs17365265	-2.7	rs1080496	0.030188	-2.79	-1.103	316	1	top1	0.03	0.059	1.103	0.27	0.0919089
Brain_Amygdala	./WEIGHTS//Brain_Amygdala/Brain_Amygdala.ENSG00000107020.5.wgt.RDat	PLGRKT	9	5357973	5437878	0.309553	rs10975171	-3.8	rs4742085	0.184	-4.49	1.103	442	1	top1	0.18	2e-05	-1.103	0.270027	0.0919493
Brain_Amygdala	./WEIGHTS//Brain_Amygdala/Brain_Amygdala.ENSG00000092094.6.wgt.RDat	OSGEP	14	20914570	20923264	0.915973	rs1271297	-3.42	rs883037	0.551894	-6.98	-1.103	656	1	top1	0.55	1.1e-16	1.103	0.270027	0.0919804
Brain_Amygdala	./WEIGHTS//Brain_Amygdala/Brain_Amygdala.ENSG00000185917.9.wgt.RDat	SETD4	21	37406839	37451687	0.5399	rs219776	-3.05	rs2835241	0.0765	-4.43	0.477	504	504	blup	0.14	0.00018	1.1023	0.270331	0.0921151
Brain_Amygdala	./WEIGHTS//Brain_Amygdala/Brain_Amygdala.ENSG00000115561.10.wgt.RDat	CHMP3	2	86730554	86790602	0.05551	rs308904	3.14	rs17027257	0.023006	-2.94	-2.58	335	1	top1	0.023	0.086	2.58	0.00988	0.0921189
Brain_Amygdala	./WEIGHTS//Brain_Amygdala/Brain_Amygdala.ENSG00000160191.13.wgt.RDat	PDE9A	21	44073746	44195619	0.22111	rs2839580	-3.39	rs7281345	0.0144	-2.65	-1.102	665	1	lasso	0.022	0.092	1.102	0.270462	0.0921909
Brain_Amygdala	./WEIGHTS//Brain_Amygdala/Brain_Amygdala.ENSG00000206044.3.wgt.RDat	AC005841.1	12	2958397	2966213	0.311001	rs7969052	-3.46	rs2239124	-0.004227	-3.1	-2.567	597	597	blup	0.0056	0.23	2.58114	0.00985	0.0922171
Brain_Amygdala	./WEIGHTS//Brain_Amygdala/Brain_Amygdala.ENSG00000167383.4.wgt.RDat	ZNF229	19	44921685	44952766	0.235516	rs381759	3.13	rs204538	-0.00976	-2.82	0.3831	451	450	blup	-0.0014	0.35	1.102	0.270463	0.0922224
Brain_Amygdala	./WEIGHTS//Brain_Amygdala/Brain_Amygdala.ENSG00000105677.7.wgt.RDat	TMEM147	19	36036497	36038428	0.153178	rs17639286	-2.95	rs11084835	-0.00956	-3.07	1.0902	474	474	blup	0.013	0.15	1.10187	0.270518	0.0922724
Brain_Amygdala	./WEIGHTS//Brain_Amygdala/Brain_Amygdala.ENSG00000184599.9.wgt.RDat	FAM19A3	1	113263041	113269857	0.041285	rs10494150	-2.76	rs1216537	0.14	-3.83	1.101	320	1	top1	0.14	0.00021	-1.101	0.270897	0.0924329
Brain_Amygdala	./WEIGHTS//Brain_Amygdala/Brain_Amygdala.ENSG00000131236.12.wgt.RDat	CAP1	1	40505905	40538321	0.054769	rs7539279	4.86	rs4660892	0.0265	3.13	2.576	412	1	top1	0.027	0.071	2.576	0.009995	0.0924334
Brain_Amygdala	./WEIGHTS//Brain_Amygdala/Brain_Amygdala.ENSG00000115109.9.wgt.RDat	EPB41L5	2	120770581	120936695	0.070538	rs17049901	-2.94	rs28930677	-0.010045	-2.86	-1.67836	289	289	blup	0.033	0.05	-1.101	0.270897	0.0924641
Brain_Amygdala	./WEIGHTS//Brain_Amygdala/Brain_Amygdala.ENSG00000145063.10.wgt.RDat	AC062028.1	2	11239977	11272947	0.169021	rs2884288	3	rs4669685	-0.008777	3.18	-1.10094	505	1	top1	-0.0088	0.62	-1.1009	0.270925	0.0925049
Brain_Amygdala	./WEIGHTS//Brain_Amygdala/Brain_Amygdala.ENSG00000099810.14.wgt.RDat	MTAP	9	21802542	21931646	0.205382	rs10757219	3.16	rs1414234	-0.0103	-2.71	-1.36	445	445	blup	0.0036	0.26	2.56861	0.010211	0.0925499
Brain_Amygdala	./WEIGHTS//Brain_Amygdala/Brain_Amygdala.ENSG00000188958.5.wgt.RDat	UTS2B	3	190984957	191048325	0.668641	rs779506	-3.47	rs10937468	0.438	6.27	-0.6755	473	10	lasso	0.48	4.5e-14	-1.10084	0.27097	0.0925515
Brain_Amygdala	./WEIGHTS//Brain_Amygdala/Brain_Amygdala.ENSG00000196329.6.wgt.RDat	GIMAP5	7	150434436	150446823	0.008598	rs4725996	-3.3	rs10952299	-0.0118	-3.28	-2.5769	506	1	lasso	-0.0043	0.43	2.57688	0.00997	0.0925786
Brain_Amygdala	./WEIGHTS//Brain_Amygdala/Brain_Amygdala.ENSG00000170356.8.wgt.RDat	OR2A20P	7	143947138	143950050	0.006972	rs6464598	-2.57	rs10487635	0.119	-2.52	-1.1004	305	1	top1	0.12	0.00062	1.10038	0.271	0.092593
Brain_Amygdala	./WEIGHTS//Brain_Amygdala/Brain_Amygdala.ENSG00000184517.7.wgt.RDat	ZFP1	16	75182390	75206134	0.47991	rs8055784	-2.82	rs11645602	0.283403	-5.12	-1.09978	421	1	top1	0.28	6.7e-08	1.09978	0.271	0.0926242
Brain_Amygdala	./WEIGHTS//Brain_Amygdala/Brain_Amygdala.ENSG00000199363.1.wgt.RDat	SNORA63	3	183171602	183171732	0.05422	rs7612556	2.87	rs9290759	-0.00267	-3.37	0.854	427	20	enet	-0.00027	0.33	-1.10064	0.27106	0.092676
Brain_Amygdala	./WEIGHTS//Brain_Amygdala/Brain_Amygdala.ENSG00000226920.1.wgt.RDat	RP5-1068B5.3	1	229576031	229576767	0.065099	rs12737527	3.51	rs3818237	-0.0118	3.09	-1.803	453	453	blup	-0.005	0.45	-1.09996	0.271348	0.0928057
Brain_Amygdala	./WEIGHTS//Brain_Amygdala/Brain_Amygdala.ENSG00000156381.4.wgt.RDat	ANKRD9	14	102973179	102976136	0.243765	rs1210076	-3.45	rs10129841	-0.008851	2.99	-0.44	325	324	blup	-0.00093	0.34	2.56894	0.010201	0.0928291
Brain_Amygdala	./WEIGHTS//Brain_Amygdala/Brain_Amygdala.ENSG00000176903.3.wgt.RDat	PNMA1	14	74178494	74181128	0.22067	rs8012476	3.4	rs177392	0.013358	-3.42	-0.1278	405	405	blup	0.031	0.056	1.09913	0.271712	0.0929615
Brain_Amygdala	./WEIGHTS//Brain_Amygdala/Brain_Amygdala.ENSG00000212664.4.wgt.RDat	RP11-592N21.1	15	71633466	71634086	0.306549	rs4414447	-3.45	rs10163070	0.022473	-3.72	-2.564	503	1	top1	0.022	0.088	2.564	0.0103	0.0929861
Brain_Amygdala	./WEIGHTS//Brain_Amygdala/Brain_Amygdala.ENSG00000188026.7.wgt.RDat	RILPL1	12	123968727	124018265	0.260164	rs786444	2.54	rs28647680	0.017238	2.98	0.0607	376	31	enet	0.068	0.0084	-1.09906	0.27174	0.0930024
Brain_Amygdala	./WEIGHTS//Brain_Amygdala/Brain_Amygdala.ENSG00000089280.14.wgt.RDat	FUS	16	31191431	31203127	0.02982	rs2288005	2.43	rs7203999	-0.003742	2.42	1.795	248	248	blup	0.0056	0.23	2.57369	0.0101	0.0930263
Brain_Amygdala	./WEIGHTS//Brain_Amygdala/Brain_Amygdala.ENSG00000103495.9.wgt.RDat	MAZ	16	29817427	29823426	0.16239	rs12325539	2.8	rs7202714	0.009066	-3.4	-0.664	160	160	blup	0.12	0.00071	2.55586	0.0106	0.0931081
Brain_Amygdala	./WEIGHTS//Brain_Amygdala/Brain_Amygdala.ENSG00000254744.3.wgt.RDat	CTD-3076O17.1	15	100510420	100510560	0.489818	rs2570817	3.15	rs745104	0.223565	4.44	1.099	524	1	top1	0.22	2.2e-06	1.099	0.272	0.0931228
Brain_Amygdala	./WEIGHTS//Brain_Amygdala/Brain_Amygdala.ENSG00000259219.1.wgt.RDat	CTD-3076O17.2	15	100516686	100520979	0.170882	rs2570817	3.15	rs745104	0.012094	3.55	1.099	521	1	top1	0.012	0.16	1.099	0.272	0.0931541
Brain_Amygdala	./WEIGHTS//Brain_Amygdala/Brain_Amygdala.ENSG00000175175.4.wgt.RDat	PPM1E	17	56833230	57058983	0.005941	rs2071409	-3.11	rs11657850	-0.00193	-2.8	-2.5695	298	1	top1	-0.0019	0.36	2.5695	0.0102	0.0931928
Brain_Amygdala	./WEIGHTS//Brain_Amygdala/Brain_Amygdala.ENSG00000163354.10.wgt.RDat	DCST2	1	154990999	155006257	0.356852	rs12740456	-4.35	rs1045253	0.00819	3.43	0.45667	379	379	blup	0.1	0.0016	-1.09819	0.272122	0.0932273
Brain_Amygdala	./WEIGHTS//Brain_Amygdala/Brain_Amygdala.ENSG00000178055.8.wgt.RDat	PRSS42	3	46871032	46875585	0.031783	rs11130097	-2.92	rs724449	0.0191	2.88	1.0978	319	1	top1	0.019	0.11	1.09782	0.27228	0.0933128
Brain_Amygdala	./WEIGHTS//Brain_Amygdala/Brain_Amygdala.ENSG00000271964.1.wgt.RDat	RP11-415F23.2	3	16355946	16356494	0.227034	rs690555	-3.69	rs6775152	0.0794	-4.11	0.792	553	20	enet	0.12	0.0006	-2.56978	0.01018	0.0933851
Brain_Amygdala	./WEIGHTS//Brain_Amygdala/Brain_Amygdala.ENSG00000180178.6.wgt.RDat	AC018865.8	2	130748029	130808704	0.363562	rs6707259	-2.99	rs10803609	-0.008841	3.04	-0.861	239	3	lasso	0.023	0.086	-1.0973	0.2725	0.0934196
Brain_Amygdala	./WEIGHTS//Brain_Amygdala/Brain_Amygdala.ENSG00000005075.11.wgt.RDat	POLR2J	7	102113616	102119354	0.10243	rs1129271	3.41	rs4487686	-0.00406	-3.2	2.557	242	1	top1	-0.0041	0.42	-2.557	0.0106	0.093469
Brain_Amygdala	./WEIGHTS//Brain_Amygdala/Brain_Amygdala.ENSG00000245910.4.wgt.RDat	SNHG6	8	67834284	67838633	0.003734	rs1471084	-2.63	rs35775645	-0.00598	2.42	1.475	193	193	blup	0.0039	0.25	-1.097	0.27266	0.0935059
Brain_Amygdala	./WEIGHTS//Brain_Amygdala/Brain_Amygdala.ENSG00000254469.3.wgt.RDat	RP11-849H4.2	11	71576555	71639700	0.081404	rs12417751	3.15	rs7927430	0.0726	2.66	-2.558	263	1	top1	0.073	0.0067	-2.558	0.010528	0.0935594
Brain_Amygdala	./WEIGHTS//Brain_Amygdala/Brain_Amygdala.ENSG00000244227.1.wgt.RDat	RP11-298O21.5	3	167613736	167641799	0.252638	rs9968241	-4.05	rs4073179	-0.000399	-3.63	-1.6626	342	342	blup	0.021	0.093	2.55931	0.01049	0.0935873
Brain_Amygdala	./WEIGHTS//Brain_Amygdala/Brain_Amygdala.ENSG00000168092.9.wgt.RDat	PAFAH1B2	11	117014983	117047610	0.275895	rs550319	2.56	rs11216169	-0.00816	3.03	1.151	544	7	lasso	-0.0021	0.37	1.09641	0.272897	0.0936186
Brain_Amygdala	./WEIGHTS//Brain_Amygdala/Brain_Amygdala.ENSG00000163684.7.wgt.RDat	RPP14	3	58291974	58310422	0.224415	rs839230	2.77	rs1718454	-0.00575	-3.08	1.58	457	457	blup	0.028	0.067	-1.09623	0.27298	0.0936786
Brain_Amygdala	./WEIGHTS//Brain_Amygdala/Brain_Amygdala.ENSG00000138606.15.wgt.RDat	SHF	15	45459412	45493373	0.24641	rs7181002	-3.54	rs1620253	0.023681	-3.38	1.293	338	29	enet	0.11	0.0011	-1.09554	0.273	0.0937169
Brain_Amygdala	./WEIGHTS//Brain_Amygdala/Brain_Amygdala.ENSG00000257057.1.wgt.RDat	RP11-867G2.2	11	94245747	94265289	0.00391	rs7937538	-2.99	rs4753116	-0.0118	2.86	1.096	435	1	lasso	0.029	0.063	1.096	0.273079	0.0937755
Brain_Amygdala	./WEIGHTS//Brain_Amygdala/Brain_Amygdala.ENSG00000154059.5.wgt.RDat	IMPACT	18	22006580	22033499	0.10671	rs7235201	3.87	rs1680358	-0.011683	-3.22	2.56	576	1	lasso	-0.0007	0.34	-2.56	0.01047	0.0937766
Brain_Amygdala	./WEIGHTS//Brain_Amygdala/Brain_Amygdala.ENSG00000167434.5.wgt.RDat	CA4	17	58227297	58248260	0.350565	rs9901658	-5.06	rs11653576	-0.0111	3.48	0.747	208	208	blup	0.064	0.01	2.54827	0.0108	0.0937786
Brain_Amygdala	./WEIGHTS//Brain_Amygdala/Brain_Amygdala.ENSG00000113615.8.wgt.RDat	SEC24A	5	133996809	134063513	0.151022	rs10079478	-3.5	rs329322	-0.0118	-3.12	-0.7	289	11	enet	-0.0058	0.48	2.555	0.0106	0.0938327
Brain_Amygdala	./WEIGHTS//Brain_Amygdala/Brain_Amygdala.ENSG00000162599.11.wgt.RDat	NFIA	1	61330931	61928465	0.09146	rs529823	2.78	rs17121463	-0.00233	3.56	0.1	457	457	blup	0.013	0.15	1.09573	0.273199	0.0938482
Brain_Amygdala	./WEIGHTS//Brain_Amygdala/Brain_Amygdala.ENSG00000109171.10.wgt.RDat	SLAIN2	4	48343339	48428229	0.029333	rs11934876	2.83	rs7655066	0.00549	-2.89	2.561	344	1	top1	0.0055	0.23	-2.561	0.010437	0.0938505
Brain_Amygdala	./WEIGHTS//Brain_Amygdala/Brain_Amygdala.ENSG00000050730.11.wgt.RDat	TNIP3	4	122052563	122148621	0.433185	rs6830321	-3.02	rs343192	0.00623	3.14	-0.22	482	482	blup	0.06	0.012	-1.0956	0.273275	0.0939058
Brain_Amygdala	./WEIGHTS//Brain_Amygdala/Brain_Amygdala.ENSG00000110011.9.wgt.RDat	DNAJC4	11	63998159	64001665	0.035916	rs34499953	-3.79	rs7937023	-0.0117	2.7	1.095	342	1	lasso	0.0054	0.23	1.095	0.273517	0.0940205
Brain_Amygdala	./WEIGHTS//Brain_Amygdala/Brain_Amygdala.ENSG00000149743.9.wgt.RDat	TRPT1	11	63991355	63993342	0.666293	rs34499953	-3.79	rs599549	0.242	-4.64	-1.095	343	1	top1	0.24	8e-07	1.095	0.273517	0.094052
Brain_Amygdala	./WEIGHTS//Brain_Amygdala/Brain_Amygdala.ENSG00000255737.2.wgt.RDat	AGAP2-AS1	12	58120748	58122100	0.149923	rs1021469	-3.37	rs2072052	0.005283	3.01	-2.845	349	349	blup	0.0079	0.2	-2.55073	0.01075	0.0940625
Brain_Amygdala	./WEIGHTS//Brain_Amygdala/Brain_Amygdala.ENSG00000144747.10.wgt.RDat	TMF1	3	69068978	69101484	0.068177	rs2872805	-2.54	rs7427984	0.000123	2.76	1.095	452	1	lasso	0.017	0.12	1.095	0.27352	0.0940846
Brain_Amygdala	./WEIGHTS//Brain_Amygdala/Brain_Amygdala.ENSG00000198133.4.wgt.RDat	TMEM229B	14	67913801	68000456	0.161127	rs1015023	3.31	rs12891164	-0.00795	3.23	2.2049	383	383	blup	-0.007	0.53	2.54926	0.010795	0.0940943
Brain_Amygdala	./WEIGHTS//Brain_Amygdala/Brain_Amygdala.ENSG00000139687.9.wgt.RDat	RB1	13	48877911	49056122	0.168579	rs4151440	-2.66	rs1041070	-0.00531	-3	0.315	358	358	blup	0.051	0.02	-1.09441	0.27378	0.0942056
Brain_Amygdala	./WEIGHTS//Brain_Amygdala/Brain_Amygdala.ENSG00000206028.1.wgt.RDat	CTA-373H7.7	22	27063656	27064120	0.52949	rs16981495	3.77	rs4820732	0.00863	-3.77	1.65	878	13	lasso	0.075	0.006	-1.09426	0.273842	0.0942585
Brain_Amygdala	./WEIGHTS//Brain_Amygdala/Brain_Amygdala.ENSG00000257398.2.wgt.RDat	RP11-554D14.6	12	108233068	108258339	0.20843	rs2241183	3.03	rs11113470	-0.003586	-2.91	1.094	485	1	top1	-0.0036	0.41	-1.094	0.27395	0.0943272
Brain_Amygdala	./WEIGHTS//Brain_Amygdala/Brain_Amygdala.ENSG00000261340.1.wgt.RDat	RP11-215H22.1	11	30001660	30003939	0.063087	rs1154975	-2.54	rs1154975	0.0484	2.92	-2.543	347	1	top1	0.048	0.023	-2.543	0.010991	0.0943567
Brain_Amygdala	./WEIGHTS//Brain_Amygdala/Brain_Amygdala.ENSG00000155508.9.wgt.RDat	CNOT8	5	154237113	154256353	0.287983	rs17653965	-2.88	rs6882998	-0.0057	-3.25	1.095	446	1	top1	-0.0057	0.48	-1.095	0.274	0.094376
Brain_Amygdala	./WEIGHTS//Brain_Amygdala/Brain_Amygdala.ENSG00000166136.11.wgt.RDat	NDUFB8	10	102283497	102289757	0.275639	rs603424	-3.5	rs9420797	0.037988	3.65	1.228	434	434	blup	0.083	0.004	1.09402	0.274	0.0944076
Brain_Amygdala	./WEIGHTS//Brain_Amygdala/Brain_Amygdala.ENSG00000181722.11.wgt.RDat	ZBTB20	3	114056941	114866118	0.302301	rs6804032	-5.09	rs1553213	0.00475	-3.21	-1.915	319	319	blup	0.065	0.01	1.09388	0.27401	0.0944426
Brain_Amygdala	./WEIGHTS//Brain_Amygdala/Brain_Amygdala.ENSG00000162384.9.wgt.RDat	C1orf123	1	53679870	53686289	0.394595	rs1288503	-3.68	rs12737375	0.116	-4.54	1.09356	487	1	top1	0.12	0.00074	-1.09356	0.274149	0.0945222
Brain_Amygdala	./WEIGHTS//Brain_Amygdala/Brain_Amygdala.ENSG00000197653.10.wgt.RDat	DNAH10	12	124247042	124420168	0.045247	rs786444	2.54	rs7972182	-0.011183	-3.03	-0.612	411	411	blup	0.0085	0.19	-1.09351	0.27417	0.094561
Brain_Amygdala	./WEIGHTS//Brain_Amygdala/Brain_Amygdala.ENSG00000261758.1.wgt.RDat	RP11-102M11.2	3	136471472	136474622	0.266956	rs7643406	-3.45	rs1681817	0.0465	3.94	0.973	337	337	blup	0.099	0.0017	1.09326	0.27428	0.0946306
Brain_Amygdala	./WEIGHTS//Brain_Amygdala/Brain_Amygdala.ENSG00000168658.14.wgt.RDat	VWA3B	2	98703579	98929762	0.025724	rs7588222	-3.53	rs6727412	-0.005768	-2.23	1.093	273	1	top1	-0.0058	0.48	-1.093	0.274394	0.0947015
Brain_Amygdala	./WEIGHTS//Brain_Amygdala/Brain_Amygdala.ENSG00000232022.2.wgt.RDat	RP5-1109J22.1	1	46897801	46911193	0.42703	rs3753362	-2.79	rs2145408	0.274	5.11	2.543	356	1	top1	0.27	1.2e-07	2.543	0.010991	0.0947141
Brain_Amygdala	./WEIGHTS//Brain_Amygdala/Brain_Amygdala.ENSG00000164128.2.wgt.RDat	NPY1R	4	164245113	164254170	0.121109	rs998117	3.12	rs8180235	-0.00353	-3.08	2.762	377	5	lasso	-0.003	0.39	-2.5377	0.011158	0.0947181
Brain_Amygdala	./WEIGHTS//Brain_Amygdala/Brain_Amygdala.ENSG00000171448.8.wgt.RDat	ZBTB26	9	125677845	125693779	0.195556	rs10985933	3.57	rs1318392	0.0136	3.32	1.093	408	1	top1	0.014	0.14	1.093	0.274394	0.0947331
Brain_Amygdala	./WEIGHTS//Brain_Amygdala/Brain_Amygdala.ENSG00000268081.1.wgt.RDat	RP11-678G14.2	19	21737442	21752039	0.272145	rs10423507	-2.36	rs10421819	-0.00835	-3.44	-1.1026	306	20	enet	0.047	0.024	1.09221	0.27474	0.0948843
Brain_Amygdala	./WEIGHTS//Brain_Amygdala/Brain_Amygdala.ENSG00000138639.13.wgt.RDat	ARHGAP24	4	86396267	86923823	0.225658	rs13108523	3.84	rs1452676	0.0463	-3.52	-1.092	424	1	top1	0.046	0.025	1.092	0.274833	0.0949481
Brain_Amygdala	./WEIGHTS//Brain_Amygdala/Brain_Amygdala.ENSG00000235508.2.wgt.RDat	RPS2P7	20	44269125	44270009	0.251769	rs6130803	2.54	rs2233901	-0.00854	2.77	1.092	513	1	top1	-0.0085	0.6	1.092	0.274833	0.0949798
Brain_Amygdala	./WEIGHTS//Brain_Amygdala/Brain_Amygdala.ENSG00000251615.3.wgt.RDat	RP11-774O3.3	4	8356817	8360065	0.499756	rs12639755	2.57	rs4696796	-0.00962	-3.46	1.8227	530	530	blup	0.042	0.032	-2.5378	0.011157	0.0950643
Brain_Amygdala	./WEIGHTS//Brain_Amygdala/Brain_Amygdala.ENSG00000139531.8.wgt.RDat	SUOX	12	56390964	56400425	0.391301	rs3858536	-4.45	rs4759229	0.230939	-4.74	-2.543	293	1	top1	0.23	1.5e-06	2.543	0.01099	0.0950656
Brain_Amygdala	./WEIGHTS//Brain_Amygdala/Brain_Amygdala.ENSG00000128463.8.wgt.RDat	EMC4	15	34517200	34522357	0.190737	rs16958281	-3.16	rs7177998	0.045422	3.49	-1.0905	447	1	top1	0.045	0.027	-1.0905	0.275	0.0950692
Brain_Amygdala	./WEIGHTS//Brain_Amygdala/Brain_Amygdala.ENSG00000184261.4.wgt.RDat	KCNK12	2	47743720	47798078	0.01831	rs13409431	3.22	rs6728843	0.021794	2.81	-2.539	397	1	top1	0.022	0.091	-2.539	0.011117	0.0950796
Brain_Amygdala	./WEIGHTS//Brain_Amygdala/Brain_Amygdala.ENSG00000260362.1.wgt.RDat	RP11-297M9.1	16	9760742	9770700	0.01253	rs8046099	-3	rs981881	-0.011135	-2.78	0.757	696	696	blup	0.05	0.021	-1.09064	0.275	0.0951009
Brain_Amygdala	./WEIGHTS//Brain_Amygdala/Brain_Amygdala.ENSG00000233327.6.wgt.RDat	USP32P2	17	18414576	18426609	0.395746	rs9907723	4.31	rs584300	0.0106	3.82	0.274	294	26	enet	0.2	1e-05	1.09216	0.275	0.0951326
Brain_Amygdala	./WEIGHTS//Brain_Amygdala/Brain_Amygdala.ENSG00000147432.2.wgt.RDat	CHRNB3	8	42552519	42592550	0.015124	rs2974312	-3.59	rs16891647	-0.00654	-3.03	-2.2638	251	7	enet	0.061	0.012	1.091	0.27526	0.0952542
Brain_Amygdala	./WEIGHTS//Brain_Amygdala/Brain_Amygdala.ENSG00000158079.10.wgt.RDat	PTPDC1	9	96793076	96872138	0.100975	rs7040568	-3.14	rs10739960	-0.00825	-2.76	-1.085	431	3	lasso	-0.003	0.39	1.09059	0.275454	0.0953531
Brain_Amygdala	./WEIGHTS//Brain_Amygdala/Brain_Amygdala.ENSG00000196872.6.wgt.RDat	KIAA1211L	2	99410309	99552722	0.107546	rs11892744	-2.52	rs6542781	0.004486	-2.89	1.09059	288	1	top1	0.0045	0.24	-1.0906	0.275455	0.0953852
Brain_Amygdala	./WEIGHTS//Brain_Amygdala/Brain_Amygdala.ENSG00000221843.2.wgt.RDat	C2orf16	2	27799389	27805588	0.214749	rs11682713	2.67	rs12475843	0.040679	-3.65	-2.284	279	31	enet	0.15	0.00011	1.0904	0.275538	0.0954457
Brain_Amygdala	./WEIGHTS//Brain_Amygdala/Brain_Amygdala.ENSG00000230102.3.wgt.RDat	RP11-407B7.1	3	193723226	193788759	0.136398	rs6778204	-3.85	rs9874421	0.0691	-4.26	0.9669	493	2	lasso	0.1	0.0014	-1.09034	0.27557	0.0954886
Brain_Amygdala	./WEIGHTS//Brain_Amygdala/Brain_Amygdala.ENSG00000115486.7.wgt.RDat	GGCX	2	85772404	85788670	0.273639	rs1518990	2.8	rs2886722	0.182972	4.27	1.09	473	1	top1	0.18	2.1e-05	1.09	0.275713	0.0955699
Brain_Amygdala	./WEIGHTS//Brain_Amygdala/Brain_Amygdala.ENSG00000130811.6.wgt.RDat	EIF3G	19	10226155	10230594	0.214124	rs10420809	-3.95	rs16995016	-0.0103	-2.94	-0.7406	368	368	blup	0.02	0.1	2.53321	0.011302	0.0955838
Brain_Amygdala	./WEIGHTS//Brain_Amygdala/Brain_Amygdala.ENSG00000167397.10.wgt.RDat	VKORC1	16	31102163	31107301	0.04757	rs2288005	2.45	rs2884737	-0.002435	3.25	-1.94067	241	241	blup	0.044	0.029	-2.53043	0.0114	0.0957011
Brain_Amygdala	./WEIGHTS//Brain_Amygdala/Brain_Amygdala.ENSG00000134058.6.wgt.RDat	CDK7	5	68530668	68573250	0.028292	rs7728611	2.49	rs352636	0.0124	-2.83	1.0905	279	1	top1	0.012	0.15	-1.0905	0.276	0.0957012
Brain_Amygdala	./WEIGHTS//Brain_Amygdala/Brain_Amygdala.ENSG00000122641.9.wgt.RDat	INHBA	7	41724712	41742706	0.041842	rs10486722	-4.51	rs3801161	-0.00549	-3.11	-0.743	479	479	blup	-0.0043	0.43	1.08845	0.276	0.095733
Brain_Amygdala	./WEIGHTS//Brain_Amygdala/Brain_Amygdala.ENSG00000141750.6.wgt.RDat	STAC2	17	37366789	37382125	0.115682	rs9905211	-2.54	rs16541	-0.0031	3.1	1.13612	377	5	lasso	0.032	0.052	1.0893	0.276	0.0957648
Brain_Amygdala	./WEIGHTS//Brain_Amygdala/Brain_Amygdala.ENSG00000204316.8.wgt.RDat	MRPL38	17	73894724	73901494	0.072801	rs12450609	-2.87	rs419793	0.00857	-2.31	1.089	392	1	top1	0.0086	0.19	-1.089	0.276	0.0957967
Brain_Amygdala	./WEIGHTS//Brain_Amygdala/Brain_Amygdala.ENSG00000136813.10.wgt.RDat	KIAA0368	9	114122972	114247025	0.051961	rs9299201	-2.71	rs2151179	-0.00815	3.18	-0.989	492	492	blup	0.0002	0.32	-1.08926	0.27604	0.0958424
Brain_Amygdala	./WEIGHTS//Brain_Amygdala/Brain_Amygdala.ENSG00000122965.6.wgt.RDat	RBM19	12	114254543	114404176	0.245141	rs12817205	3.43	rs11066776	0.006176	-3.7	-1.194	649	649	blup	0.017	0.12	-1.08915	0.27609	0.0958915
Brain_Amygdala	./WEIGHTS//Brain_Amygdala/Brain_Amygdala.ENSG00000126217.16.wgt.RDat	MCF2L	13	113548692	113754053	0.286057	rs2302756	-3.85	rs7984552	0.135	4.12	2.52803	447	1	top1	0.14	0.00027	2.52803	0.01147	0.0959347
Brain_Amygdala	./WEIGHTS//Brain_Amygdala/Brain_Amygdala.ENSG00000121316.6.wgt.RDat	PLBD1	12	14656595	14721283	0.295779	rs7297700	3.06	rs7296684	0.042314	-3.2	-1.089	355	1	top1	0.042	0.031	1.089	0.27615	0.0959442
Brain_Amygdala	./WEIGHTS//Brain_Amygdala/Brain_Amygdala.ENSG00000170759.10.wgt.RDat	KIF5B	10	32297938	32345359	0.240183	rs4749705	3.76	rs2277253	-0.010841	-2.78	2.01353	368	3	enet	0.0028	0.27	-2.53097	0.0114	0.0960556
Brain_Amygdala	./WEIGHTS//Brain_Amygdala/Brain_Amygdala.ENSG00000089157.11.wgt.RDat	RPLP0	12	120634489	120639038	0.043455	rs1151824	-4.16	rs16949631	0.000971	3.07	-1.088	376	1	top1	0.00097	0.3	-1.088	0.2766	0.0961324
Brain_Amygdala	./WEIGHTS//Brain_Amygdala/Brain_Amygdala.ENSG00000134779.10.wgt.RDat	TPGS2	18	34360019	34409068	0.00397	rs12956578	3.68	rs17746694	-0.010303	-2.71	2.465	433	433	blup	0.024	0.083	-2.52604	0.01154	0.0961667
Brain_Amygdala	./WEIGHTS//Brain_Amygdala/Brain_Amygdala.ENSG00000196378.7.wgt.RDat	ZNF34	8	145998499	146012730	0.086038	rs7824213	3.09	rs2953854	-0.000824	-3.03	-1.15	214	214	blup	0.023	0.085	1.0874	0.27686	0.0962547
Brain_Amygdala	./WEIGHTS//Brain_Amygdala/Brain_Amygdala.ENSG00000141140.12.wgt.RDat	MYO19	17	34851668	34899284	0.272784	rs2306593	-3.55	rs12941866	0.116	-4.06	2.524	321	1	top1	0.12	0.00073	-2.524	0.0116	0.0963139
Brain_Amygdala	./WEIGHTS//Brain_Amygdala/Brain_Amygdala.ENSG00000145623.8.wgt.RDat	OSMR	5	38845960	38945592	0.021156	rs4132396	3.35	rs10061822	-0.0106	-2.7	-1.088	444	1	top1	-0.011	0.76	1.088	0.277	0.0963353
Brain_Amygdala	./WEIGHTS//Brain_Amygdala/Brain_Amygdala.ENSG00000164251.4.wgt.RDat	F2RL1	5	76114758	76131140	0.293257	rs2069656	-3.58	rs2242993	-0.0116	-3.3	-1.157	560	560	blup	-0.01	0.7	1.0868	0.277	0.0963673
Brain_Amygdala	./WEIGHTS//Brain_Amygdala/Brain_Amygdala.ENSG00000237296.5.wgt.RDat	SMG1P1	16	22449037	22503541	0.19322	rs208620	3.32	rs2926362	0.000294	-2.92	-0.497	257	257	blup	0.033	0.052	-1.08727	0.277	0.0963992
Brain_Amygdala	./WEIGHTS//Brain_Amygdala/Brain_Amygdala.ENSG00000123977.5.wgt.RDat	DAW1	2	228735770	228789060	0.092971	rs12473877	3.06	rs10933196	0.010317	-2.73	-1.087	484	1	top1	0.01	0.17	1.087	0.277037	0.096444
Brain_Amygdala	./WEIGHTS//Brain_Amygdala/Brain_Amygdala.ENSG00000258162.1.wgt.RDat	RP11-315E17.1	12	81771821	81866733	0.096336	rs3741979	-4.05	rs1922407	0.01793	-2.77	1.087	382	4	lasso	0.035	0.045	-1.08698	0.27705	0.0964805
Brain_Amygdala	./WEIGHTS//Brain_Amygdala/Brain_Amygdala.ENSG00000143801.12.wgt.RDat	PSEN2	1	227057885	227083806	0.130208	rs697851	-3.88	rs1297990	0.124	-3.47	2.518	493	1	top1	0.12	0.00048	-2.518	0.011802	0.0965811
Brain_Amygdala	./WEIGHTS//Brain_Amygdala/Brain_Amygdala.ENSG00000206560.6.wgt.RDat	ANKRD28	3	15708743	15901278	0.044582	rs690555	-3.69	rs4305404	0.0329	3.26	-1.086	461	1	top1	0.033	0.051	-1.086	0.27748	0.0966622
Brain_Amygdala	./WEIGHTS//Brain_Amygdala/Brain_Amygdala.ENSG00000175354.14.wgt.RDat	PTPN2	18	12785477	12929642	0.07183	rs9916937	3.91	rs6505771	-0.006536	2.94	-1.31883	380	380	blup	-0.0012	0.35	-2.51894	0.01177	0.096667
Brain_Amygdala	./WEIGHTS//Brain_Amygdala/Brain_Amygdala.ENSG00000112685.9.wgt.RDat	EXOC2	6	485133	693117	0.447847	rs1418706	-3.48	rs12199676	0.0158	-3.59	0.515	628	628	blup	0.16	8.4e-05	1.08522	0.277824	0.0968141
Brain_Amygdala	./WEIGHTS//Brain_Amygdala/Brain_Amygdala.ENSG00000160193.7.wgt.RDat	WDR4	21	44263204	44299678	0.02261	rs2839580	-3.39	rs11203200	0.00229	-2.9	0.6949	609	609	blup	0.007	0.21	2.5208	0.011709	0.0968654
Brain_Amygdala	./WEIGHTS//Brain_Amygdala/Brain_Amygdala.ENSG00000229385.1.wgt.RDat	AC010975.1	2	79720842	79727970	0.345704	rs3819315	3.42	rs1368913	-0.011549	-3.4	0.613	720	720	blup	0.021	0.093	2.5195	0.011753	0.0968771
Brain_Amygdala	./WEIGHTS//Brain_Amygdala/Brain_Amygdala.ENSG00000226862.1.wgt.RDat	RP11-569A11.1	1	202573396	202574421	0.128129	rs754894	3.27	rs4950887	0.00554	-2.88	1.085	421	1	top1	0.0055	0.23	-1.085	0.277922	0.0968802
Brain_Amygdala	./WEIGHTS//Brain_Amygdala/Brain_Amygdala.ENSG00000175115.7.wgt.RDat	PACS1	11	65837925	66012218	0.044087	rs472518	3.49	rs3814738	-0.0104	-2.84	1.085	360	1	lasso	0.0097	0.18	-1.085	0.277922	0.0969123
Brain_Amygdala	./WEIGHTS//Brain_Amygdala/Brain_Amygdala.ENSG00000135698.5.wgt.RDat	MPHOSPH6	16	82181403	82203831	0.4457	rs12925602	2.68	rs7203990	-0.001128	3.59	-0.647	752	7	lasso	0.014	0.14	-1.08548	0.278	0.0969715
Brain_Amygdala	./WEIGHTS//Brain_Amygdala/Brain_Amygdala.ENSG00000164008.9.wgt.RDat	C1orf50	1	43232940	43263968	0.617377	rs626842	-3.47	rs6882	0.228	5.31	0.72	417	9	lasso	0.34	1.4e-09	1.08341	0.278627	0.0972224
Brain_Amygdala	./WEIGHTS//Brain_Amygdala/Brain_Amygdala.ENSG00000054967.8.wgt.RDat	RELT	11	73087309	73108517	0.05587	rs2027765	2.23	rs7925226	-0.00694	2.86	1.083	306	2	lasso	0.044	0.029	1.08253	0.279015	0.0973899
Brain_Amygdala	./WEIGHTS//Brain_Amygdala/Brain_Amygdala.ENSG00000133422.8.wgt.RDat	MORC2	22	31322642	31364284	0.13093	rs4820893	-3.38	rs136336	-0.0116	-2.78	1.023	381	381	blup	0.019	0.1	-1.08253	0.279019	0.0974235
Brain_Amygdala	./WEIGHTS//Brain_Amygdala/Brain_Amygdala.ENSG00000132305.16.wgt.RDat	IMMT	2	86371055	86422712	0.063023	rs1518990	2.8	rs13017143	0.001802	-2.9	1.082	454	1	top1	0.0018	0.29	-1.082	0.279253	0.0975374
Brain_Amygdala	./WEIGHTS//Brain_Amygdala/Brain_Amygdala.ENSG00000172687.9.wgt.RDat	ZNF738	19	21541732	21562104	0.250776	rs12982134	1.92	rs7258086	0.199	-4.61	1.082	285	1	top1	0.2	8.7e-06	-1.082	0.279253	0.0975695
Brain_Amygdala	./WEIGHTS//Brain_Amygdala/Brain_Amygdala.ENSG00000227373.1.wgt.RDat	RP11-160H22.5	1	174084438	174129142	0.039684	rs6691053	-2.4	rs4651008	-0.00698	2.4	-1.08191	277	1	top1	-0.007	0.53	-1.08191	0.279295	0.0976164
Brain_Amygdala	./WEIGHTS//Brain_Amygdala/Brain_Amygdala.ENSG00000007341.14.wgt.RDat	ST7L	1	113081781	113163447	0.241816	rs17486580	2.22	rs10745330	0.0189	3.85	0.915	330	330	blup	0.044	0.029	1.08136	0.279538	0.0977336
Brain_Amygdala	./WEIGHTS//Brain_Amygdala/Brain_Amygdala.ENSG00000115661.9.wgt.RDat	STK16	2	220110201	220114432	0.152575	rs645163	2.7	rs2272019	0.023208	-3.21	-1.378	396	396	blup	0.044	0.028	1.0812	0.279603	0.0977885
Brain_Amygdala	./WEIGHTS//Brain_Amygdala/Brain_Amygdala.ENSG00000243859.3.wgt.RDat	RPL5P17	5	84760252	84761128	0.113893	rs10070960	2.27	rs11952149	-0.01	2.86	-1.081	339	1	top1	-0.01	0.7	-1.081	0.28	0.0979597
Brain_Amygdala	./WEIGHTS//Brain_Amygdala/Brain_Amygdala.ENSG00000075142.9.wgt.RDat	SRI	7	87834433	87856308	0.359057	rs181048	3.24	rs2718376	0.0569	3.98	-1.44	354	4	lasso	0.089	0.0028	-1.08	0.28	0.0979919
Brain_Amygdala	./WEIGHTS//Brain_Amygdala/Brain_Amygdala.ENSG00000007866.14.wgt.RDat	TEAD3	6	35441374	35464853	0.021742	rs942375	2.95	rs4713854	-0.00589	2.62	-0.398	428	428	blup	0.015	0.13	-1.08007	0.280111	0.0980631
Brain_Amygdala	./WEIGHTS//Brain_Amygdala/Brain_Amygdala.ENSG00000184992.10.wgt.RDat	BRI3BP	12	125478246	125515777	0.139948	rs7300408	-3.3	rs837483	0.057323	3.23	1.08	539	1	top1	0.057	0.014	1.08	0.28014	0.0981055
Brain_Amygdala	./WEIGHTS//Brain_Amygdala/Brain_Amygdala.ENSG00000230667.4.wgt.RDat	SETP18	1	92540090	92540968	0.048225	rs1473487	-3.88	rs284164	0.125	3.6	1.08	445	1	top1	0.13	0.00045	1.08	0.280142	0.0981385
Brain_Amygdala	./WEIGHTS//Brain_Amygdala/Brain_Amygdala.ENSG00000115159.11.wgt.RDat	GPD2	2	157291802	157470247	0.006557	rs1401806	-3.29	rs7580515	-0.007279	2.77	-1.08	305	1	lasso	-0.0021	0.37	-1.08	0.280142	0.0981708
Brain_Amygdala	./WEIGHTS//Brain_Amygdala/Brain_Amygdala.ENSG00000258515.1.wgt.RDat	RP11-203M5.7	14	20919744	20920077	0.145006	rs1271297	-3.43	rs938883	0.014881	-3.96	-1.08	654	1	top1	0.015	0.13	1.08	0.280142	0.0982031
Brain_Amygdala	./WEIGHTS//Brain_Amygdala/Brain_Amygdala.ENSG00000273149.1.wgt.RDat	RP11-290D2.6	13	45914320	45914629	0.175587	rs11843367	2.87	rs9595241	-0.00285	2.9	-0.133	446	446	blup	0.03	0.058	-1.07918	0.28051	0.0983644
Brain_Amygdala	./WEIGHTS//Brain_Amygdala/Brain_Amygdala.ENSG00000106789.8.wgt.RDat	CORO2A	9	100883257	100954922	0.396472	rs4743150	-2.89	rs4743163	-0.00412	-3.71	-0.932	608	608	blup	0.034	0.047	2.50996	0.012075	0.098461
Brain_Amygdala	./WEIGHTS//Brain_Amygdala/Brain_Amygdala.ENSG00000080200.5.wgt.RDat	CRYBG3	3	97595819	97660150	0.112397	rs4857279	-2.87	rs2172257	0.081	3.38	1.078	343	1	top1	0.081	0.0044	1.078	0.28103	0.0985792
Brain_Amygdala	./WEIGHTS//Brain_Amygdala/Brain_Amygdala.ENSG00000168214.16.wgt.RDat	RBPJ	4	26165077	26436541	0.307543	rs3815464	3.81	rs6826952	-0.0118	3.6	1.395	418	418	blup	0.01	0.17	2.5082	0.012134	0.0985888
Brain_Amygdala	./WEIGHTS//Brain_Amygdala/Brain_Amygdala.ENSG00000234608.3.wgt.RDat	MAPKAPK5-AS1	12	112277588	112280706	0.23103	rs3752630	-2.9	rs632650	0.152892	-4.58	-2.507	199	1	top1	0.15	0.00011	2.507	0.01218	0.0986103
Brain_Amygdala	./WEIGHTS//Brain_Amygdala/Brain_Amygdala.ENSG00000267199.1.wgt.RDat	RP11-861E21.2	18	12438889	12446510	0.38919	rs8091099	3.32	rs12455481	0.101482	-4.15	0.683	410	36	enet	0.22	2.6e-06	-1.07786	0.2811	0.0986361
Brain_Amygdala	./WEIGHTS//Brain_Amygdala/Brain_Amygdala.ENSG00000135750.10.wgt.RDat	KCNK1	1	233749750	233808258	0.343273	rs16859465	3.57	rs12082991	-0.00826	3.32	-0.298	601	6	lasso	0.014	0.14	-1.07744	0.281285	0.0987335
Brain_Amygdala	./WEIGHTS//Brain_Amygdala/Brain_Amygdala.ENSG00000078098.9.wgt.RDat	FAP	2	163029565	163101661	0.190085	rs11885877	-2.41	rs35424779	-0.008007	2.9	-0.77784	289	289	blup	0.0083	0.19	-1.0773	0.281345	0.098787
Brain_Amygdala	./WEIGHTS//Brain_Amygdala/Brain_Amygdala.ENSG00000132010.11.wgt.RDat	ZNF20	19	12203658	12251222	0.001236	rs10426455	2.99	rs7255130	-0.000339	-2.32	2.495	293	1	top1	-0.00034	0.33	-2.495	0.012596	0.0988134
Brain_Amygdala	./WEIGHTS//Brain_Amygdala/Brain_Amygdala.ENSG00000141639.7.wgt.RDat	MAPK4	18	48086448	48258194	0.24469	rs2970002	4.03	rs1992411	0.006379	-2.98	2.9424	500	500	blup	0.022	0.093	-1.07702	0.28147	0.0988633
Brain_Amygdala	./WEIGHTS//Brain_Amygdala/Brain_Amygdala.ENSG00000158887.11.wgt.RDat	MPZ	1	161274525	161279762	0.045788	rs6697139	3.23	rs11585941	0.0484	3.63	1.077	420	1	top1	0.048	0.023	1.077	0.28148	0.0988993
Brain_Amygdala	./WEIGHTS//Brain_Amygdala/Brain_Amygdala.ENSG00000196355.2.wgt.RDat	AC021860.1	4	38628029	38629659	0.526186	rs1060582	-4	rs12506499	0.0907	3.94	1.077	601	1	top1	0.091	0.0027	1.077	0.28148	0.0989317
Brain_Amygdala	./WEIGHTS//Brain_Amygdala/Brain_Amygdala.ENSG00000271778.1.wgt.RDat	RP11-379F4.8	3	158500336	158500913	0.243783	rs992089	-3.35	rs340298	-0.0047	-3.31	-0.8004	408	16	enet	0.071	0.0071	1.0768	0.28157	0.0989958
Brain_Amygdala	./WEIGHTS//Brain_Amygdala/Brain_Amygdala.ENSG00000163281.7.wgt.RDat	GNPDA2	4	44684217	44728612	0.260428	rs7682495	-3.51	rs12499960	0.138	4.42	-2.494	375	2	lasso	0.17	3.6e-05	-2.4954	0.012581	0.0990373
Brain_Amygdala	./WEIGHTS//Brain_Amygdala/Brain_Amygdala.ENSG00000267429.1.wgt.RDat	AC006116.15	19	56858450	56859552	0.019138	rs12980218	-3.98	rs2868047	0.0263	3.21	2.4917	558	1	top1	0.026	0.072	2.49168	0.012714	0.099056
Brain_Amygdala	./WEIGHTS//Brain_Amygdala/Brain_Amygdala.ENSG00000161016.11.wgt.RDat	RPL8	8	146015151	146017972	0.146915	rs7824213	3.09	rs3735840	-0.00741	2.68	2.4968	210	2	lasso	-0.0031	0.39	2.4967	0.01254	0.0990573
Brain_Amygdala	./WEIGHTS//Brain_Amygdala/Brain_Amygdala.ENSG00000137825.6.wgt.RDat	ITPKA	15	41785591	41795747	0.026185	rs6493004	3.38	rs6493004	-0.00682	-2.78	3.382	326	326	blup	0.038	0.04	-2.49794	0.0125	0.0990854
Brain_Amygdala	./WEIGHTS//Brain_Amygdala/Brain_Amygdala.ENSG00000224957.1.wgt.RDat	AC090044.1	3	577914	887698	0.013701	rs892296	-3.61	rs6805972	-0.0103	-2.93	1.077	490	5	lasso	-0.0098	0.68	-1.07638	0.28176	0.0990951
Brain_Amygdala	./WEIGHTS//Brain_Amygdala/Brain_Amygdala.ENSG00000162545.5.wgt.RDat	CAMK2N1	1	20808884	20812713	0.052825	rs599367	3.21	rs6695218	-0.0111	-2.82	2.499	505	2	lasso	0.028	0.067	-2.49879	0.012462	0.0991295
Brain_Amygdala	./WEIGHTS//Brain_Amygdala/Brain_Amygdala.ENSG00000218537.1.wgt.RDat	AP000350.4	22	24236770	24241117	0.59604	rs738809	3.36	rs6003959	0.208	-5.25	1.774	418	37	enet	0.27	1.8e-07	-1.0763	0.281795	0.0991399
Brain_Amygdala	./WEIGHTS//Brain_Amygdala/Brain_Amygdala.ENSG00000143028.7.wgt.RDat	SYPL2	1	110009180	110024759	0.147227	rs17646665	-3.21	rs7367132	-0.0117	-2.82	0.6914	425	425	blup	0.017	0.12	-1.07629	0.281797	0.0991731
Brain_Amygdala	./WEIGHTS//Brain_Amygdala/Brain_Amygdala.ENSG00000015475.14.wgt.RDat	BID	22	18216906	18257536	0.26533	rs5747195	3.08	rs174300	0.0522	-3.71	0.868	526	526	blup	0.072	0.0068	2.49247	0.012686	0.0991775
Brain_Amygdala	./WEIGHTS//Brain_Amygdala/Brain_Amygdala.ENSG00000236810.1.wgt.RDat	RP5-886K2.3	1	24098101	24104777	0.102419	rs2920	-2.96	rs2267960	-0.00921	-2.87	2.421	358	358	blup	-0.00094	0.34	-2.50111	0.012381	0.0991788
Brain_Amygdala	./WEIGHTS//Brain_Amygdala/Brain_Amygdala.ENSG00000226232.4.wgt.RDat	RP11-419C5.2	16	70010291	70016448	0.92391	rs11075734	4.24	rs3748389	0.311909	-6.25	1.765	198	198	blup	0.66	7.3e-22	-2.50344	0.0123	0.0992287
Brain_Amygdala	./WEIGHTS//Brain_Amygdala/Brain_Amygdala.ENSG00000224849.2.wgt.RDat	RP1-104O17.1	6	98150157	98155979	0.04565	rs12174071	-3.44	rs10499010	-0.0113	-2.48	0.031	249	249	blup	0.018	0.11	-1.07541	0.282192	0.0993446
Brain_Amygdala	./WEIGHTS//Brain_Amygdala/Brain_Amygdala.ENSG00000138650.7.wgt.RDat	PCDH10	4	134070470	134115765	0.152658	rs17499562	-2.78	rs983784	-0.0116	-3.25	-2.499	333	1	lasso	-0.011	0.81	2.499	0.012454	0.0994135
Brain_Amygdala	./WEIGHTS//Brain_Amygdala/Brain_Amygdala.ENSG00000186889.5.wgt.RDat	TMEM17	2	62727356	62733476	0.360631	rs7605321	-3.29	rs10186788	-0.002605	3.46	-0.868	334	334	blup	0.064	0.011	-2.5014	0.012369	0.0994328
Brain_Amygdala	./WEIGHTS//Brain_Amygdala/Brain_Amygdala.ENSG00000148225.11.wgt.RDat	WDR31	9	116075502	116102578	0.168911	rs4978551	3.53	rs11793236	0.0224	-3.47	2.489	598	1	top1	0.022	0.088	-2.489	0.01281	0.0994633
Brain_Amygdala	./WEIGHTS//Brain_Amygdala/Brain_Amygdala.ENSG00000139684.9.wgt.RDat	ESD	13	47345391	47371367	0.09762	rs2802402	-3.35	rs17310690	0.00592	-3.03	2.483	545	1	top1	0.0059	0.22	-2.483	0.01303	0.099474
Brain_Amygdala	./WEIGHTS//Brain_Amygdala/Brain_Amygdala.ENSG00000155367.11.wgt.RDat	PPM1J	1	113252616	113258099	0.006581	rs10494150	-2.76	rs2492495	-0.0118	-2.74	1.37661	320	24	enet	0.0015	0.29	-2.48413	0.012987	0.0994795
Brain_Amygdala	./WEIGHTS//Brain_Amygdala/Brain_Amygdala.ENSG00000173838.7.wgt.RDat	2022-03-10	17	60778675	60885705	0.250854	rs2429390	-3.05	rs2252814	-3.26e-05	-3.14	-2.88228	238	238	blup	0.038	0.04	2.48692	0.0129	0.0994831
Brain_Amygdala	./WEIGHTS//Brain_Amygdala/Brain_Amygdala.ENSG00000146352.8.wgt.RDat	CLVS2	6	123317116	123394072	0.325205	rs197684	3.54	rs7754344	0.0124	3.71	-0.155	426	426	blup	0.04	0.035	-1.07406	0.282796	0.0995898
Brain_Amygdala	./WEIGHTS//Brain_Amygdala/Brain_Amygdala.ENSG00000236397.2.wgt.RDat	DDX11L2	2	114356656	114359144	0.620191	rs1467291	-2.77	rs4849261	0.375519	5.85	1.255	351	9	lasso	0.41	2e-11	1.0741	0.282798	0.0996231
Brain_Amygdala	./WEIGHTS//Brain_Amygdala/Brain_Amygdala.ENSG00000167637.12.wgt.RDat	ZNF283	19	44331444	44353307	0.069912	rs11083708	-3.64	rs10421861	-0.0117	2.96	-1.341	440	440	blup	0.0072	0.21	-2.48482	0.012962	0.0996235
Brain_Amygdala	./WEIGHTS//Brain_Amygdala/Brain_Amygdala.ENSG00000180822.7.wgt.RDat	PSMG4	6	3231637	3303607	0.383598	rs3799215	3.64	rs9501959	-0.00537	-4.3	-0.691	615	31	enet	0.022	0.09	-1.07392	0.282858	0.0996769
Brain_Amygdala	./WEIGHTS//Brain_Amygdala/Brain_Amygdala.ENSG00000117308.10.wgt.RDat	GALE	1	24122089	24127271	0.102319	rs2920	-3.1	rs10917420	-0.011	2.67	2.481	364	1	lasso	-0.0077	0.56	2.481	0.013101	0.0996815
Brain_Amygdala	./WEIGHTS//Brain_Amygdala/Brain_Amygdala.ENSG00000188573.7.wgt.RDat	FBLL1	5	167956121	167957639	0.16696	rs10039601	3.33	rs6873664	-0.0104	3.28	1.547	612	14	enet	-0.0055	0.47	1.0747	0.283	0.0997595
Brain_Amygdala	./WEIGHTS//Brain_Amygdala/Brain_Amygdala.ENSG00000214871.3.wgt.RDat	AC005082.1	7	23210760	23234503	0.057936	rs7805828	4.83	rs6955115	0.0206	-3.22	-1.074	427	1	top1	0.021	0.097	1.074	0.283	0.0997922
Brain_Amygdala	./WEIGHTS//Brain_Amygdala/Brain_Amygdala.ENSG00000184277.8.wgt.RDat	TM2D3	15	102161847	102192594	0.117652	rs1807833	-3.91	rs4278729	-0.00983	2.92	-2.355	435	435	blup	-0.0031	0.39	-2.48738	0.0129	0.0998214
Brain_Amygdala	./WEIGHTS//Brain_Amygdala/Brain_Amygdala.ENSG00000134762.12.wgt.RDat	DSC3	18	28569974	28622781	0.31115	rs1382403	-3.48	rs8091481	-0.003653	-3.04	-0.145	491	491	blup	0.021	0.098	-1.07314	0.28321	0.0998989
Brain_Amygdala	./WEIGHTS//Brain_Amygdala/Brain_Amygdala.ENSG00000072952.14.wgt.RDat	MRVI1	11	10594638	10715535	0.160486	rs7932321	2.97	rs11042920	0.169	-4.47	1.07312	602	1	top1	0.17	4.4e-05	-1.07312	0.283219	0.0999347
Brain_Amygdala	./WEIGHTS//Brain_Amygdala/Brain_Amygdala.ENSG00000126005.11.wgt.RDat	MMP24-AS1	20	33804265	33865934	0.598886	rs13037376	-4.15	rs6060341	0.331	-5.72	1.169	344	4	lasso	0.34	1.5e-09	-1.073	0.283271	0.0999857
Brain_Amygdala	./WEIGHTS//Brain_Amygdala/Brain_Amygdala.ENSG00000134369.11.wgt.RDat	NAV1	1	201598532	201796102	0.083784	rs2820327	-3.33	rs10920205	0.000436	-2.84	-1.072	618	1	top1	0.00044	0.31	1.072	0.28372	0.100177
Brain_Amygdala	./WEIGHTS//Brain_Amygdala/Brain_Amygdala.ENSG00000259515.1.wgt.RDat	RP11-365N19.2	14	103400181	103403514	0.112941	rs3759567	3	rs11627052	-0.009256	3.05	1.072	341	1	lasso	0.014	0.14	1.072	0.28372	0.10021
Brain_Amygdala	./WEIGHTS//Brain_Amygdala/Brain_Amygdala.ENSG00000214293.4.wgt.RDat	RSBN1L-AS1	7	77286977	77325582	0.482051	rs2190097	-4.22	rs10499835	0.276	-5.42	-0.866	518	38	enet	0.32	5.8e-09	1.07181	0.284	0.100341
Brain_Amygdala	./WEIGHTS//Brain_Amygdala/Brain_Amygdala.ENSG00000138193.10.wgt.RDat	PLCE1	10	95753746	96092580	0.092804	rs1147647	-3.18	rs10882378	0.027724	-3.15	-1.072	427	1	top1	0.028	0.067	1.072	0.284	0.100374
Brain_Amygdala	./WEIGHTS//Brain_Amygdala/Brain_Amygdala.ENSG00000176472.6.wgt.RDat	ZNF575	19	44029649	44040282	0.15844	rs11083708	-3.29	rs436790	-0.0116	-2.85	2.476	381	1	lasso	0.0049	0.24	-2.476	0.013286	0.100417
Brain_Amygdala	./WEIGHTS//Brain_Amygdala/Brain_Amygdala.ENSG00000174669.7.wgt.RDat	SLC29A2	11	66129992	66139685	0.096854	rs472518	3.49	rs523583	-0.00509	-3.04	-2.477	293	1	top1	-0.0051	0.45	2.477	0.013249	0.100472
Brain_Amygdala	./WEIGHTS//Brain_Amygdala/Brain_Amygdala.ENSG00000272279.1.wgt.RDat	RP11-157J24.2	6	1528599	1529146	0.67419	rs4959621	3.17	rs13209741	0.441	6.44	-0.7578	705	6	lasso	0.5	1e-14	-1.07045	0.284415	0.100553
Brain_Amygdala	./WEIGHTS//Brain_Amygdala/Brain_Amygdala.ENSG00000042317.12.wgt.RDat	SPATA7	14	88851268	88936694	0.493621	rs17124400	3.91	rs2401751	0.324581	-5.68	1.07	465	1	top1	0.32	5.1e-09	-1.07	0.284619	0.100658
Brain_Amygdala	./WEIGHTS//Brain_Amygdala/Brain_Amygdala.ENSG00000233448.2.wgt.RDat	PMS2P9	7	76669261	76673093	0.458871	rs2190097	-4.22	rs2868248	0.193	4.29	-1.07	252	1	top1	0.19	1.2e-05	-1.07	0.285	0.100826
Brain_Amygdala	./WEIGHTS//Brain_Amygdala/Brain_Amygdala.ENSG00000169684.9.wgt.RDat	CHRNA5	15	78857862	78887611	0.423378	rs4243078	2.37	rs12591557	0.305656	5.77	1.15	430	10	lasso	0.32	5.1e-09	1.06838	0.285	0.100859
Brain_Amygdala	./WEIGHTS//Brain_Amygdala/Brain_Amygdala.ENSG00000083799.13.wgt.RDat	CYLD	16	50775961	50835846	0.06314	rs12918551	4.21	rs4785492	-0.010037	-2.65	-0.954	433	12	enet	-0.0083	0.59	1.06933	0.285	0.100892
Brain_Amygdala	./WEIGHTS//Brain_Amygdala/Brain_Amygdala.ENSG00000215835.2.wgt.RDat	RP11-9L18.2	1	166244866	166246834	0.211449	rs10918295	-3.27	rs4657489	0.0337	3.62	1.069	513	1	top1	0.034	0.049	1.069	0.28507	0.100949
Brain_Amygdala	./WEIGHTS//Brain_Amygdala/Brain_Amygdala.ENSG00000176542.5.wgt.RDat	KIAA2018	3	113367232	113415493	0.03484	rs3732783	2.82	rs17258900	0.0545	2.71	-0.8023	412	412	blup	0.055	0.016	-1.06899	0.28507	0.100982
Brain_Amygdala	./WEIGHTS//Brain_Amygdala/Brain_Amygdala.ENSG00000225872.2.wgt.RDat	AC002398.5	19	36279778	36288787	0.360856	rs2239512	3.24	rs11667696	-0.00137	-3.65	-0.298	417	16	enet	0.047	0.025	1.06878	0.28517	0.10105
Brain_Amygdala	./WEIGHTS//Brain_Amygdala/Brain_Amygdala.ENSG00000110104.7.wgt.RDat	CCDC86	11	60609544	60618238	0.20847	rs1804972	2.59	rs10792297	-0.00584	-2.89	-0.622	427	427	blup	0.0081	0.2	-1.06826	0.285402	0.101166
Brain_Amygdala	./WEIGHTS//Brain_Amygdala/Brain_Amygdala.ENSG00000095370.15.wgt.RDat	SH2D3C	9	130500596	130541020	0.131172	rs10987740	3.32	rs10987671	0.00173	-3.42	1.068	380	1	top1	0.0017	0.29	-1.06803	0.285506	0.101235
Brain_Amygdala	./WEIGHTS//Brain_Amygdala/Brain_Amygdala.ENSG00000138796.11.wgt.RDat	HADH	4	108910870	108956331	0.181499	rs719786	-2.41	rs2138029	-0.00534	2.57	1.068	378	1	lasso	0.002	0.28	1.068	0.285521	0.101274
Brain_Amygdala	./WEIGHTS//Brain_Amygdala/Brain_Amygdala.ENSG00000213976.3.wgt.RDat	CTD-2561J22.2	19	21565667	21569979	0.131232	rs12982134	1.92	rs8107999	0.0286	-3.04	1.068	287	1	top1	0.029	0.064	-1.068	0.285521	0.101306
Brain_Amygdala	./WEIGHTS//Brain_Amygdala/Brain_Amygdala.ENSG00000136010.9.wgt.RDat	ALDH1L2	12	105413568	105478355	0.202383	rs12822081	3.29	rs1196819	0.040318	3.54	2.471	677	1	top1	0.04	0.035	2.471	0.01347	0.101471
Brain_Amygdala	./WEIGHTS//Brain_Amygdala/Brain_Amygdala.ENSG00000259834.1.wgt.RDat	RP11-284N8.3	1	111196182	111199662	0.236953	rs12128502	3.44	rs815325	0.00134	-3.51	1.067	525	1	top1	0.0013	0.29	-1.067	0.285972	0.101499
Brain_Amygdala	./WEIGHTS//Brain_Amygdala/Brain_Amygdala.ENSG00000085231.9.wgt.RDat	TAF9	5	68646811	68665632	0.127227	rs7728611	2.46	rs6450035	0.00787	2.59	1.1122	226	2	lasso	0.013	0.15	1.066	0.286	0.101542
Brain_Amygdala	./WEIGHTS//Brain_Amygdala/Brain_Amygdala.ENSG00000145723.12.wgt.RDat	GIN1	5	102421704	102455852	0.135117	rs258240	-2.42	rs258142	0.0992	4.12	-1.066	319	1	top1	0.099	0.0017	-1.066	0.286	0.101575
Brain_Amygdala	./WEIGHTS//Brain_Amygdala/Brain_Amygdala.ENSG00000026103.15.wgt.RDat	FAS	10	90750414	90775542	0.557592	rs17476559	-3.44	rs7097572	0.393853	6.07	0.828	569	19	enet	0.42	8.1e-12	1.06637	0.286	0.101608
Brain_Amygdala	./WEIGHTS//Brain_Amygdala/Brain_Amygdala.ENSG00000005156.7.wgt.RDat	LIG3	17	33307513	33332083	0.348349	rs11657603	-3.2	rs11080308	0.0368	3.87	-1.369	490	490	blup	0.099	0.0017	-1.06662	0.286	0.101641
Brain_Amygdala	./WEIGHTS//Brain_Amygdala/Brain_Amygdala.ENSG00000116815.11.wgt.RDat	CD58	1	117057157	117113661	0.033289	rs17575616	2.79	rs12089467	-0.0117	2.88	1.626	421	421	blup	0.002	0.28	1.06662	0.286144	0.101725
Brain_Amygdala	./WEIGHTS//Brain_Amygdala/Brain_Amygdala.ENSG00000132294.9.wgt.RDat	EFR3A	8	132916335	133025889	0.164843	rs11783016	-3.31	rs1362530	0.014	-3.22	1.0661	547	1	top1	0.014	0.14	-1.0661	0.28639	0.101846
Brain_Amygdala	./WEIGHTS//Brain_Amygdala/Brain_Amygdala.ENSG00000119314.11.wgt.RDat	PTBP3	9	114980715	115095947	0.122162	rs13301075	3.58	rs3849130	-0.0112	-2.92	-1.635	457	23	enet	-0.0019	0.36	2.45682	0.014017	0.101881
Brain_Amygdala	./WEIGHTS//Brain_Amygdala/Brain_Amygdala.ENSG00000236404.4.wgt.RDat	RP11-125B21.2	9	2422702	2639858	0.090386	rs2376125	-2.96	rs7864942	0.116	4.04	-1.061	767	2	lasso	0.14	0.00025	-1.06522	0.286775	0.102016
Brain_Amygdala	./WEIGHTS//Brain_Amygdala/Brain_Amygdala.ENSG00000237877.2.wgt.RDat	AC097500.2	2	186897618	186947960	0.030232	rs10469727	-2.55	rs12999160	-0.010782	2.56	-2.455	284	1	lasso	0.0082	0.19	-2.455	0.014088	0.102071
Brain_Amygdala	./WEIGHTS//Brain_Amygdala/Brain_Amygdala.ENSG00000255435.2.wgt.RDat	RP11-770J1.3	11	118382626	118401368	0.170169	rs3181261	3.46	rs2156850	0.0183	-3.08	1.065	445	1	top1	0.018	0.11	-1.065	0.286876	0.102085
Brain_Amygdala	./WEIGHTS//Brain_Amygdala/Brain_Amygdala.ENSG00000230965.1.wgt.RDat	SNX18P13	21	15278281	15278809	0.03153	rs2822527	-3.05	rs1556276	0.106	3.43	1.065	278	1	top1	0.11	0.0012	1.065	0.286876	0.102118
Brain_Amygdala	./WEIGHTS//Brain_Amygdala/Brain_Amygdala.ENSG00000025708.8.wgt.RDat	TYMP	22	50964181	50968485	0.05921	rs6010044	2.96	rs3091397	0.0109	-2.84	2.457	318	1	lasso	0.017	0.12	-2.457	0.01401	0.102156
Brain_Amygdala	./WEIGHTS//Brain_Amygdala/Brain_Amygdala.ENSG00000269924.1.wgt.RDat	RP11-697N18.4	8	48439959	48440710	0.040995	rs28617698	-2.78	rs6986054	-0.00593	2.67	0.966	133	2	lasso	-0.0045	0.43	1.0649	0.2869	0.10216
Brain_Amygdala	./WEIGHTS//Brain_Amygdala/Brain_Amygdala.ENSG00000272940.1.wgt.RDat	CTA-384D8.33	22	51035581	51036028	0.07003	rs6010044	2.96	rs9616915	-0.00982	-2.99	1.919	286	286	blup	-0.0046	0.44	1.06489	0.286924	0.102201
Brain_Amygdala	./WEIGHTS//Brain_Amygdala/Brain_Amygdala.ENSG00000160862.8.wgt.RDat	AZGP1	7	99564343	99573780	0.071361	rs11761256	-2.82	rs34995835	-0.0111	2.57	0.559	266	4	lasso	-0.0068	0.52	1.06382	0.287	0.102261
Brain_Amygdala	./WEIGHTS//Brain_Amygdala/Brain_Amygdala.ENSG00000148498.11.wgt.RDat	PARD3	10	34398488	35104253	0.022646	rs3844127	-1.99	rs2031335	0.098186	-3.26	-1.0656	322	1	top1	0.098	0.0018	1.0656	0.287	0.102294
Brain_Amygdala	./WEIGHTS//Brain_Amygdala/Brain_Amygdala.ENSG00000271967.1.wgt.RDat	RP11-134K13.4	6	71306141	71306683	0.270118	rs2747703	2.8	rs12198920	0.197	-4.82	2.467	494	1	top1	0.2	9.8e-06	-2.467	0.013625	0.1023
Brain_Amygdala	./WEIGHTS//Brain_Amygdala/Brain_Amygdala.ENSG00000115761.11.wgt.RDat	NOL10	2	10710892	10830101	0.332613	rs1198855	3.31	rs6721857	-0.002671	3.78	-0.192	626	36	enet	0.083	0.004	-1.0647	0.287005	0.102329
Brain_Amygdala	./WEIGHTS//Brain_Amygdala/Brain_Amygdala.ENSG00000214530.3.wgt.RDat	STARD10	11	72465774	72504726	0.480104	rs7952074	2.56	rs3862796	0.286	5.46	1.113	340	4	lasso	0.3	2e-08	1.06471	0.287007	0.102363
Brain_Amygdala	./WEIGHTS//Brain_Amygdala/Brain_Amygdala.ENSG00000089195.10.wgt.RDat	TRMT6	20	5917881	5931182	0.264473	rs6139748	3.24	rs805725	-0.00589	-3.24	0.0935	603	3	lasso	0.002	0.28	-1.06427	0.287205	0.102467
Brain_Amygdala	./WEIGHTS//Brain_Amygdala/Brain_Amygdala.ENSG00000237361.2.wgt.RDat	LINC01071	13	44974386	44980120	0.202075	rs9533817	3.17	rs17066209	0.029	-2.99	2.457	450	1	top1	0.029	0.062	-2.457	0.01401	0.102485
Brain_Amygdala	./WEIGHTS//Brain_Amygdala/Brain_Amygdala.ENSG00000146242.5.wgt.RDat	TPBG	6	83072923	83080545	0.144441	rs12203649	2.77	rs507500	-0.0112	-3.24	-0.178	373	373	blup	0.024	0.08	1.06406	0.287302	0.102535
Brain_Amygdala	./WEIGHTS//Brain_Amygdala/Brain_Amygdala.ENSG00000114857.13.wgt.RDat	NKTR	3	42642106	42690227	0.057416	rs11129989	-2.57	rs4549	-0.0117	-2.94	-1.064	473	1	lasso	-0.0021	0.37	1.064	0.28733	0.102578
Brain_Amygdala	./WEIGHTS//Brain_Amygdala/Brain_Amygdala.ENSG00000184619.3.wgt.RDat	KRBA2	17	8271955	8280029	0.266599	rs4791641	3.97	rs11078738	0.0664	-3.26	2.457	455	1	top1	0.066	0.0091	-2.457	0.014	0.102742
Brain_Amygdala	./WEIGHTS//Brain_Amygdala/Brain_Amygdala.ENSG00000198954.4.wgt.RDat	KIAA1279	10	70748487	70776738	0.035024	rs17557564	-3.79	rs16925839	-0.007016	-2.94	1.953	438	2	lasso	-0.004	0.42	-1.06219	0.288	0.10285
Brain_Amygdala	./WEIGHTS//Brain_Amygdala/Brain_Amygdala.ENSG00000161265.10.wgt.RDat	U2AF1L4	19	36233365	36235882	0.356463	rs9807812	-3.08	rs11671004	-0.00353	-2.84	0.358	435	21	enet	0.029	0.063	-1.06165	0.288394	0.103024
Brain_Amygdala	./WEIGHTS//Brain_Amygdala/Brain_Amygdala.ENSG00000256193.1.wgt.RDat	LINC00507	12	128399917	128436097	0.273804	rs11059559	-4.42	rs1910311	-0.009072	3.36	-2.4088	658	3	lasso	-0.00014	0.32	-2.45852	0.01395	0.10304
Brain_Amygdala	./WEIGHTS//Brain_Amygdala/Brain_Amygdala.ENSG00000244701.1.wgt.RDat	RP5-894A10.2	7	141352181	141356527	0.270784	rs217007	3.44	rs1181723	-0.0116	-2.95	0.6371	444	444	blup	-0.009	0.63	-2.45676	0.014	0.103074
Brain_Amygdala	./WEIGHTS//Brain_Amygdala/Brain_Amygdala.ENSG00000167094.11.wgt.RDat	TTC16	9	130479239	130493802	0.256291	rs10987740	3.32	rs10819315	0.000228	3.06	0.5905	368	368	blup	0.014	0.14	-1.0612	0.288598	0.10313
Brain_Amygdala	./WEIGHTS//Brain_Amygdala/Brain_Amygdala.ENSG00000153827.9.wgt.RDat	TRIP12	2	230628554	230787955	0.100312	rs7589154	-3.03	rs4364013	-0.0045	-2.82	0.082	467	24	enet	0.017	0.12	-1.0611	0.288655	0.103184
Brain_Amygdala	./WEIGHTS//Brain_Amygdala/Brain_Amygdala.ENSG00000135932.6.wgt.RDat	CAB39	2	231577560	231685790	0.255665	rs4972977	-3.14	rs9288668	-0.006777	-3.28	-1.014	505	5	enet	-0.0048	0.45	2.4615	0.013835	0.103195
Brain_Amygdala	./WEIGHTS//Brain_Amygdala/Brain_Amygdala.ENSG00000242349.1.wgt.RDat	NPPA-AS1	1	11903761	11908136	0.714694	rs11121742	3.17	rs5067	0.139	-5.59	-1.882	477	23	enet	0.29	3.5e-08	2.46024	0.013884	0.103223
Brain_Amygdala	./WEIGHTS//Brain_Amygdala/Brain_Amygdala.ENSG00000162367.7.wgt.RDat	TAL1	1	47681962	47697892	0.152611	rs2056898	2.64	rs515146	-0.0039	2.98	1.061	408	1	top1	-0.0039	0.42	1.061	0.28869	0.10323
Brain_Amygdala	./WEIGHTS//Brain_Amygdala/Brain_Amygdala.ENSG00000165282.9.wgt.RDat	PIGO	9	35088685	35096591	0.090438	rs10814130	-2.83	rs565070	0.119	-3.93	-1.061	335	1	top1	0.12	0.00063	1.061	0.28869	0.103263
Brain_Amygdala	./WEIGHTS//Brain_Amygdala/Brain_Amygdala.ENSG00000204677.6.wgt.RDat	FAM153C	5	177433406	177482560	0.215501	rs28404158	3.68	rs11960651	-0.0112	2.98	2.461	365	3	lasso	-0.0058	0.48	2.4637	0.0138	0.103273
Brain_Amygdala	./WEIGHTS//Brain_Amygdala/Brain_Amygdala.ENSG00000234782.2.wgt.RDat	RP11-442A13.1	9	120845142	120845660	0.249225	rs7036491	-2.57	rs2296943	0.0502	-3.81	0.884	538	6	lasso	0.15	0.00011	-1.06061	0.288869	0.10336
Brain_Amygdala	./WEIGHTS//Brain_Amygdala/Brain_Amygdala.ENSG00000147573.12.wgt.RDat	TRIM55	8	67039131	67087720	0.043156	rs6472222	-3.42	rs6991418	-0.00499	3.21	-1.0364	342	342	blup	0.0099	0.18	2.4585	0.01395	0.103375
Brain_Amygdala	./WEIGHTS//Brain_Amygdala/Brain_Amygdala.ENSG00000254353.1.wgt.RDat	RP11-195E2.4	5	70328995	70330227	0.398996	rs715748	1.13	rs4976210	0.087	4.07	-0.8459	40	40	blup	0.13	0.00037	-1.0613	0.289	0.10344
Brain_Amygdala	./WEIGHTS//Brain_Amygdala/Brain_Amygdala.ENSG00000234215.2.wgt.RDat	RP5-942I16.1	7	69060944	69062434	0.139636	rs7790458	2.1	rs7793984	-0.00752	-2.47	1.3634	278	278	blup	0.0061	0.22	-1.06054	0.289	0.103474
Brain_Amygdala	./WEIGHTS//Brain_Amygdala/Brain_Amygdala.ENSG00000234235.1.wgt.RDat	BOK-AS1	2	242483818	242484259	0.072811	rs2305076	-3.15	rs12694993	0.005021	-2.86	-1.57	325	2	lasso	0.0094	0.18	1.0599	0.289197	0.103578
Brain_Amygdala	./WEIGHTS//Brain_Amygdala/Brain_Amygdala.ENSG00000237412.2.wgt.RDat	PRSS56	2	233385173	233390422	0.223979	rs6727341	3.13	rs10169752	-0.006197	-3.16	0.549	429	429	blup	0.015	0.13	1.0594	0.28942	0.103691
Brain_Amygdala	./WEIGHTS//Brain_Amygdala/Brain_Amygdala.ENSG00000117525.9.wgt.RDat	F3	1	94994781	95007356	0.027941	rs841675	-3.02	rs6667206	0.0086	3.06	1.059	539	1	top1	0.0086	0.19	1.059	0.2896	0.103789
Brain_Amygdala	./WEIGHTS//Brain_Amygdala/Brain_Amygdala.ENSG00000243970.1.wgt.RDat	PPIEL	1	39997510	40024379	0.280056	rs7539279	4.86	rs3806428	0.0048	-3.2	-1.05887	390	1	top1	0.0048	0.24	1.05887	0.289657	0.103842
Brain_Amygdala	./WEIGHTS//Brain_Amygdala/Brain_Amygdala.ENSG00000140319.6.wgt.RDat	SRP14	15	40327940	40331389	0.126951	rs4566130	-3.18	rs2291619	0.03269	3.42	-1.059	446	1	top1	0.033	0.051	-1.059	0.29	0.103999
Brain_Amygdala	./WEIGHTS//Brain_Amygdala/Brain_Amygdala.ENSG00000161912.13.wgt.RDat	ADCY10P1	6	41068761	41108571	0.634148	rs9369235	3.64	rs878998	0.27	5.01	-1.214	567	13	lasso	0.28	1e-07	-1.05805	0.290034	0.104044
Brain_Amygdala	./WEIGHTS//Brain_Amygdala/Brain_Amygdala.ENSG00000152661.7.wgt.RDat	GJA1	6	121756838	121770873	0.082631	rs4946574	2.19	rs4584022	-0.000107	-2.79	-1.058	336	1	lasso	0.0018	0.28	1.058	0.290055	0.104085
Brain_Amygdala	./WEIGHTS//Brain_Amygdala/Brain_Amygdala.ENSG00000136888.6.wgt.RDat	ATP6V1G1	9	117350026	117360653	0.200475	rs1982850	-3.26	rs16931995	-0.00884	-3.69	0.4715	686	686	blup	0.06	0.013	1.0577	0.290191	0.104168
Brain_Amygdala	./WEIGHTS//Brain_Amygdala/Brain_Amygdala.ENSG00000182109.3.wgt.RDat	RP11-69E11.4	1	39987952	40011859	0.389313	rs7539279	4.86	rs3131644	0.0592	-3.97	-0.61724	382	5	lasso	0.25	4.2e-07	1.0576	0.290238	0.104218
Brain_Amygdala	./WEIGHTS//Brain_Amygdala/Brain_Amygdala.ENSG00000237101.1.wgt.RDat	RP11-365O16.6	1	224407315	224415745	0.216576	rs10916583	2.56	rs10799541	0.0172	3.51	-1.49035	350	4	lasso	0.031	0.055	-2.44407	0.014523	0.104227
Brain_Amygdala	./WEIGHTS//Brain_Amygdala/Brain_Amygdala.ENSG00000233639.1.wgt.RDat	AC018730.1	2	105424030	105469641	0.128504	rs6743147	-3.46	rs6709948	-0.010965	3.06	-0.95394	409	6	lasso	-0.0026	0.38	-1.0575	0.290278	0.104266
Brain_Amygdala	./WEIGHTS//Brain_Amygdala/Brain_Amygdala.ENSG00000213197.3.wgt.RDat	AC012066.1	2	153246451	153247144	0.168624	rs2102902	-3.23	rs10172230	-0.005986	-2.95	0.073	434	434	blup	0.042	0.032	2.4359	0.014855	0.104306
Brain_Amygdala	./WEIGHTS//Brain_Amygdala/Brain_Amygdala.ENSG00000100842.8.wgt.RDat	EFS	14	23825611	23834961	0.001441	rs10139011	-2.77	rs7150257	0.002828	2.88	0.4352	460	459	blup	0.068	0.0084	-1.05731	0.290369	0.104332
Brain_Amygdala	./WEIGHTS//Brain_Amygdala/Brain_Amygdala.ENSG00000128262.4.wgt.RDat	POM121L9P	22	24647796	24661493	0.13545	rs16978673	3.6	rs738811	0.0163	-3.07	-1.739	356	356	blup	0.019	0.11	2.44135	0.014633	0.104358
Brain_Amygdala	./WEIGHTS//Brain_Amygdala/Brain_Amygdala.ENSG00000125977.6.wgt.RDat	EIF2S2	20	32676104	32700138	0.327925	rs6579167	-4.17	rs9679764	-0.00433	-2.98	0.495	280	280	blup	0.056	0.016	2.44244	0.014588	0.104364
Brain_Amygdala	./WEIGHTS//Brain_Amygdala/Brain_Amygdala.ENSG00000251621.1.wgt.RDat	AC009487.5	2	162284952	162285285	0.049751	rs6432686	2.61	rs6432686	-0.004542	2.71	2.612	360	4	lasso	0.025	0.077	2.4458	0.014452	0.104376
Brain_Amygdala	./WEIGHTS//Brain_Amygdala/Brain_Amygdala.ENSG00000005194.10.wgt.RDat	CIAPIN1	16	57462081	57481348	0.00556	rs2923138	-2.55	rs2896940	0.007491	-2.86	-2.444	579	1	top1	0.0075	0.2	2.444	0.0145	0.104391
Brain_Amygdala	./WEIGHTS//Brain_Amygdala/Brain_Amygdala.ENSG00000117362.8.wgt.RDat	APH1A	1	150237804	150241980	0.104093	rs3738319	3.51	rs17581597	-0.00544	-2.78	-1.7642	244	2	lasso	0.041	0.033	2.43634	0.014837	0.104502
Brain_Amygdala	./WEIGHTS//Brain_Amygdala/Brain_Amygdala.ENSG00000196912.8.wgt.RDat	ANKRD36B	2	98108978	98206428	0.317598	rs11692435	-2.09	rs5865	-0.011664	3.38	-0.927	121	10	enet	0.047	0.025	-1.0564	0.290795	0.104519
Brain_Amygdala	./WEIGHTS//Brain_Amygdala/Brain_Amygdala.ENSG00000118369.8.wgt.RDat	USP35	11	77899869	77925757	0.190304	rs10793334	2.22	rs10793321	0.0441	3.64	1.568	350	350	blup	0.088	0.003	1.056	0.290967	0.104614
Brain_Amygdala	./WEIGHTS//Brain_Amygdala/Brain_Amygdala.ENSG00000136098.12.wgt.RDat	NEK3	13	52706775	52733996	0.05319	rs4301905	-4.43	rs932911	-0.0101	-2.63	2.437	339	1	lasso	0.0015	0.29	-2.437	0.01481	0.104636
Brain_Amygdala	./WEIGHTS//Brain_Amygdala/Brain_Amygdala.ENSG00000136531.9.wgt.RDat	SCN2A	2	166095912	166248818	0.001863	rs13385399	-2.4	rs16850914	0.047555	2.76	-1.056	391	1	top1	0.048	0.024	-1.056	0.290968	0.104648
Brain_Amygdala	./WEIGHTS//Brain_Amygdala/Brain_Amygdala.ENSG00000100302.6.wgt.RDat	RASD2	22	35936915	35950048	0.1063	rs5999989	-3.17	rs134239	-0.0108	-2.93	1.056	480	1	lasso	0.015	0.13	-1.056	0.290968	0.104681
Brain_Amygdala	./WEIGHTS//Brain_Amygdala/Brain_Amygdala.ENSG00000169894.13.wgt.RDat	MUC3A	7	100547187	100611022	0.14206	rs1734907	2.9	rs11768465	0.00559	3.26	-0.9853	339	338	blup	0.072	0.007	-1.05689	0.291	0.104726
Brain_Amygdala	./WEIGHTS//Brain_Amygdala/Brain_Amygdala.ENSG00000178445.8.wgt.RDat	GLDC	9	6532464	6645650	0.00193	rs12236185	2.8	rs12003442	0.00442	-2.82	-2.021	555	555	blup	0.039	0.036	1.05542	0.291233	0.104844
Brain_Amygdala	./WEIGHTS//Brain_Amygdala/Brain_Amygdala.ENSG00000171806.7.wgt.RDat	METTL18	1	169761670	169764107	0.297458	rs629421	-3.25	rs12135361	0.142	-4.96	-1.93	559	17	lasso	0.19	1.7e-05	2.43724	0.0148	0.104891
Brain_Amygdala	./WEIGHTS//Brain_Amygdala/Brain_Amygdala.ENSG00000177963.8.wgt.RDat	RIC8A	11	207511	215113	0.287828	rs752306	-3.75	rs1128322	0.0134	3.48	2.405	280	10	enet	0.038	0.038	1.05512	0.291373	0.104928
Brain_Amygdala	./WEIGHTS//Brain_Amygdala/Brain_Amygdala.ENSG00000267128.1.wgt.RDat	RNF157-AS1	17	74136646	74150731	0.061829	rs34208166	3.2	rs4789264	-0.00858	-2.93	2.432	391	1	lasso	0.03	0.059	-2.432	0.015	0.105
Brain_Amygdala	./WEIGHTS//Brain_Amygdala/Brain_Amygdala.ENSG00000117245.8.wgt.RDat	KIF17	1	20990507	21044510	0.15439	rs1985278	2.71	rs666371	0.18	-4.49	2.43789	438	1	top1	0.18	2.5e-05	-2.43789	0.014773	0.105027
Brain_Amygdala	./WEIGHTS//Brain_Amygdala/Brain_Amygdala.ENSG00000232287.2.wgt.RDat	SLC6A1-AS1	3	11047784	11060910	0.140454	rs892606	3.21	rs11708202	-0.0112	3.28	-0.85	528	4	lasso	-0.0079	0.57	-1.05443	0.29169	0.105076
Brain_Amygdala	./WEIGHTS//Brain_Amygdala/Brain_Amygdala.ENSG00000137726.11.wgt.RDat	FXYD6	11	117707693	117748201	0.152292	rs3889570	3.8	rs722729	-0.00737	3.06	-0.132	675	10	enet	-0.0063	0.5	-1.05429	0.29175	0.105131
Brain_Amygdala	./WEIGHTS//Brain_Amygdala/Brain_Amygdala.ENSG00000131711.10.wgt.RDat	MAP1B	5	71403061	71505395	0.201963	rs12186804	2.53	rs3828616	0.0909	3.78	1.054	450	1	top1	0.091	0.0026	1.054	0.292	0.105255
Brain_Amygdala	./WEIGHTS//Brain_Amygdala/Brain_Amygdala.ENSG00000262668.1.wgt.RDat	AJ003147.9	16	3238212	3274779	0.00703	rs2240144	3.56	rs2037983	-0.00794	-2.82	-0.789	403	403	blup	0.013	0.15	-1.05342	0.292	0.105288
Brain_Amygdala	./WEIGHTS//Brain_Amygdala/Brain_Amygdala.ENSG00000227304.3.wgt.RDat	RP11-791G16.2	4	83415939	83417431	0.235227	rs1443767	-3.23	rs7671690	-0.00938	3.45	-0.173	451	451	blup	0.012	0.16	1.0537	0.292022	0.10533
Brain_Amygdala	./WEIGHTS//Brain_Amygdala/Brain_Amygdala.ENSG00000023608.4.wgt.RDat	SNAPC1	14	62229075	62263146	0.120535	rs217689	3.43	rs1254930	0.016778	2.87	-2.5446	525	2	lasso	0.019	0.11	-2.42973	0.01511	0.105446
Brain_Amygdala	./WEIGHTS//Brain_Amygdala/Brain_Amygdala.ENSG00000163513.13.wgt.RDat	TGFBR2	3	30647994	30735634	0.135808	rs13098268	-4.01	rs6785358	0.0573	3.34	1.053	541	1	top1	0.057	0.015	1.053	0.29234	0.105478
Brain_Amygdala	./WEIGHTS//Brain_Amygdala/Brain_Amygdala.ENSG00000242852.2.wgt.RDat	ZNF709	19	12571998	12624668	0.112427	rs9384	3.77	rs17469542	0.028	3.28	-1.0528	283	1	top1	0.028	0.066	-1.05285	0.29241	0.105537
Brain_Amygdala	./WEIGHTS//Brain_Amygdala/Brain_Amygdala.ENSG00000154188.5.wgt.RDat	ANGPT1	8	108261721	108510283	0.255225	rs2934939	-3.33	rs7816923	-0.00897	3.21	2.678	463	463	blup	0.032	0.053	2.4282	0.01517	0.105541
Brain_Amygdala	./WEIGHTS//Brain_Amygdala/Brain_Amygdala.ENSG00000081760.12.wgt.RDat	AACS	12	125549925	125627873	0.50431	rs7300408	-3.47	rs11058046	0.008207	3.15	0.308	543	543	blup	0.014	0.14	1.0526	0.29252	0.105611
Brain_Amygdala	./WEIGHTS//Brain_Amygdala/Brain_Amygdala.ENSG00000254680.1.wgt.RDat	RP11-265D17.2	11	12282973	12284720	0.086369	rs11022344	-2.98	rs11022039	-0.00205	-3.03	1.0522	688	1	lasso	0.0053	0.23	-1.0522	0.292708	0.105712
Brain_Amygdala	./WEIGHTS//Brain_Amygdala/Brain_Amygdala.ENSG00000171204.8.wgt.RDat	TMEM126B	11	85339629	85347580	0.032884	rs17148090	3.82	rs290193	-0.00765	-2.73	1.052	345	1	lasso	0.031	0.057	-1.052	0.2928	0.105779
Brain_Amygdala	./WEIGHTS//Brain_Amygdala/Brain_Amygdala.ENSG00000231742.1.wgt.RDat	RP11-112L6.4	20	48789087	48793096	0.251056	rs1076693	2.76	rs6020311	0.191	4.27	1.052	431	1	top1	0.19	1.4e-05	1.052	0.2928	0.105813
Brain_Amygdala	./WEIGHTS//Brain_Amygdala/Brain_Amygdala.ENSG00000113249.8.wgt.RDat	HAVCR1	5	156456424	156486130	0.065516	rs284438	2.14	rs17659250	-0.0105	-2.67	1.052	470	1	lasso	0.046	0.026	-1.052	0.293	0.105919
Brain_Amygdala	./WEIGHTS//Brain_Amygdala/Brain_Amygdala.ENSG00000196542.4.wgt.RDat	SPTSSB	3	161062580	161090668	0.118346	rs16833074	-2.81	rs1450522	0.0376	3.17	-2.347	379	3	lasso	0.04	0.035	-2.40737	0.01607	0.105969
Brain_Amygdala	./WEIGHTS//Brain_Amygdala/Brain_Amygdala.ENSG00000156831.3.wgt.RDat	NSMCE2	8	126104083	126379362	0.487527	rs6981365	-3.3	rs10956248	-0.00752	3.62	-1.484	492	492	blup	0.05	0.021	-1.0512	0.29315	0.106007
Brain_Amygdala	./WEIGHTS//Brain_Amygdala/Brain_Amygdala.ENSG00000166262.11.wgt.RDat	FAM227B	15	49619159	49913128	0.094403	rs2457228	3.06	rs4356419	-0.00986	-3.05	-2.454	362	8	enet	0.017	0.12	2.4127	0.0158	0.106032
Brain_Amygdala	./WEIGHTS//Brain_Amygdala/Brain_Amygdala.ENSG00000061918.8.wgt.RDat	GUCY1B3	4	156680144	156728743	0.106782	rs4234893	3.72	rs6836081	-0.00684	2.79	2.227	465	3	lasso	0.023	0.084	2.4156	0.01571	0.106054
Brain_Amygdala	./WEIGHTS//Brain_Amygdala/Brain_Amygdala.ENSG00000273198.1.wgt.RDat	GS1-304P7.3	1	186490905	186491436	0.282029	rs4648310	-3.36	rs6425031	0.142	-4.43	1.051	385	1	top1	0.14	0.00019	-1.051	0.293259	0.10608
Brain_Amygdala	./WEIGHTS//Brain_Amygdala/Brain_Amygdala.ENSG00000269378.1.wgt.RDat	ITGB1P1	19	14732446	14733054	0.249961	rs4528684	-3.64	rs10221538	0.00518	3.44	-0.0431	432	432	blup	0.01	0.17	2.40797	0.016041	0.106085
Brain_Amygdala	./WEIGHTS//Brain_Amygdala/Brain_Amygdala.ENSG00000183929.6.wgt.RDat	DUSP5P1	1	228744885	228788150	0.023001	rs241341	2.86	rs12749124	-0.00699	-2.79	2.422	398	1	lasso	0.0073	0.2	-2.422	0.015435	0.106086
Brain_Amygdala	./WEIGHTS//Brain_Amygdala/Brain_Amygdala.ENSG00000175189.3.wgt.RDat	INHBC	12	57828543	57844611	0.002884	rs1021469	-3.37	rs703846	-0.011731	2.55	1.6897	339	339	blup	0.0092	0.18	-2.42526	0.0153	0.10612
Brain_Amygdala	./WEIGHTS//Brain_Amygdala/Brain_Amygdala.ENSG00000257877.1.wgt.RDat	RP3-462E2.3	12	112250597	112251224	0.138006	rs11611548	3.05	rs11066089	0.04339	-3.36	-2.409	206	1	top1	0.043	0.03	2.409	0.016	0.106122
Brain_Amygdala	./WEIGHTS//Brain_Amygdala/Brain_Amygdala.ENSG00000231419.2.wgt.RDat	LINC00689	7	158799213	158820865	0.122468	rs4484634	-3.52	rs1124425	0.0487	3.48	-2.4232	335	1	top1	0.049	0.022	-2.42316	0.0154	0.106167
Brain_Amygdala	./WEIGHTS//Brain_Amygdala/Brain_Amygdala.ENSG00000176597.7.wgt.RDat	B3GNT5	3	182971032	183016292	0.116158	rs11919592	-2.96	rs1133034	0.0289	3.53	-2.414	380	1	lasso	0.076	0.0055	-2.414	0.01578	0.106212
Brain_Amygdala	./WEIGHTS//Brain_Amygdala/Brain_Amygdala.ENSG00000267750.1.wgt.RDat	AC003102.3	17	42376942	42388823	0.029827	rs8070598	-3.37	rs16971000	-0.0103	-2.75	2.41942	341	1	lasso	0.031	0.055	-2.41942	0.0155	0.106212
Brain_Amygdala	./WEIGHTS//Brain_Amygdala/Brain_Amygdala.ENSG00000197580.7.wgt.RDat	BCO2	11	112046190	112095422	0.168981	rs11214127	2.85	rs360712	0.165	-4.39	1.925	384	4	enet	0.18	2e-05	-2.42374	0.015362	0.106227
Brain_Amygdala	./WEIGHTS//Brain_Amygdala/Brain_Amygdala.ENSG00000170891.6.wgt.RDat	CYTL1	4	5016313	5021199	0.095433	rs7666443	-3.06	rs11729359	-0.0115	-3.34	1.2161	615	615	blup	0.014	0.14	-1.0502	0.293626	0.106247
Brain_Amygdala	./WEIGHTS//Brain_Amygdala/Brain_Amygdala.ENSG00000121766.10.wgt.RDat	ZCCHC17	1	31769842	31837783	0.183075	rs7520468	3.47	rs12087046	0.00366	-3.44	0.848	417	39	enet	0.15	0.00016	-2.4159	0.015696	0.106275
Brain_Amygdala	./WEIGHTS//Brain_Amygdala/Brain_Amygdala.ENSG00000152092.11.wgt.RDat	ASTN1	1	176826438	177134109	0.117674	rs2861813	-3.79	rs7543021	-0.00795	2.8	-2.402	460	1	top1	-0.0079	0.57	-2.402	0.016306	0.106293
Brain_Amygdala	./WEIGHTS//Brain_Amygdala/Brain_Amygdala.ENSG00000040933.11.wgt.RDat	INPP4A	2	99061317	99210853	0.020702	rs7588222	-3.53	rs6744417	-0.010884	2.47	-0.514	316	316	blup	0.007	0.21	-2.4191	0.01556	0.106303
Brain_Amygdala	./WEIGHTS//Brain_Amygdala/Brain_Amygdala.ENSG00000261188.1.wgt.RDat	CTA-445C9.14	22	26908503	26910534	0.22192	rs16981495	3.77	rs929131	0.0346	-4.05	-2.405	772	1	top1	0.035	0.047	2.405	0.016172	0.106333
Brain_Amygdala	./WEIGHTS//Brain_Amygdala/Brain_Amygdala.ENSG00000246859.2.wgt.RDat	STARD4-AS1	5	110847924	111075423	0.222432	rs10515433	-2.83	rs3797730	-0.00153	3.36	-0.121	460	18	enet	0.068	0.0085	-2.411	0.0159	0.10639
Brain_Amygdala	./WEIGHTS//Brain_Amygdala/Brain_Amygdala.ENSG00000160703.11.wgt.RDat	NLRX1	11	119037277	119054725	0.104879	rs10750156	2.51	rs12417736	-0.00923	2.87	-1.367	385	385	blup	0.0006	0.31	-1.04945	0.293969	0.106405
Brain_Amygdala	./WEIGHTS//Brain_Amygdala/Brain_Amygdala.ENSG00000248568.1.wgt.RDat	KRT8P48	5	146085944	146087163	0.089904	rs160970	3	rs17447299	-0.0118	3.11	-1.1772	444	444	blup	0.014	0.14	-2.41	0.016	0.106433
Brain_Amygdala	./WEIGHTS//Brain_Amygdala/Brain_Amygdala.ENSG00000050327.10.wgt.RDat	ARHGEF5	7	144052381	144077725	0.210163	rs6464580	2.53	rs720475	0.0223	3.22	-1.05	339	1	top1	0.022	0.089	-1.05	0.294	0.10645
Brain_Amygdala	./WEIGHTS//Brain_Amygdala/Brain_Amygdala.ENSG00000213214.3.wgt.RDat	ARHGEF35	7	143883176	143885488	0.006292	rs6464598	-2.61	rs720475	0.0443	3.33	-1.05	296	1	lasso	0.061	0.012	-1.05	0.294	0.106484
Brain_Amygdala	./WEIGHTS//Brain_Amygdala/Brain_Amygdala.ENSG00000088682.9.wgt.RDat	COQ9	16	57481441	57495187	0.25765	rs2923138	-2.55	rs10500405	-0.002829	-2.93	2.086	579	579	blup	-0.0015	0.35	1.04957	0.294	0.106518
Brain_Amygdala	./WEIGHTS//Brain_Amygdala/Brain_Amygdala.ENSG00000182718.12.wgt.RDat	ANXA2	15	60639333	60695082	0.204152	rs17270069	-3.34	rs2433025	0.006022	-3.28	-1.0408	538	538	blup	0.044	0.029	-2.40295	0.0163	0.106559
Brain_Amygdala	./WEIGHTS//Brain_Amygdala/Brain_Amygdala.ENSG00000249741.2.wgt.RDat	RP11-673E1.3	4	144832667	144833206	0.092341	rs1450242	-3.82	rs17019056	0.0171	3.01	-2.416	260	1	top1	0.017	0.12	-2.416	0.015692	0.106565
Brain_Amygdala	./WEIGHTS//Brain_Amygdala/Brain_Amygdala.ENSG00000259668.1.wgt.RDat	RP11-707P17.2	15	51749483	51752779	0.139452	rs1904430	-3.81	rs934632	-0.00764	-3.41	1.259	480	480	blup	-0.0015	0.35	-2.39969	0.0164	0.1066
Brain_Amygdala	./WEIGHTS//Brain_Amygdala/Brain_Amygdala.ENSG00000184445.7.wgt.RDat	KNTC1	12	123011793	123110943	0.13361	rs4759393	2.95	rs11058480	0.033367	-3.14	1.049	291	1	top1	0.033	0.05	-1.049	0.29418	0.106617
Brain_Amygdala	./WEIGHTS//Brain_Amygdala/Brain_Amygdala.ENSG00000161643.8.wgt.RDat	SIGLEC16	19	50472857	50479071	0.158868	rs1078446	-3.6	rs3786671	-0.0104	3.13	-0.915	337	337	blup	-0.0074	0.54	-1.04873	0.294304	0.106696
Brain_Amygdala	./WEIGHTS//Brain_Amygdala/Brain_Amygdala.ENSG00000101361.10.wgt.RDat	NOP56	20	2632791	2639039	0.161151	rs6049382	3.39	rs2422697	-0.0106	-2.96	1.415	576	576	blup	0.014	0.14	-2.39538	0.016603	0.1067
Brain_Amygdala	./WEIGHTS//Brain_Amygdala/Brain_Amygdala.ENSG00000203327.2.wgt.RDat	AC012358.7	2	55441523	55443262	0.219347	rs13416919	-3.32	rs7564091	-0.011328	3.22	1.658	505	6	lasso	-0.0097	0.68	2.3964	0.016557	0.106706
Brain_Amygdala	./WEIGHTS//Brain_Amygdala/Brain_Amygdala.ENSG00000168827.10.wgt.RDat	GFM1	3	158362067	158410364	0.134096	rs992089	-3.34	rs12497390	0.00145	-2.89	2.409	388	1	top1	0.0014	0.29	-2.409	0.016	0.106745
Brain_Amygdala	./WEIGHTS//Brain_Amygdala/Brain_Amygdala.ENSG00000132881.7.wgt.RDat	RSG1	1	16558195	16563657	0.054513	rs12119764	-3.09	rs4661745	-0.00183	-2.96	-2.657	318	2	lasso	0.00033	0.31	2.3921	0.016752	0.106753
Brain_Amygdala	./WEIGHTS//Brain_Amygdala/Brain_Amygdala.ENSG00000152465.13.wgt.RDat	NMT2	10	15144583	15210692	0.109549	rs17301063	-3.51	rs10906845	0.025293	-3.31	2.39	529	1	top1	0.025	0.076	-2.39	0.0168	0.10676
Brain_Amygdala	./WEIGHTS//Brain_Amygdala/Brain_Amygdala.ENSG00000163749.13.wgt.RDat	CCDC158	4	77234155	77343021	0.164165	rs2703147	3.19	rs7675593	0.014	-3.18	2.39	519	1	top1	0.014	0.14	-2.39	0.016848	0.106767
Brain_Amygdala	./WEIGHTS//Brain_Amygdala/Brain_Amygdala.ENSG00000214100.4.wgt.RDat	AC079776.2	2	130680435	130691890	0.452696	rs6707259	-2.99	rs6760544	0.080253	-4.17	-2.742	289	289	blup	0.12	0.00072	2.4162	0.015683	0.106823
Brain_Amygdala	./WEIGHTS//Brain_Amygdala/Brain_Amygdala.ENSG00000251775.1.wgt.RDat	ACA59	2	64110383	64110525	0.019116	rs329483	-3.13	rs4616468	-0.003803	-2.89	2.397	331	1	lasso	-0.0037	0.41	-2.397	0.01653	0.106835
Brain_Amygdala	./WEIGHTS//Brain_Amygdala/Brain_Amygdala.ENSG00000168216.6.wgt.RDat	LMBRD1	6	70385694	70507003	0.172002	rs9354871	-2.61	rs9454860	-0.0071	-2.75	2.398	483	1	top1	-0.0071	0.53	-2.398	0.016485	0.106847
Brain_Amygdala	./WEIGHTS//Brain_Amygdala/Brain_Amygdala.ENSG00000178252.13.wgt.RDat	WDR6	3	49044588	49053236	0.16109	rs12496747	3.68	rs12629759	0.102	4.46	-2.725	262	262	blup	0.14	0.00019	-2.39276	0.01672	0.106848
Brain_Amygdala	./WEIGHTS//Brain_Amygdala/Brain_Amygdala.ENSG00000135336.10.wgt.RDat	ORC3	6	88299839	88377169	0.2485	rs16878999	2.92	rs580486	0.00827	-2.87	1.048	443	1	top1	0.0083	0.19	-1.048	0.294639	0.106851
Brain_Amygdala	./WEIGHTS//Brain_Amygdala/Brain_Amygdala.ENSG00000127955.11.wgt.RDat	GNAI1	7	79763271	79848718	0.092052	rs2714703	3.1	rs17153672	-0.011	3.07	1.845	425	8	enet	0.0027	0.27	2.40286	0.0163	0.106866
Brain_Amygdala	./WEIGHTS//Brain_Amygdala/Brain_Amygdala.ENSG00000227115.2.wgt.RDat	RP11-267C16.1	18	48872619	49088939	0.1001	rs10502916	3.54	rs17812359	-0.009134	2.71	-0.864	419	419	blup	-0.0067	0.51	-1.048	0.29464	0.106886
Brain_Amygdala	./WEIGHTS//Brain_Amygdala/Brain_Amygdala.ENSG00000092098.12.wgt.RDat	RNF31	14	24616588	24629870	0.042731	rs2149313	-3.34	rs2073335	0.003668	-2.51	0.5461	511	511	blup	0.01	0.17	1.04776	0.294749	0.106959
Brain_Amygdala	./WEIGHTS//Brain_Amygdala/Brain_Amygdala.ENSG00000008438.4.wgt.RDat	PGLYRP1	19	46522411	46526323	0.160883	rs12460145	3.39	rs4802289	-0.011	2.99	-1.3645	414	3	lasso	0.0065	0.22	-1.04731	0.294955	0.107068
Brain_Amygdala	./WEIGHTS//Brain_Amygdala/Brain_Amygdala.ENSG00000143891.12.wgt.RDat	GALM	2	38893052	38968379	0.239857	rs2043239	-3.05	rs1997377	0.028384	-3.87	-0.883	371	13	enet	0.038	0.039	2.3929	0.016714	0.107111
Brain_Amygdala	./WEIGHTS//Brain_Amygdala/Brain_Amygdala.ENSG00000249159.2.wgt.RDat	RP11-480D4.2	5	8433186	8446468	0.127035	rs4299702	3.01	rs10512948	0.0267	-3.35	1.048	566	1	top1	0.027	0.07	-1.048	0.295	0.107118
Brain_Amygdala	./WEIGHTS//Brain_Amygdala/Brain_Amygdala.ENSG00000196391.6.wgt.RDat	ZNF774	15	90895477	90909324	0.228456	rs8028854	2.72	rs2601187	0.029513	3.52	0.314	394	394	blup	0.061	0.012	1.04745	0.295	0.107152
Brain_Amygdala	./WEIGHTS//Brain_Amygdala/Brain_Amygdala.ENSG00000166796.7.wgt.RDat	LDHC	11	18433854	18473605	0.731131	rs17566849	3.83	rs4757650	0.538	6.91	2.387	445	1	top1	0.54	3.8e-16	2.387	0.016986	0.107342
Brain_Amygdala	./WEIGHTS//Brain_Amygdala/Brain_Amygdala.ENSG00000183597.11.wgt.RDat	TANGO2	22	20004537	20053401	0.0995	rs1012157	5.17	rs13057911	-0.0102	2.99	1.046	470	1	lasso	0.019	0.11	1.046	0.295561	0.10739
Brain_Amygdala	./WEIGHTS//Brain_Amygdala/Brain_Amygdala.ENSG00000254561.2.wgt.RDat	RP11-196E1.3	11	119479135	119529994	0.271414	rs566880	3.28	rs2511841	-0.0116	3.51	-2.157	461	19	enet	0.034	0.047	-2.38436	0.017109	0.107522
Brain_Amygdala	./WEIGHTS//Brain_Amygdala/Brain_Amygdala.ENSG00000122008.11.wgt.RDat	POLK	5	74807581	74896969	0.147033	rs4235690	-3.26	rs12916	0.0583	3.45	1.044	355	1	top1	0.058	0.014	1.044	0.296	0.107584
Brain_Amygdala	./WEIGHTS//Brain_Amygdala/Brain_Amygdala.ENSG00000272021.1.wgt.RDat	AC008592.8	5	95185013	95185559	0.129495	rs213508	3.74	rs4869279	0.067	3.38	-1.045	385	1	top1	0.067	0.0089	-1.045	0.296	0.107618
Brain_Amygdala	./WEIGHTS//Brain_Amygdala/Brain_Amygdala.ENSG00000272324.1.wgt.RDat	CTD-2154B17.4	5	10767736	10770406	0.218027	rs2673887	3.36	rs11750323	-0.007	3.11	0.553	623	623	blup	-0.0052	0.46	-1.0452	0.296	0.107652
Brain_Amygdala	./WEIGHTS//Brain_Amygdala/Brain_Amygdala.ENSG00000059915.12.wgt.RDat	PSD	10	104162376	104181296	0.043542	rs11191156	4.13	rs2486758	-0.011224	-2.63	0.342	342	342	blup	-0.0086	0.61	-1.04599	0.296	0.107686
Brain_Amygdala	./WEIGHTS//Brain_Amygdala/Brain_Amygdala.ENSG00000225192.1.wgt.RDat	ZNF33BP1	10	38083204	38085037	0.161966	rs11011225	-2.28	rs677565	-0.002243	-2.72	-0.883	310	23	enet	0.056	0.016	-1.04463	0.296	0.10772
Brain_Amygdala	./WEIGHTS//Brain_Amygdala/Brain_Amygdala.ENSG00000230091.2.wgt.RDat	TMEM254-AS1	10	81806616	81838668	0.144658	rs878651	3.13	rs4478933	0.055152	3.66	-1.044	346	1	top1	0.055	0.016	-1.044	0.296	0.107754
Brain_Amygdala	./WEIGHTS//Brain_Amygdala/Brain_Amygdala.ENSG00000129194.3.wgt.RDat	SOX15	17	7491511	7493488	0.283371	rs858526	-4.05	rs222853	-0.0101	-3.36	2.24272	483	4	lasso	-0.0071	0.53	-2.38491	0.0171	0.107763
Brain_Amygdala	./WEIGHTS//Brain_Amygdala/Brain_Amygdala.ENSG00000160602.9.wgt.RDat	NEK8	17	27052915	27070473	0.037354	rs11545699	2.57	rs7221773	0.0215	-2.76	-1.045	316	1	top1	0.021	0.093	1.045	0.296	0.107788
Brain_Amygdala	./WEIGHTS//Brain_Amygdala/Brain_Amygdala.ENSG00000167536.9.wgt.RDat	DHRS13	17	27225902	27230089	0.109486	rs4795503	-2.41	rs7221773	0.0204	-2.86	-1.045	302	1	top1	0.02	0.098	1.045	0.296	0.107822
Brain_Amygdala	./WEIGHTS//Brain_Amygdala/Brain_Amygdala.ENSG00000254139.1.wgt.RDat	CTD-2339F6.1	8	58658708	58662758	0.206588	rs1395613	-3.02	rs7000215	0.0741	-3.54	-1.045	439	1	top1	0.074	0.0062	1.045	0.29602	0.107864
Brain_Amygdala	./WEIGHTS//Brain_Amygdala/Brain_Amygdala.ENSG00000114354.8.wgt.RDat	TFG	3	100428205	100467810	0.275694	rs993159	-3.23	rs7629279	-0.0117	3.15	1.515	443	443	blup	0.029	0.063	1.04498	0.29603	0.107902
Brain_Amygdala	./WEIGHTS//Brain_Amygdala/Brain_Amygdala.ENSG00000196839.8.wgt.RDat	ADA	20	43248163	43280874	0.332266	rs2299973	3.81	rs6103923	0.0312	-3.22	-2.483	433	433	blup	0.1	0.0017	1.04484	0.296095	0.107959
Brain_Amygdala	./WEIGHTS//Brain_Amygdala/Brain_Amygdala.ENSG00000185480.7.wgt.RDat	PARPBP	12	102513956	102591298	0.099061	rs3730192	2.93	rs10745940	-0.005852	2.85	-1.652	436	2	lasso	0.0065	0.21	-1.04377	0.29659	0.108174
Brain_Amygdala	./WEIGHTS//Brain_Amygdala/Brain_Amygdala.ENSG00000261126.3.wgt.RDat	RBFADN	18	77806900	77853362	0.40166	rs12607496	2.6	rs612913	0.265911	5.3	-0.838	280	10	lasso	0.31	1.3e-08	-1.04355	0.2967	0.108248
Brain_Amygdala	./WEIGHTS//Brain_Amygdala/Brain_Amygdala.ENSG00000240520.1.wgt.RDat	UOX	1	84831111	84863514	0.040843	rs12743311	-2.75	rs2911597	-0.0108	3.04	-1.015	511	511	blup	0.0027	0.27	-1.04333	0.296795	0.108317
Brain_Amygdala	./WEIGHTS//Brain_Amygdala/Brain_Amygdala.ENSG00000254960.2.wgt.RDat	KIRREL3-AS2	11	126810642	126814986	0.03144	rs593440	-3.24	rs11220786	0.0473	-2.56	1.043	661	1	top1	0.047	0.024	-1.043	0.296948	0.108407
Brain_Amygdala	./WEIGHTS//Brain_Amygdala/Brain_Amygdala.ENSG00000171777.11.wgt.RDat	RASGRP4	19	38899725	38916945	0.142503	rs3136645	-3.07	rs1643470	0.0702	3.41	-1.043	383	1	top1	0.07	0.0075	-1.043	0.296948	0.108442
Brain_Amygdala	./WEIGHTS//Brain_Amygdala/Brain_Amygdala.ENSG00000103148.11.wgt.RDat	NPRL3	16	135385	188859	0.66784	rs8051485	-3.29	rs2562164	0.279681	-4.97	1.04316	275	1	top1	0.28	8.4e-08	-1.04316	0.297	0.108495
Brain_Amygdala	./WEIGHTS//Brain_Amygdala/Brain_Amygdala.ENSG00000224189.2.wgt.RDat	HOXD-AS1	2	177037923	177053268	0.134432	rs4078756	-3.28	rs35817516	0.003864	-3.23	-2.1566	454	3	lasso	0.043	0.03	1.0424	0.297227	0.108612
Brain_Amygdala	./WEIGHTS//Brain_Amygdala/Brain_Amygdala.ENSG00000119844.10.wgt.RDat	AFTPH	2	64751465	64820139	0.028746	rs6750065	-3.8	rs11676644	-0.009909	-3.21	0.65865	466	466	blup	0.037	0.04	1.0423	0.297285	0.108668
Brain_Amygdala	./WEIGHTS//Brain_Amygdala/Brain_Amygdala.ENSG00000101464.6.wgt.RDat	PIGU	20	33148346	33264910	0.059045	rs6087626	-3.87	rs6058079	0.0299	2.52	1.042	319	10	lasso	0.043	0.031	1.04215	0.297342	0.108723
Brain_Amygdala	./WEIGHTS//Brain_Amygdala/Brain_Amygdala.ENSG00000240288.3.wgt.RDat	GHRLOS	3	10329098	10335133	0.556884	rs17033245	3.31	rs154239	0.38	-5.81	2.377	613	1	top1	0.38	1.2e-10	-2.377	0.01745	0.108764
Brain_Amygdala	./WEIGHTS//Brain_Amygdala/Brain_Amygdala.ENSG00000135144.3.wgt.RDat	DTX1	12	113494514	113535833	0.049472	rs12817205	3.43	rs10774679	-0.00451	-3.03	-1.042	439	1	top1	-0.0045	0.44	1.042	0.29741	0.108782
Brain_Amygdala	./WEIGHTS//Brain_Amygdala/Brain_Amygdala.ENSG00000196498.9.wgt.RDat	NCOR2	12	124808961	125052010	0.384446	rs7300408	-3.45	rs643167	0.019545	-2.74	-2.7576	532	5	lasso	0.03	0.059	2.37755	0.01743	0.108938
Brain_Amygdala	./WEIGHTS//Brain_Amygdala/Brain_Amygdala.ENSG00000116761.7.wgt.RDat	CTH	1	70876901	70905534	0.406273	rs875727	-2.62	rs2807904	-0.00703	3.02	0.207	436	436	blup	0.081	0.0043	-1.04125	0.29776	0.108944
Brain_Amygdala	./WEIGHTS//Brain_Amygdala/Brain_Amygdala.ENSG00000127125.7.wgt.RDat	PPCS	1	42921939	42926086	0.037178	rs12406072	2.92	rs6696291	-0.0117	2.83	-1.041	343	3	lasso	0.022	0.088	-1.04115	0.297806	0.108995
Brain_Amygdala	./WEIGHTS//Brain_Amygdala/Brain_Amygdala.ENSG00000088812.13.wgt.RDat	ATRN	20	3451687	3631769	0.055276	rs862832	-3.65	rs6037606	-0.00756	-3.08	1.067	461	461	blup	0.017	0.12	-1.0411	0.297828	0.109038
Brain_Amygdala	./WEIGHTS//Brain_Amygdala/Brain_Amygdala.ENSG00000167083.2.wgt.RDat	GNGT2	17	47280153	47286762	0.191667	rs1859437	-3.66	rs8073596	0.0536	3.37	2.37848	376	1	top1	0.054	0.018	2.37848	0.0174	0.10905
Brain_Amygdala	./WEIGHTS//Brain_Amygdala/Brain_Amygdala.ENSG00000064115.6.wgt.RDat	TM7SF3	12	27126128	27167367	0.080203	rs7961772	3.03	rs17476919	0.025374	3.42	2.375	526	1	top1	0.025	0.075	2.375	0.01755	0.109088
Brain_Amygdala	./WEIGHTS//Brain_Amygdala/Brain_Amygdala.ENSG00000145681.6.wgt.RDat	HAPLN1	5	82933624	83017432	0.09941	rs17206075	3.57	rs11746129	0.148	3.75	-1.0404	378	1	top1	0.15	0.00014	-1.0404	0.298	0.109135
Brain_Amygdala	./WEIGHTS//Brain_Amygdala/Brain_Amygdala.ENSG00000138162.13.wgt.RDat	TACC2	10	123748709	124014060	0.073808	rs7097751	-3.68	rs7923699	0.014481	-3.42	-0.31	618	618	blup	0.023	0.087	-1.03968	0.298	0.109169
Brain_Amygdala	./WEIGHTS//Brain_Amygdala/Brain_Amygdala.ENSG00000167554.10.wgt.RDat	ZNF610	19	52839498	52871031	0.212886	rs10853855	-3.24	rs2068066	-0.00874	-2.58	0.005	491	491	blup	0.015	0.13	-1.04063	0.298049	0.109222
Brain_Amygdala	./WEIGHTS//Brain_Amygdala/Brain_Amygdala.ENSG00000174332.3.wgt.RDat	GLIS1	1	53971910	54199877	0.024615	rs1288503	-3.68	rs11587789	-0.0042	3.13	-1.04	499	1	lasso	0.08	0.0046	-1.04	0.29834	0.109363
Brain_Amygdala	./WEIGHTS//Brain_Amygdala/Brain_Amygdala.ENSG00000231381.2.wgt.RDat	RNF2P1	9	6668999	6670008	0.129152	rs12236185	2.8	rs1260463	0.0324	-3.6	1.04	577	1	top1	0.032	0.052	-1.04	0.29834	0.109397
Brain_Amygdala	./WEIGHTS//Brain_Amygdala/Brain_Amygdala.ENSG00000248049.2.wgt.RDat	UBA6-AS1	4	68566998	68946670	0.409902	rs10518046	-3.62	rs6841984	-0.0101	-3.47	0.372	402	25	enet	0.048	0.024	1.0391	0.298738	0.109577
Brain_Amygdala	./WEIGHTS//Brain_Amygdala/Brain_Amygdala.ENSG00000272143.1.wgt.RDat	FGF14-AS2	13	103046980	103048053	0.28659	rs2476210	-4.42	rs1537923	-0.00677	-2.95	0.739	605	605	blup	0.022	0.092	-1.03902	0.29879	0.109631
Brain_Amygdala	./WEIGHTS//Brain_Amygdala/Brain_Amygdala.ENSG00000152944.4.wgt.RDat	MED21	12	27175479	27219276	0.449279	rs7961772	3.03	rs10400476	0.106327	4.52	2.404	524	11	enet	0.17	3.4e-05	2.37214	0.01769	0.109659
Brain_Amygdala	./WEIGHTS//Brain_Amygdala/Brain_Amygdala.ENSG00000127249.10.wgt.RDat	ATP13A4	3	193119866	193310900	0.001683	rs2513	-3.53	rs4687500	0.0293	-2.81	1.039	474	1	top1	0.029	0.061	-1.039	0.2988	0.109669
Brain_Amygdala	./WEIGHTS//Brain_Amygdala/Brain_Amygdala.ENSG00000254245.1.wgt.RDat	PCDHGA3	5	140723601	140726024	0.050275	rs11748625	3.98	rs7701092	-0.0118	2.99	-1.911	495	495	blup	0.033	0.051	-1.0385	0.299	0.109777
Brain_Amygdala	./WEIGHTS//Brain_Amygdala/Brain_Amygdala.ENSG00000066629.12.wgt.RDat	EML1	14	100204030	100408397	0.33841	rs2748824	3.19	rs4905917	-0.006347	3.37	-2.35	423	7	lasso	0.036	0.043	-1.03839	0.299087	0.109843
Brain_Amygdala	./WEIGHTS//Brain_Amygdala/Brain_Amygdala.ENSG00000234840.1.wgt.RDat	RP11-399D6.2	9	22646199	22824212	0.232546	rs1023913	-3.41	rs586554	-0.0115	3.1	0.031	423	423	blup	0.0031	0.26	1.03813	0.299207	0.109922
Brain_Amygdala	./WEIGHTS//Brain_Amygdala/Brain_Amygdala.ENSG00000081138.9.wgt.RDat	CDH7	18	63417488	63548638	0.09186	rs9958960	-2.89	rs17075520	0.042538	2.94	1.038	412	1	top1	0.043	0.031	1.038	0.29927	0.10998
Brain_Amygdala	./WEIGHTS//Brain_Amygdala/Brain_Amygdala.ENSG00000272699.1.wgt.RDat	RP11-145M9.5	3	179123236	179123732	0.079301	rs13080037	-2.77	rs10513760	-0.0114	3.09	-0.004	358	6	lasso	0.0027	0.27	-1.03781	0.29936	0.110047
Brain_Amygdala	./WEIGHTS//Brain_Amygdala/Brain_Amygdala.ENSG00000144115.12.wgt.RDat	THNSL2	2	88469835	88486146	0.903646	rs1659258	-2.69	rs10865489	0.397708	-6.3	-1.08951	268	17	enet	0.48	8.1e-14	1.037	0.299714	0.110212
Brain_Amygdala	./WEIGHTS//Brain_Amygdala/Brain_Amygdala.ENSG00000114200.5.wgt.RDat	BCHE	3	165490692	165555260	0.084769	rs11917072	3.49	rs7642230	0.0469	3.64	-1.037	337	1	top1	0.047	0.025	-1.037	0.29974	0.110256
Brain_Amygdala	./WEIGHTS//Brain_Amygdala/Brain_Amygdala.ENSG00000269236.1.wgt.RDat	CTD-2619J13.1	19	58677533	58678512	0.113864	rs8103254	2.99	rs8102308	-0.0113	-2.85	-0.759	403	403	blup	-0.0065	0.51	1.03646	0.299985	0.110381
Brain_Amygdala	./WEIGHTS//Brain_Amygdala/Brain_Amygdala.ENSG00000103199.9.wgt.RDat	ZNF500	16	4798240	4817625	0.26433	rs6500596	-3.89	rs1684615	0.170059	4.71	-1.036	388	1	top1	0.17	4.3e-05	-1.036	0.3	0.110421
Brain_Amygdala	./WEIGHTS//Brain_Amygdala/Brain_Amygdala.ENSG00000105185.7.wgt.RDat	PDCD5	19	33071974	33078358	0.544729	rs731673	3.62	rs881273	0.034	3.67	-0.269	408	408	blup	0.15	0.00016	-1.03604	0.300181	0.110522
Brain_Amygdala	./WEIGHTS//Brain_Amygdala/Brain_Amygdala.ENSG00000228224.3.wgt.RDat	NACAP1	8	102374022	102384935	0.162404	rs7813269	-3.28	rs2923782	-0.00409	3.57	-1.036	509	1	top1	-0.0041	0.42	-1.036	0.3002	0.110564
Brain_Amygdala	./WEIGHTS//Brain_Amygdala/Brain_Amygdala.ENSG00000082153.13.wgt.RDat	BZW1	2	201675317	201688569	0.203896	rs1035142	3.62	rs12620435	0.01936	2.9	1.036	472	1	top1	0.019	0.1	1.036	0.300202	0.110599
Brain_Amygdala	./WEIGHTS//Brain_Amygdala/Brain_Amygdala.ENSG00000036257.8.wgt.RDat	CUL3	2	225334867	225450110	0.1138	rs4380226	3.28	rs2047134	0.013961	3.19	-2.334	429	3	lasso	0.021	0.096	-2.3673	0.017917	0.110764
Brain_Amygdala	./WEIGHTS//Brain_Amygdala/Brain_Amygdala.ENSG00000112640.10.wgt.RDat	PPP2R5D	6	42952237	42979831	0.020337	rs16896543	3.27	rs9381185	-0.00537	-2.76	-1.711	370	370	blup	0.012	0.16	1.03524	0.300557	0.110764
Brain_Amygdala	./WEIGHTS//Brain_Amygdala/Brain_Amygdala.ENSG00000186951.12.wgt.RDat	PPARA	22	46546424	46639653	0.25666	rs6007662	4.76	rs5767289	-7.05e-05	-3.68	-1.793	448	4	lasso	0.021	0.096	1.03518	0.300586	0.11081
Brain_Amygdala	./WEIGHTS//Brain_Amygdala/Brain_Amygdala.ENSG00000115325.9.wgt.RDat	DOK1	2	74776153	74784681	0.13772	rs4443024	-2.6	rs7567033	0.025697	-2.43	1.035	377	1	top1	0.026	0.074	-1.035	0.300669	0.110875
Brain_Amygdala	./WEIGHTS//Brain_Amygdala/Brain_Amygdala.ENSG00000151779.8.wgt.RDat	NBAS	2	15307032	15701454	0.069106	rs16863206	4.99	rs10192667	0.008025	2.88	1.035	488	1	top1	0.008	0.2	1.035	0.300669	0.11091
Brain_Amygdala	./WEIGHTS//Brain_Amygdala/Brain_Amygdala.ENSG00000108622.6.wgt.RDat	ICAM2	17	62082467	62097994	0.086609	rs11079520	-2.58	rs3764868	0.0145	-2.94	-2.3666	308	1	top1	0.014	0.14	2.3666	0.018	0.110976
Brain_Amygdala	./WEIGHTS//Brain_Amygdala/Brain_Amygdala.ENSG00000226049.3.wgt.RDat	TLK2P1	17	32363700	32366891	0.294746	rs444953	-4.04	rs10512459	-0.00599	-3.52	1.476	717	41	enet	0.029	0.062	-1.03391	0.301	0.111066
Brain_Amygdala	./WEIGHTS//Brain_Amygdala/Brain_Amygdala.ENSG00000269963.1.wgt.RDat	RP11-73M18.9	14	104179904	104180441	0.361152	rs947000	-2.6	rs10135248	0.053436	3.86	0.606	349	349	blup	0.094	0.0023	1.0331	0.301557	0.111307
Brain_Amygdala	./WEIGHTS//Brain_Amygdala/Brain_Amygdala.ENSG00000270773.1.wgt.RDat	RP13-685P2.7	3	129064254	129065007	0.29	rs4072151	-3.25	rs7427129	0.00473	3.17	-1.033	297	1	top1	0.0047	0.24	-1.033	0.3016	0.111357
Brain_Amygdala	./WEIGHTS//Brain_Amygdala/Brain_Amygdala.ENSG00000247950.2.wgt.RDat	SEC24B-AS1	4	110268631	110354927	0.032028	rs11942858	3.46	rs6533433	-0.0106	-2.89	0.6406	380	380	blup	0.0057	0.23	-2.3633	0.018112	0.111364
Brain_Amygdala	./WEIGHTS//Brain_Amygdala/Brain_Amygdala.ENSG00000075239.9.wgt.RDat	ACAT1	11	107992478	108018503	0.285588	rs539178	2.81	rs10890819	-0.0066	3.41	0.11005	365	365	blup	0.075	0.0058	1.03271	0.301739	0.111443
Brain_Amygdala	./WEIGHTS//Brain_Amygdala/Brain_Amygdala.ENSG00000135324.5.wgt.RDat	MRAP2	6	84743475	84800600	0.139645	rs4707037	3.03	rs9449851	0.0286	3.21	-2.362	364	1	top1	0.029	0.064	-2.362	0.018177	0.111463
Brain_Amygdala	./WEIGHTS//Brain_Amygdala/Brain_Amygdala.ENSG00000251138.2.wgt.RDat	RP11-81H3.2	12	74526946	74796315	0.114098	rs12367337	-2.37	rs10879756	-0.011483	-3.05	-0.84	332	5	lasso	0.041	0.034	1.03232	0.30192	0.111545
Brain_Amygdala	./WEIGHTS//Brain_Amygdala/Brain_Amygdala.ENSG00000167656.4.wgt.RDat	LY6D	8	143866296	143868008	0.174532	rs13260319	-3.99	rs3758083	0.00787	3.55	-0.4995	409	10	enet	0.062	0.012	-1.0323	0.30194	0.111587
Brain_Amygdala	./WEIGHTS//Brain_Amygdala/Brain_Amygdala.ENSG00000221923.4.wgt.RDat	ZNF880	19	52873170	52889048	0.861921	rs10853855	-3.24	rs11084157	0.552	7.12	0.659	486	25	enet	0.61	3.2e-19	1.03228	0.301943	0.111623
Brain_Amygdala	./WEIGHTS//Brain_Amygdala/Brain_Amygdala.ENSG00000226386.1.wgt.RDat	PARD3-AS1	10	35104695	35105314	0.035651	rs3844127	-1.99	rs11598558	0.004653	-2.93	-0.44	322	2	lasso	0.013	0.15	1.0313	0.302	0.111679
Brain_Amygdala	./WEIGHTS//Brain_Amygdala/Brain_Amygdala.ENSG00000102921.3.wgt.RDat	N4BP1	16	48572637	48644120	0.30952	rs2062554	2.52	rs16946750	-0.011671	-2.65	-0.145	332	332	blup	-0.0027	0.38	1.03202	0.302	0.111714
Brain_Amygdala	./WEIGHTS//Brain_Amygdala/Brain_Amygdala.ENSG00000005379.11.wgt.RDat	BZRAP1	17	56378592	56406152	0.148177	rs9901765	-4.66	rs181222	-0.00964	2.95	-1.029	348	3	lasso	0.006	0.22	-1.03145	0.302	0.111749
Brain_Amygdala	./WEIGHTS//Brain_Amygdala/Brain_Amygdala.ENSG00000110321.11.wgt.RDat	EIF4G2	11	10818597	10830657	0.022867	rs7932321	2.83	rs6484598	0.00498	-2.91	0.591	694	2	enet	0.014	0.14	-1.03207	0.302039	0.111798
Brain_Amygdala	./WEIGHTS//Brain_Amygdala/Brain_Amygdala.ENSG00000159884.7.wgt.RDat	CCDC107	9	35658301	35658724	0.214183	rs17778847	2.97	rs12004566	-0.000207	3.28	1.032	398	1	top1	-0.00021	0.32	1.032	0.302072	0.111845
Brain_Amygdala	./WEIGHTS//Brain_Amygdala/Brain_Amygdala.ENSG00000109686.12.wgt.RDat	SH3D19	4	152023903	152246784	0.04329	rs17275724	3.52	rs10016704	0.04	3.13	-0.996	279	3	lasso	0.05	0.021	-1.0315	0.30229	0.111961
Brain_Amygdala	./WEIGHTS//Brain_Amygdala/Brain_Amygdala.ENSG00000248479.1.wgt.RDat	RP11-807H7.2	4	66567920	66571271	0.073763	rs10003638	3.26	rs13123581	0.0539	3.19	-2.359	414	1	top1	0.054	0.017	-2.359	0.018324	0.112062
Brain_Amygdala	./WEIGHTS//Brain_Amygdala/Brain_Amygdala.ENSG00000254941.1.wgt.RDat	RP11-677M14.5	11	124677718	124678165	0.651639	rs611011	-3.29	rs558814	0.376	5.76	-1.246	507	8	lasso	0.38	1.3e-10	-1.03114	0.302474	0.112064
Brain_Amygdala	./WEIGHTS//Brain_Amygdala/Brain_Amygdala.ENSG00000166159.6.wgt.RDat	LRTM2	12	1929433	1945918	0.284971	rs4765845	3.66	rs10744539	-0.011755	-3.21	0.3928	495	495	blup	0.013	0.15	-1.03089	0.30259	0.112141
Brain_Amygdala	./WEIGHTS//Brain_Amygdala/Brain_Amygdala.ENSG00000267422.1.wgt.RDat	CTD-2554C21.1	19	38270519	38283505	0.093796	rs10424574	-2.7	rs12462708	0.000197	2.76	1.426	305	305	blup	0.028	0.066	1.03062	0.302718	0.112224
Brain_Amygdala	./WEIGHTS//Brain_Amygdala/Brain_Amygdala.ENSG00000251185.1.wgt.RDat	RP11-542G1.1	4	76194278	76286392	0.22433	rs12642778	-3.41	rs2060849	-0.011	3.04	1.0521	393	12	enet	0.006	0.22	2.3564	0.018453	0.112248
Brain_Amygdala	./WEIGHTS//Brain_Amygdala/Brain_Amygdala.ENSG00000187790.6.wgt.RDat	FANCM	14	45605143	45670093	0.05831	rs2179966	2.76	rs12146993	-0.011666	3.2	2.613	255	255	blup	0.0039	0.25	2.35725	0.018411	0.112292
Brain_Amygdala	./WEIGHTS//Brain_Amygdala/Brain_Amygdala.ENSG00000095596.7.wgt.RDat	CYP26A1	10	94833232	94837647	0.073779	rs6583830	2.93	rs835259	-0.002892	3.43	2.005	531	531	blup	0.028	0.065	1.03083	0.303	0.112363
Brain_Amygdala	./WEIGHTS//Brain_Amygdala/Brain_Amygdala.ENSG00000245954.2.wgt.RDat	RP11-18H21.1	4	153021906	153025872	0.231081	rs17275724	3.52	rs6535836	0.0534	3.72	0.031	385	4	lasso	0.1	0.0017	1.0292	0.30338	0.112539
Brain_Amygdala	./WEIGHTS//Brain_Amygdala/Brain_Amygdala.ENSG00000189431.5.wgt.RDat	RASSF10	11	13030707	13032647	0.020406	rs2304731	3.07	rs4756748	0.00202	2.68	1.029	557	1	top1	0.002	0.28	1.029	0.30348	0.112611
Brain_Amygdala	./WEIGHTS//Brain_Amygdala/Brain_Amygdala.ENSG00000166482.7.wgt.RDat	MFAP4	17	19286858	19290553	0.113883	rs1737943	-4.1	rs2120274	0.00248	-2.86	-2.322	270	1	top1	0.0025	0.27	2.322	0.0202	0.112635
Brain_Amygdala	./WEIGHTS//Brain_Amygdala/Brain_Amygdala.ENSG00000174529.6.wgt.RDat	TMEM81	1	205052258	205053645	0.109112	rs2149733	3.24	rs9194	-0.011	-3.07	-0.496	605	17	enet	-0.0036	0.41	1.02894	0.303509	0.112657
Brain_Amygdala	./WEIGHTS//Brain_Amygdala/Brain_Amygdala.ENSG00000151778.6.wgt.RDat	SERP2	13	44947801	44971850	0.065888	rs9533817	3.17	rs9567348	0.00764	3.15	2.357	451	2	lasso	0.026	0.075	2.32595	0.02002	0.112736
Brain_Amygdala	./WEIGHTS//Brain_Amygdala/Brain_Amygdala.ENSG00000138190.12.wgt.RDat	EXOC6	10	94590935	94819250	0.04306	rs6583830	2.93	rs7080813	-0.002745	2.77	-0.282	450	450	blup	0.013	0.15	1.02779	0.304	0.112874
Brain_Amygdala	./WEIGHTS//Brain_Amygdala/Brain_Amygdala.ENSG00000156113.16.wgt.RDat	KCNMA1	10	78629359	79398353	0.560695	rs4979920	4.17	rs1366047	-0.011744	-3.6	0.263	532	67	enet	0.092	0.0025	-1.0288	0.304	0.112909
Brain_Amygdala	./WEIGHTS//Brain_Amygdala/Brain_Amygdala.ENSG00000154229.7.wgt.RDat	PRKCA	17	64298754	64806861	0.146819	rs4303580	-3.82	rs9910950	-0.00694	-2.98	-1.687	486	486	blup	0.025	0.079	2.32217	0.0202	0.112912
Brain_Amygdala	./WEIGHTS//Brain_Amygdala/Brain_Amygdala.ENSG00000183578.5.wgt.RDat	TNFAIP8L3	15	51348795	51397473	0.007466	rs2619689	-4.17	rs2899469	0.022708	2.28	1.028	432	1	top1	0.023	0.087	1.028	0.304	0.112944
Brain_Amygdala	./WEIGHTS//Brain_Amygdala/Brain_Amygdala.ENSG00000185442.8.wgt.RDat	FAM174B	15	93160673	93353114	0.19028	rs4777801	4.37	rs10520712	0.005648	-2.73	-1.028	657	1	top1	0.0056	0.23	1.028	0.304	0.112979
Brain_Amygdala	./WEIGHTS//Brain_Amygdala/Brain_Amygdala.ENSG00000269549.1.wgt.RDat	AL031663.2	20	44074071	44077220	0.304344	rs2299973	3.02	rs2227274	0.0411	3.45	-2.073	485	15	lasso	0.13	0.00029	-2.32052	0.020313	0.112988
Brain_Amygdala	./WEIGHTS//Brain_Amygdala/Brain_Amygdala.ENSG00000160584.11.wgt.RDat	SIK3	11	116714118	116969153	0.033347	rs550319	2.56	rs3802877	0.00098	2.79	0.368	537	537	blup	0.013	0.14	2.3529	0.018627	0.113004
Brain_Amygdala	./WEIGHTS//Brain_Amygdala/Brain_Amygdala.ENSG00000105479.11.wgt.RDat	CCDC114	19	48799714	48824068	0.256455	rs11666762	4.4	rs12608544	0.105	-3.9	2.326	508	1	lasso	0.12	0.00072	-2.326	0.020019	0.11301
Brain_Amygdala	./WEIGHTS//Brain_Amygdala/Brain_Amygdala.ENSG00000015413.5.wgt.RDat	DPEP1	16	89679716	89704839	0.19311	rs455527	-4.29	rs4493039	0.014298	3.14	-1.024	446	2	lasso	0.025	0.076	-1.02762	0.304	0.113014
Brain_Amygdala	./WEIGHTS//Brain_Amygdala/Brain_Amygdala.ENSG00000011376.5.wgt.RDat	LARS2	3	45429998	45590913	0.46314	rs3749189	3.27	rs3821895	0.269	-4.94	-2.344	512	1	top1	0.27	1.6e-07	2.344	0.01908	0.113039
Brain_Amygdala	./WEIGHTS//Brain_Amygdala/Brain_Amygdala.ENSG00000100225.13.wgt.RDat	FBXO7	22	32870663	32894818	0.43439	rs241890	-3.14	rs715542	0.205	-4.72	2.35177	644	1	top1	0.2	6.5e-06	-2.35177	0.018684	0.113048
Brain_Amygdala	./WEIGHTS//Brain_Amygdala/Brain_Amygdala.ENSG00000125449.2.wgt.RDat	ARMC7	17	73106047	73126319	0.007713	rs736521	2.35	rs12103574	-0.00245	-2.96	1.103	402	6	enet	0.0037	0.25	-1.02694	0.304	0.113049
Brain_Amygdala	./WEIGHTS//Brain_Amygdala/Brain_Amygdala.ENSG00000255135.3.wgt.RDat	RP11-111M22.3	11	76152382	76155700	0.417435	rs11822653	-2.99	rs12416814	-0.00887	-3.41	0.151	465	13	enet	0.027	0.071	1.02787	0.304012	0.113089
Brain_Amygdala	./WEIGHTS//Brain_Amygdala/Brain_Amygdala.ENSG00000111785.14.wgt.RDat	RIC8B	12	107168373	107283090	0.064981	rs10861571	3.81	rs10778502	-0.008367	-2.74	2.502	394	394	blup	-0.0071	0.53	-2.33513	0.01954	0.113113
Brain_Amygdala	./WEIGHTS//Brain_Amygdala/Brain_Amygdala.ENSG00000272365.1.wgt.RDat	RP11-389C8.3	5	71663446	71664222	0.131492	rs12186804	2.53	rs17301591	-0.00884	2.84	2.454	390	2	lasso	0.013	0.15	2.3466	0.0189	0.113151
Brain_Amygdala	./WEIGHTS//Brain_Amygdala/Brain_Amygdala.ENSG00000270157.1.wgt.RDat	RP5-894A10.6	7	141362722	141363646	0.11094	rs217007	3.44	rs13224443	-0.0116	-2.98	0.9406	450	450	blup	-0.0042	0.43	-2.34646	0.019	0.113154
Brain_Amygdala	./WEIGHTS//Brain_Amygdala/Brain_Amygdala.ENSG00000171798.13.wgt.RDat	KNDC1	10	134973951	135039916	0.405413	rs915908	3.47	rs3008383	0.032493	4.07	-1.552	450	7	enet	0.084	0.0037	-2.33391	0.0196	0.113173
Brain_Amygdala	./WEIGHTS//Brain_Amygdala/Brain_Amygdala.ENSG00000161267.7.wgt.RDat	BDH1	3	197236654	197300194	0.051224	rs1741950	-3.31	rs1985077	-0.000769	2.77	0.509	381	381	blup	0.059	0.013	-1.02757	0.30415	0.113175
Brain_Amygdala	./WEIGHTS//Brain_Amygdala/Brain_Amygdala.ENSG00000165816.8.wgt.RDat	VWA2	10	115999018	116051272	0.322868	rs239863	3.1	rs2277265	0.053843	2.95	-0.44512	493	493	blup	0.062	0.011	2.32705	0.02	0.113184
Brain_Amygdala	./WEIGHTS//Brain_Amygdala/Brain_Amygdala.ENSG00000168404.8.wgt.RDat	MLKL	16	74705753	74734858	0.18362	rs8055784	-2.82	rs9930498	-0.009336	3.29	-1.15	372	372	blup	0.0056	0.23	2.32257	0.0202	0.11319
Brain_Amygdala	./WEIGHTS//Brain_Amygdala/Brain_Amygdala.ENSG00000253320.1.wgt.RDat	KB-1507C5.2	8	103877139	103990104	0.154826	rs2961110	-3.69	rs2961110	-0.0117	3.25	-3.692	516	516	blup	-0.0073	0.54	-2.3483	0.01886	0.11321
Brain_Amygdala	./WEIGHTS//Brain_Amygdala/Brain_Amygdala.ENSG00000233901.1.wgt.RDat	RP11-65J3.1	9	132094579	132121817	0.158636	rs913772	2.87	rs13289043	-0.00978	-3.19	-0.2538	418	418	blup	0.015	0.14	1.02757	0.304154	0.113212
Brain_Amygdala	./WEIGHTS//Brain_Amygdala/Brain_Amygdala.ENSG00000258499.1.wgt.RDat	RP11-862G15.2	14	93372042	93373827	0.410729	rs750678	3.26	rs10130904	-0.00034	3.76	1.457	503	503	blup	0.013	0.15	2.34431	0.019063	0.113233
Brain_Amygdala	./WEIGHTS//Brain_Amygdala/Brain_Amygdala.ENSG00000226745.2.wgt.RDat	RP11-115D7.3	1	40598436	40599120	0.045403	rs7556253	3.23	rs12125724	0.0198	3.48	2.37589	418	5	enet	0.036	0.044	2.32332	0.020162	0.113256
Brain_Amygdala	./WEIGHTS//Brain_Amygdala/Brain_Amygdala.ENSG00000100399.11.wgt.RDat	CHADL	22	41625517	41636938	0.15949	rs2899345	-2.48	rs4822049	-0.0114	3.06	1.7	257	257	blup	0.015	0.13	1.02731	0.304275	0.113292
Brain_Amygdala	./WEIGHTS//Brain_Amygdala/Brain_Amygdala.ENSG00000119782.9.wgt.RDat	FKBP1B	2	24272571	24286551	0.074656	rs7579413	3.22	rs10865262	-0.002832	-2.79	-2.346	331	1	lasso	0.0068	0.21	2.346	0.018976	0.113308
Brain_Amygdala	./WEIGHTS//Brain_Amygdala/Brain_Amygdala.ENSG00000178467.13.wgt.RDat	P4HTM	3	49027422	49044494	0.142436	rs12496747	3.67	rs12493578	0.00638	-3.41	-2.774	263	263	blup	0.065	0.0099	2.34886	0.01883	0.113329
Brain_Amygdala	./WEIGHTS//Brain_Amygdala/Brain_Amygdala.ENSG00000079156.12.wgt.RDat	OSBPL6	2	179059208	179264160	0.19781	rs890579	-3.17	rs12620314	0.094557	-3.64	2.341	424	1	top1	0.095	0.0022	-2.341	0.019232	0.113349
Brain_Amygdala	./WEIGHTS//Brain_Amygdala/Brain_Amygdala.ENSG00000254507.2.wgt.RDat	RP11-481A20.10	8	11860909	11861591	0.188183	rs11782574	3.14	rs2618443	0.135	4.08	2.335	317	1	top1	0.13	0.00028	2.335	0.01954	0.113402
Brain_Amygdala	./WEIGHTS//Brain_Amygdala/Brain_Amygdala.ENSG00000166788.5.wgt.RDat	SAAL1	11	18091482	18127638	0.391153	rs17566849	3.54	rs11024460	0.00346	-3.53	-1.668	428	428	blup	0.03	0.06	2.31357	0.020691	0.113427
Brain_Amygdala	./WEIGHTS//Brain_Amygdala/Brain_Amygdala.ENSG00000231453.1.wgt.RDat	AC018470.4	2	175190755	175195371	0.046258	rs12994635	-3.93	rs1010027	-0.001117	-2.51	3.16081	394	394	blup	0.0018	0.29	-1.0266	0.304594	0.113446
Brain_Amygdala	./WEIGHTS//Brain_Amygdala/Brain_Amygdala.ENSG00000177728.10.wgt.RDat	KIAA0195	17	73437240	73496163	0.112771	rs12450609	-2.77	rs736521	-0.00293	2.98	2.35	347	1	top1	-0.0029	0.39	2.35	0.0188	0.113448
Brain_Amygdala	./WEIGHTS//Brain_Amygdala/Brain_Amygdala.ENSG00000152669.8.wgt.RDat	CCNO	5	54526980	54529508	0.088611	rs13180157	2.79	rs231622	-0.00683	-2.92	-0.081	400	18	enet	0.021	0.095	2.3327	0.0197	0.113462
Brain_Amygdala	./WEIGHTS//Brain_Amygdala/Brain_Amygdala.ENSG00000204909.3.wgt.RDat	SPINK9	5	147700766	147719412	0.281305	rs4493662	3.03	rs10077690	0.0915	4.21	2.327	454	1	top1	0.091	0.0026	2.327	0.02	0.113466
Brain_Amygdala	./WEIGHTS//Brain_Amygdala/Brain_Amygdala.ENSG00000101004.10.wgt.RDat	NINL	20	25433341	25566153	0.131949	rs242130	2.79	rs242130	0.0598	-3.39	2.791	266	266	blup	0.083	0.0039	-2.34159	0.019202	0.113466
Brain_Amygdala	./WEIGHTS//Brain_Amygdala/Brain_Amygdala.ENSG00000219355.2.wgt.RDat	RPL31P52	12	120888240	120888606	0.229732	rs1151824	-4.16	rs2070873	0.084983	3.99	-2.241	391	7	lasso	0.12	0.00048	-2.33087	0.01976	0.11352
Brain_Amygdala	./WEIGHTS//Brain_Amygdala/Brain_Amygdala.ENSG00000177352.9.wgt.RDat	CCDC71	3	49199968	49203754	0.076732	rs6446196	-3.15	rs6779394	0.0583	3.45	-2.651	260	260	blup	0.096	0.0021	-2.33535	0.01952	0.113575
Brain_Amygdala	./WEIGHTS//Brain_Amygdala/Brain_Amygdala.ENSG00000077782.15.wgt.RDat	FGFR1	8	38268656	38326352	0.304101	rs12677998	3.8	rs2593094	0.106	3.85	-2.314	287	1	top1	0.11	0.0012	-2.314	0.02067	0.113585
Brain_Amygdala	./WEIGHTS//Brain_Amygdala/Brain_Amygdala.ENSG00000178695.4.wgt.RDat	KCTD12	13	77454312	77460540	0.036563	rs2285388	2.42	rs17067650	0.00911	2.83	-1.026	455	1	top1	0.0091	0.18	-1.026	0.30489	0.113591
Brain_Amygdala	./WEIGHTS//Brain_Amygdala/Brain_Amygdala.ENSG00000256894.1.wgt.RDat	RP11-283G6.3	12	26278088	26279550	0.07861	rs1488826	2.83	rs11048594	-0.010772	3.61	-1.096	573	31	enet	0.0099	0.18	-2.31477	0.02063	0.11364
Brain_Amygdala	./WEIGHTS//Brain_Amygdala/Brain_Amygdala.ENSG00000137975.7.wgt.RDat	CLCA2	1	86889769	86922241	0.120754	rs17128768	-2.81	rs1395713	-0.0116	3.02	-1.402	443	14	enet	-0.0075	0.55	-1.02589	0.304943	0.113646
Brain_Amygdala	./WEIGHTS//Brain_Amygdala/Brain_Amygdala.ENSG00000138363.10.wgt.RDat	ATIC	2	216176540	216214487	0.334056	rs4674024	-2.84	rs3821353	0.163727	-4.26	-0.938	468	6	lasso	0.2	9.8e-06	1.0258	0.304999	0.113702
Brain_Amygdala	./WEIGHTS//Brain_Amygdala/Brain_Amygdala.ENSG00000124562.5.wgt.RDat	SNRPC	6	34725183	34741571	0.398008	rs942375	2.95	rs2764208	0.181	-4.67	1.054	356	42	enet	0.2	8e-06	-2.33695	0.019442	0.113703
Brain_Amygdala	./WEIGHTS//Brain_Amygdala/Brain_Amygdala.ENSG00000113240.8.wgt.RDat	CLK4	5	178029665	178054115	0.021759	rs10075301	-2.65	rs4976725	-0.0111	3.06	-1.038	574	5	enet	-0.0041	0.42	-1.0266	0.305	0.113738
Brain_Amygdala	./WEIGHTS//Brain_Amygdala/Brain_Amygdala.ENSG00000224479.1.wgt.RDat	AC136289.1	3	63727969	63813121	0.107293	rs832198	-2.68	rs12490926	0.0118	3.43	-2.3289	594	4	lasso	0.03	0.06	-2.32638	0.02	0.11375
Brain_Amygdala	./WEIGHTS//Brain_Amygdala/Brain_Amygdala.ENSG00000244151.1.wgt.RDat	RP11-148K1.12	7	150771929	150773617	0.41596	rs219255	3.5	rs2299965	0.097	3.87	2.316	538	1	top1	0.097	0.0019	2.316	0.0206	0.11375
Brain_Amygdala	./WEIGHTS//Brain_Amygdala/Brain_Amygdala.ENSG00000172992.7.wgt.RDat	DCAKD	17	43100708	43138473	0.247978	rs7223320	-3.55	rs9915259	0.132	4.26	1.025	325	1	top1	0.13	0.00032	1.025	0.305	0.113773
Brain_Amygdala	./WEIGHTS//Brain_Amygdala/Brain_Amygdala.ENSG00000233954.4.wgt.RDat	RP11-169K16.7	1	16133679	16134194	0.012773	rs12119764	-3.09	rs12015135	-0.0106	3.01	-1.282	426	6	enet	-0.0059	0.48	-2.31605	0.020555	0.113778
Brain_Amygdala	./WEIGHTS//Brain_Amygdala/Brain_Amygdala.ENSG00000248890.1.wgt.RDat	HHIP-AS1	4	145564074	145582509	7.3e-05	rs11100851	3.31	rs13108250	-0.0117	2.87	0.9218	252	252	blup	0.016	0.13	-2.3357	0.019508	0.113797
Brain_Amygdala	./WEIGHTS//Brain_Amygdala/Brain_Amygdala.ENSG00000250506.2.wgt.RDat	CDK3	17	73996987	74002080	0.01812	rs34208166	3.14	rs2069528	0.0591	-3.97	0.875	406	3	lasso	0.075	0.0058	-1.0252	0.305	0.113808
Brain_Amygdala	./WEIGHTS//Brain_Amygdala/Brain_Amygdala.ENSG00000081665.9.wgt.RDat	ZNF506	19	19896648	19932560	0.328748	rs2192623	4.24	rs12327770	0.203	4.83	2.3726	299	5	lasso	0.21	4.5e-06	2.33738	0.01942	0.113867
Brain_Amygdala	./WEIGHTS//Brain_Amygdala/Brain_Amygdala.ENSG00000185896.9.wgt.RDat	LAMP1	13	113951556	113977987	0.09639	rs2302756	-3.85	rs3211770	-0.011	2.98	1.09416	386	386	blup	-0.0061	0.49	2.31656	0.02053	0.113916
Brain_Amygdala	./WEIGHTS//Brain_Amygdala/Brain_Amygdala.ENSG00000153165.14.wgt.RDat	RGPD3	2	107021446	107084832	0.349858	rs1869070	3.13	rs1006413	-0.011676	3.37	-1.582	407	25	enet	0.0086	0.19	-1.0252	0.305249	0.113936
Brain_Amygdala	./WEIGHTS//Brain_Amygdala/Brain_Amygdala.ENSG00000267242.1.wgt.RDat	AC069278.4	19	44978645	44979403	0.180768	rs381759	3.13	rs16959164	-0.00103	3.15	-2.054	454	3	lasso	0.0082	0.19	-2.32653	0.01999	0.113978
Brain_Amygdala	./WEIGHTS//Brain_Amygdala/Brain_Amygdala.ENSG00000182983.10.wgt.RDat	ZNF662	3	42947223	42960825	0.005463	rs11129989	-2.57	rs2867	-0.0114	2.82	-0.587	400	400	blup	0.059	0.013	1.02487	0.30542	0.114035
Brain_Amygdala	./WEIGHTS//Brain_Amygdala/Brain_Amygdala.ENSG00000245275.3.wgt.RDat	SAP30L-AS1	5	153708997	153825410	0.220165	rs890793	3.71	rs816010	-0.00241	-2.8	-1.027	463	463	blup	0.11	0.00096	2.3289	0.0199	0.114037
Brain_Amygdala	./WEIGHTS//Brain_Amygdala/Brain_Amygdala.ENSG00000107186.12.wgt.RDat	MPDZ	9	13105703	13279589	0.223854	rs4316236	3.48	rs10809900	-0.00442	3.47	-2.327	512	1	top1	-0.0044	0.43	-2.327	0.019965	0.114122
Brain_Amygdala	./WEIGHTS//Brain_Amygdala/Brain_Amygdala.ENSG00000095303.10.wgt.RDat	PTGS1	9	125132824	125157982	0.18358	rs10760214	3.07	rs10156486	-0.00842	2.83	1.372	520	16	enet	0.024	0.081	2.33741	0.019418	0.11415
Brain_Amygdala	./WEIGHTS//Brain_Amygdala/Brain_Amygdala.ENSG00000233276.2.wgt.RDat	GPX1	3	49394609	49396033	0.239145	rs6446196	-3.15	rs17080528	-0.00827	-3.55	-0.77	276	276	blup	0.067	0.0088	-1.02437	0.30566	0.11416
Brain_Amygdala	./WEIGHTS//Brain_Amygdala/Brain_Amygdala.ENSG00000182747.4.wgt.RDat	SLC35D3	6	137243402	137246777	0.145109	rs276583	-3.47	rs601680	-0.00945	3.15	-1.024	431	1	lasso	0.09	0.0028	-1.024	0.305835	0.114261
Brain_Amygdala	./WEIGHTS//Brain_Amygdala/Brain_Amygdala.ENSG00000085514.11.wgt.RDat	PILRA	7	99971068	99997719	0.454271	rs11761256	-3.76	rs11769057	0.442	6.57	-1.291	300	8	lasso	0.45	6e-13	-1.02289	0.306	0.114358
Brain_Amygdala	./WEIGHTS//Brain_Amygdala/Brain_Amygdala.ENSG00000137806.4.wgt.RDat	NDUFAF1	15	41679551	41694717	0.363611	rs6493004	3.38	rs316611	0.22951	-4.94	0.685	298	6	lasso	0.24	7.6e-07	-1.0235	0.306	0.114393
Brain_Amygdala	./WEIGHTS//Brain_Amygdala/Brain_Amygdala.ENSG00000229360.1.wgt.RDat	PPP1R2P5	2	107557336	107557938	0.508474	rs6747330	2.97	rs10165214	0.313686	5.41	-1.023	425	1	top1	0.31	1e-08	-1.023	0.306308	0.114543
Brain_Amygdala	./WEIGHTS//Brain_Amygdala/Brain_Amygdala.ENSG00000227201.2.wgt.RDat	CNN2P1	22	30442265	30443182	0.01705	rs11090574	3.95	rs737941	-0.0111	3.17	1.023	406	1	lasso	0.096	0.002	1.023	0.306308	0.114579
Brain_Amygdala	./WEIGHTS//Brain_Amygdala/Brain_Amygdala.ENSG00000174720.11.wgt.RDat	LARP7	4	113558146	113578748	0.069996	rs6820742	2.27	rs313936	-0.00779	-3.12	-0.339	474	474	blup	0.008	0.2	-1.0225	0.306534	0.114698
Brain_Amygdala	./WEIGHTS//Brain_Amygdala/Brain_Amygdala.ENSG00000011590.9.wgt.RDat	ZBTB32	19	36195429	36207940	0.262793	rs9807812	-3	rs757223	-0.00996	-3.14	1.175	445	7	lasso	0.021	0.097	-1.02252	0.306535	0.114734
Brain_Amygdala	./WEIGHTS//Brain_Amygdala/Brain_Amygdala.ENSG00000197885.6.wgt.RDat	NKIRAS1	3	23933151	23988082	0.383237	rs6780385	4.24	rs7622887	0.0757	-3.69	2.308	504	1	top1	0.076	0.0057	-2.308	0.021	0.114844
Brain_Amygdala	./WEIGHTS//Brain_Amygdala/Brain_Amygdala.ENSG00000136152.10.wgt.RDat	COG3	13	46039060	46110765	0.220042	rs11843367	2.87	rs942894	-0.0114	2.9	0.58576	465	465	blup	0.0051	0.23	-1.022	0.30678	0.114861
Brain_Amygdala	./WEIGHTS//Brain_Amygdala/Brain_Amygdala.ENSG00000178665.10.wgt.RDat	ZNF713	7	55955205	56009918	0.154494	rs3935165	2.52	rs3935165	-0.00877	2.95	2.517	319	319	blup	-0.0081	0.58	1.02213	0.307	0.114979
Brain_Amygdala	./WEIGHTS//Brain_Amygdala/Brain_Amygdala.ENSG00000247240.3.wgt.RDat	UBL7-AS1	15	74753606	74758471	0.161263	rs1564784	-2.74	rs736118	0.015299	-3.44	0.189	359	3	lasso	0.047	0.024	-1.02204	0.307	0.115014
Brain_Amygdala	./WEIGHTS//Brain_Amygdala/Brain_Amygdala.ENSG00000160194.13.wgt.RDat	NDUFV3	21	44299754	44333414	0.47456	rs2839580	-3.39	rs2269157	-0.0108	-3.42	-1.0621	609	609	blup	0.094	0.0023	1.0211	0.307219	0.115132
Brain_Amygdala	./WEIGHTS//Brain_Amygdala/Brain_Amygdala.ENSG00000266145.1.wgt.RDat	RHOT1P1	18	14222007	14222330	0.25299	rs12607414	-2.78	rs9949473	-0.001271	3.04	0.948	257	257	blup	-0.00079	0.34	1.02091	0.3073	0.115198
Brain_Amygdala	./WEIGHTS//Brain_Amygdala/Brain_Amygdala.ENSG00000108387.10.wgt.RDat	SEPT4	17	56597611	56618179	0.350694	rs9901765	-4.66	rs8178289	-0.00675	-3.44	1.01394	332	68	enet	0.027	0.07	2.28388	0.0224	0.115294
Brain_Amygdala	./WEIGHTS//Brain_Amygdala/Brain_Amygdala.ENSG00000124788.13.wgt.RDat	ATXN1	6	16299343	16761722	0.12687	rs9297025	-3.43	rs9477281	0.0156	3.49	-2.574	550	3	lasso	0.021	0.095	-2.30545	0.021142	0.115343
Brain_Amygdala	./WEIGHTS//Brain_Amygdala/Brain_Amygdala.ENSG00000142453.7.wgt.RDat	CARM1	19	10982189	11033443	0.286377	rs10420809	-3.95	rs2304087	0.0364	-3.42	-1.776	375	21	enet	0.11	0.001	2.28416	0.022362	0.11536
Brain_Amygdala	./WEIGHTS//Brain_Amygdala/Brain_Amygdala.ENSG00000198182.8.wgt.RDat	ZNF607	19	38187264	38210691	0.211249	rs10424574	-2.7	rs1725482	0.0436	-3.86	-0.117	296	296	blup	0.1	0.0017	1.02014	0.307662	0.115369
Brain_Amygdala	./WEIGHTS//Brain_Amygdala/Brain_Amygdala.ENSG00000231663.1.wgt.RDat	RP5-827C21.4	1	234508558	234509201	0.294021	rs12136778	3.32	rs6702834	0.0467	3.93	1.015	632	3	lasso	0.09	0.0028	1.01976	0.307843	0.115472
Brain_Amygdala	./WEIGHTS//Brain_Amygdala/Brain_Amygdala.ENSG00000101082.9.wgt.RDat	SLA2	20	35240961	35274619	0.216149	rs13045792	-3.14	rs8115854	-0.0118	2.89	1.296	191	191	blup	0.036	0.043	-1.01974	0.307853	0.115511
Brain_Amygdala	./WEIGHTS//Brain_Amygdala/Brain_Amygdala.ENSG00000170745.7.wgt.RDat	KCNS3	2	18059114	18542882	0.475256	rs6419085	-3.83	rs13032717	0.19344	4.73	-2.086	510	10	lasso	0.25	6.3e-07	-2.2845	0.022344	0.115529
Brain_Amygdala	./WEIGHTS//Brain_Amygdala/Brain_Amygdala.ENSG00000166839.12.wgt.RDat	ANKDD1A	15	65204101	65251042	0.113424	rs10162671	-3.43	rs7175110	0.011684	-2.91	-2.247	300	300	blup	0.026	0.074	2.28178	0.0225	0.115547
Brain_Amygdala	./WEIGHTS//Brain_Amygdala/Brain_Amygdala.ENSG00000133958.9.wgt.RDat	UNC79	14	93799565	94174222	0.224906	rs750678	3.26	rs1958106	0.015292	3.6	-1.049	410	410	blup	0.069	0.0082	-1.01964	0.307899	0.115564
Brain_Amygdala	./WEIGHTS//Brain_Amygdala/Brain_Amygdala.ENSG00000088298.8.wgt.RDat	EDEM2	20	33703167	33735167	0.254669	rs13037376	-4.15	rs11696967	-0.00251	-3.47	-1.814	345	3	lasso	0.03	0.059	2.28069	0.022567	0.11563
Brain_Amygdala	./WEIGHTS//Brain_Amygdala/Brain_Amygdala.ENSG00000236714.1.wgt.RDat	AC005592.1	5	142125165	142140563	0.031867	rs10155516	-3.37	rs17649915	0.0336	-2.58	1.019	580	1	top1	0.034	0.049	-1.019	0.308	0.115638
Brain_Amygdala	./WEIGHTS//Brain_Amygdala/Brain_Amygdala.ENSG00000182632.10.wgt.RDat	CCNYL2	10	42903616	42967688	0.189767	rs2245747	2.29	rs289183	0.049113	3.47	1.02	244	1	top1	0.049	0.022	1.02	0.308	0.115673
Brain_Amygdala	./WEIGHTS//Brain_Amygdala/Brain_Amygdala.ENSG00000156968.8.wgt.RDat	MPV17L	16	15489611	15507125	0.16599	rs8048077	-2.95	rs11645494	-0.0097	2.86	0.764	244	244	blup	0.014	0.14	1.01932	0.308	0.115709
Brain_Amygdala	./WEIGHTS//Brain_Amygdala/Brain_Amygdala.ENSG00000226567.1.wgt.RDat	LINC00606	3	10801169	10805877	0.296147	rs892606	3.77	rs9820724	-0.00863	-3.15	-1.012	669	669	blup	0.0011	0.3	2.28466	0.02233	0.115719
Brain_Amygdala	./WEIGHTS//Brain_Amygdala/Brain_Amygdala.ENSG00000269657.1.wgt.RDat	AC079210.1	17	66539369	66542970	0.089854	rs11651150	-3.92	rs11077678	0.00908	3.57	-1.02	447	1	top1	0.0091	0.18	-1.02	0.308	0.115744
Brain_Amygdala	./WEIGHTS//Brain_Amygdala/Brain_Amygdala.ENSG00000119943.6.wgt.RDat	PYROXD2	10	100143322	100174941	0.598836	rs557334	3.88	rs2147896	0.221194	6.06	2.249	494	15	lasso	0.32	9e-09	2.27793	0.0227	0.11579
Brain_Amygdala	./WEIGHTS//Brain_Amygdala/Brain_Amygdala.ENSG00000156508.13.wgt.RDat	EEF1A1	6	74225473	74233340	0.118829	rs311677	-3.76	rs16883476	0.00611	2.92	2.302	390	1	top1	0.0061	0.22	2.302	0.021335	0.11584
Brain_Amygdala	./WEIGHTS//Brain_Amygdala/Brain_Amygdala.ENSG00000175283.7.wgt.RDat	DOLK	9	131707809	131709898	0.210743	rs8507	-2.27	rs10988333	-0.0117	-2.82	2.0334	333	33	enet	-0.0014	0.35	-1.01894	0.30823	0.115866
Brain_Amygdala	./WEIGHTS//Brain_Amygdala/Brain_Amygdala.ENSG00000246777.1.wgt.RDat	RP11-61A14.4	16	66785702	66788643	0.0744	rs1152084	-3.24	rs12926574	-0.001334	-3.04	2.164	365	2	lasso	-0.001	0.34	-2.30053	0.0214	0.115917
Brain_Amygdala	./WEIGHTS//Brain_Amygdala/Brain_Amygdala.ENSG00000163923.5.wgt.RDat	RPL39L	3	186838736	186898696	0.384651	rs1050274	3.4	rs16861319	-0.0118	3.04	-1.43	605	605	blup	0.029	0.062	-1.01882	0.30829	0.115924
Brain_Amygdala	./WEIGHTS//Brain_Amygdala/Brain_Amygdala.ENSG00000124767.6.wgt.RDat	GLO1	6	38643701	38670917	0.139097	rs2654449	-2.92	rs17614684	0.0391	-3.59	-2.279	559	2	lasso	0.042	0.032	2.28485	0.022322	0.115942
Brain_Amygdala	./WEIGHTS//Brain_Amygdala/Brain_Amygdala.ENSG00000111012.5.wgt.RDat	CYP27B1	12	58156122	58161034	0.059205	rs1021469	-3.37	rs2306390	-0.006771	-2.63	-2.277	352	1	lasso	0.054	0.018	2.277	0.02279	0.115989
Brain_Amygdala	./WEIGHTS//Brain_Amygdala/Brain_Amygdala.ENSG00000169155.5.wgt.RDat	ZBTB43	9	129567285	129600489	0.066695	rs4837127	-2.88	rs10819190	-0.0114	-2.94	-1.2	400	400	blup	0.016	0.12	2.27858	0.022692	0.11601
Brain_Amygdala	./WEIGHTS//Brain_Amygdala/Brain_Amygdala.ENSG00000011422.7.wgt.RDat	PLAUR	19	44150247	44174699	0.320738	rs11083708	-3.52	rs381872	0.00534	-3.56	1.799	419	6	lasso	0.1	0.0017	-2.30234	0.021316	0.116014
Brain_Amygdala	./WEIGHTS//Brain_Amygdala/Brain_Amygdala.ENSG00000181894.10.wgt.RDat	ZNF329	19	58637619	58666477	0.038681	rs8103254	2.99	rs260471	0.00955	3.26	1.018	410	1	top1	0.0096	0.18	1.018	0.308678	0.116106
Brain_Amygdala	./WEIGHTS//Brain_Amygdala/Brain_Amygdala.ENSG00000136108.10.wgt.RDat	CKAP2	13	53029564	53050763	0.328103	rs2147676	-4.7	rs4886018	0.189	4.84	2.825	362	27	enet	0.25	5.6e-07	2.28958	0.02205	0.11612
Brain_Amygdala	./WEIGHTS//Brain_Amygdala/Brain_Amygdala.ENSG00000112339.10.wgt.RDat	HBS1L	6	135281516	135424194	0.586143	rs6934384	3.1	rs4646868	0.405	-5.98	-2.293	356	1	top1	0.4	2.1e-11	2.293	0.021848	0.116131
Brain_Amygdala	./WEIGHTS//Brain_Amygdala/Brain_Amygdala.ENSG00000269054.1.wgt.RDat	CTD-2619J13.3	19	58873951	58877958	0.14721	rs8103254	2.99	rs260471	0.11	3.78	1.018	326	1	top1	0.11	0.001	1.018	0.308678	0.116141
Brain_Amygdala	./WEIGHTS//Brain_Amygdala/Brain_Amygdala.ENSG00000273488.1.wgt.RDat	RP11-114I8.4	3	100080031	100080481	0.122889	rs4928072	-3.12	rs9856338	0.0849	-3.35	1.018	380	1	top1	0.085	0.0036	-1.018	0.30868	0.116178
Brain_Amygdala	./WEIGHTS//Brain_Amygdala/Brain_Amygdala.ENSG00000181458.6.wgt.RDat	TMEM45A	3	100211463	100296288	0.096765	rs4928072	-3.12	rs4928080	-0.00816	2.75	-1.954	398	2	lasso	-0.0066	0.51	-2.28481	0.02232	0.116197
Brain_Amygdala	./WEIGHTS//Brain_Amygdala/Brain_Amygdala.ENSG00000138641.11.wgt.RDat	HERC3	4	89443181	89629693	0.311506	rs17013881	-3.79	rs17014254	-0.00821	3.86	0.146	405	10	lasso	0.014	0.14	1.0179	0.308708	0.116224
Brain_Amygdala	./WEIGHTS//Brain_Amygdala/Brain_Amygdala.ENSG00000267270.1.wgt.RDat	AC139100.2	18	77905807	77936315	0.1704	rs12607496	2.6	rs11081583	0.022363	3.56	-2.29	234	1	top1	0.022	0.089	-2.29	0.02202	0.116231
Brain_Amygdala	./WEIGHTS//Brain_Amygdala/Brain_Amygdala.ENSG00000178966.11.wgt.RDat	RMI1	9	86595626	86618985	0.3349	rs4147132	-3.99	rs10124390	0.0614	3.97	3.459	515	515	blup	0.11	0.0011	2.29076	0.021977	0.116274
Brain_Amygdala	./WEIGHTS//Brain_Amygdala/Brain_Amygdala.ENSG00000233757.2.wgt.RDat	AC092835.2	2	95873283	95881351	0.043639	rs10874471	-3.62	rs12185694	0.004223	-2.76	-2.90558	116	116	blup	0.017	0.12	2.2751	0.022899	0.116284
Brain_Amygdala	./WEIGHTS//Brain_Amygdala/Brain_Amygdala.ENSG00000235082.2.wgt.RDat	SUMO1P3	1	160287193	160287496	0.036259	rs10489638	3.28	rs12028921	-0.00326	-2.96	-2.273	496	2	lasso	-0.002	0.37	2.27164	0.023108	0.116307
Brain_Amygdala	./WEIGHTS//Brain_Amygdala/Brain_Amygdala.ENSG00000146457.10.wgt.RDat	WTAP	6	160146617	160177351	0.102687	rs752779	2.39	rs9347340	-0.00979	-2.9	2.293	535	3	lasso	0.035	0.046	-2.29316	0.021839	0.116355
Brain_Amygdala	./WEIGHTS//Brain_Amygdala/Brain_Amygdala.ENSG00000172071.7.wgt.RDat	EIF2AK3	2	88856259	88927056	0.144409	rs1659258	-2.69	rs1270162	0.003468	2.81	-2.484	231	231	blup	0.063	0.011	-1.0173	0.308994	0.116367
Brain_Amygdala	./WEIGHTS//Brain_Amygdala/Brain_Amygdala.ENSG00000103174.7.wgt.RDat	NAGPA	16	5074845	5084142	0.10933	rs859219	-3.66	rs2340713	-0.000975	3.56	-1.017	440	1	top1	-0.00097	0.34	-1.017	0.309	0.116405
Brain_Amygdala	./WEIGHTS//Brain_Amygdala/Brain_Amygdala.ENSG00000186301.7.wgt.RDat	MST1P2	1	16972069	16976914	0.365038	rs12119764	-3.09	rs4920588	0.22	-4.75	-2.273	261	1	top1	0.22	2.8e-06	2.273	0.023026	0.116409
Brain_Amygdala	./WEIGHTS//Brain_Amygdala/Brain_Amygdala.ENSG00000230563.2.wgt.RDat	RP5-828H9.1	20	5451853	5455828	0.032118	rs7263137	3.02	rs3810569	0.134	4.51	2.285	577	1	top1	0.13	0.00028	2.28499	0.022313	0.116427
Brain_Amygdala	./WEIGHTS//Brain_Amygdala/Brain_Amygdala.ENSG00000259577.1.wgt.RDat	RP11-430B1.2	15	52472290	52498012	0.483733	rs11638675	-3.35	rs3794543	0.197097	-4.8	2.265	395	1	top1	0.2	9.8e-06	-2.265	0.0235	0.116476
Brain_Amygdala	./WEIGHTS//Brain_Amygdala/Brain_Amygdala.ENSG00000121900.14.wgt.RDat	TMEM54	1	33360248	33367039	0.134681	rs422215	2.66	rs587910	0.0388	-3.44	2.266	280	1	top1	0.039	0.037	-2.266	0.023451	0.116487
Brain_Amygdala	./WEIGHTS//Brain_Amygdala/Brain_Amygdala.ENSG00000130943.5.wgt.RDat	PKDREJ	22	46651560	46659219	0.2003	rs6007662	4.33	rs6008552	-0.0106	-2.98	1.935	466	4	lasso	-0.00034	0.33	-2.29091	0.021969	0.116502
Brain_Amygdala	./WEIGHTS//Brain_Amygdala/Brain_Amygdala.ENSG00000146574.11.wgt.RDat	CCZ1B	7	6833765	6866401	0.413348	rs2881754	3.33	rs10242703	0.0637	-3.65	1.8748	407	7	lasso	0.12	0.00052	-2.27119	0.0231	0.116524
Brain_Amygdala	./WEIGHTS//Brain_Amygdala/Brain_Amygdala.ENSG00000166189.6.wgt.RDat	HPS6	10	103825147	103827792	0.051965	rs11191156	4.13	rs17779355	-0.011174	2.91	2.273	279	1	top1	-0.011	0.82	2.273	0.023	0.116537
Brain_Amygdala	./WEIGHTS//Brain_Amygdala/Brain_Amygdala.ENSG00000075275.12.wgt.RDat	CELSR1	22	46756731	46933067	0.41976	rs6007662	4.35	rs9616157	-0.00897	3.36	-2.174	543	543	blup	0.023	0.087	2.29345	0.021822	0.116538
Brain_Amygdala	./WEIGHTS//Brain_Amygdala/Brain_Amygdala.ENSG00000185559.9.wgt.RDat	DLK1	14	101192042	101201539	0.140013	rs10147988	3.48	rs6575836	-0.003627	2.92	-2.135	461	3	lasso	0.016	0.13	-2.26667	0.023411	0.116543
Brain_Amygdala	./WEIGHTS//Brain_Amygdala/Brain_Amygdala.ENSG00000272277.1.wgt.RDat	RP1-40E16.12	6	3068279	3069128	0.363157	rs3799215	3.64	rs6910086	0.0278	-3.75	0.245	658	9	lasso	0.07	0.0075	1.01673	0.309282	0.116547
Brain_Amygdala	./WEIGHTS//Brain_Amygdala/Brain_Amygdala.ENSG00000138246.11.wgt.RDat	DNAJC13	3	132136370	132257876	0.261605	rs3844274	-4.03	rs9879204	0.0421	-3.48	2.27	460	1	top1	0.042	0.032	-2.27	0.02321	0.116562
Brain_Amygdala	./WEIGHTS//Brain_Amygdala/Brain_Amygdala.ENSG00000214803.3.wgt.RDat	RP11-37N22.1	8	125204912	125259639	0.049594	rs6981365	-3.3	rs7006395	-0.00378	2.97	1.3385	529	2	lasso	0.07	0.0075	1.0165	0.30939	0.116623
Brain_Amygdala	./WEIGHTS//Brain_Amygdala/Brain_Amygdala.ENSG00000133027.13.wgt.RDat	PEMT	17	17408877	17495022	0.023247	rs12949948	2.87	rs11871738	-0.00969	2.75	-2.471	403	403	blup	-0.00046	0.33	-2.28568	0.0223	0.116626
Brain_Amygdala	./WEIGHTS//Brain_Amygdala/Brain_Amygdala.ENSG00000196172.8.wgt.RDat	ZNF681	19	23921997	23941693	0.119133	rs7246598	-3.01	rs10405957	0.124	-3.6	-2.268	239	1	top1	0.12	0.00047	2.268	0.023329	0.116645
Brain_Amygdala	./WEIGHTS//Brain_Amygdala/Brain_Amygdala.ENSG00000212743.1.wgt.RDat	DKFZP667F0711	10	6392278	6394723	0.330571	rs3750671	-3.58	rs4750311	-0.003389	3.38	-2.438	768	768	blup	0.0013	0.3	-2.29722	0.0216	0.116722
Brain_Amygdala	./WEIGHTS//Brain_Amygdala/Brain_Amygdala.ENSG00000251474.2.wgt.RDat	RPL32P3	3	129101765	129118498	0.297026	rs4072151	-3.16	rs6764765	0.0612	3.66	-2.212	284	26	enet	0.077	0.0054	-1.01613	0.30957	0.116727
Brain_Amygdala	./WEIGHTS//Brain_Amygdala/Brain_Amygdala.ENSG00000186453.8.wgt.RDat	FAM228A	2	24397938	24423718	0.066588	rs7579413	3.22	rs2712102	-0.011402	2.71	2.257	281	2	lasso	-0.0027	0.38	2.2937	0.021808	0.116737
Brain_Amygdala	./WEIGHTS//Brain_Amygdala/Brain_Amygdala.ENSG00000267785.1.wgt.RDat	CTD-3194G12.2	17	35078894	35082651	0.304867	rs2306593	-3.55	rs1497201	0.00834	3.38	1.756	355	17	enet	0.11	0.00093	2.26643	0.0234	0.116743
Brain_Amygdala	./WEIGHTS//Brain_Amygdala/Brain_Amygdala.ENSG00000260277.1.wgt.RDat	RP11-101E7.2	16	22097120	22103552	0.0551	rs11644214	-2.57	rs41468646	-0.00508	2.62	0.06957	153	153	blup	-0.0038	0.41	2.26806	0.0233	0.116757
Brain_Amygdala	./WEIGHTS//Brain_Amygdala/Brain_Amygdala.ENSG00000258548.1.wgt.RDat	LINC00645	14	28081794	28108842	0.251994	rs1951762	4.05	rs8018807	0.083124	-3.79	1.016	341	1	top1	0.083	0.0039	-1.016	0.309629	0.116785
Brain_Amygdala	./WEIGHTS//Brain_Amygdala/Brain_Amygdala.ENSG00000272792.1.wgt.RDat	RP11-141C7.4	3	195366861	195367331	0.498517	rs4677695	2.8	rs6765736	-0.0062	-3.49	0.1585	284	284	blup	0.096	0.0021	-1.01597	0.30964	0.116824
Brain_Amygdala	./WEIGHTS//Brain_Amygdala/Brain_Amygdala.ENSG00000272434.1.wgt.RDat	RP13-131K19.6	3	49066824	49067139	0.016507	rs6446196	-3.15	rs3895736	-0.0116	2.57	-1.012	262	2	lasso	0.005	0.23	-1.01589	0.30968	0.116875
Brain_Amygdala	./WEIGHTS//Brain_Amygdala/Brain_Amygdala.ENSG00000218227.3.wgt.RDat	RP11-889L3.1	5	177482605	177483195	0.236405	rs28404158	3.65	rs11960651	0.00241	3.56	2.461	386	9	enet	0.025	0.077	2.286	0.0223	0.116895
Brain_Amygdala	./WEIGHTS//Brain_Amygdala/Brain_Amygdala.ENSG00000008988.5.wgt.RDat	RPS20	8	56979854	56987069	0.361012	rs13277429	3.2	rs17814089	0.000678	2.9	-2.263	375	1	top1	0.00068	0.31	-2.263	0.02364	0.116915
Brain_Amygdala	./WEIGHTS//Brain_Amygdala/Brain_Amygdala.ENSG00000099991.12.wgt.RDat	CABIN1	22	24407642	24574596	0.09049	rs1547359	3.4	rs5759940	0.0113	2.97	-1.375	383	4	enet	0.019	0.11	-2.26042	0.023795	0.116919
Brain_Amygdala	./WEIGHTS//Brain_Amygdala/Brain_Amygdala.ENSG00000145703.11.wgt.RDat	IQGAP2	5	75699074	76003957	0.450139	rs2069656	-3.57	rs2069685	0.093	-3.82	2.294	572	1	top1	0.093	0.0024	-2.294	0.0218	0.116969
Brain_Amygdala	./WEIGHTS//Brain_Amygdala/Brain_Amygdala.ENSG00000184719.7.wgt.RDat	RNLS	10	90033621	90344287	0.321847	rs17109310	3.08	rs792207	-0.008778	3.02	-2.348	540	540	blup	0.044	0.029	-2.29498	0.0217	0.116985
Brain_Amygdala	./WEIGHTS//Brain_Amygdala/Brain_Amygdala.ENSG00000170396.6.wgt.RDat	ZNF804A	2	185463093	185804219	0.16242	rs359894	3.09	rs7588228	-0.011327	2.95	-1.292	270	3	lasso	0.025	0.077	-1.0155	0.30988	0.116986
Brain_Amygdala	./WEIGHTS//Brain_Amygdala/Brain_Amygdala.ENSG00000198252.7.wgt.RDat	STYX	14	53196898	53241716	0.083812	rs17125944	3.53	rs8004624	0.030392	3.09	2.261	353	1	top1	0.03	0.058	2.261	0.023759	0.116995
Brain_Amygdala	./WEIGHTS//Brain_Amygdala/Brain_Amygdala.ENSG00000019995.6.wgt.RDat	ZRANB1	10	126630692	126676420	0.168753	rs718949	-3.52	rs7083336	-0.007738	-3.35	-1.058	538	7	enet	0.03	0.06	1.01435	0.31	0.117067
Brain_Amygdala	./WEIGHTS//Brain_Amygdala/Brain_Amygdala.ENSG00000168852.8.wgt.RDat	TPTE2P5	13	41396432	41438488	0.249088	rs7992673	-2.78	rs7320344	0.159	-4.31	2.259	356	1	top1	0.16	7.8e-05	-2.259	0.02388	0.117084
Brain_Amygdala	./WEIGHTS//Brain_Amygdala/Brain_Amygdala.ENSG00000153885.10.wgt.RDat	KCTD15	19	34286838	34306668	0.029082	rs10520211	3.87	rs1139231	-0.00766	3.27	-2.2943	443	1	lasso	0.01	0.17	-2.29433	0.021771	0.11709
Brain_Amygdala	./WEIGHTS//Brain_Amygdala/Brain_Amygdala.ENSG00000163803.8.wgt.RDat	PLB1	2	28680012	28866654	0.23738	rs10189562	3.91	rs1534476	0.018109	-3.38	-2.268	425	16	enet	0.079	0.0049	2.2615	0.023728	0.117096
Brain_Amygdala	./WEIGHTS//Brain_Amygdala/Brain_Amygdala.ENSG00000059573.4.wgt.RDat	ALDH18A1	10	97365696	97416463	0.030439	rs1410605	2.48	rs11593722	-0.002924	-3	1.015	507	1	lasso	0.0097	0.18	-1.015	0.31	0.117103
Brain_Amygdala	./WEIGHTS//Brain_Amygdala/Brain_Amygdala.ENSG00000224914.2.wgt.RDat	LINC00863	10	89102493	89117424	0.270407	rs3847448	-2.72	rs7898500	0.076158	-2.37	-1.015	273	3	lasso	0.081	0.0043	1.01529	0.31	0.117139
Brain_Amygdala	./WEIGHTS//Brain_Amygdala/Brain_Amygdala.ENSG00000204764.8.wgt.RDat	RANBP17	5	170288874	170727019	0.107146	rs4868038	-3.12	rs2591499	0.0896	-3.7	-2.285	467	1	top1	0.09	0.0028	2.285	0.0223	0.117165
Brain_Amygdala	./WEIGHTS//Brain_Amygdala/Brain_Amygdala.ENSG00000137807.9.wgt.RDat	KIF23	15	69708333	69740764	0.019203	rs8032654	3.7	rs12905249	-0.00633	2.89	-1.015	443	1	lasso	0.036	0.044	-1.015	0.31	0.117175
Brain_Amygdala	./WEIGHTS//Brain_Amygdala/Brain_Amygdala.ENSG00000217648.1.wgt.RDat	RP1-95L4.4	6	143663383	143664520	0.293193	rs199243	-3.14	rs7738738	0.00947	-3.45	-1.015	515	1	top1	0.0095	0.18	1.015	0.310106	0.11725
Brain_Amygdala	./WEIGHTS//Brain_Amygdala/Brain_Amygdala.ENSG00000214039.4.wgt.RDat	RP11-474D1.3	12	130517999	130529602	0.267504	rs11060755	2.9	rs2167512	-0.001285	-3.04	-1.015	706	1	top1	-0.0013	0.35	1.015	0.31011	0.117288
Brain_Amygdala	./WEIGHTS//Brain_Amygdala/Brain_Amygdala.ENSG00000169251.8.wgt.RDat	NMD3	3	160822484	160971320	0.226989	rs720320	3.27	rs10936227	-0.00454	-3.39	-1.782	361	361	blup	0.01	0.17	1.0147	0.31025	0.117376
Brain_Amygdala	./WEIGHTS//Brain_Amygdala/Brain_Amygdala.ENSG00000132481.2.wgt.RDat	TRIM47	17	73870242	73872452	0.082814	rs12450609	-3.01	rs4393627	-0.0105	2.74	2.257	384	1	lasso	0.027	0.068	2.257	0.024	0.117419
Brain_Amygdala	./WEIGHTS//Brain_Amygdala/Brain_Amygdala.ENSG00000173209.18.wgt.RDat	AHSA2	2	61404553	61418338	0.709757	rs4671402	-3.25	rs2167565	0.415494	-6.49	1.65	306	11	lasso	0.52	1.9e-15	-1.0142	0.310483	0.1175
Brain_Amygdala	./WEIGHTS//Brain_Amygdala/Brain_Amygdala.ENSG00000169851.11.wgt.RDat	PCDH7	4	30722037	31148422	0.245976	rs3857021	3.93	rs1588610	0.0449	3.75	1.292	403	4	lasso	0.087	0.0032	1.0138	0.310671	0.117607
Brain_Amygdala	./WEIGHTS//Brain_Amygdala/Brain_Amygdala.ENSG00000137955.11.wgt.RDat	RABGGTB	1	76252384	76260764	0.241059	rs182411	-2.63	rs12140121	0.0242	-3.6	1.749	460	460	blup	0.048	0.024	-1.01352	0.310811	0.117696
Brain_Amygdala	./WEIGHTS//Brain_Amygdala/Brain_Amygdala.ENSG00000155329.7.wgt.RDat	ZCCHC10	5	132332677	132362296	0.200273	rs4958117	-3.47	rs1017307	0.019	2.71	-1.012	405	2	lasso	0.025	0.076	-1.0133	0.311	0.117804
Brain_Amygdala	./WEIGHTS//Brain_Amygdala/Brain_Amygdala.ENSG00000242477.1.wgt.RDat	CTD-2161E19.1	5	86180048	86180698	0.011489	rs11953892	2.94	rs10052248	-0.0116	-3	0.8984	288	288	blup	0.03	0.059	-1.0141	0.311	0.117839
Brain_Amygdala	./WEIGHTS//Brain_Amygdala/Brain_Amygdala.ENSG00000232759.1.wgt.RDat	AC002480.3	7	22602956	22613615	0.132904	rs7805828	4.83	rs17146982	-0.00766	3.08	-0.691	584	584	blup	0.0006	0.31	-1.01224	0.311	0.117875
Brain_Amygdala	./WEIGHTS//Brain_Amygdala/Brain_Amygdala.ENSG00000273014.1.wgt.RDat	RP11-225B17.2	7	32798494	32798965	0.157472	rs13228793	2.33	rs2392137	0.00186	-3	-0.617	411	411	blup	0.024	0.083	1.01376	0.311	0.117911
Brain_Amygdala	./WEIGHTS//Brain_Amygdala/Brain_Amygdala.ENSG00000151640.8.wgt.RDat	DPYSL4	10	134000404	134019280	0.081717	rs12247439	-3.3	rs10872825	0.013423	3.33	-0.79134	463	3	lasso	0.02	0.099	-1.01363	0.311	0.117947
Brain_Amygdala	./WEIGHTS//Brain_Amygdala/Brain_Amygdala.ENSG00000102804.10.wgt.RDat	TSC22D1	13	45007655	45151283	0.02778	rs9533817	3.17	rs9533799	-0.00455	2.35	-0.002	438	438	blup	0.0099	0.18	1.01302	0.31105	0.118002
Brain_Amygdala	./WEIGHTS//Brain_Amygdala/Brain_Amygdala.ENSG00000254531.1.wgt.RDat	AP001816.1	4	102268937	102270040	0.468315	rs2866430	3.17	rs13143896	0.16	-5.23	-0.121	359	359	blup	0.34	2e-09	-1.013	0.311053	0.118039
Brain_Amygdala	./WEIGHTS//Brain_Amygdala/Brain_Amygdala.ENSG00000268061.1.wgt.RDat	NAPA-AS1	19	47987539	48004854	0.267245	rs12611429	3.31	rs4802379	0.0606	-3.7	1.013	362	1	top1	0.061	0.012	-1.013	0.31106	0.118077
Brain_Amygdala	./WEIGHTS//Brain_Amygdala/Brain_Amygdala.ENSG00000133739.11.wgt.RDat	LRRCC1	8	86019382	86058311	0.410491	rs1863647	2.92	rs17741410	0.132	4.2	-0.877	258	5	lasso	0.17	5e-05	-1.0128	0.31118	0.118159
Brain_Amygdala	./WEIGHTS//Brain_Amygdala/Brain_Amygdala.ENSG00000172493.16.wgt.RDat	AFF1	4	87856154	88062206	0.125252	rs17454077	-2.74	rs9990536	0.0308	-3.12	-1.312	321	321	blup	0.032	0.053	1.0121	0.311477	0.118307
Brain_Amygdala	./WEIGHTS//Brain_Amygdala/Brain_Amygdala.ENSG00000177054.9.wgt.RDat	ZDHHC13	11	19138646	19197962	0.213685	rs2702676	-4.12	rs10741752	-0.0116	-2.62	-1.134	565	565	blup	-0.0076	0.56	1.01205	0.311514	0.118357
Brain_Amygdala	./WEIGHTS//Brain_Amygdala/Brain_Amygdala.ENSG00000260814.2.wgt.RDat	RP11-107F6.3	15	42062954	42064930	0.071346	rs6493004	3.38	rs12232304	0.005097	2.66	1.011	409	1	top1	0.0051	0.23	1.011	0.312	0.118578
Brain_Amygdala	./WEIGHTS//Brain_Amygdala/Brain_Amygdala.ENSG00000169764.10.wgt.RDat	UGP2	2	64068074	64118696	0.154524	rs329483	-3.13	rs17678176	0.046482	3.46	1.011	321	1	top1	0.046	0.025	1.011	0.312016	0.11862
Brain_Amygdala	./WEIGHTS//Brain_Amygdala/Brain_Amygdala.ENSG00000090487.6.wgt.RDat	SPG21	15	65255362	65282648	0.161924	rs10162671	-3.43	rs17229765	0.031991	-3.78	1.44	304	304	blup	0.057	0.015	-2.25242	0.0243	0.118632
Brain_Amygdala	./WEIGHTS//Brain_Amygdala/Brain_Amygdala.ENSG00000124216.3.wgt.RDat	SNAI1	20	48599536	48605423	0.122338	rs6125686	-3.22	rs12480012	-0.011	-2.92	1.011	465	1	lasso	0.031	0.055	-1.011	0.312016	0.118656
Brain_Amygdala	./WEIGHTS//Brain_Amygdala/Brain_Amygdala.ENSG00000170743.12.wgt.RDat	SYT9	11	7260009	7490273	0.09442	rs7937007	2.94	rs7103961	-0.00764	3.14	0.89137	683	683	blup	0.012	0.15	-1.01072	0.31215	0.118743
Brain_Amygdala	./WEIGHTS//Brain_Amygdala/Brain_Amygdala.ENSG00000150551.10.wgt.RDat	LYPD1	2	133402426	133429152	0.129191	rs2872961	3.02	rs6720847	-0.009834	-2.82	-0.225	453	453	blup	-0.0092	0.64	-1.0106	0.312191	0.118795
Brain_Amygdala	./WEIGHTS//Brain_Amygdala/Brain_Amygdala.ENSG00000271161.1.wgt.RDat	RP11-708J19.2	3	47541331	47541897	0.068424	rs11706549	2.52	rs17784882	0.0575	-2.83	2.25	150	1	top1	0.058	0.014	-2.25	0.02445	0.118854
Brain_Amygdala	./WEIGHTS//Brain_Amygdala/Brain_Amygdala.ENSG00000179909.11.wgt.RDat	ZNF154	19	58208735	58220579	0.195785	rs9438914	3.1	rs10425493	-0.00995	3.01	1.173	488	488	blup	-0.0053	0.46	-1.01045	0.31228	0.118864
Brain_Amygdala	./WEIGHTS//Brain_Amygdala/Brain_Amygdala.ENSG00000129204.12.wgt.RDat	USP6	17	5019733	5078329	0.03799	rs8079034	-3.62	rs377623	-0.00921	-3.03	-2.25	427	1	enet	-0.0089	0.63	2.25	0.0244	0.118865
Brain_Amygdala	./WEIGHTS//Brain_Amygdala/Brain_Amygdala.ENSG00000123338.8.wgt.RDat	NCKAP1L	12	54891495	54937726	0.326399	rs17796632	3.48	rs10160918	0.22026	4.62	-2.249	416	1	top1	0.22	2.7e-06	-2.249	0.02451	0.118892
Brain_Amygdala	./WEIGHTS//Brain_Amygdala/Brain_Amygdala.ENSG00000238078.1.wgt.RDat	RP11-295M18.2	1	221002597	221005771	0.358004	rs4575091	-2.46	rs11118618	0.0545	4.2	0.888	402	5	lasso	0.093	0.0024	1.00984	0.312571	0.119011
Brain_Amygdala	./WEIGHTS//Brain_Amygdala/Brain_Amygdala.ENSG00000125510.11.wgt.RDat	OPRL1	20	62711526	62731996	0.04459	rs3829704	4.12	rs2983433	0.00948	-3.18	-1.977	312	312	blup	0.028	0.067	1.00933	0.312818	0.119141
Brain_Amygdala	./WEIGHTS//Brain_Amygdala/Brain_Amygdala.ENSG00000064886.9.wgt.RDat	CHI3L2	1	111743393	111786062	0.089437	rs1494324	-3.31	rs11102161	-0.0117	3.08	1.011	563	2	lasso	0.041	0.033	1.00913	0.312912	0.119213
Brain_Amygdala	./WEIGHTS//Brain_Amygdala/Brain_Amygdala.ENSG00000198722.8.wgt.RDat	UNC13B	9	35161999	35405335	0.014924	rs4878585	-2.62	rs555244	-0.00973	-2.78	-1.009	348	1	lasso	0.047	0.024	1.009	0.312975	0.119273
Brain_Amygdala	./WEIGHTS//Brain_Amygdala/Brain_Amygdala.ENSG00000157456.3.wgt.RDat	CCNB2	15	59397277	59417244	0.026581	rs12442723	-4	rs17269439	0.002313	-2.64	2.32498	414	414	blup	0.0058	0.22	-2.24553	0.0247	0.119305
Brain_Amygdala	./WEIGHTS//Brain_Amygdala/Brain_Amygdala.ENSG00000145908.8.wgt.RDat	ZNF300	5	150273954	150284545	0.160297	rs888714	-3.08	rs17728915	-0.00146	-3.65	1.046	535	2	lasso	0.014	0.14	-1.0085	0.313	0.119319
Brain_Amygdala	./WEIGHTS//Brain_Amygdala/Brain_Amygdala.ENSG00000198580.6.wgt.RDat	AC073343.1	7	6713376	6715991	0.351282	rs2881754	3	rs12536544	-0.0103	-3.32	-0.183	319	319	blup	0.0035	0.26	-1.00846	0.313	0.119355
Brain_Amygdala	./WEIGHTS//Brain_Amygdala/Brain_Amygdala.ENSG00000260336.1.wgt.RDat	RP11-395B7.7	7	100737328	100741248	0.060059	rs4729600	3.06	rs6964773	-0.0113	3.1	-0.39	387	386	blup	-0.0053	0.46	-1.00912	0.313	0.119391
Brain_Amygdala	./WEIGHTS//Brain_Amygdala/Brain_Amygdala.ENSG00000236154.1.wgt.RDat	RP11-343J3.2	10	71335563	71336910	0.074734	rs11599150	3.76	rs1234901	-0.004998	-3.06	1.008	723	1	lasso	0.04	0.036	-1.008	0.313	0.119427
Brain_Amygdala	./WEIGHTS//Brain_Amygdala/Brain_Amygdala.ENSG00000259715.1.wgt.RDat	CTD-3110H11.1	15	50651647	50652391	0.106942	rs2574754	-3.72	rs10519250	0.005316	2.88	1.009	414	1	lasso	0.016	0.12	1.009	0.313	0.119463
Brain_Amygdala	./WEIGHTS//Brain_Amygdala/Brain_Amygdala.ENSG00000231160.5.wgt.RDat	RP11-617D20.1	4	38614322	38666504	0.413925	rs1060582	-3.93	rs2126526	0.000665	3.74	1.501	584	584	blup	0.019	0.11	2.2463	0.024686	0.119491
Brain_Amygdala	./WEIGHTS//Brain_Amygdala/Brain_Amygdala.ENSG00000204866.4.wgt.RDat	IGFL2	19	46646363	46664556	0.191093	rs10424255	-2.59	rs10408162	-0.0104	3.73	0.992	419	419	blup	0.011	0.17	1.00891	0.313019	0.119507
Brain_Amygdala	./WEIGHTS//Brain_Amygdala/Brain_Amygdala.ENSG00000165097.9.wgt.RDat	KDM1B	6	18155560	18224084	0.377961	rs17839843	-3.39	rs9396868	-0.000488	3.34	-0.739	494	494	blup	0.032	0.054	-1.00833	0.313298	0.119649
Brain_Amygdala	./WEIGHTS//Brain_Amygdala/Brain_Amygdala.ENSG00000137100.11.wgt.RDat	DCTN3	9	34613548	34620515	0.043682	rs10972238	3.2	rs13293550	0.0332	-3.16	1.008	362	1	top1	0.033	0.05	-1.008	0.313454	0.119745
Brain_Amygdala	./WEIGHTS//Brain_Amygdala/Brain_Amygdala.ENSG00000189195.5.wgt.RDat	BTBD8	1	92545862	92613393	0.454719	rs1473487	-3.93	rs1805110	0.0295	-3.84	1.587	443	8	lasso	0.12	0.00077	-2.24377	0.024847	0.11976
Brain_Amygdala	./WEIGHTS//Brain_Amygdala/Brain_Amygdala.ENSG00000078070.7.wgt.RDat	MCCC1	3	182733006	182833863	0.3507	rs11919592	-2.88	rs4859268	0.0013	-3.23	-0.476	409	37	enet	0.0094	0.18	-1.00788	0.31351	0.119802
Brain_Amygdala	./WEIGHTS//Brain_Amygdala/Brain_Amygdala.ENSG00000174804.3.wgt.RDat	FZD4	11	86656721	86666433	0.123317	rs682915	3.38	rs921872	-0.00304	3.18	-0.951	589	19	enet	0.0017	0.29	-1.00742	0.313734	0.119924
Brain_Amygdala	./WEIGHTS//Brain_Amygdala/Brain_Amygdala.ENSG00000117505.8.wgt.RDat	DR1	1	93811583	93835055	0.256267	rs7514280	4.53	rs1323628	-0.0113	2.98	0.485	299	299	blup	0.022	0.092	-2.24143	0.024998	0.11998
Brain_Amygdala	./WEIGHTS//Brain_Amygdala/Brain_Amygdala.ENSG00000149541.5.wgt.RDat	B3GAT3	11	62382768	62389647	0.348836	rs1043789	2.64	rs2849031	0.227	4.57	-1.007	383	1	top1	0.23	1.9e-06	-1.007	0.313935	0.120037
Brain_Amygdala	./WEIGHTS//Brain_Amygdala/Brain_Amygdala.ENSG00000215271.6.wgt.RDat	HOMEZ	14	23741666	23762897	0.0077	rs10146487	-2.75	rs222626	0.02393	2.83	2.2404	485	1	top1	0.024	0.081	2.24035	0.025068	0.120063
Brain_Amygdala	./WEIGHTS//Brain_Amygdala/Brain_Amygdala.ENSG00000243627.4.wgt.RDat	AP000322.53	21	35791013	35796264	0.23427	rs4817614	-3.26	rs2834455	0.0847	-2.5	1.007	496	1	top1	0.085	0.0036	-1.007	0.313935	0.120073
Brain_Amygdala	./WEIGHTS//Brain_Amygdala/Brain_Amygdala.ENSG00000229017.2.wgt.RDat	RP11-439L18.3	6	143287558	143359214	0.166734	rs199243	-3.14	rs12660871	-0.0092	-2.75	-0.308	477	477	blup	0.019	0.11	-2.24193	0.024966	0.12008
Brain_Amygdala	./WEIGHTS//Brain_Amygdala/Brain_Amygdala.ENSG00000214022.7.wgt.RDat	REPIN1	7	150065278	150071133	0.126234	rs10270302	3.22	rs2293282	-0.0116	3.09	-0.6271	373	3	enet	0.021	0.095	-1.00655	0.314	0.120134
Brain_Amygdala	./WEIGHTS//Brain_Amygdala/Brain_Amygdala.ENSG00000120539.10.wgt.RDat	MASTL	10	27444196	27475853	0.228165	rs11015223	2.96	rs7086553	0.073397	-3.73	1.006	455	1	top1	0.073	0.0064	-1.006	0.314	0.120171
Brain_Amygdala	./WEIGHTS//Brain_Amygdala/Brain_Amygdala.ENSG00000132600.12.wgt.RDat	PRMT7	16	68344877	68392230	0.19255	rs237834	-2.96	rs3743742	-0.000102	3.57	1.904	316	11	enet	0.032	0.054	1.0074	0.314	0.120207
Brain_Amygdala	./WEIGHTS//Brain_Amygdala/Brain_Amygdala.ENSG00000144134.14.wgt.RDat	RABL2A	2	114384806	114400973	0.143534	rs1467291	-2.77	rs10864924	-0.008643	-3.03	-0.05236	332	332	blup	0.014	0.14	-1.0067	0.314072	0.120271
Brain_Amygdala	./WEIGHTS//Brain_Amygdala/Brain_Amygdala.ENSG00000182600.5.wgt.RDat	C2orf82	2	233733724	233743395	0.534687	rs6727341	2.89	rs709933	0.28342	-5.5	-0.052	460	460	blup	0.29	5.1e-08	-1.0064	0.314238	0.12037
Brain_Amygdala	./WEIGHTS//Brain_Amygdala/Brain_Amygdala.ENSG00000273145.1.wgt.RDat	CITF22-92A6.1	22	46409486	46411378	0.04855	rs6007662	4.89	rs881740	0.0208	-3.17	-1.00632	456	1	lasso	0.11	0.0013	1.00632	0.314261	0.120415
Brain_Amygdala	./WEIGHTS//Brain_Amygdala/Brain_Amygdala.ENSG00000272240.1.wgt.RDat	RP5-855D21.1	8	184347	184887	0.135739	rs11136864	2.72	rs12676775	-0.0112	3.33	-0.412	323	323	blup	-0.01	0.71	-1.006	0.31443	0.120516
Brain_Amygdala	./WEIGHTS//Brain_Amygdala/Brain_Amygdala.ENSG00000068024.12.wgt.RDat	HDAC4	2	239969864	240322705	0.437103	rs13011924	3.33	rs6743929	-0.011415	3.42	-1.734	517	517	blup	0.049	0.022	-1.0057	0.314559	0.120602
Brain_Amygdala	./WEIGHTS//Brain_Amygdala/Brain_Amygdala.ENSG00000158470.5.wgt.RDat	B4GALT5	20	48249482	48330415	0.148622	rs6125686	-3.22	rs6019998	-0.00779	-2.95	-2.576	433	433	blup	-0.0052	0.46	2.23648	0.02532	0.120761
Brain_Amygdala	./WEIGHTS//Brain_Amygdala/Brain_Amygdala.ENSG00000110427.10.wgt.RDat	KIAA1549L	11	33563618	33695648	0.153056	rs12224154	3.54	rs7117353	-0.0117	-3.06	0.22	439	13	enet	-0.0021	0.37	2.23403	0.025481	0.120769
Brain_Amygdala	./WEIGHTS//Brain_Amygdala/Brain_Amygdala.ENSG00000269837.1.wgt.RDat	RP11-15H20.5	19	23437855	23440741	0.250027	rs11085578	-2.77	rs10410090	0.00568	3.27	-0.989	244	13	enet	0.043	0.031	-2.22842	0.025853	0.120771
Brain_Amygdala	./WEIGHTS//Brain_Amygdala/Brain_Amygdala.ENSG00000171121.12.wgt.RDat	KCNMB3	3	178960552	178984790	0.193039	rs11914342	3.58	rs9866361	-0.0085	3.43	2.594	364	364	blup	0.032	0.055	1.00492	0.31493	0.120781
Brain_Amygdala	./WEIGHTS//Brain_Amygdala/Brain_Amygdala.ENSG00000225259.3.wgt.RDat	ST13P6	8	134420249	134421471	0.128865	rs13274797	-3.11	rs2737422	-0.00841	-3.04	0.496	786	786	blup	-0.0037	0.41	-2.2291	0.02581	0.120818
Brain_Amygdala	./WEIGHTS//Brain_Amygdala/Brain_Amygdala.ENSG00000110318.9.wgt.RDat	KIAA1377	11	101785746	101871789	0.08106	rs3924457	2.99	rs41342050	0.0165	-2.88	2.77756	422	4	lasso	0.017	0.12	-2.23452	0.025449	0.120869
Brain_Amygdala	./WEIGHTS//Brain_Amygdala/Brain_Amygdala.ENSG00000271997.1.wgt.RDat	RP11-97O12.6	15	89045175	89049018	0.186739	rs1350799	-2.98	rs752278	0.003744	-2.83	-2.235	471	1	top1	0.0037	0.25	2.235	0.0254	0.120889
Brain_Amygdala	./WEIGHTS//Brain_Amygdala/Brain_Amygdala.ENSG00000236609.3.wgt.RDat	ZNF853	7	6655248	6663921	0.095236	rs6951997	-3.05	rs2462655	-0.0118	3.08	-1.663	312	312	blup	-0.005	0.45	-2.23605	0.0253	0.120919
Brain_Amygdala	./WEIGHTS//Brain_Amygdala/Brain_Amygdala.ENSG00000197044.6.wgt.RDat	ZNF441	19	11877907	11894893	0.163302	rs10426455	2.99	rs34092	0.00602	3.33	1.0043	323	1	top1	0.006	0.22	1.0043	0.315232	0.120933
Brain_Amygdala	./WEIGHTS//Brain_Amygdala/Brain_Amygdala.ENSG00000258035.1.wgt.RDat	RP11-74K11.2	12	94561782	94579820	0.256599	rs2036386	-3.95	rs12372166	0.040594	4.16	-1.2668	618	36	enet	0.057	0.015	-2.23173	0.02563	0.120971
Brain_Amygdala	./WEIGHTS//Brain_Amygdala/Brain_Amygdala.ENSG00000108187.11.wgt.RDat	PBLD	10	70042417	70092806	0.239975	rs7916697	-3.23	rs731063	0.098616	4.74	-1.765	381	21	enet	0.1	0.0015	-2.22854	0.0258	0.121021
Brain_Amygdala	./WEIGHTS//Brain_Amygdala/Brain_Amygdala.ENSG00000162636.11.wgt.RDat	FAM102B	1	109102711	109187522	0.085689	rs11582005	-3.59	rs2297563	-0.00178	-3.14	2.23065	347	1	top1	-0.0018	0.36	-2.23065	0.025704	0.12107
Brain_Amygdala	./WEIGHTS//Brain_Amygdala/Brain_Amygdala.ENSG00000136807.7.wgt.RDat	CDK9	9	130547958	130553066	0.075759	rs10987740	3.32	rs11549260	-0.0117	2.88	-0.0808	379	379	blup	0.00061	0.31	2.22975	0.025764	0.121101
Brain_Amygdala	./WEIGHTS//Brain_Amygdala/Brain_Amygdala.ENSG00000233597.3.wgt.RDat	RP11-343B5.1	3	141762465	141763040	0.036361	rs9854301	3.13	rs34660854	0.0194	-2.51	-2.232	359	1	top1	0.019	0.1	2.232	0.02561	0.121128
Brain_Amygdala	./WEIGHTS//Brain_Amygdala/Brain_Amygdala.ENSG00000184378.2.wgt.RDat	ACTRT3	3	169484709	169487436	0.126379	rs16853935	2.75	rs12636119	-0.0117	3.59	1.6001	412	412	blup	0.0061	0.22	1.00319	0.31577	0.121176
Brain_Amygdala	./WEIGHTS//Brain_Amygdala/Brain_Amygdala.ENSG00000268660.1.wgt.RDat	LETM1P2	19	58555960	58558137	0.321398	rs9438914	3.41	rs933670	-0.00158	3.43	0.5005	450	450	blup	0.083	0.004	-1.00312	0.315805	0.121225
Brain_Amygdala	./WEIGHTS//Brain_Amygdala/Brain_Amygdala.ENSG00000185420.14.wgt.RDat	SMYD3	1	245912642	246670614	0.059041	rs10924559	-3.54	rs12026838	-0.0105	-2.8	1.003	469	1	lasso	0.029	0.061	-1.003	0.315861	0.121283
Brain_Amygdala	./WEIGHTS//Brain_Amygdala/Brain_Amygdala.ENSG00000178163.3.wgt.RDat	ZNF518B	4	10441498	10459032	0.154251	rs17215701	3.16	rs6856210	-0.00545	-3.2	-1.278	632	8	lasso	0.02	0.099	1.0025	0.316098	0.121411
Brain_Amygdala	./WEIGHTS//Brain_Amygdala/Brain_Amygdala.ENSG00000074964.12.wgt.RDat	ARHGEF10L	1	17866330	18024369	0.037636	rs12091488	3.34	rs2477734	0.00616	-3.07	-0.822	588	3	lasso	0.061	0.012	1.00229	0.316203	0.121488
Brain_Amygdala	./WEIGHTS//Brain_Amygdala/Brain_Amygdala.ENSG00000100422.9.wgt.RDat	CERK	22	47080308	47134158	0.18751	rs1055659	4.14	rs17834950	0.0068	-3.24	-1.307	571	2	lasso	0.032	0.055	1.00198	0.316353	0.121582
Brain_Amygdala	./WEIGHTS//Brain_Amygdala/Brain_Amygdala.ENSG00000139436.16.wgt.RDat	GIT2	12	110367607	110434194	0.163041	rs11067663	3.76	rs3809300	-0.010548	3.24	-0.0757	305	28	enet	0.09	0.0028	1.0017	0.31649	0.121671
Brain_Amygdala	./WEIGHTS//Brain_Amygdala/Brain_Amygdala.ENSG00000179833.4.wgt.RDat	SERTAD2	2	64858755	64978139	0.433265	rs6750065	-3.8	rs12464043	-0.005417	3.03	1.789	456	456	blup	0.016	0.13	1.0014	0.316622	0.121758
Brain_Amygdala	./WEIGHTS//Brain_Amygdala/Brain_Amygdala.ENSG00000181104.6.wgt.RDat	F2R	5	76011868	76031606	0.120911	rs2069656	-3.63	rs9293691	-0.011	-3.13	2.432	583	3	lasso	-0.0098	0.68	-2.2092	0.0272	0.121811
Brain_Amygdala	./WEIGHTS//Brain_Amygdala/Brain_Amygdala.ENSG00000125388.15.wgt.RDat	GRK4	4	2965335	3042474	0.179327	rs12509447	2.59	rs10015979	-0.0117	-3.22	1.134	383	383	blup	0.01	0.17	-1.0013	0.316678	0.121816
Brain_Amygdala	./WEIGHTS//Brain_Amygdala/Brain_Amygdala.ENSG00000249330.1.wgt.RDat	RP11-436F23.1	4	46392272	46435205	0.061394	rs3775282	4.86	rs10034075	-0.00483	-2.49	-2.21	249	1	top1	-0.0048	0.45	2.21	0.027105	0.121865
Brain_Amygdala	./WEIGHTS//Brain_Amygdala/Brain_Amygdala.ENSG00000142279.8.wgt.RDat	WTIP	19	34971874	34997258	0.170332	rs10520211	3.87	rs16968855	-0.0116	-2.81	-0.9885	378	8	lasso	-0.0094	0.66	1.00116	0.31675	0.12188
Brain_Amygdala	./WEIGHTS//Brain_Amygdala/Brain_Amygdala.ENSG00000178538.5.wgt.RDat	CA8	8	61099906	61193971	0.042557	rs10086881	3.11	rs7841372	0.00606	2.81	-1.001	374	1	top1	0.0061	0.22	-1.001	0.31683	0.121948
Brain_Amygdala	./WEIGHTS//Brain_Amygdala/Brain_Amygdala.ENSG00000203705.6.wgt.RDat	TATDN3	1	212965170	212989968	0.184684	rs4951626	-4.87	rs7553536	-0.0108	-3.33	-2.182	415	415	blup	-0.00012	0.32	2.20886	0.027184	0.121979
Brain_Amygdala	./WEIGHTS//Brain_Amygdala/Brain_Amygdala.ENSG00000151806.9.wgt.RDat	GUF1	4	44680574	44702943	0.408241	rs7682495	-3.51	rs17600797	0.112	-4.68	-2.384	372	6	lasso	0.17	4.3e-05	2.2058	0.0274	0.121986
Brain_Amygdala	./WEIGHTS//Brain_Amygdala/Brain_Amygdala.ENSG00000272922.1.wgt.RDat	RP11-329B9.5	3	184460606	184461072	0.19268	rs11711863	2.58	rs13069941	-0.00281	-3.22	-0.8737	447	447	blup	-0.0023	0.37	-1.00096	0.31684	0.121988
Brain_Amygdala	./WEIGHTS//Brain_Amygdala/Brain_Amygdala.ENSG00000136274.8.wgt.RDat	NACAD	7	45120037	45128513	0.013076	rs1294910	-2.8	rs3812259	0.0599	2.99	-2.207	436	1	top1	0.06	0.013	-2.207	0.0273	0.122019
Brain_Amygdala	./WEIGHTS//Brain_Amygdala/Brain_Amygdala.ENSG00000113924.7.wgt.RDat	HGD	3	120347020	120401418	0.002186	rs3856576	3.15	rs2171168	-0.0107	-2.6	-0.706	363	363	blup	0.0043	0.24	1.00087	0.31689	0.122044
Brain_Amygdala	./WEIGHTS//Brain_Amygdala/Brain_Amygdala.ENSG00000064199.2.wgt.RDat	SPA17	11	124543778	124567414	0.222789	rs611011	-3.29	rs10219424	-0.00668	-3.23	-0.14402	503	503	blup	0.043	0.03	-1.00081	0.316919	0.122091
Brain_Amygdala	./WEIGHTS//Brain_Amygdala/Brain_Amygdala.ENSG00000231768.1.wgt.RDat	RP5-855F14.1	1	234663637	234667525	0.201352	rs12136778	3.32	rs6663049	0.0119	3.77	-2.21	617	1	lasso	0.017	0.12	-2.21	0.027105	0.122107
Brain_Amygdala	./WEIGHTS//Brain_Amygdala/Brain_Amygdala.ENSG00000259969.1.wgt.RDat	RP11-999E24.3	14	58460263	58461243	0.140428	rs2348076	3.16	rs4898955	0.078108	3.69	-2.206	438	1	lasso	0.096	0.002	-2.206	0.027384	0.122154
Brain_Amygdala	./WEIGHTS//Brain_Amygdala/Brain_Amygdala.ENSG00000233968.2.wgt.RDat	RP11-354E11.2	10	19999257	20017479	0.179078	rs12254394	-3.27	rs7908480	-0.001223	-3.14	1.001	599	1	top1	-0.0012	0.35	-1.001	0.317	0.122159
Brain_Amygdala	./WEIGHTS//Brain_Amygdala/Brain_Amygdala.ENSG00000162910.14.wgt.RDat	MRPL55	1	228294380	228297013	0.177908	rs1573059	-2.75	rs12084511	-0.00378	-3.23	2.319	346	4	lasso	0.0014	0.29	-2.22309	0.026209	0.122183
Brain_Amygdala	./WEIGHTS//Brain_Amygdala/Brain_Amygdala.ENSG00000260400.1.wgt.RDat	RP11-119F7.5	10	70458257	70460551	0.064319	rs17557564	-3.79	rs4746769	-0.009705	-2.67	-2.196	397	1	lasso	0.019	0.11	2.196	0.0281	0.122232
Brain_Amygdala	./WEIGHTS//Brain_Amygdala/Brain_Amygdala.ENSG00000269918.1.wgt.RDat	AF131215.9	8	10962201	10964214	0.147488	rs2001707	-3.93	rs4370496	0.0571	-3.53	-2.222	634	1	top1	0.057	0.015	2.222	0.02628	0.122264
Brain_Amygdala	./WEIGHTS//Brain_Amygdala/Brain_Amygdala.ENSG00000174628.12.wgt.RDat	IQCK	16	19727778	19868615	0.14946	rs226899	3.33	rs183452	-0.010502	-2.76	0.063	450	450	blup	0.05	0.022	-2.21029	0.0271	0.122326
Brain_Amygdala	./WEIGHTS//Brain_Amygdala/Brain_Amygdala.ENSG00000144649.4.wgt.RDat	FAM198A	3	43020759	43101703	0.064767	rs11129989	-2.57	rs1533697	0.0384	-3.07	-2.221	392	1	top1	0.038	0.038	2.221	0.02635	0.122339
Brain_Amygdala	./WEIGHTS//Brain_Amygdala/Brain_Amygdala.ENSG00000099331.9.wgt.RDat	MYO9B	19	17186591	17325346	0.038569	rs755124	3.25	rs4808628	0.0317	-3.18	1.1319	412	5	lasso	0.044	0.028	-0.99984	0.31739	0.122346
Brain_Amygdala	./WEIGHTS//Brain_Amygdala/Brain_Amygdala.ENSG00000151239.9.wgt.RDat	TWF1	12	44187526	44200178	0.148513	rs1502166	-3.56	rs7975277	-0.008339	-3.22	-1.76	350	3	lasso	0.011	0.17	2.20223	0.02765	0.122381
Brain_Amygdala	./WEIGHTS//Brain_Amygdala/Brain_Amygdala.ENSG00000171497.4.wgt.RDat	PPID	4	159630776	159644548	0.163959	rs12510198	-5.01	rs7656697	0.0093	2.71	-2.22	269	1	top1	0.0093	0.18	-2.22	0.026419	0.12241
Brain_Amygdala	./WEIGHTS//Brain_Amygdala/Brain_Amygdala.ENSG00000170791.13.wgt.RDat	CHCHD7	8	57124245	57131357	0.02166	rs13277429	3.2	rs4419802	-0.0034	-2.92	1.294	398	8	enet	0.024	0.083	0.9995	0.31755	0.122444
Brain_Amygdala	./WEIGHTS//Brain_Amygdala/Brain_Amygdala.ENSG00000137393.8.wgt.RDat	RNF144B	6	18368876	18469105	0.033254	rs9396909	-3.99	rs6930066	-0.0117	-2.81	-1.417	514	514	blup	-0.0015	0.35	2.21047	0.027073	0.122447
Brain_Amygdala	./WEIGHTS//Brain_Amygdala/Brain_Amygdala.ENSG00000196932.7.wgt.RDat	TMEM26	10	63166401	63213208	0.088943	rs10821923	-3.89	rs10509146	-0.01172	2.89	-2.195	399	3	lasso	0.0013	0.3	-2.19549	0.0281	0.122466
Brain_Amygdala	./WEIGHTS//Brain_Amygdala/Brain_Amygdala.ENSG00000115507.5.wgt.RDat	OTX1	2	63277192	63284971	0.163869	rs1527966	2.56	rs2028887	0.165949	4.42	-0.999	270	1	top1	0.17	5.3e-05	-0.999	0.317795	0.122575
Brain_Amygdala	./WEIGHTS//Brain_Amygdala/Brain_Amygdala.ENSG00000231081.1.wgt.RDat	RP4-760C5.3	20	25989427	25991167	0.083156	rs6084125	3.3	rs2210052	-0.00546	2.65	1.49	96	96	blup	-0.0054	0.46	2.20231	0.027644	0.122593
Brain_Amygdala	./WEIGHTS//Brain_Amygdala/Brain_Amygdala.ENSG00000185149.5.wgt.RDat	NPY2R	4	156129781	156138230	0.098309	rs9999820	3.43	rs1316749	0.00364	2.81	-0.999	434	1	top1	0.0036	0.25	-0.999	0.317795	0.122612
Brain_Amygdala	./WEIGHTS//Brain_Amygdala/Brain_Amygdala.ENSG00000059691.7.wgt.RDat	PET112	4	152591656	152682175	0.099371	rs17275724	3.52	rs4696282	0.0427	-3.26	2.1969	392	1	top1	0.043	0.031	-2.1969	0.028028	0.122622
Brain_Amygdala	./WEIGHTS//Brain_Amygdala/Brain_Amygdala.ENSG00000123297.12.wgt.RDat	TSFM	12	58176372	58201854	0.278927	rs1021469	-3.37	rs4646536	-0.011264	-2.98	-2.535	354	5	lasso	-0.01	0.73	2.21058	0.02706	0.122632
Brain_Amygdala	./WEIGHTS//Brain_Amygdala/Brain_Amygdala.ENSG00000135298.9.wgt.RDat	BAI3	6	69345259	70099403	0.147726	rs2170509	-2.66	rs1932614	0.0346	-3.27	0.999	434	1	top1	0.035	0.046	-0.999	0.317795	0.122649
Brain_Amygdala	./WEIGHTS//Brain_Amygdala/Brain_Amygdala.ENSG00000247287.2.wgt.RDat	RP11-902B17.1	14	61764882	61789536	0.005542	rs752180	-3.35	rs10149839	0.00013	-3.09	-2.1937	418	1	lasso	0.035	0.045	2.19373	0.028255	0.122672
Brain_Amygdala	./WEIGHTS//Brain_Amygdala/Brain_Amygdala.ENSG00000145386.5.wgt.RDat	CCNA2	4	122737603	122745087	0.050792	rs1880863	-3.5	rs1159702	-0.0113	-3.06	0.743	414	414	blup	0.042	0.032	-2.2183	0.026534	0.122693
Brain_Amygdala	./WEIGHTS//Brain_Amygdala/Brain_Amygdala.ENSG00000170430.9.wgt.RDat	MGMT	10	131265448	131566271	0.550503	rs7092494	3.34	rs11016847	0.066021	-4.63	-0.044	597	597	blup	0.2	7.5e-06	2.19649	0.0281	0.122702
Brain_Amygdala	./WEIGHTS//Brain_Amygdala/Brain_Amygdala.ENSG00000133706.13.wgt.RDat	LARS	5	145492601	145562223	0.288409	rs34006513	3.38	rs2063002	0.073	3.73	-0.3224	433	433	blup	0.1	0.0015	-0.9991	0.318	0.122764
Brain_Amygdala	./WEIGHTS//Brain_Amygdala/Brain_Amygdala.ENSG00000114742.9.wgt.RDat	WDR48	3	39093489	39138149	0.115152	rs12107527	-3.68	rs4496420	-0.00299	2.83	2.211	504	1	lasso	0.07	0.0076	2.211	0.02704	0.122786
Brain_Amygdala	./WEIGHTS//Brain_Amygdala/Brain_Amygdala.ENSG00000198874.8.wgt.RDat	TYW1	7	66460160	66704501	0.596924	rs11766382	4.1	rs10242790	0.56	7.07	-0.999	257	1	top1	0.56	4.7e-17	-0.999	0.318	0.122801
Brain_Amygdala	./WEIGHTS//Brain_Amygdala/Brain_Amygdala.ENSG00000197417.7.wgt.RDat	SHPK	17	3511556	3539616	0.621526	rs877610	-2.91	rs17707155	0.182	4.99	-1.235	530	26	enet	0.24	9.6e-07	-2.2001	0.0278	0.122806
Brain_Amygdala	./WEIGHTS//Brain_Amygdala/Brain_Amygdala.ENSG00000242628.1.wgt.RDat	AC009228.1	2	24437250	24444385	0.211273	rs11902184	3.02	rs11896896	0.009012	-3.27	2.39	274	12	lasso	0.033	0.05	-2.2024	0.02764	0.122814
Brain_Amygdala	./WEIGHTS//Brain_Amygdala/Brain_Amygdala.ENSG00000126003.6.wgt.RDat	PLAGL2	20	30780306	30795594	0.082816	rs6057559	-2.96	rs4243978	0.00292	-3.14	2.197	314	1	top1	0.0029	0.27	-2.197	0.02802	0.122824
Brain_Amygdala	./WEIGHTS//Brain_Amygdala/Brain_Amygdala.ENSG00000232075.1.wgt.RDat	MRPL35P2	10	65394077	65394587	0.144202	rs10822225	-3.73	rs1916413	-0.010491	-2.94	-0.366	366	366	blup	0.0011	0.3	-0.99842	0.318	0.122838
Brain_Amygdala	./WEIGHTS//Brain_Amygdala/Brain_Amygdala.ENSG00000261777.1.wgt.RDat	RP11-529K1.2	16	70349543	70380650	0.03584	rs8043925	2.9	rs12447090	0.079625	-3.24	-2.21215	192	1	top1	0.08	0.0047	2.21215	0.027	0.12285
Brain_Amygdala	./WEIGHTS//Brain_Amygdala/Brain_Amygdala.ENSG00000236364.2.wgt.RDat	RP11-525G13.2	1	165869402	165869920	0.269302	rs157869	-2.78	rs10800097	0.00644	-3.38	-2.217	552	1	top1	0.0064	0.22	2.217	0.026623	0.122855
Brain_Amygdala	./WEIGHTS//Brain_Amygdala/Brain_Amygdala.ENSG00000140995.12.wgt.RDat	DEF8	16	90014333	90034468	0.14982	rs455527	-4.29	rs1048149	0.011575	2.83	0.286	301	301	blup	0.016	0.13	-0.99899	0.318	0.122874
Brain_Amygdala	./WEIGHTS//Brain_Amygdala/Brain_Amygdala.ENSG00000235475.1.wgt.RDat	RP11-166O4.5	7	66800963	66805011	0.189086	rs11766382	4.1	rs2530432	-0.00676	-3.51	-1.8	369	369	blup	0.0069	0.21	2.21649	0.0267	0.122961
Brain_Amygdala	./WEIGHTS//Brain_Amygdala/Brain_Amygdala.ENSG00000181754.6.wgt.RDat	AMIGO1	1	110046797	110052360	0.291743	rs17646665	-3.21	rs2301230	0.0408	4.04	-0.569	423	6	lasso	0.085	0.0035	-0.99826	0.318153	0.12297
Brain_Amygdala	./WEIGHTS//Brain_Amygdala/Brain_Amygdala.ENSG00000197646.6.wgt.RDat	PDCD1LG2	9	5510545	5571282	0.013341	rs10975171	-3.17	rs1360238	-0.0114	2.76	0.0846	430	428	blup	0.0042	0.25	-0.99812	0.318219	0.123032
Brain_Amygdala	./WEIGHTS//Brain_Amygdala/Brain_Amygdala.ENSG00000118096.3.wgt.RDat	IFT46	11	118415243	118443685	0.107263	rs3181261	3.46	rs7129048	-0.0104	2.75	-2.197	439	1	lasso	0.047	0.024	-2.197	0.02802	0.123061
Brain_Amygdala	./WEIGHTS//Brain_Amygdala/Brain_Amygdala.ENSG00000196151.6.wgt.RDat	WDSUB1	2	160092304	160143310	0.328521	rs7594159	3.26	rs6761921	0.275517	-5.03	-0.998	427	1	top1	0.28	1.1e-07	0.998	0.318279	0.123092
Brain_Amygdala	./WEIGHTS//Brain_Amygdala/Brain_Amygdala.ENSG00000070770.4.wgt.RDat	CSNK2A2	16	58191811	58231824	0.02926	rs8052863	3.67	rs3743560	0.00139	-3.03	-2.316	492	2	lasso	0.0066	0.21	2.21207	0.027	0.123096
Brain_Amygdala	./WEIGHTS//Brain_Amygdala/Brain_Amygdala.ENSG00000253893.2.wgt.RDat	FAM85B	8	8025341	8084136	0.446639	rs7007897	3.06	rs2980436	0.301	-6.13	2.0495	319	20	enet	0.39	7.3e-11	-2.2139	0.02684	0.123107
Brain_Amygdala	./WEIGHTS//Brain_Amygdala/Brain_Amygdala.ENSG00000229150.1.wgt.RDat	CRYGEP	2	208972957	208977235	0.694261	rs4449112	3.17	rs1020581	0.434161	6.37	-0.998	370	1	top1	0.43	2.4e-12	-0.998	0.318279	0.123129
Brain_Amygdala	./WEIGHTS//Brain_Amygdala/Brain_Amygdala.ENSG00000240972.1.wgt.RDat	MIF	22	24236191	24236612	0.14888	rs738809	3.36	rs5760096	0.105	-3.19	2.212	418	1	top1	0.1	0.0013	-2.212	0.026967	0.123193
Brain_Amygdala	./WEIGHTS//Brain_Amygdala/Brain_Amygdala.ENSG00000032742.13.wgt.RDat	IFT88	13	21140585	21265503	0.000899	rs9509219	-3.91	rs2497497	-0.0078	2.86	2.322	511	511	blup	0.019	0.11	2.21253	0.02693	0.123271
Brain_Amygdala	./WEIGHTS//Brain_Amygdala/Brain_Amygdala.ENSG00000232912.1.wgt.RDat	RP5-1115A15.1	1	8484705	8494898	0.069802	rs894875	-3.08	rs301819	-0.0104	-3.09	2.26761	306	2	lasso	-0.002	0.36	-2.19703	0.028018	0.12329
Brain_Amygdala	./WEIGHTS//Brain_Amygdala/Brain_Amygdala.ENSG00000044524.6.wgt.RDat	EPHA3	3	89156674	89531284	0.023903	rs7629888	2.42	rs4349506	-0.00423	-2.61	1	278	2	lasso	0.029	0.061	-0.9971	0.31871	0.123333
Brain_Amygdala	./WEIGHTS//Brain_Amygdala/Brain_Amygdala.ENSG00000245384.1.wgt.RDat	AC004053.1	4	105564168	105618749	0.137999	rs6811026	-2.79	rs13127473	-0.00267	2.67	-2.203	321	2	lasso	0.016	0.13	-2.2139	0.026838	0.123346
Brain_Amygdala	./WEIGHTS//Brain_Amygdala/Brain_Amygdala.ENSG00000182247.5.wgt.RDat	UBE2E2	3	23244511	23633284	0.4037	rs4396825	3.01	rs6773562	-0.000864	-3.49	-1.227	372	372	blup	0.088	0.0031	2.18979	0.02854	0.123438
Brain_Amygdala	./WEIGHTS//Brain_Amygdala/Brain_Amygdala.ENSG00000159648.7.wgt.RDat	TEPP	16	58010339	58021475	0.05567	rs8052863	3.31	rs7350847	-0.011743	-2.96	-2.197	544	1	lasso	0.0012	0.3	2.197	0.028	0.12345
Brain_Amygdala	./WEIGHTS//Brain_Amygdala/Brain_Amygdala.ENSG00000151923.13.wgt.RDat	TIAL1	10	121334199	121356541	0.21465	rs11198978	-2.68	rs4751732	-0.00797	-2.93	-0.836	469	469	blup	-0.0078	0.56	-0.99715	0.319	0.123481
Brain_Amygdala	./WEIGHTS//Brain_Amygdala/Brain_Amygdala.ENSG00000174948.5.wgt.RDat	GPR149	3	154055461	154147504	0.011067	rs16823584	-3.32	rs6794747	0.0129	2	-2.19	315	1	top1	0.013	0.15	-2.19	0.02852	0.123587
Brain_Amygdala	./WEIGHTS//Brain_Amygdala/Brain_Amygdala.ENSG00000169964.5.wgt.RDat	TMEM42	3	44903361	44907162	0.307653	rs3749189	3.27	rs6779858	0.0153	-3.53	-0.2807	408	15	enet	0.11	0.0009	-0.99615	0.31918	0.123588
Brain_Amygdala	./WEIGHTS//Brain_Amygdala/Brain_Amygdala.ENSG00000184575.7.wgt.RDat	XPOT	12	64798130	64844907	0.223813	rs12815802	3.02	rs17100184	0.060505	3.05	-0.996	305	1	top1	0.061	0.012	-0.996	0.31925	0.123652
Brain_Amygdala	./WEIGHTS//Brain_Amygdala/Brain_Amygdala.ENSG00000143995.15.wgt.RDat	MEIS1	2	66660603	66801001	0.249478	rs2300478	2.92	rs17541094	-0.009403	-4.02	2.491	479	479	blup	0.019	0.1	-0.9957	0.319398	0.123746
Brain_Amygdala	./WEIGHTS//Brain_Amygdala/Brain_Amygdala.ENSG00000117305.10.wgt.RDat	HMGCL	1	24128375	24165110	0.159507	rs2920	-3.14	rs10917430	0.0507	3.78	2.133	370	3	lasso	0.095	0.0022	2.1876	0.028699	0.12389
Brain_Amygdala	./WEIGHTS//Brain_Amygdala/Brain_Amygdala.ENSG00000185523.6.wgt.RDat	C1orf227	1	213003483	213020991	0.119975	rs4951626	-4.87	rs12026921	-0.000719	-3.26	0.995	410	1	top1	-0.00072	0.34	-0.995	0.319736	0.123914
Brain_Amygdala	./WEIGHTS//Brain_Amygdala/Brain_Amygdala.ENSG00000166004.10.wgt.RDat	KIAA1731	11	93394805	93463113	0.072891	rs17564202	-2.7	rs10831010	-0.00795	-2.76	0.995	401	1	lasso	0.0072	0.21	-0.995	0.319736	0.123951
Brain_Amygdala	./WEIGHTS//Brain_Amygdala/Brain_Amygdala.ENSG00000256870.2.wgt.RDat	SLC5A8	12	101549271	101604185	0.020779	rs2651663	-2.97	rs10745892	-0.009322	-3.1	0.472	572	4	enet	0.011	0.17	-0.99484	0.31981	0.124016
Brain_Amygdala	./WEIGHTS//Brain_Amygdala/Brain_Amygdala.ENSG00000224094.1.wgt.RDat	RPS24P8	3	45201266	45201667	0.098191	rs3749189	3.27	rs4683035	-0.0116	-3.55	-0.371	448	448	blup	-0.0089	0.62	2.18049	0.02922	0.124021
Brain_Amygdala	./WEIGHTS//Brain_Amygdala/Brain_Amygdala.ENSG00000056050.6.wgt.RDat	C4orf27	4	170650616	170679104	0.115355	rs6816710	-3.01	rs9312460	-0.00607	-2.8	2.457	343	10	enet	-0.00014	0.32	-2.1819	0.029118	0.124051
Brain_Amygdala	./WEIGHTS//Brain_Amygdala/Brain_Amygdala.ENSG00000267065.1.wgt.RDat	CTD-2246P4.1	17	74795126	74802035	0.377387	rs11657575	-3.13	rs1507072	-0.0114	3.4	1.927	525	525	blup	-0.0015	0.35	2.18549	0.0289	0.124052
Brain_Amygdala	./WEIGHTS//Brain_Amygdala/Brain_Amygdala.ENSG00000269069.1.wgt.RDat	CTC-471F3.5	19	40529291	40531409	0.289063	rs10411465	2.77	rs1155506	0.0115	-3.74	-0.458	385	4	lasso	0.043	0.03	0.9945	0.31998	0.124119
Brain_Amygdala	./WEIGHTS//Brain_Amygdala/Brain_Amygdala.ENSG00000229413.1.wgt.RDat	AC018638.1	7	128293740	128293989	0.129453	rs896183	3.07	rs2291560	-0.00679	-2.87	-0.266	365	5	lasso	0.013	0.15	0.99542	0.32	0.124164
Brain_Amygdala	./WEIGHTS//Brain_Amygdala/Brain_Amygdala.ENSG00000197728.5.wgt.RDat	RPS26	12	56435637	56438116	0.727714	rs3858536	-4.45	rs10876870	0.535359	7.17	-2.075	289	33	enet	0.6	1.1e-18	-2.18081	0.0292	0.124168
Brain_Amygdala	./WEIGHTS//Brain_Amygdala/Brain_Amygdala.ENSG00000134160.9.wgt.RDat	TRPM1	15	31293264	31453476	0.859492	rs7496896	2.86	rs3809579	0.463079	6.39	-0.994	448	1	top1	0.46	2.5e-13	-0.994	0.32	0.124201
Brain_Amygdala	./WEIGHTS//Brain_Amygdala/Brain_Amygdala.ENSG00000227199.1.wgt.RDat	ST7-AS1	7	116592500	116594292	0.006859	rs2056865	-3.03	rs17139357	-0.00899	-2.81	-0.646	342	342	blup	7.5e-05	0.32	2.18223	0.0291	0.124207
Brain_Amygdala	./WEIGHTS//Brain_Amygdala/Brain_Amygdala.ENSG00000260657.1.wgt.RDat	RP11-315D16.4	15	68560130	68567455	0.453481	rs7178461	-3.59	rs12148843	0.284249	5.33	-0.994	477	1	top1	0.28	6.4e-08	-0.994	0.32	0.124237
Brain_Amygdala	./WEIGHTS//Brain_Amygdala/Brain_Amygdala.ENSG00000066230.6.wgt.RDat	SLC9A3	5	474998	524447	0.614534	rs11739663	-3.58	rs2278254	0.00777	4.3	-1.259	345	345	blup	0.13	0.00034	-2.1853	0.0289	0.124286
Brain_Amygdala	./WEIGHTS//Brain_Amygdala/Brain_Amygdala.ENSG00000016864.12.wgt.RDat	GLT8D1	3	52728509	52739651	0.055559	rs7611731	2.31	rs1004807	0.0148	3.31	-0.994	385	1	top1	0.015	0.13	-0.994	0.32022	0.12436
Brain_Amygdala	./WEIGHTS//Brain_Amygdala/Brain_Amygdala.ENSG00000123091.4.wgt.RDat	RNF11	1	51701943	51739127	0.049807	rs11577254	2.9	rs34974872	0.0311	3.1	0.994	194	1	lasso	0.037	0.041	0.994	0.320223	0.124398
Brain_Amygdala	./WEIGHTS//Brain_Amygdala/Brain_Amygdala.ENSG00000118495.14.wgt.RDat	PLAGL1	6	144261437	144385735	0.025495	rs12191296	2.85	rs13195390	0.0016	3.09	-2.183	431	1	lasso	0.015	0.14	-2.183	0.029036	0.124401
Brain_Amygdala	./WEIGHTS//Brain_Amygdala/Brain_Amygdala.ENSG00000101052.8.wgt.RDat	IFT52	20	42219571	42275936	0.317477	rs6017246	-3.76	rs6073134	-0.00643	-2.93	-2.005	487	5	lasso	0.01	0.17	2.18517	0.028876	0.124418
Brain_Amygdala	./WEIGHTS//Brain_Amygdala/Brain_Amygdala.ENSG00000135862.5.wgt.RDat	LAMC1	1	182992595	183114727	0.091452	rs2226099	2.94	rs12037564	0.0717	3.7	0.994	439	1	top1	0.072	0.007	0.994	0.320223	0.124435
Brain_Amygdala	./WEIGHTS//Brain_Amygdala/Brain_Amygdala.ENSG00000091732.11.wgt.RDat	ZC3HC1	7	129658126	129691291	0.243095	rs11556924	-3.44	rs3823581	0.028	3.77	1.4855	388	388	blup	0.069	0.0079	2.1819	0.0291	0.124441
Brain_Amygdala	./WEIGHTS//Brain_Amygdala/Brain_Amygdala.ENSG00000158246.7.wgt.RDat	FAM46B	1	27331511	27339327	0.302266	rs11548323	-2.84	rs7543544	0.0426	-3.95	0.994	246	1	top1	0.043	0.031	-0.994	0.320223	0.124472
Brain_Amygdala	./WEIGHTS//Brain_Amygdala/Brain_Amygdala.ENSG00000021826.10.wgt.RDat	CPS1	2	211342406	211543831	0.031579	rs3845633	-2.89	rs1588345	-0.003589	-2.42	-0.994	346	1	top1	-0.0036	0.41	0.994	0.320223	0.124509
Brain_Amygdala	./WEIGHTS//Brain_Amygdala/Brain_Amygdala.ENSG00000197713.10.wgt.RDat	RPE	2	210867289	210886146	0.099407	rs3845633	-2.89	rs1588345	-0.004087	-2.79	-0.994	274	1	top1	-0.0041	0.42	0.994	0.320223	0.124546
Brain_Amygdala	./WEIGHTS//Brain_Amygdala/Brain_Amygdala.ENSG00000248518.1.wgt.RDat	RP11-231C18.2	4	55242169	55242919	0.346815	rs17084187	3.41	rs1507966	0.06	3.43	0.994	414	1	top1	0.06	0.013	0.994	0.320223	0.124582
Brain_Amygdala	./WEIGHTS//Brain_Amygdala/Brain_Amygdala.ENSG00000182500.7.wgt.RDat	ORAI1	12	122064455	122080583	0.110837	rs6486793	-2.91	rs12313273	0.004608	3.64	2.178	374	1	top1	0.0046	0.24	2.178	0.02941	0.124595
Brain_Amygdala	./WEIGHTS//Brain_Amygdala/Brain_Amygdala.ENSG00000264350.1.wgt.RDat	SNRPGP2	18	51933259	51933484	0.10337	rs28418284	-2.54	rs1992130	0.008236	2.87	-2.17711	320	1	lasso	0.011	0.16	-2.17711	0.02947	0.124618
Brain_Amygdala	./WEIGHTS//Brain_Amygdala/Brain_Amygdala.ENSG00000180855.11.wgt.RDat	ZNF443	19	12540521	12551926	0.075735	rs9384	3.77	rs11878413	0.0166	3.12	-0.994	281	1	top1	0.017	0.12	-0.994	0.320223	0.124619
Brain_Amygdala	./WEIGHTS//Brain_Amygdala/Brain_Amygdala.ENSG00000213981.4.wgt.RDat	AC007277.3	2	171475138	171551884	0.437141	rs13016705	3.26	rs3764916	0.224579	4.78	-0.993	469	1	top1	0.22	2.1e-06	-0.993	0.32071	0.124846
Brain_Amygdala	./WEIGHTS//Brain_Amygdala/Brain_Amygdala.ENSG00000188779.6.wgt.RDat	SKOR1	15	68112042	68126647	0.065424	rs7178461	-3.59	rs12148843	-0.009364	2.6	-0.994	350	3	lasso	0.05	0.021	-0.99333	0.321	0.124996
Brain_Amygdala	./WEIGHTS//Brain_Amygdala/Brain_Amygdala.ENSG00000260931.1.wgt.RDat	RP11-65L3.1	2	179265561	179267618	0.109442	rs890579	-3.17	rs1435573	0.029812	3.12	0.992	476	1	lasso	0.043	0.03	0.992	0.321198	0.12511
Brain_Amygdala	./WEIGHTS//Brain_Amygdala/Brain_Amygdala.ENSG00000254777.1.wgt.RDat	AC022182.1	8	61822612	61879116	0.045556	rs6984381	3.14	rs10504321	-0.00755	-2.78	0.36	413	413	blup	-0.005	0.45	0.9917	0.32134	0.125202
Brain_Amygdala	./WEIGHTS//Brain_Amygdala/Brain_Amygdala.ENSG00000100162.10.wgt.RDat	CENPM	22	42334725	42343168	0.08651	rs2269658	-2.59	rs8135804	0.0141	2.97	0.732	346	21	enet	0.063	0.011	0.99168	0.321355	0.125245
Brain_Amygdala	./WEIGHTS//Brain_Amygdala/Brain_Amygdala.ENSG00000156030.8.wgt.RDat	ELMSAN1	14	74181825	74256988	0.018746	rs8012476	3.4	rs17126867	-0.001167	-2.88	0.2583	387	387	blup	0.0066	0.21	-0.99144	0.321472	0.125328
Brain_Amygdala	./WEIGHTS//Brain_Amygdala/Brain_Amygdala.ENSG00000264229.1.wgt.RDat	RNU4ATAC	2	122288457	122288583	0.332664	rs12053456	3.04	rs882759	-0.002176	2.93	-0.99128	353	1	top1	-0.0022	0.37	-0.9913	0.321549	0.125395
Brain_Amygdala	./WEIGHTS//Brain_Amygdala/Brain_Amygdala.ENSG00000006611.11.wgt.RDat	USH1C	11	17515442	17565963	0.055758	rs11823045	-2.87	rs11024333	-0.0108	-2.84	1.381	503	503	blup	0.0013	0.29	-0.991266	0.321556	0.125435
Brain_Amygdala	./WEIGHTS//Brain_Amygdala/Brain_Amygdala.ENSG00000177951.13.wgt.RDat	BET1L	11	167784	207428	0.16944	rs752306	-3.75	rs11246221	-0.00105	-2.92	-1.227	280	280	blup	0.0028	0.27	2.17365	0.029732	0.125492
Brain_Amygdala	./WEIGHTS//Brain_Amygdala/Brain_Amygdala.ENSG00000165886.4.wgt.RDat	UBTD1	10	99258625	99330966	0.223079	rs506023	3.22	rs7474809	0.001846	3.31	0.65813	500	500	blup	0.015	0.13	2.17302	0.0298	0.125546
Brain_Amygdala	./WEIGHTS//Brain_Amygdala/Brain_Amygdala.ENSG00000148158.12.wgt.RDat	SNX30	9	115513118	115643951	0.086655	rs7019216	2.99	rs10739387	9.35e-05	3.16	-0.52	488	488	blup	0.0022	0.28	-0.99065	0.321858	0.12559
Brain_Amygdala	./WEIGHTS//Brain_Amygdala/Brain_Amygdala.ENSG00000103489.7.wgt.RDat	XYLT1	16	17195626	17564738	0.00671	rs2045498	3.94	rs8061958	0.017686	2.54	0.893	480	480	blup	0.019	0.11	-0.9898	0.322	0.125682
Brain_Amygdala	./WEIGHTS//Brain_Amygdala/Brain_Amygdala.ENSG00000261324.2.wgt.RDat	RP11-174G6.5	12	14915438	14920865	0.158606	rs7297700	3.06	rs10846155	-0.011319	2.78	2.1689	375	3	lasso	-0.0036	0.41	2.17155	0.02989	0.125693
Brain_Amygdala	./WEIGHTS//Brain_Amygdala/Brain_Amygdala.ENSG00000111981.4.wgt.RDat	ULBP1	6	150285143	150294846	0.268522	rs6913561	-3.45	rs1358727	-0.0112	2.78	-0.99	539	1	top1	-0.011	0.83	-0.99	0.322174	0.125787
Brain_Amygdala	./WEIGHTS//Brain_Amygdala/Brain_Amygdala.ENSG00000058453.12.wgt.RDat	CROCC	1	17066768	17299474	0.499445	rs2501819	2.84	rs10127662	0.0858	3.87	-2.28439	279	9	lasso	0.2	9.4e-06	-0.98968	0.322333	0.125886
Brain_Amygdala	./WEIGHTS//Brain_Amygdala/Brain_Amygdala.ENSG00000229127.1.wgt.RDat	AC007038.7	2	210895457	210929080	0.049276	rs3845633	-2.89	rs4261668	0.066736	3.26	0.29083	274	14	enet	0.072	0.0068	-0.9895	0.322437	0.125964
Brain_Amygdala	./WEIGHTS//Brain_Amygdala/Brain_Amygdala.ENSG00000241847.2.wgt.RDat	VDAC1P8	6	143812244	143812504	0.295119	rs199243	-3.14	rs10484804	-0.00717	-3.22	-1.873	517	517	blup	0.0004	0.31	0.98932	0.322504	0.126027
Brain_Amygdala	./WEIGHTS//Brain_Amygdala/Brain_Amygdala.ENSG00000162231.9.wgt.RDat	NXF1	11	62559595	62573774	0.050473	rs1043789	2.64	rs2241908	-0.00288	-2.55	-0.292	336	8	enet	0.052	0.019	0.988674	0.322823	0.126189
Brain_Amygdala	./WEIGHTS//Brain_Amygdala/Brain_Amygdala.ENSG00000166105.11.wgt.RDat	GLB1L3	11	134144139	134189457	0.212834	rs746430	-4.1	rs2282562	-0.00611	-3.15	-1.642	602	4	lasso	0.022	0.091	0.988527	0.322895	0.126255
Brain_Amygdala	./WEIGHTS//Brain_Amygdala/Brain_Amygdala.ENSG00000094880.6.wgt.RDat	CDC23	5	137523405	137549032	0.071127	rs6864444	2.54	rs11242417	-0.00457	2.97	-1.196	283	42	enet	0.00043	0.31	-0.9885	0.323	0.126333
Brain_Amygdala	./WEIGHTS//Brain_Amygdala/Brain_Amygdala.ENSG00000113272.9.wgt.RDat	THG1L	5	157158205	157168456	0.290105	rs10042252	-2.37	rs11744800	0.00295	3.46	1.081	546	546	blup	0.058	0.014	0.9886	0.323	0.12637
Brain_Amygdala	./WEIGHTS//Brain_Amygdala/Brain_Amygdala.ENSG00000148798.5.wgt.RDat	INA	10	105036920	105050108	0.052039	rs619824	-3.28	rs1004467	0.001262	2.93	-0.9886	357	1	top1	0.0013	0.3	-0.9886	0.323	0.126407
Brain_Amygdala	./WEIGHTS//Brain_Amygdala/Brain_Amygdala.ENSG00000259649.1.wgt.RDat	RP11-351M8.1	15	81188532	81202118	0.271618	rs12101813	3.03	rs7162727	-0.011475	3.07	-1.36	499	499	blup	0.035	0.045	-0.98835	0.323	0.126445
Brain_Amygdala	./WEIGHTS//Brain_Amygdala/Brain_Amygdala.ENSG00000183018.4.wgt.RDat	SPNS2	17	4402133	4442191	0.112283	rs16942615	-3.24	rs8070464	-0.0113	2.98	-1.49223	459	3	lasso	0.026	0.074	-0.98812	0.323	0.126482
Brain_Amygdala	./WEIGHTS//Brain_Amygdala/Brain_Amygdala.ENSG00000159110.15.wgt.RDat	IFNAR2	21	34602206	34636177	0.44751	rs2834060	2.2	rs8128907	0.00552	-3.72	-0.67	453	453	blup	0.024	0.083	-0.9882	0.323064	0.126544
Brain_Amygdala	./WEIGHTS//Brain_Amygdala/Brain_Amygdala.ENSG00000273381.1.wgt.RDat	RP11-305L7.7	9	93968457	93972581	0.018563	rs1806339	-3.2	rs12343922	-0.0094	3.37	-0.988	548	1	lasso	0.023	0.085	-0.988	0.323153	0.126616
Brain_Amygdala	./WEIGHTS//Brain_Amygdala/Brain_Amygdala.ENSG00000138399.13.wgt.RDat	FASTKD1	2	170386259	170430385	0.557014	rs12991585	-3.76	rs7349274	0.068307	4.37	1.246	431	15	lasso	0.12	0.00076	0.9873	0.323475	0.12678
Brain_Amygdala	./WEIGHTS//Brain_Amygdala/Brain_Amygdala.ENSG00000162817.6.wgt.RDat	C1orf115	1	220863187	220872499	0.127172	rs17007491	2.45	rs2242358	-0.011	-2.86	-0.987	406	1	lasso	0.024	0.08	0.987	0.323643	0.126883
Brain_Amygdala	./WEIGHTS//Brain_Amygdala/Brain_Amygdala.ENSG00000169271.1.wgt.RDat	HSPB3	5	53751445	53752207	0.021734	rs11739045	3.67	rs156828	0.0503	3.55	2.113	584	2	lasso	0.097	0.0019	2.1652	0.0304	0.126899
Brain_Amygdala	./WEIGHTS//Brain_Amygdala/Brain_Amygdala.ENSG00000125122.10.wgt.RDat	LRRC29	16	67241042	67260951	0.2817	rs34702968	-3.22	rs8061001	-0.01113	3.53	2.294	247	10	lasso	0.066	0.0094	2.1621	0.0306	0.127035
Brain_Amygdala	./WEIGHTS//Brain_Amygdala/Brain_Amygdala.ENSG00000223564.1.wgt.RDat	CYP4F32P	2	95425004	95426024	0.386452	rs10172167	-3.11	rs6716242	0.121164	4.07	-2.16586	65	1	top1	0.12	0.00056	-2.1659	0.030322	0.12704
Brain_Amygdala	./WEIGHTS//Brain_Amygdala/Brain_Amygdala.ENSG00000145888.6.wgt.RDat	GLRA1	5	151202074	151304403	0.229166	rs154107	-3.61	rs12109416	-0.0114	3.23	0.704	530	4	lasso	-0.007	0.53	0.9871	0.324	0.12706
Brain_Amygdala	./WEIGHTS//Brain_Amygdala/Brain_Amygdala.ENSG00000174684.6.wgt.RDat	B3GNT1	11	66112843	66115163	0.224962	rs472518	3.49	rs801733	0.0817	3.3	-2.165	305	1	top1	0.082	0.0042	-2.165	0.030388	0.127082
Brain_Amygdala	./WEIGHTS//Brain_Amygdala/Brain_Amygdala.ENSG00000273290.1.wgt.RDat	CTC-297N7.8	17	10575791	10579323	0.574919	rs4791449	3.16	rs8075503	0.199	4.91	-1.14557	514	20	enet	0.22	2.9e-06	-0.98721	0.324	0.127098
Brain_Amygdala	./WEIGHTS//Brain_Amygdala/Brain_Amygdala.ENSG00000130669.13.wgt.RDat	PAK4	19	39616410	39673456	0.269289	rs10402122	3.09	rs1529712	0.019	-3.65	-0.986	411	1	top1	0.019	0.11	0.986	0.324133	0.127187
Brain_Amygdala	./WEIGHTS//Brain_Amygdala/Brain_Amygdala.ENSG00000111275.8.wgt.RDat	ALDH2	12	112204691	112247782	0.065768	rs11611548	3.08	rs1544396	0.060464	-3.04	-2.166	217	1	top1	0.06	0.012	2.166	0.03031	0.127224
Brain_Amygdala	./WEIGHTS//Brain_Amygdala/Brain_Amygdala.ENSG00000103496.10.wgt.RDat	STX4	16	31044210	31054296	0.07049	rs741810	2.43	rs12445568	-0.000708	-2.65	2.162	240	1	top1	-0.00071	0.34	-2.162	0.0306	0.127267
Brain_Amygdala	./WEIGHTS//Brain_Amygdala/Brain_Amygdala.ENSG00000171587.10.wgt.RDat	DSCAM	21	41382926	42219065	0.04151	rs7283279	3.7	rs4818230	-0.0116	-3.6	1.0912	639	639	blup	-0.0023	0.37	-0.9856	0.324313	0.127295
Brain_Amygdala	./WEIGHTS//Brain_Amygdala/Brain_Amygdala.ENSG00000165646.7.wgt.RDat	SLC18A2	10	119000604	119038941	0.152696	rs11197911	3.67	rs10787771	0.015721	-3.63	-2.162	480	1	top1	0.016	0.13	2.162	0.0306	0.1275
Brain_Amygdala	./WEIGHTS//Brain_Amygdala/Brain_Amygdala.ENSG00000164989.11.wgt.RDat	CCDC171	9	15552895	16061661	0.232226	rs3008714	-2.56	rs12341679	0.0683	-3.8	-0.989	455	455	blup	0.13	0.00042	0.98435	0.324945	0.127581
Brain_Amygdala	./WEIGHTS//Brain_Amygdala/Brain_Amygdala.ENSG00000196458.6.wgt.RDat	ZNF605	12	133498019	133532892	0.081717	rs4883593	2.86	rs10357	-0.004721	3.07	-0.95	210	210	blup	0.0085	0.19	-2.15968	0.0308	0.127632
Brain_Amygdala	./WEIGHTS//Brain_Amygdala/Brain_Amygdala.ENSG00000126870.11.wgt.RDat	WDR60	7	158649269	158749438	0.267945	rs4484634	-3.52	rs2657381	0.0384	-3.91	-1.5245	401	401	blup	0.071	0.0072	0.9851	0.325	0.12764
Brain_Amygdala	./WEIGHTS//Brain_Amygdala/Brain_Amygdala.ENSG00000204956.4.wgt.RDat	PCDHGA1	5	140710252	140712723	0.136423	rs11748625	4.49	rs6879760	0.0355	3.81	1.936	489	2	lasso	0.056	0.016	2.1543	0.0312	0.127662
Brain_Amygdala	./WEIGHTS//Brain_Amygdala/Brain_Amygdala.ENSG00000128645.11.wgt.RDat	HOXD1	2	177053307	177055688	0.360184	rs4078756	-3.28	rs35817516	0.260959	-4.97	-2.1566	454	1	top1	0.26	2.6e-07	2.1566	0.031037	0.127684
Brain_Amygdala	./WEIGHTS//Brain_Amygdala/Brain_Amygdala.ENSG00000176102.7.wgt.RDat	CSTF3	11	33098734	33183917	0.039921	rs12787998	3.21	rs10768017	-0.00343	-2.62	0.984	317	1	top1	-0.0034	0.4	-0.984	0.325116	0.127723
Brain_Amygdala	./WEIGHTS//Brain_Amygdala/Brain_Amygdala.ENSG00000109265.8.wgt.RDat	KIAA1211	4	57036361	57194791	0.056893	rs4864593	-2.77	rs8340	0.0324	2.74	-2.155	439	1	top1	0.032	0.052	-2.155	0.031162	0.127736
Brain_Amygdala	./WEIGHTS//Brain_Amygdala/Brain_Amygdala.ENSG00000213463.3.wgt.RDat	SYNJ2BP	14	70838148	70883778	0.10838	rs983192	-2.94	rs2240341	0.129139	-3.81	0.984	553	1	top1	0.13	0.00037	-0.984	0.325116	0.12776
Brain_Amygdala	./WEIGHTS//Brain_Amygdala/Brain_Amygdala.ENSG00000203876.5.wgt.RDat	RP11-451M19.3	10	111701029	111713649	0.13863	rs6584940	2.5	rs1537665	0.051199	-2.77	-2.157	342	1	top1	0.051	0.02	2.157	0.031	0.127763
Brain_Amygdala	./WEIGHTS//Brain_Amygdala/Brain_Amygdala.ENSG00000177551.5.wgt.RDat	NHLH2	1	116378998	116386538	0.263846	rs927906	3.24	rs17482072	-0.011	-3.39	0.13293	481	481	blup	0.0075	0.2	0.98385	0.325187	0.127826
Brain_Amygdala	./WEIGHTS//Brain_Amygdala/Brain_Amygdala.ENSG00000173258.8.wgt.RDat	ZNF483	9	114287439	114340124	0.153045	rs7855091	-2.7	rs4979054	0.00197	3.62	2.203	491	38	enet	0.014	0.14	2.15526	0.031141	0.12788
Brain_Amygdala	./WEIGHTS//Brain_Amygdala/Brain_Amygdala.ENSG00000100079.5.wgt.RDat	LGALS2	22	37966255	37978623	0.04278	rs7287340	-3.48	rs2076088	-0.00804	-3.48	-0.51645	512	8	enet	0.019	0.11	0.9834	0.325411	0.127951
Brain_Amygdala	./WEIGHTS//Brain_Amygdala/Brain_Amygdala.ENSG00000111057.6.wgt.RDat	KRT18	12	53342655	53346620	0.050508	rs11539433	3.19	rs17119043	0.02087	2.61	-0.438	613	613	blup	0.037	0.041	2.1579	0.03094	0.127979
Brain_Amygdala	./WEIGHTS//Brain_Amygdala/Brain_Amygdala.ENSG00000055208.13.wgt.RDat	TAB2	6	149639063	149732749	0.18454	rs9403998	-2.3	rs6570908	-0.00756	-3.1	-0.524	480	6	enet	-0.0016	0.35	2.15709	0.030998	0.127986
Brain_Amygdala	./WEIGHTS//Brain_Amygdala/Brain_Amygdala.ENSG00000229852.2.wgt.RDat	RP11-398K22.12	6	73972938	74011124	0.194953	rs311680	-3.75	rs13197259	0.0272	-3.59	-0.983	389	1	top1	0.027	0.069	0.983	0.325607	0.128066
Brain_Amygdala	./WEIGHTS//Brain_Amygdala/Brain_Amygdala.ENSG00000243802.2.wgt.RDat	RP11-390K5.1	11	47212732	47213093	0.092748	rs7114704	2.77	rs17790246	-0.00743	2.98	0.506	295	295	blup	0.0075	0.2	0.982645	0.325782	0.128172
Brain_Amygdala	./WEIGHTS//Brain_Amygdala/Brain_Amygdala.ENSG00000164332.6.wgt.RDat	UBLCP1	5	158690089	158713044	0.045198	rs4921500	-2.87	rs10063205	-0.00587	2.89	-0.9832	418	1	lasso	0.014	0.14	-0.9832	0.326	0.128296
Brain_Amygdala	./WEIGHTS//Brain_Amygdala/Brain_Amygdala.ENSG00000146833.11.wgt.RDat	TRIM4	7	99488036	99517223	0.32952	rs11770642	-2.47	rs2572019	0.278	-5.11	-0.983	267	1	top1	0.28	9.1e-08	0.983	0.326	0.128333
Brain_Amygdala	./WEIGHTS//Brain_Amygdala/Brain_Amygdala.ENSG00000225920.2.wgt.RDat	RIMKLBP2	1	219373256	219373909	0.024238	rs12742106	-3.38	rs2494196	0.00215	-2.48	-0.982	487	1	top1	0.0022	0.28	0.982	0.3261	0.12841
Brain_Amygdala	./WEIGHTS//Brain_Amygdala/Brain_Amygdala.ENSG00000154174.7.wgt.RDat	TOMM70A	3	100082275	100120036	0.131977	rs4928072	-3.12	rs4928094	-0.00718	-3.25	0.982	403	1	top1	-0.0072	0.54	-0.982	0.3261	0.128448
Brain_Amygdala	./WEIGHTS//Brain_Amygdala/Brain_Amygdala.ENSG00000113810.11.wgt.RDat	SMC4	3	160117669	160150232	0.068242	rs3806629	3.6	rs665744	-0.0108	2.99	-0.7562	375	375	blup	-0.0064	0.5	-2.14132	0.03225	0.128492
Brain_Amygdala	./WEIGHTS//Brain_Amygdala/Brain_Amygdala.ENSG00000258384.1.wgt.RDat	AC068831.6	15	91495469	91498455	0.254437	rs11633199	-3.36	rs12148829	0.001243	-2.79	0.332	483	483	blup	0.035	0.044	-2.14133	0.0322	0.128518
Brain_Amygdala	./WEIGHTS//Brain_Amygdala/Brain_Amygdala.ENSG00000119401.10.wgt.RDat	TRIM32	9	119449581	119463579	0.283511	rs2210142	-3.57	rs10983088	0.0311	-3.77	0.425	628	4	lasso	0.031	0.055	-0.98183	0.326183	0.128518
Brain_Amygdala	./WEIGHTS//Brain_Amygdala/Brain_Amygdala.ENSG00000125843.6.wgt.RDat	AP5S1	20	3801178	3805949	0.137946	rs862832	-3.65	rs241600	-0.00933	-3.42	-1.111	530	4	enet	-0.0065	0.51	0.98178	0.326208	0.128565
Brain_Amygdala	./WEIGHTS//Brain_Amygdala/Brain_Amygdala.ENSG00000272129.1.wgt.RDat	RP11-250B2.6	6	81065141	81066576	0.297901	rs9283799	3.41	rs1454453	-0.0103	-3.61	-1.383	440	440	blup	0.016	0.12	0.98165	0.326271	0.128628
Brain_Amygdala	./WEIGHTS//Brain_Amygdala/Brain_Amygdala.ENSG00000256604.1.wgt.RDat	AC093668.2	7	102120179	102121095	0.587581	rs1129271	3.41	rs6465866	0.396	6.29	2.205	242	6	lasso	0.4	3.5e-11	2.15082	0.0315	0.128658
Brain_Amygdala	./WEIGHTS//Brain_Amygdala/Brain_Amygdala.ENSG00000006071.7.wgt.RDat	ABCC8	11	17414432	17498449	0.253122	rs11823045	-2.87	rs4756887	0.0295	3.76	1.06896	510	510	blup	0.085	0.0036	2.14911	0.031625	0.128706
Brain_Amygdala	./WEIGHTS//Brain_Amygdala/Brain_Amygdala.ENSG00000256073.2.wgt.RDat	C21orf119	21	33765439	33766254	0.26177	rs2298359	-4.05	rs11911910	0.111	-4.71	2.142	487	1	top1	0.11	0.00093	-2.142	0.032193	0.128715
Brain_Amygdala	./WEIGHTS//Brain_Amygdala/Brain_Amygdala.ENSG00000109220.6.wgt.RDat	CHIC2	4	54875956	54930857	0.186	rs17083248	3.1	rs12504598	0.0292	-3.79	-2.144	438	1	top1	0.029	0.062	2.144	0.032033	0.128755
Brain_Amygdala	./WEIGHTS//Brain_Amygdala/Brain_Amygdala.ENSG00000169902.9.wgt.RDat	TPST1	7	65670186	65885530	0.066122	rs316319	-2.7	rs2659915	0.0992	3.25	2.15	217	1	top1	0.099	0.0017	2.15	0.0316	0.128835
Brain_Amygdala	./WEIGHTS//Brain_Amygdala/Brain_Amygdala.ENSG00000250303.2.wgt.RDat	RP11-356J5.12	11	112141472	112233257	0.10442	rs11214127	2.85	rs360717	-0.00853	-2.88	2.457	414	10	enet	0.0071	0.21	-2.14283	0.032126	0.128901
Brain_Amygdala	./WEIGHTS//Brain_Amygdala/Brain_Amygdala.ENSG00000172113.4.wgt.RDat	NME6	3	48334754	48343175	0.074271	rs990211	-3.06	rs3731563	-0.00477	-2.89	-2.2278	258	7	lasso	0.076	0.0056	2.14202	0.03219	0.12893
Brain_Amygdala	./WEIGHTS//Brain_Amygdala/Brain_Amygdala.ENSG00000164609.5.wgt.RDat	SLU7	5	159828648	159848718	0.078437	rs4504420	3.88	rs1862436	-0.011	-2.98	-0.98	467	2	lasso	0.02	0.1	0.9809	0.327	0.128953
Brain_Amygdala	./WEIGHTS//Brain_Amygdala/Brain_Amygdala.ENSG00000105974.7.wgt.RDat	CAV1	7	116164839	116201233	0.084169	rs17301900	3.04	rs4730738	0.000993	3.02	-0.557	349	349	blup	0.015	0.13	-2.14643	0.0318	0.128957
Brain_Amygdala	./WEIGHTS//Brain_Amygdala/Brain_Amygdala.ENSG00000139679.11.wgt.RDat	LPAR6	13	48963707	49018840	0.151248	rs9526457	3.21	rs9562828	0.0149	-2.69	2.144	376	1	top1	0.015	0.13	-2.144	0.03203	0.12897
Brain_Amygdala	./WEIGHTS//Brain_Amygdala/Brain_Amygdala.ENSG00000161036.6.wgt.RDat	LRWD1	7	102105376	102113564	0.130808	rs1129271	3.49	rs4543479	-0.0108	2.92	1.914	245	245	blup	-0.0077	0.56	0.97984	0.327	0.128991
Brain_Amygdala	./WEIGHTS//Brain_Amygdala/Brain_Amygdala.ENSG00000104671.3.wgt.RDat	DCTN6	8	30013813	30041156	0.225381	rs2657	3.38	rs12681963	0.102	-3.71	2.146	369	1	top1	0.1	0.0015	-2.146	0.03187	0.129011
Brain_Amygdala	./WEIGHTS//Brain_Amygdala/Brain_Amygdala.ENSG00000215045.4.wgt.RDat	GRID2IP	7	6537093	6591067	0.050235	rs6951997	-3.12	rs10280585	-0.00911	2.73	0.981	285	1	lasso	0.014	0.14	0.981	0.327	0.129028
Brain_Amygdala	./WEIGHTS//Brain_Amygdala/Brain_Amygdala.ENSG00000234585.2.wgt.RDat	CCT6P3	7	64498738	64535091	0.495295	rs7811223	1.88	rs658360	0.51	6.92	-0.874	247	3	lasso	0.53	7.4e-16	-0.98083	0.327	0.129066
Brain_Amygdala	./WEIGHTS//Brain_Amygdala/Brain_Amygdala.ENSG00000186020.8.wgt.RDat	ZNF529	19	37025676	37080603	0.181543	rs1878926	3.83	rs3108582	-0.00487	-3.09	2.017	301	301	blup	0.12	0.00057	-2.14439	0.032002	0.129086
Brain_Amygdala	./WEIGHTS//Brain_Amygdala/Brain_Amygdala.ENSG00000150867.9.wgt.RDat	PIP4K2A	10	22823778	23003484	0.40057	rs7083521	3.92	rs7899156	0.022322	-3.95	-0.795	348	348	blup	0.12	0.00064	0.98104	0.327	0.129104
Brain_Amygdala	./WEIGHTS//Brain_Amygdala/Brain_Amygdala.ENSG00000137819.9.wgt.RDat	PAQR5	15	69591286	69700119	0.07987	rs8031522	-3.17	rs1393849	0.150013	-3.83	0.98	386	1	top1	0.15	0.00012	-0.98	0.327	0.129141
Brain_Amygdala	./WEIGHTS//Brain_Amygdala/Brain_Amygdala.ENSG00000122483.13.wgt.RDat	CCDC18	1	93645476	93744287	0.111895	rs34244251	4.94	rs237438	0.0462	-3.24	-2.147	270	1	top1	0.046	0.026	2.147	0.031793	0.129159
Brain_Amygdala	./WEIGHTS//Brain_Amygdala/Brain_Amygdala.ENSG00000023909.5.wgt.RDat	GCLM	1	94350761	94374966	0.031755	rs11164922	-3.42	rs718873	0.00267	-3.04	2.516	434	434	blup	0.0076	0.2	-2.14483	0.031967	0.129174
Brain_Amygdala	./WEIGHTS//Brain_Amygdala/Brain_Amygdala.ENSG00000204991.6.wgt.RDat	SPIRE2	16	89884587	89937727	0.03616	rs455527	-4.29	rs7189734	0.003762	2.94	-0.98	364	1	top1	0.0038	0.25	-0.98	0.327	0.129179
Brain_Amygdala	./WEIGHTS//Brain_Amygdala/Brain_Amygdala.ENSG00000255098.1.wgt.RDat	RP11-481A20.11	8	11870545	11873043	0.254202	rs11782574	3.13	rs2409784	0.176	4.57	2.137	306	1	top1	0.18	3.1e-05	2.137	0.0326	0.129207
Brain_Amygdala	./WEIGHTS//Brain_Amygdala/Brain_Amygdala.ENSG00000261373.1.wgt.RDat	VPS9D1-AS1	16	89778264	89784573	0.39864	rs455527	-4.29	rs7189734	0.176577	4.42	-0.98	412	1	top1	0.18	3e-05	-0.98	0.327	0.129217
Brain_Amygdala	./WEIGHTS//Brain_Amygdala/Brain_Amygdala.ENSG00000186532.7.wgt.RDat	SMYD4	17	1682779	1733928	0.529455	rs12452627	-3.65	rs4474730	0.063	-4.26	1.128	437	8	lasso	0.13	0.00037	-0.98016	0.327	0.129255
Brain_Amygdala	./WEIGHTS//Brain_Amygdala/Brain_Amygdala.ENSG00000198231.8.wgt.RDat	DDX42	17	61851136	61896677	0.31864	rs9914151	-2.47	rs2013288	0.216	-5.14	2.138	313	1	top1	0.22	3.4e-06	-2.138	0.0325	0.129261
Brain_Amygdala	./WEIGHTS//Brain_Amygdala/Brain_Amygdala.ENSG00000156795.2.wgt.RDat	WDYHV1	8	124428965	124479470	0.421122	rs16898086	2.66	rs6999234	0.171	-4.32	0.98	539	1	top1	0.17	4e-05	-0.98	0.32709	0.129328
Brain_Amygdala	./WEIGHTS//Brain_Amygdala/Brain_Amygdala.ENSG00000254081.1.wgt.RDat	CTD-3025N20.2	8	66439243	66475015	0.295062	rs6472222	-3.42	rs11992528	0.0732	-4.1	0.674	363	8	lasso	0.13	0.00039	-0.98	0.32709	0.129366
Brain_Amygdala	./WEIGHTS//Brain_Amygdala/Brain_Amygdala.ENSG00000082641.11.wgt.RDat	NFE2L1	17	46125691	46138849	0.020697	rs4362431	3.8	rs8073065	0.00955	-2.46	0.553	417	417	blup	0.047	0.024	-2.13605	0.0327	0.129378
Brain_Amygdala	./WEIGHTS//Brain_Amygdala/Brain_Amygdala.ENSG00000163590.9.wgt.RDat	PPM1L	3	160473390	160796695	0.146373	rs3806629	3.6	rs7632423	0.00263	3.42	-0.514	335	335	blup	0.06	0.013	-0.97998	0.3271	0.129407
Brain_Amygdala	./WEIGHTS//Brain_Amygdala/Brain_Amygdala.ENSG00000261019.1.wgt.RDat	RP11-111K18.2	7	42940871	42942238	0.193796	rs2052148	3.44	rs647618	0.0164	-3.87	1.629	459	11	lasso	0.032	0.054	-2.13639	0.0326	0.129433
Brain_Amygdala	./WEIGHTS//Brain_Amygdala/Brain_Amygdala.ENSG00000100897.13.wgt.RDat	DCAF11	14	24583404	24594451	0.111643	rs10131522	3.82	rs10139011	-0.006944	-2.97	-2.8291	506	25	enet	0.00092	0.3	2.13098	0.033091	0.129573
Brain_Amygdala	./WEIGHTS//Brain_Amygdala/Brain_Amygdala.ENSG00000128626.7.wgt.RDat	MRPS12	19	39421537	39423802	0.182545	rs36265	3.74	rs31725	-0.0118	3.23	1.2893	391	17	enet	0.065	0.0097	2.13157	0.033042	0.129604
Brain_Amygdala	./WEIGHTS//Brain_Amygdala/Brain_Amygdala.ENSG00000229007.1.wgt.RDat	EXOSC3P1	21	33869122	33869621	0.05743	rs2298359	-4.02	rs2833921	-0.011	-2.78	1.719	494	494	blup	-0.003	0.39	-0.9788	0.327669	0.12967
Brain_Amygdala	./WEIGHTS//Brain_Amygdala/Brain_Amygdala.ENSG00000267191.1.wgt.RDat	RP11-15A1.2	19	44406153	44430697	0.128553	rs2682597	-3.16	rs349045	0.143	4.06	-2.132	466	1	top1	0.14	0.00018	-2.132	0.033007	0.129691
Brain_Amygdala	./WEIGHTS//Brain_Amygdala/Brain_Amygdala.ENSG00000187118.8.wgt.RDat	CMC1	3	28283086	28366633	0.191452	rs970624	3.7	rs9878755	-0.0107	-2.84	0.075	413	413	blup	-0.0053	0.46	2.1282	0.03332	0.1298
Brain_Amygdala	./WEIGHTS//Brain_Amygdala/Brain_Amygdala.ENSG00000237945.3.wgt.RDat	LINC00649	21	35289317	35349992	0.29598	rs4817614	-3.26	rs1888449	0.0254	-3.49	0.741	405	30	enet	0.039	0.036	-0.9782	0.327968	0.129826
Brain_Amygdala	./WEIGHTS//Brain_Amygdala/Brain_Amygdala.ENSG00000105879.7.wgt.RDat	CBLL1	7	107384142	107402112	0.223143	rs2712212	3.05	rs7783562	-0.0106	3.42	0.63	436	436	blup	0.015	0.13	-0.97833	0.328	0.129877
Brain_Amygdala	./WEIGHTS//Brain_Amygdala/Brain_Amygdala.ENSG00000165819.7.wgt.RDat	METTL3	14	21967320	21979517	0.317914	rs1041857	3.17	rs7492303	-0.011723	3.26	1.0627	554	11	enet	-0.0091	0.63	2.11974	0.034028	0.129889
Brain_Amygdala	./WEIGHTS//Brain_Amygdala/Brain_Amygdala.ENSG00000144488.10.wgt.RDat	ESPNL	2	239008798	239041928	0.614839	rs2264132	3.5	rs12479385	0.265412	4.88	2.12721	491	1	top1	0.27	2e-07	2.1272	0.033403	0.129901
Brain_Amygdala	./WEIGHTS//Brain_Amygdala/Brain_Amygdala.ENSG00000101412.9.wgt.RDat	E2F1	20	32263489	32274210	0.137052	rs291695	-4.27	rs7274811	0.0896	-3.45	-2.117	271	1	top1	0.09	0.0028	2.117	0.03426	0.129903
Brain_Amygdala	./WEIGHTS//Brain_Amygdala/Brain_Amygdala.ENSG00000123610.3.wgt.RDat	TNFAIP6	2	152214106	152236560	0.182877	rs4664475	3.46	rs289904	0.028825	-3.67	-2.119	442	1	top1	0.029	0.063	2.119	0.03409	0.129907
Brain_Amygdala	./WEIGHTS//Brain_Amygdala/Brain_Amygdala.ENSG00000224441.1.wgt.RDat	AC068831.3	15	91475816	91476036	0.063203	rs11633199	-3.36	rs2238325	0.044104	3.08	-0.979	489	1	lasso	0.059	0.013	-0.979	0.328	0.129914
Brain_Amygdala	./WEIGHTS//Brain_Amygdala/Brain_Amygdala.ENSG00000105364.9.wgt.RDat	MRPL4	19	10362577	10370499	0.098885	rs10420809	-3.95	rs12978228	0.0342	2.71	2.132	377	1	top1	0.034	0.048	2.132	0.033007	0.129915
Brain_Amygdala	./WEIGHTS//Brain_Amygdala/Brain_Amygdala.ENSG00000255389.1.wgt.RDat	C6orf3	6	111921078	111923498	0.566904	rs17754910	-4.1	rs13190932	0.0791	-4.35	0.349	436	24	enet	0.14	0.00017	-2.11624	0.034324	0.129929
Brain_Amygdala	./WEIGHTS//Brain_Amygdala/Brain_Amygdala.ENSG00000196118.7.wgt.RDat	C16orf93	16	30772519	30774031	0.27678	rs2288005	2.58	rs4788415	-0.008597	2.92	-1.08472	208	208	blup	0.065	0.0099	-2.12889	0.0333	0.129944
Brain_Amygdala	./WEIGHTS//Brain_Amygdala/Brain_Amygdala.ENSG00000258399.2.wgt.RDat	MEG8	14	101361107	101402336	0.160897	rs10130049	3.72	rs7359089	-0.003039	3.53	0.956	495	495	blup	0.0028	0.27	2.12913	0.033244	0.129949
Brain_Amygdala	./WEIGHTS//Brain_Amygdala/Brain_Amygdala.ENSG00000250685.3.wgt.RDat	RP11-486L19.2	16	84226164	84228871	0.20983	rs7186171	-3.56	rs4640171	-0.011652	3.38	1.48229	964	964	blup	0.00054	0.31	0.97905	0.328	0.129952
Brain_Amygdala	./WEIGHTS//Brain_Amygdala/Brain_Amygdala.ENSG00000091536.12.wgt.RDat	MYO15A	17	18012020	18083116	0.254223	rs9903865	-2.74	rs854779	0.205	-4.39	0.979	325	1	top1	0.21	6.2e-06	-0.979	0.328	0.12999
Brain_Amygdala	./WEIGHTS//Brain_Amygdala/Brain_Amygdala.ENSG00000225217.1.wgt.RDat	HSPA7	1	161576081	161578007	0.196357	rs6697139	3.06	rs17415066	0.0223	2.75	-1.61649	449	25	enet	0.047	0.024	-2.13314	0.032913	0.129995
Brain_Amygdala	./WEIGHTS//Brain_Amygdala/Brain_Amygdala.ENSG00000259867.1.wgt.RDat	RP11-525K10.3	16	80188950	80597032	0.17277	rs4491514	-4.66	rs4538029	0.004988	-3.64	-2.979	661	11	enet	0.11	0.00082	2.11563	0.0344	0.13
Brain_Amygdala	./WEIGHTS//Brain_Amygdala/Brain_Amygdala.ENSG00000010165.15.wgt.RDat	METTL13	1	171750788	171783163	0.052506	rs7526653	-3.08	rs6673413	-0.0115	2.9	0.468	480	480	blup	0.011	0.17	-0.9781	0.328025	0.130038
Brain_Amygdala	./WEIGHTS//Brain_Amygdala/Brain_Amygdala.ENSG00000272138.1.wgt.RDat	RP11-27N21.3	8	80680377	80715077	0.306449	rs12549933	3.32	rs2247008	0.276	5.01	2.12	389	1	top1	0.28	1e-07	2.12	0.03401	0.130038
Brain_Amygdala	./WEIGHTS//Brain_Amygdala/Brain_Amygdala.ENSG00000219481.6.wgt.RDat	NBPF1	1	16888814	16940057	0.69513	rs12119764	-3.09	rs7513616	0.0336	-4.37	0.482	276	8	lasso	0.26	3.2e-07	-2.13229	0.032983	0.130046
Brain_Amygdala	./WEIGHTS//Brain_Amygdala/Brain_Amygdala.ENSG00000103313.7.wgt.RDat	MEFV	16	3292028	3306627	0.3897	rs2240144	3.72	rs8054377	-0.007642	3.03	1.02829	397	397	blup	0.022	0.092	2.12565	0.0335	0.130055
Brain_Amygdala	./WEIGHTS//Brain_Amygdala/Brain_Amygdala.ENSG00000227363.1.wgt.RDat	AC019172.2	2	3891774	3895001	0.163599	rs11691831	-4.31	rs10170348	0.035629	-3.45	-0.978	548	1	top1	0.036	0.044	0.978	0.328074	0.130095
Brain_Amygdala	./WEIGHTS//Brain_Amygdala/Brain_Amygdala.ENSG00000107614.17.wgt.RDat	TRDMT1	10	17184253	17244053	0.102562	rs7081766	-3.11	rs1996316	-0.011612	2.94	2.118	653	1	lasso	0.0043	0.24	2.118	0.0342	0.130109
Brain_Amygdala	./WEIGHTS//Brain_Amygdala/Brain_Amygdala.ENSG00000003987.9.wgt.RDat	MTMR7	8	17155539	17270836	0.061745	rs34652440	3.16	rs12680752	0.00475	-3.47	-2.117	789	1	top1	0.0047	0.24	2.117	0.03426	0.130119
Brain_Amygdala	./WEIGHTS//Brain_Amygdala/Brain_Amygdala.ENSG00000167771.5.wgt.RDat	RCOR2	11	63678693	63684316	0.144616	rs34499953	-3.83	rs4930152	-0.00758	3.13	0.978	325	1	enet	0.0014	0.29	0.978	0.328074	0.130133
Brain_Amygdala	./WEIGHTS//Brain_Amygdala/Brain_Amygdala.ENSG00000137731.9.wgt.RDat	FXYD2	11	117671559	117699413	0.434975	rs2515800	-3.54	rs564989	0.0635	3.71	-0.97786	684	1	top1	0.064	0.011	-0.977864	0.328142	0.130198
Brain_Amygdala	./WEIGHTS//Brain_Amygdala/Brain_Amygdala.ENSG00000180785.8.wgt.RDat	OR51E1	11	4664650	4676718	0.124211	rs7350513	4.16	rs1598512	0.0607	3.75	0.842	709	2	lasso	0.067	0.0087	0.977857	0.328145	0.130237
Brain_Amygdala	./WEIGHTS//Brain_Amygdala/Brain_Amygdala.ENSG00000234913.1.wgt.RDat	XXbac-B476C20.13	22	18487036	18490074	0.06564	rs2518805	-2.95	rs5992871	0.00354	3.17	2.12	440	1	top1	0.0035	0.26	2.12	0.034006	0.130242
Brain_Amygdala	./WEIGHTS//Brain_Amygdala/Brain_Amygdala.ENSG00000070778.8.wgt.RDat	PTPN21	14	88932122	89021077	0.017268	rs17124400	4.02	rs1040609	-0.011667	-3.1	-0.9775	460	1	lasso	-0.005	0.45	0.97747	0.328335	0.13035
Brain_Amygdala	./WEIGHTS//Brain_Amygdala/Brain_Amygdala.ENSG00000110448.6.wgt.RDat	CD5	11	60869867	60895324	0.383001	rs1804972	2.62	rs11603956	-0.00781	3.26	0.94426	373	373	blup	0.014	0.14	0.977367	0.328387	0.130408
Brain_Amygdala	./WEIGHTS//Brain_Amygdala/Brain_Amygdala.ENSG00000101665.4.wgt.RDat	SMAD7	18	46446223	46477081	0.17211	rs4939562	3.43	rs1588616	-0.009005	-2.66	-0.784	482	482	blup	-0.0013	0.35	-2.1242	0.03365	0.130415
Brain_Amygdala	./WEIGHTS//Brain_Amygdala/Brain_Amygdala.ENSG00000169218.9.wgt.RDat	RSPO1	1	38076951	38100595	0.16207	rs6679749	-3.29	rs12139097	-0.00514	-2.72	2.14217	448	3	lasso	-0.0046	0.44	-2.12005	0.034002	0.130446
Brain_Amygdala	./WEIGHTS//Brain_Amygdala/Brain_Amygdala.ENSG00000049245.8.wgt.RDat	VAMP3	1	7831329	7841492	0.103001	rs845232	4.23	rs7537362	0.0547	-3.28	1.028	460	2	lasso	0.099	0.0017	-0.97734	0.328401	0.130452
Brain_Amygdala	./WEIGHTS//Brain_Amygdala/Brain_Amygdala.ENSG00000161395.8.wgt.RDat	PGAP3	17	37827375	37853050	0.040052	rs16965456	-3.46	rs883871	0.0273	2.23	-2.113	317	1	top1	0.027	0.068	-2.113	0.0346	0.130539
Brain_Amygdala	./WEIGHTS//Brain_Amygdala/Brain_Amygdala.ENSG00000273402.1.wgt.RDat	RP5-855D21.2	8	187045	187669	0.161041	rs11136864	2.72	rs2003497	-0.00951	3.15	-1.194	324	324	blup	-0.0085	0.6	-2.1231	0.03374	0.130542
Brain_Amygdala	./WEIGHTS//Brain_Amygdala/Brain_Amygdala.ENSG00000170417.10.wgt.RDat	TMEM182	2	103353367	103460352	0.1434	rs878539	-3.57	rs1005043	-0.003996	2.69	0.977	419	1	top1	-0.004	0.42	0.977	0.328569	0.130556
Brain_Amygdala	./WEIGHTS//Brain_Amygdala/Brain_Amygdala.ENSG00000013523.5.wgt.RDat	ANGEL1	14	77253588	77292589	0.273701	rs7157192	3.96	rs7145659	-0.006472	3.19	-1.825	571	5	lasso	0.0048	0.24	-2.11226	0.034664	0.130564
Brain_Amygdala	./WEIGHTS//Brain_Amygdala/Brain_Amygdala.ENSG00000197808.7.wgt.RDat	ZNF461	19	37128094	37157755	0.13193	rs1878926	3.83	rs2945988	0.0389	-3.5	1.11	287	287	blup	0.051	0.02	-2.10809	0.035023	0.130619
Brain_Amygdala	./WEIGHTS//Brain_Amygdala/Brain_Amygdala.ENSG00000259129.1.wgt.RDat	LINC00648	14	48234157	48264295	0.30679	rs8016501	-3.63	rs4587880	0.013656	4.11	0.089	448	448	blup	0.031	0.057	0.9767	0.328716	0.130653
Brain_Amygdala	./WEIGHTS//Brain_Amygdala/Brain_Amygdala.ENSG00000228133.2.wgt.RDat	AC099684.1	17	1921010	1924000	0.275205	rs4790232	3.43	rs6806	0.0179	3.34	-2.12	463	1	top1	0.018	0.11	-2.12	0.034	0.130659
Brain_Amygdala	./WEIGHTS//Brain_Amygdala/Brain_Amygdala.ENSG00000153208.12.wgt.RDat	MERTK	2	112656056	112787138	0.080295	rs11675946	-2.53	rs6748256	0.106852	-3.35	-0.97662	308	1	top1	0.11	0.0012	0.9766	0.328758	0.130707
Brain_Amygdala	./WEIGHTS//Brain_Amygdala/Brain_Amygdala.ENSG00000188522.10.wgt.RDat	FAM83G	17	18872102	18908117	0.080269	rs9907723	4.31	rs1027872	-0.0103	2.95	1.13052	178	178	blup	0.028	0.065	2.10851	0.035	0.130747
Brain_Amygdala	./WEIGHTS//Brain_Amygdala/Brain_Amygdala.ENSG00000176268.5.wgt.RDat	CYCSP34	13	41437735	41438038	0.234352	rs7992673	-2.78	rs1989252	-0.0116	-3.8	1.744	356	356	blup	0.049	0.023	-2.10898	0.03495	0.130775
Brain_Amygdala	./WEIGHTS//Brain_Amygdala/Brain_Amygdala.ENSG00000264791.1.wgt.RDat	CTC-304I17.2	17	32469966	32474066	0.32109	rs444953	-4.04	rs16969454	0.0456	3.32	2.11	724	1	top1	0.046	0.026	2.11	0.0349	0.130803
Brain_Amygdala	./WEIGHTS//Brain_Amygdala/Brain_Amygdala.ENSG00000110195.7.wgt.RDat	FOLR1	11	71900602	71907345	0.058972	rs7952074	2.56	rs12418533	-0.0113	3.3	1.81476	279	279	blup	-0.0066	0.51	-0.976309	0.328911	0.130806
Brain_Amygdala	./WEIGHTS//Brain_Amygdala/Brain_Amygdala.ENSG00000106615.5.wgt.RDat	RHEB	7	151163098	151217206	0.258356	rs219255	3.5	rs11764602	-0.0117	2.78	1.3194	550	4	lasso	0.011	0.17	0.97533	0.329	0.130879
Brain_Amygdala	./WEIGHTS//Brain_Amygdala/Brain_Amygdala.ENSG00000146674.10.wgt.RDat	IGFBP3	7	45951949	45961473	0.041059	rs2965069	3.53	rs2965074	-0.00539	-2.71	2.891	417	417	blup	0.0023	0.28	-2.12032	0.034	0.13088
Brain_Amygdala	./WEIGHTS//Brain_Amygdala/Brain_Amygdala.ENSG00000169330.4.wgt.RDat	KIAA1024	15	79724858	79764632	0.181562	rs4779097	3.08	rs4779165	-0.011703	-2.96	-0.94	614	3	lasso	0.022	0.09	0.97607	0.329	0.130917
Brain_Amygdala	./WEIGHTS//Brain_Amygdala/Brain_Amygdala.ENSG00000224597.5.wgt.RDat	PTCHD3P1	10	29698331	29776674	0.637109	rs12243277	-2.84	rs10082484	0.383514	5.89	2.057	717	12	lasso	0.4	3.1e-11	2.12162	0.0339	0.130938
Brain_Amygdala	./WEIGHTS//Brain_Amygdala/Brain_Amygdala.ENSG00000072958.4.wgt.RDat	AP1M1	19	16308389	16346160	0.373016	rs4321304	-3.04	rs4808461	0.0578	-3.97	2.1206	455	1	top1	0.058	0.014	-2.12056	0.033959	0.130944
Brain_Amygdala	./WEIGHTS//Brain_Amygdala/Brain_Amygdala.ENSG00000182831.7.wgt.RDat	C16orf72	16	9185505	9215497	0.20727	rs9928358	-3.24	rs8045445	0.009289	-3.57	1.379	551	4	lasso	0.087	0.0032	-0.97621	0.329	0.130955
Brain_Amygdala	./WEIGHTS//Brain_Amygdala/Brain_Amygdala.ENSG00000248278.1.wgt.RDat	RP11-463M16.4	17	46952222	46986345	0.413238	rs1859437	-3.66	rs318095	0.137	-4.29	0.977	396	1	top1	0.14	0.00025	-0.977	0.329	0.130993
Brain_Amygdala	./WEIGHTS//Brain_Amygdala/Brain_Amygdala.ENSG00000090470.10.wgt.RDat	PDCD7	15	65409717	65426174	0.043115	rs10162671	-3.43	rs2414869	-0.003945	3.14	-2.109	309	1	top1	-0.0039	0.42	-2.109	0.0349	0.131019
Brain_Amygdala	./WEIGHTS//Brain_Amygdala/Brain_Amygdala.ENSG00000262801.1.wgt.RDat	U91319.1	16	13340173	13656775	0.18231	rs17246453	-5.05	rs9930242	-0.01039	-2.91	1.216	562	562	blup	0.011	0.17	-2.10581	0.0352	0.131064
Brain_Amygdala	./WEIGHTS//Brain_Amygdala/Brain_Amygdala.ENSG00000231252.1.wgt.RDat	RP11-436K8.1	1	61125303	61291256	0.035859	rs529823	2.83	rs7530011	0.015	3.21	0.98821	458	2	lasso	0.13	0.00042	0.97581	0.329157	0.131094
Brain_Amygdala	./WEIGHTS//Brain_Amygdala/Brain_Amygdala.ENSG00000255020.1.wgt.RDat	AF131216.5	8	11203257	11205011	0.185042	rs2001707	-3.93	rs4307299	-0.0102	2.87	1.0285	639	639	blup	-0.0089	0.62	2.1099	0.03487	0.131123
Brain_Amygdala	./WEIGHTS//Brain_Amygdala/Brain_Amygdala.ENSG00000115419.8.wgt.RDat	GLS	2	191759878	191830278	0.35033	rs16832848	4.87	rs6725814	-0.011504	-2.8	3.037	353	353	blup	-0.003	0.39	-2.1024	0.035518	0.131174
Brain_Amygdala	./WEIGHTS//Brain_Amygdala/Brain_Amygdala.ENSG00000245680.5.wgt.RDat	ZNF585B	19	37672481	37708827	0.100903	rs10414107	-3.48	rs4805190	0.00368	2.95	-1.615	275	5	enet	0.02	0.099	-2.09877	0.035837	0.131287
Brain_Amygdala	./WEIGHTS//Brain_Amygdala/Brain_Amygdala.ENSG00000258591.2.wgt.RDat	RP11-545M17.3	14	39577546	39577911	0.061491	rs7157388	3.03	rs12431815	0.001802	3.03	0.975	356	1	top1	0.0018	0.29	0.975	0.32956	0.131292
Brain_Amygdala	./WEIGHTS//Brain_Amygdala/Brain_Amygdala.ENSG00000163682.11.wgt.RDat	RPL9	4	39455744	39460568	0.681382	rs1504238	-3.6	rs2249563	0.464	6.37	2.1	375	1	top1	0.46	2.4e-13	2.1	0.035729	0.131314
Brain_Amygdala	./WEIGHTS//Brain_Amygdala/Brain_Amygdala.ENSG00000138092.6.wgt.RDat	CENPO	2	25016252	25045245	0.022583	rs6545729	3.46	rs7603997	-0.009337	2.77	-0.316	312	312	blup	0.049	0.022	-2.1026	0.035501	0.131325
Brain_Amygdala	./WEIGHTS//Brain_Amygdala/Brain_Amygdala.ENSG00000154222.10.wgt.RDat	CC2D1B	1	52811395	52831865	0.278331	rs269324	-2.62	rs269308	-0.0116	2.84	2.346	256	256	blup	0.025	0.076	2.10126	0.035618	0.131331
Brain_Amygdala	./WEIGHTS//Brain_Amygdala/Brain_Amygdala.ENSG00000135617.3.wgt.RDat	PRADC1	2	73455134	73460366	0.044264	rs869927	-2.84	rs2421095	0.008074	-2.93	-0.944	284	3	lasso	0.027	0.068	0.9749	0.329615	0.131352
Brain_Amygdala	./WEIGHTS//Brain_Amygdala/Brain_Amygdala.ENSG00000254901.3.wgt.RDat	MEF2BNB	19	19287712	19303007	0.178989	rs11671119	2.95	rs12462713	0.0154	3.9	-2.273	330	4	lasso	0.046	0.026	-2.1005	0.035684	0.131361
Brain_Amygdala	./WEIGHTS//Brain_Amygdala/Brain_Amygdala.ENSG00000167085.7.wgt.RDat	PHB	17	47481414	47492246	0.313175	rs1859437	-3.66	rs2671683	0.00856	3.51	-0.319	349	5	lasso	0.041	0.034	-2.09913	0.0358	0.131363
Brain_Amygdala	./WEIGHTS//Brain_Amygdala/Brain_Amygdala.ENSG00000160551.5.wgt.RDat	TAOK1	17	27717482	27878922	0.069668	rs4794859	2.77	rs2002094	-0.0117	2.72	-1.44436	327	327	blup	0.00071	0.31	-2.09077	0.0365	0.131388
Brain_Amygdala	./WEIGHTS//Brain_Amygdala/Brain_Amygdala.ENSG00000272068.1.wgt.RDat	RP11-284F21.9	1	156607575	156610796	0.175637	rs12759184	-3.2	rs4661189	0.00295	-2.9	2.038	448	2	lasso	0.011	0.17	-2.10365	0.035409	0.131412
Brain_Amygdala	./WEIGHTS//Brain_Amygdala/Brain_Amygdala.ENSG00000180155.14.wgt.RDat	LYNX1	8	143845752	143859640	0.262985	rs13260319	-3.94	rs3735999	0.00382	-3.48	0.6034	408	408	blup	0.04	0.034	-2.0906	0.03657	0.131432
Brain_Amygdala	./WEIGHTS//Brain_Amygdala/Brain_Amygdala.ENSG00000133661.11.wgt.RDat	SFTPD	10	81697496	81742370	0.434271	rs878651	3.13	rs1304463	0.293013	-5.39	-2.092	305	1	top1	0.29	3.7e-08	2.092	0.0364	0.131444
Brain_Amygdala	./WEIGHTS//Brain_Amygdala/Brain_Amygdala.ENSG00000106392.6.wgt.RDat	C1GALT1	7	7196565	7288282	0.336073	rs1294656	-3.26	rs13226913	-0.0114	3.67	-2.733	471	471	blup	0.035	0.046	-2.09694	0.036	0.131461
Brain_Amygdala	./WEIGHTS//Brain_Amygdala/Brain_Amygdala.ENSG00000156239.7.wgt.RDat	N6AMT1	21	30244513	30257693	0.35246	rs11088088	4.22	rs9981922	0.154	-3.78	2.093	472	1	top1	0.15	9.9e-05	-2.093	0.036349	0.131469
Brain_Amygdala	./WEIGHTS//Brain_Amygdala/Brain_Amygdala.ENSG00000120370.8.wgt.RDat	GORAB	1	170501270	170522587	0.094541	rs659580	3.07	rs12028052	-0.0112	3.03	0.946	413	413	blup	-0.011	0.75	0.97445	0.329835	0.131478
Brain_Amygdala	./WEIGHTS//Brain_Amygdala/Brain_Amygdala.ENSG00000138768.10.wgt.RDat	USO1	4	76649777	76735382	0.284577	rs12642778	-3.41	rs2008051	0.0156	-3.16	-2.104	460	1	top1	0.016	0.13	2.104	0.035378	0.131511
Brain_Amygdala	./WEIGHTS//Brain_Amygdala/Brain_Amygdala.ENSG00000226757.1.wgt.RDat	AC079341.1	4	122685740	122687962	0.055568	rs7659353	-3.47	rs13124630	0.0645	3.42	-0.9278	429	2	lasso	0.068	0.0085	-0.9744	0.329855	0.131524
Brain_Amygdala	./WEIGHTS//Brain_Amygdala/Brain_Amygdala.ENSG00000099849.10.wgt.RDat	RASSF7	11	560404	564021	0.291779	rs752306	-3.61	rs10794323	-0.0103	3.2	1.82	435	435	blup	0.05	0.021	2.09152	0.036482	0.131532
Brain_Amygdala	./WEIGHTS//Brain_Amygdala/Brain_Amygdala.ENSG00000121270.11.wgt.RDat	ABCC11	16	48200821	48281479	0.10006	rs11076568	-2.82	rs7185877	0.028459	3.29	2.103	235	1	top1	0.028	0.064	2.103	0.0355	0.131535
Brain_Amygdala	./WEIGHTS//Brain_Amygdala/Brain_Amygdala.ENSG00000247728.2.wgt.RDat	RP11-932O9.7	15	30917254	30917556	0.047731	rs16956362	2.73	rs7166258	0.018476	-2.94	0.974	189	1	top1	0.018	0.11	-0.974	0.33	0.13162
Brain_Amygdala	./WEIGHTS//Brain_Amygdala/Brain_Amygdala.ENSG00000130720.8.wgt.RDat	FIBCD1	9	133777825	133814673	0.035763	rs10901129	3.28	rs10901335	0.00838	3.03	-2.097	447	1	lasso	0.014	0.14	-2.097	0.035994	0.13165
Brain_Amygdala	./WEIGHTS//Brain_Amygdala/Brain_Amygdala.ENSG00000179593.11.wgt.RDat	ALOX15B	17	7942335	7952452	0.10006	rs858526	-4.05	rs17733320	0.125	-3.44	-0.974	471	1	top1	0.12	0.00047	0.974	0.33	0.131658
Brain_Amygdala	./WEIGHTS//Brain_Amygdala/Brain_Amygdala.ENSG00000258777.1.wgt.RDat	HIF1A-AS1	14	62147759	62148293	0.103419	rs752180	-3.35	rs217682	-0.011664	-2.95	2.093	530	1	lasso	0.042	0.032	-2.093	0.036349	0.131678
Brain_Amygdala	./WEIGHTS//Brain_Amygdala/Brain_Amygdala.ENSG00000162772.12.wgt.RDat	ATF3	1	212738676	212794119	0.06331	rs4951626	-4.89	rs7555918	-0.00573	-2.84	-0.974	462	1	lasso	0.019	0.11	0.974	0.330057	0.131718
Brain_Amygdala	./WEIGHTS//Brain_Amygdala/Brain_Amygdala.ENSG00000271782.1.wgt.RDat	RP5-850O15.4	1	50902700	50902978	0.072326	rs17386399	-3.03	rs1536930	-0.0111	2.52	-0.974	241	1	lasso	-0.0042	0.43	-0.974	0.330057	0.131756
Brain_Amygdala	./WEIGHTS//Brain_Amygdala/Brain_Amygdala.ENSG00000223802.3.wgt.RDat	CERS1	19	18988718	19007536	0.14459	rs11671119	2.85	rs4808868	0.129	-3.89	0.974	340	1	top1	0.13	0.00037	-0.974	0.330057	0.131795
Brain_Amygdala	./WEIGHTS//Brain_Amygdala/Brain_Amygdala.ENSG00000215374.5.wgt.RDat	FAM66B	8	7159133	7212876	0.063371	rs2741689	-2.67	rs10086568	0.00658	2.85	0.974	205	1	top1	0.0066	0.21	0.974	0.33006	0.131834
Brain_Amygdala	./WEIGHTS//Brain_Amygdala/Brain_Amygdala.ENSG00000167553.10.wgt.RDat	TUBA1C	12	49602329	49667114	0.397723	rs1150057	-2.78	rs7958241	0.068314	4.06	-0.974	300	1	top1	0.068	0.0083	-0.974	0.33006	0.131872
Brain_Amygdala	./WEIGHTS//Brain_Amygdala/Brain_Amygdala.ENSG00000170509.7.wgt.RDat	HSD17B13	4	88224941	88244058	0.266512	rs10006766	2.29	rs6832102	0.118	4.05	2.095	415	1	top1	0.12	0.00064	2.095	0.036171	0.131873
Brain_Amygdala	./WEIGHTS//Brain_Amygdala/Brain_Amygdala.ENSG00000145348.12.wgt.RDat	TBCK	4	106962756	107242652	0.07494	rs11931795	3.48	rs11942577	-0.000433	-2.91	2.093	315	1	top1	-0.00043	0.33	-2.093	0.036349	0.131888
Brain_Amygdala	./WEIGHTS//Brain_Amygdala/Brain_Amygdala.ENSG00000185344.9.wgt.RDat	ATP6V0A2	12	124196865	124246302	0.14145	rs786444	2.54	rs11057491	0.066049	-3.99	-1.4802	397	19	enet	0.076	0.0056	2.09339	0.03631	0.131957
Brain_Amygdala	./WEIGHTS//Brain_Amygdala/Brain_Amygdala.ENSG00000273058.1.wgt.RDat	RP11-385F5.5	1	236699473	236700004	0.186028	rs16834612	-2.48	rs2758998	-0.0103	3.17	1.024	637	637	blup	0.017	0.12	0.97316	0.330476	0.132076
Brain_Amygdala	./WEIGHTS//Brain_Amygdala/Brain_Amygdala.ENSG00000122643.14.wgt.RDat	NT5C3A	7	33053742	33102409	0.207308	rs13228793	2.33	rs13241465	-0.00353	3.51	0.883	343	20	enet	0.035	0.045	2.09384	0.0363	0.132132
Brain_Amygdala	./WEIGHTS//Brain_Amygdala/Brain_Amygdala.ENSG00000100321.10.wgt.RDat	SYNGR1	22	39745930	39781593	0.04011	rs136828	-3.12	rs2014842	-0.00165	2.92	-0.973	386	1	enet	0.0033	0.26	-0.973	0.330553	0.132145
Brain_Amygdala	./WEIGHTS//Brain_Amygdala/Brain_Amygdala.ENSG00000164647.4.wgt.RDat	STEAP1	7	89783689	89794143	0.071428	rs10247416	4.85	rs17863968	-0.00923	-3.18	-0.394	484	483	blup	-0.0085	0.6	2.08724	0.0369	0.132201
Brain_Amygdala	./WEIGHTS//Brain_Amygdala/Brain_Amygdala.ENSG00000146070.12.wgt.RDat	PLA2G7	6	46672057	46703430	0.1612	rs1884042	-3.5	rs2144022	0.0102	2.53	0.277	525	525	blup	0.087	0.0032	0.97271	0.330698	0.132241
Brain_Amygdala	./WEIGHTS//Brain_Amygdala/Brain_Amygdala.ENSG00000169914.5.wgt.RDat	OTUD3	1	20209006	20239438	0.379379	rs599367	3.21	rs2315059	0.0252	4.36	0.97261	540	1	top1	0.025	0.076	0.97261	0.330749	0.1323
Brain_Amygdala	./WEIGHTS//Brain_Amygdala/Brain_Amygdala.ENSG00000251411.1.wgt.RDat	RP11-397E7.4	4	87834419	87835970	0.210357	rs17454077	-2.74	rs340639	0.0492	-3.69	-0.315	318	19	enet	0.089	0.0029	0.9726	0.330764	0.132344
Brain_Amygdala	./WEIGHTS//Brain_Amygdala/Brain_Amygdala.ENSG00000130598.11.wgt.RDat	TNNI2	11	1860219	1862910	0.116985	rs12282459	3.65	rs11825971	-0.00369	3.26	-1.411	475	2	lasso	-0.0034	0.4	-2.08695	0.036892	0.132381
Brain_Amygdala	./WEIGHTS//Brain_Amygdala/Brain_Amygdala.ENSG00000171503.7.wgt.RDat	ETFDH	4	159593408	159630285	0.436817	rs12510198	-5.01	rs7679753	0.0607	-4.04	0.602	272	272	blup	0.22	2.7e-06	-0.9726	0.330776	0.132387
[truncated: 94,550 more rows]
