# Supplementary material for: Identifying Novel Drug Targets for Epilepsy Through a Brain Transcriptome-Wide Association Study and Protein-Wide Association Study with Chemical-Gene-Interaction Analysis
Source: Mol Neurobiol. 2023 May 29;60(9):5055–66. doi: 10.1007/s12035-023-03382-z (PMC10415436; doi:10.1007/s12035-023-03382-z)
Supplement: Supplementary file 2 — (XLSX 5400 kb) [file 12035_2023_3382_MOESM2_ESM.xlsx]

## Sheet: Gene expression level
Table S2. Results of GSE88992
Gene.Symbol	id	GSM2356843	GSM2356844	GSM2356845	GSM2356846	GSM2356847	GSM2356848	GSM2356849	GSM2356850	GSM2356851	GSM2356852	GSM2356853	GSM2356854	GSM2356855	GSM2356856	GSM2356857	GSM2356858	GSM2356859
Fth1	1427021_s_at	13.4907	13.5667	13.5324	13.5576	13.4981	13.5544	13.4026	13.456	13.5236	13.4	13.4983	13.4654	13.5457	13.5286	13.4607	13.5036	13.4464
Mbp	1433532_a_at	13.3165	13.4132	13.33	13.4556	13.3201	13.3631	13.4191	13.4174	13.4497	13.3703	13.3481	13.329	13.3462	13.2933	13.2074	13.1983	13.258
Ttr	1454608_x_at	13.7004	12.5278	13.5955	13.4836	13.7242	13.3217	13.8331	13.4863	12.0415	13.8535	13.5547	13.5892	12.5834	13.6588	11.4567	11.6851	13.7881
Tpt1	1416642_a_at	13.0451	13.0771	13.043	13.2248	13.2389	13.2826	12.9596	12.9373	12.9254	13.2914	13.3537	13.2025	13.0003	13.0068	12.8958	13.2254	13.2115
Eef1a1	1424635_at	13.0625	13.0468	13.0164	13.0361	12.9936	12.9927	13.0344	13.0264	13.0244	13.0755	13.0993	13.0989	13.0468	12.9932	13.094	13.192	13.1745
ND5	1426088_at	13.113	13.1431	13.1723	13.0412	12.962	13.0034	13.1622	13.2045	13.1832	13.018	12.8694	12.9176	13.0633	13.1816	12.9792	12.7786	12.816
Rps29	1438859_x_at	12.9827	13.0065	12.9728	13.009	12.9834	13.0391	12.998	12.9929	12.9951	12.998	13.0042	12.9783	12.9817	12.9716	12.9329	13.0758	13.0671
Cox6a1	1417417_a_at	12.9714	13.0044	12.981	12.9433	13.028	12.9565	13.0009	12.9968	12.97	12.9648	12.9863	12.9921	12.9953	12.9457	13.0099	12.9403	12.9511
Actb	AFFX-b-ActinMur/M12481_3_at	12.8294	12.8364	12.91	12.9158	12.9314	12.8945	13.0345	13.0528	13.1683	12.923	12.8633	12.8395	12.9393	12.9426	13.4527	13.0032	12.9924
Tmsb4x	1415906_at	12.9618	12.9871	12.9709	12.8159	12.7798	12.8498	12.9437	12.9709	12.928	12.8374	12.9088	12.8784	12.9917	13.031	13.0863	13.0307	13.0263
Cpe	1415949_at	12.9449	12.9754	12.912	12.9365	12.8307	12.9667	12.9712	13.0326	12.9733	12.9958	12.8825	12.7553	12.9089	12.9658	12.9026	12.9227	12.9848
Sepw1	1460561_x_at	12.8976	12.9465	12.8878	12.8892	12.8797	13.048	12.9454	12.9268	12.9739	12.8725	12.9347	12.8589	12.9494	12.901	12.8246	12.6616	12.5623
Nsmf	1436959_x_at	12.9298	13.0324	13.0221	12.9307	12.7527	12.8974	12.9971	12.9973	12.9304	12.672	12.6119	12.5146	12.9251	13.0063	13.0509	12.7396	12.741
Hspa8	1420623_x_at	12.6455	12.7406	12.6184	12.9453	12.9377	12.9088	12.6912	12.7099	12.6835	13.13	13.1564	12.9843	12.8363	12.7348	12.7704	12.9133	12.8942
Ptgds	1423859_a_at	12.8324	13.0446	12.8533	13.0655	12.8876	12.9528	12.8262	12.8676	12.8604	13.0297	12.6207	12.8381	12.5775	12.8142	12.5509	12.6361	13.024
Atp1b1	1439036_a_at	12.9049	12.9311	12.9584	12.8185	12.7306	12.7718	12.932	12.928	12.9026	12.7252	12.6419	12.6057	12.9548	12.9698	12.8468	12.7511	12.8156
Atp6v0c	1435732_x_at	12.8379	12.8292	12.8251	12.8118	12.7381	12.7733	12.8986	12.94	12.801	12.7648	12.7444	12.6892	12.7832	12.7776	12.7825	12.7083	12.7838
Gpm6a	1456741_s_at	12.8796	12.8624	12.8541	12.7689	12.7095	12.7368	12.9079	12.9219	12.8978	12.6665	12.5684	12.5072	12.8849	12.8951	12.8969	12.4885	12.5687
Ndrg4	1426615_s_at	12.8922	12.9216	12.8123	12.6142	12.5871	12.6273	12.9231	12.9741	12.9916	12.5034	12.3335	12.422	12.9357	12.88	12.8999	12.3665	12.5548
Gapdh	AFFX-GapdhMur/M32599_5_at	12.7133	12.7451	12.8251	12.7081	12.681	12.6026	12.8447	12.858	12.908	12.6327	12.4803	12.5775	12.8727	12.8589	12.8918	12.2688	12.5415
Snap25	1416828_at	12.7728	12.777	12.815	12.6702	12.6766	12.7254	12.7881	12.8952	12.8322	12.5641	12.5052	12.559	12.8742	12.8855	12.7409	12.133	12.4026
Cst3	1426195_a_at	12.6426	12.716	12.7221	12.7366	12.7359	12.7892	12.6858	12.705	12.7067	12.7914	12.6555	12.6656	12.6912	12.6825	12.4709	12.5347	12.507
Actg1	1415779_s_at	12.6319	12.6293	12.6439	12.6895	12.6818	12.7936	12.5554	12.5691	12.5986	12.6765	12.7126	12.6603	12.6603	12.5685	12.7052	12.7208	12.6668
Mt1	1422557_s_at	12.3698	12.5104	12.3908	12.8549	12.789	12.8789	12.4064	12.3775	12.5823	13.0644	13.1321	13.1504	11.8985	12.098	12.1877	12.9265	12.8737
Atp5b	1416829_at	12.705	12.6462	12.6813	12.5316	12.6	12.5405	12.6226	12.6691	12.6394	12.5533	12.4967	12.5658	12.713	12.6971	12.567	12.4542	12.6651
Rps28	1451101_a_at	12.5492	12.6021	12.5044	12.5981	12.5945	12.5902	12.6021	12.576	12.518	12.6704	12.6677	12.6954	12.4717	12.4475	12.539	12.7545	12.8467
App	1427442_a_at	12.6497	12.6178	12.6147	12.592	12.5843	12.5591	12.6781	12.6857	12.7414	12.5521	12.4941	12.54	12.6944	12.6427	12.6176	12.4036	12.4317
Aldoc	1451461_a_at	12.5264	12.5712	12.6369	12.6332	12.552	12.6777	12.5255	12.5686	12.6047	12.4792	12.5124	12.5176	12.5999	12.6098	12.5957	12.2373	12.2122
Aplp1	1435857_s_at	12.6282	12.6736	12.6553	12.623	12.567	12.6367	12.6483	12.5771	12.6301	12.4086	12.3982	12.411	12.6823	12.635	12.3736	12.1442	12.1676
Ubc	1432827_x_at	12.2926	12.3953	12.4896	12.8146	12.6831	12.7639	12.2584	12.2686	12.3156	12.8152	12.9878	12.8718	12.2898	12.2812	12.3863	12.5258	12.3953
Gnas	1450186_s_at	12.5798	12.5474	12.5928	12.5206	12.5688	12.6241	12.5514	12.5444	12.5666	12.5218	12.4454	12.456	12.6081	12.6311	12.3555	12.2242	12.2393
Rpl38	1433472_x_at	12.428	12.4109	12.4606	12.4261	12.5044	12.5076	12.4305	12.4097	12.3978	12.5377	12.6165	12.6267	12.4452	12.4718	12.4507	12.6938	12.6118
Rpl13a	1455485_x_at	12.377	12.4783	12.4348	12.5532	12.5087	12.5839	12.3609	12.3422	12.4526	12.5501	12.564	12.4609	12.3967	12.3663	12.54	12.7298	12.6935
Uqcrb	1455997_a_at	12.5573	12.5099	12.5999	12.4074	12.5174	12.4	12.5334	12.428	12.4352	12.4781	12.3399	12.2777	12.5952	12.6522	12.6025	12.5346	12.4871
Rps17	1459986_a_at	12.464	12.4936	12.5068	12.3863	12.4494	12.4858	12.4058	12.3959	12.4311	12.4684	12.5436	12.5816	12.4374	12.4447	12.5685	12.6966	12.5902
Ncdn	1416852_a_at	12.7866	12.7884	12.781	12.4709	12.4402	12.617	12.7701	12.7926	12.793	12.0536	11.9954	12.011	12.7503	12.7853	12.5245	11.9146	11.9239
Rpl41	1422623_x_at	12.2748	12.2648	12.3032	12.4778	12.575	12.5634	12.3262	12.2123	12.2279	12.6824	12.7858	12.7114	12.3387	12.3542	12.2603	12.8618	12.7716
Pebp1	1438649_x_at	12.5424	12.4975	12.4738	12.4265	12.5259	12.4521	12.5638	12.4737	12.471	12.364	12.3482	12.3488	12.4987	12.4998	12.5685	12.2947	12.3616
Ywhab	1420880_a_at	12.4869	12.5627	12.5187	12.235	12.3293	12.2651	12.5934	12.5923	12.6825	12.3674	12.2616	12.201	12.5652	12.5081	12.5463	12.2835	12.3576
Rpl37a	1416217_a_at	12.2868	12.3336	12.386	12.4658	12.6041	12.3907	12.262	12.268	12.3262	12.3955	12.4376	12.4571	12.3684	12.376	12.4756	12.7854	12.6135
Hsp90aa1	1438902_a_at	12.3088	12.3236	12.3458	12.5601	12.4333	12.4852	12.3748	12.4064	12.3739	12.7337	12.6428	12.3936	12.2151	12.3146	12.2924	12.5117	12.5152
Aldoa	1416921_x_at	12.3993	12.4358	12.475	12.396	12.396	12.4859	12.4829	12.4436	12.463	12.2824	12.2849	12.219	12.5175	12.5323	12.4548	12.2342	12.2636
Slc1a2	1438194_at	12.4676	12.5288	12.4057	12.4334	12.4089	12.3533	12.3576	12.517	12.426	12.2842	12.1892	12.3081	12.4843	12.4307	12.5339	12.2764	12.3097
Prnp	1448233_at	12.5026	12.4737	12.4914	12.3501	12.3336	12.334	12.4938	12.5377	12.4804	12.2424	12.199	12.2601	12.5062	12.5068	12.5619	12.1232	12.2578
BC094435	1455316_x_at	12.0867	12.2157	12.0703	12.9462	12.9441	12.8173	12.0008	12.0231	11.9748	12.765	12.7235	12.776	12.0466	11.8913	11.9725	12.7191	12.4877
Tspan7	1448737_at	12.4407	12.4424	12.4046	12.3503	12.383	12.4713	12.3717	12.4214	12.3818	12.3031	12.3666	12.296	12.5198	12.4753	12.2876	12.251	12.2878
Ppp2r1a	1438991_x_at	12.4398	12.4826	12.4511	12.3566	12.3321	12.258	12.5006	12.4706	12.4684	12.2226	12.1551	12.2032	12.4764	12.4794	12.6123	12.2253	12.2578
Ddn	1436268_at	12.5014	12.6341	12.5174	12.3554	12.2814	12.3834	12.5548	12.5526	12.495	12.1159	12.2011	12.1728	12.4836	12.54	12.4714	12.0841	12.046
Cox5b	1456588_x_at	12.4046	12.3998	12.4359	12.2788	12.382	12.3706	12.4382	12.3444	12.4079	12.2848	12.3088	12.2937	12.3809	12.4098	12.4845	12.3074	12.3164
Cox4i1	1448322_a_at	12.3977	12.3803	12.3866	12.3934	12.4621	12.4142	12.3457	12.3549	12.3144	12.3904	12.371	12.396	12.398	12.3829	12.3585	12.2182	12.2435
Tuba1a	1418884_x_at	12.4031	12.4079	12.4226	12.2513	12.2473	12.2159	12.3809	12.426	12.3542	12.1763	12.1805	12.1509	12.4001	12.4491	12.4657	12.5548	12.5207
Clu	1454849_x_at	12.2636	12.2517	12.2472	12.3855	12.5437	12.4501	12.2118	12.2253	12.195	12.463	12.3882	12.4562	12.2465	12.2941	12.392	12.4329	12.4166
Eif5a	1451470_s_at	12.2601	12.2551	12.3291	12.4219	12.434	12.3103	12.1601	12.1557	12.1407	12.4497	12.3848	12.4095	12.2629	12.2916	12.3466	12.5098	12.5905
Dynll1	1456125_a_at	12.3392	12.4522	12.4417	12.2556	12.2848	12.3446	12.4316	12.3694	12.4506	12.254	12.1633	12.1264	12.4786	12.4386	12.48	12.286	12.1106
Pfn2	1418209_a_at	12.4248	12.4786	12.4387	12.1684	12.2147	12.2291	12.4404	12.4283	12.5017	12.1015	12.078	12.0468	12.4235	12.4849	12.6373	12.0926	12.1191
Basp1	1428572_at	12.2877	12.2996	12.3957	12.3901	12.3257	12.3328	12.3179	12.391	12.3655	12.2718	12.2915	12.1448	12.4347	12.4468	12.3308	12.1473	11.9372
Rps7	1419364_a_at	12.1803	12.2574	12.2768	12.3154	12.2247	12.3679	12.2521	12.1785	12.272	12.3929	12.4659	12.3695	12.2218	12.2394	12.2748	12.4547	12.352
Cnp	1437341_x_at	12.3703	12.4542	12.3521	12.5876	12.6463	12.5006	12.2591	12.1752	12.2802	12.242	12.2554	12.3607	12.252	12.1229	12.2181	12.0592	11.9547
Atp5g3	1454661_at	12.3469	12.3209	12.3263	12.1594	12.2129	12.0442	12.3604	12.3561	12.3578	12.259	12.1728	12.2391	12.3188	12.3383	12.3917	12.328	12.4149
Arf1	1426390_a_at	12.3742	12.3767	12.4013	12.2502	12.1944	12.133	12.2998	12.3169	12.3469	12.1301	12.1658	12.204	12.393	12.4223	12.475	12.2459	12.1872
2900097C17Rik	1428286_at	12.438	12.4128	12.2662	12.2097	12.2904	12.2595	12.3595	12.3948	12.3335	12.1077	12.1372	12.1564	12.3328	12.3371	12.3437	12.2168	12.272
Hpca	1450930_at	12.6069	12.6631	12.6504	12.4069	12.2631	12.4085	12.6121	12.6244	12.7047	11.9348	11.9372	11.8327	12.6123	12.6746	12.7284	10.8951	11.2437
Plp1	1451718_at	12.1796	12.3361	12.247	12.4865	12.3001	12.311	12.3398	12.3766	12.4167	12.2247	12.1977	12.1472	12.2443	12.1734	12.3334	12.2036	12.249
Tmsb10	1437185_s_at	12.1727	12.0995	12.2845	12.2241	12.3128	12.3499	12.1815	12.2631	12.3102	12.3852	12.2809	12.3348	12.4013	12.3339	12.0475	12.4652	12.2447
Rpl4	1425183_a_at	12.1042	12.171	12.2151	12.3475	12.2703	12.3863	12.0317	12.045	12.1187	12.3896	12.4846	12.3517	12.1051	12.1788	12.2162	12.5641	12.3959
Camk2n1	1456609_at	12.4416	12.3579	12.4368	12.2197	12.2459	12.2874	12.4277	12.4996	12.4953	12.0131	11.9206	12.1445	12.5049	12.4805	12.257	11.8482	11.645
Itm2b	1418000_a_at	12.3934	12.4093	12.4799	12.2367	12.242	12.2202	12.3395	12.3372	12.3535	12.0915	11.95	12.0769	12.4571	12.4773	12.4019	11.7393	11.921
Rplp2	1415879_a_at	12.0768	12.12	12.1749	12.2527	12.2206	12.2948	12.1098	12.055	12.0633	12.3453	12.4205	12.329	12.1664	12.144	12.0816	12.6442	12.492
Glul	1426236_a_at	12.2939	12.3429	12.2464	12.4242	12.2665	12.3354	12.2993	12.3048	12.3104	12.2939	12.2551	12.2799	12.0826	12.14	12.0572	12.0433	11.9663
Rps3a1	1422475_a_at	12.1606	12.1743	12.1352	12.2498	12.1866	12.2862	12.1291	12.1777	12.176	12.2955	12.3274	12.2621	12.158	12.1061	12.3377	12.4252	12.3483
Ppp3ca	1426401_at	12.5393	12.5705	12.546	12.1907	12.0365	12.2572	12.6006	12.5475	12.5805	11.9344	11.8256	11.907	12.5819	12.603	12.3859	11.2428	11.4231
Scd2	1415822_at	12.3211	12.3212	12.3347	12.2795	12.3151	12.3174	12.1692	12.1745	12.2542	12.1287	12.1269	12.1479	12.2865	12.2025	12.1366	12.1247	12.0931
Rps24	1436064_x_at	12.1	12.2059	12.1419	12.2312	12.1625	12.3315	12.157	12.1458	12.1599	12.2577	12.3791	12.2261	12.161	12.1211	12.185	12.4062	12.2865
Camk2a	1457311_at	12.6079	12.6574	12.4203	12.2329	12.0892	12.4531	12.4924	12.3548	12.3174	11.6769	11.8903	11.8107	12.5457	12.4959	12.4667	11.4243	11.551
Ywhae	1426385_x_at	12.2793	12.3191	12.2607	12.1279	12.1918	12.0685	12.1702	12.1965	12.2298	12.0571	12.0415	12.0383	12.3735	12.345	12.1286	12.3078	12.2376
Mt2	1428942_at	11.8564	12.0852	11.9242	12.5736	12.5025	12.5961	11.7622	11.7362	12.0038	12.7524	12.9146	12.9175	10.9719	11.1262	11.8491	12.8706	12.8206
Rps2	1431766_x_at	12.0469	12.0501	12.0762	12.1971	12.1829	12.2098	11.9828	12.0011	11.9906	12.3014	12.4019	12.2332	12.1069	12.0946	12.1844	12.4808	12.5393
Eif4a2	1450934_at	12.2737	12.2738	12.3171	12.0995	12.0574	12.0122	12.2642	12.331	12.2823	12.1062	11.9691	12.115	12.3275	12.3129	12.3256	11.9285	12.0766
Slc25a3	1416300_a_at	12.0504	12.1066	12.0636	12.3422	12.3915	12.4564	12.0022	11.9833	12.072	12.3583	12.4516	12.3697	12.0446	12.0086	12.0182	12.132	12.1734
Ckb	1455106_a_at	12.2298	12.2062	12.1663	12.2437	12.2539	12.2413	12.1264	12.1732	12.1826	12.0663	12.0869	12.1569	12.1934	12.2385	11.99	12.2124	12.2534
Rtn4	1452649_at	12.2753	12.1871	12.1459	12.0325	12.0654	12.0876	12.1661	12.2787	12.2107	12.1813	12.0833	12.0538	12.1913	12.192	12.2671	12.2005	12.3081
Sparcl1	1416114_at	12.2007	12.2625	12.2586	12.2194	12.1715	12.2172	12.1915	12.2929	12.2979	12.1611	12.0495	12.0919	12.1967	12.2328	12.0136	11.8197	11.9063
Rps10	1438723_a_at	12.0254	12.0395	12.1531	12.0981	12.1269	12.145	12.0702	12.0316	12.0865	12.2125	12.1292	12.199	12.1211	12.1179	12.0965	12.4361	12.3818
Ywhaz	1436971_x_at	12.2384	12.2284	12.1783	12.0868	12.0346	12.1818	12.2863	12.3214	12.2186	12.0862	12.081	12.0014	12.1986	12.2072	11.9913	11.92	12.0966
Rtn3	1418101_a_at	12.3391	12.3012	12.3188	12.0785	12.1764	12.2085	12.2343	12.2704	12.2742	11.9585	11.9544	11.9138	12.3562	12.3226	12.1553	11.669	11.7639
Tubb2a	1427347_s_at	12.299	12.2772	12.3636	12.0392	11.8961	11.9347	12.2906	12.339	12.2732	11.8481	11.794	11.7473	12.2597	12.324	12.3163	12.1013	12.1468
Apoe	1432466_a_at	12.1098	12.16	12.2237	12.276	12.2406	12.0456	12.0928	12.1073	12.1065	12.197	12.0533	12.1467	12.1022	12.1061	12.0673	11.8667	11.9563
Ywhag	1450012_x_at	12.1391	12.1646	12.0709	12.1164	11.9922	12.0163	12.3234	12.2409	12.2013	12.146	12.0854	12.0438	12.1726	12.1604	11.9061	11.9627	12.1028
Nckap1	1452196_a_at	12.1993	12.3017	12.1961	12.0703	11.9769	12.0381	12.1746	12.2094	12.258	11.929	11.9275	11.8608	12.1723	12.2092	12.2991	12.0016	12.0172
Syt1	1433884_at	12.3287	12.3017	12.2646	12.0935	12.1184	12.1414	12.2596	12.3317	12.2972	11.8316	11.8749	11.8902	12.3131	12.3088	12.256	11.5187	11.6306
Cfl1	1455138_x_at	12.0302	12.0708	12.1185	12.119	12.1141	12.2115	12.1032	12.0363	12.0891	12.109	12.0989	11.994	12.0946	12.127	12.0683	12.2079	12.1014
Zwint	1423724_at	12.0375	11.9904	12.073	12.0669	12.0934	12.0159	11.9532	12.0834	12.0377	12.144	12.2015	12.1022	12.082	12.074	12.1301	12.1919	12.1709
Rps14	1437706_x_at	12.0424	12.0426	12.0731	12.0865	12.0494	12.036	12.0186	12.0596	12.0005	12.1121	12.0976	12.1194	11.985	11.9986	12.1808	12.1017	12.2344
Fkbp1a	1456196_x_at	12.1234	12.1409	12.0572	12.0156	12.0258	11.9313	12.0901	12.1634	12.1045	12.0476	12.1167	12.0721	12.0297	11.9984	12.199	11.9869	12.1277
Rpl7a	1422613_a_at	11.8736	11.9959	11.9783	12.0669	12.025	12.0409	11.8782	11.8641	11.934	12.1844	12.185	12.1777	12.0098	11.9794	12.1607	12.4171	12.407
Slc25a4	1424562_a_at	12.14	12.1511	12.1711	12.0831	12.0024	11.97	12.0656	12.1558	12.1055	11.9408	11.8489	11.9411	12.1472	12.1342	12.2357	11.9581	12.0764
Atp1a2	1443823_s_at	12.0355	12.1528	12.0081	12.0771	12.1004	12.144	12.0073	12.0511	12.0868	12.038	11.9587	11.9495	12.0133	12.0728	12.0526	12.1076	12.1721
Cox6c	1415970_at	12.1298	12.0996	12.1116	12.0762	12.1038	12.1148	12.0566	12.0699	11.9856	11.9912	12.0275	12.0717	12.1137	12.1368	12.0505	11.8591	11.9329
Sf1	1459765_s_at	11.9122	11.9489	11.7976	12.2268	12.1456	12.1244	11.9222	11.9651	11.944	12.2237	12.3021	12.221	11.9469	11.828	11.9496	12.1887	12.1636
Fam107a	1434202_a_at	12.2104	12.2642	12.1542	12.2797	12.2159	12.3236	12.1766	12.2594	12.2302	12.0673	11.9259	11.8473	11.8038	11.9588	11.9426	11.383	11.5321
Dpysl2	1433770_at	12.0514	12.1949	12.1671	12.1246	12.1667	12.1625	12.0729	12.1544	12.2867	11.837	11.7308	11.7512	12.1332	12.165	11.8412	11.9516	11.7487
Mdh1	1448172_at	12.2004	12.0799	12.181	11.9841	12.0731	11.9104	12.086	12.0976	12.1202	11.8816	11.7719	11.9038	12.1745	12.1797	12.2257	11.7189	11.9185
Eef1a2	1418062_at	12.0986	12.1419	12.1519	12.0573	12.0621	12.0281	12.0591	12.1721	12.1678	11.7983	11.8395	11.8299	12.3429	12.2494	11.9256	11.8231	11.7352
Cox7a2	1416970_a_at	12.0326	12.0515	12.0457	12.0424	12.1141	12.0863	12.0092	12	11.9612	11.9911	11.9586	11.8729	12.0515	12.1148	12.144	11.9082	11.9666
Ctnnb1	1420811_a_at	12.0098	12.0745	12.0537	12.0663	12.0239	11.8234	11.9763	11.958	12.0489	11.961	11.8442	11.8104	12.0133	12.0239	12.108	12.1752	12.1841
Atxn10	1438653_x_at	12.1177	12.08	12.0744	11.9016	11.8636	11.9858	12.0686	12.037	11.9866	11.9135	11.8959	11.8971	12.0722	12.0781	12.0938	11.9197	12.0533
Mobp	1433785_at	11.9376	12.0324	11.8254	12.3332	12.2908	12.1893	11.9039	11.8192	12.0335	12.1231	12.0411	12.1988	11.803	11.7179	11.6773	12.034	12.0168
Tsc22d1	1454971_x_at	11.8944	12.0354	11.9425	12.18	12.2784	11.9764	11.8958	11.9425	12.0038	12.1321	12.0744	12.0053	11.7215	11.7863	11.9864	11.9584	12.0329
Serinc1	1448108_at	11.9985	12.0342	12.1157	11.965	11.8419	11.9483	12.1156	12.1675	12.0975	11.8979	11.7362	11.6944	11.9682	12.0768	12.1408	11.8214	11.9937
Zbtb18	1417010_at	12.3563	12.3036	12.2338	11.8674	11.7288	11.9003	12.3416	12.3363	12.3221	11.5159	11.2643	11.3246	12.301	12.4149	12.2555	11.4848	11.5732
Fbxl16	1440286_at	12.1856	12.2541	12.1242	11.9222	11.8759	12.0589	12.1007	12.1108	12.0964	11.6695	11.6931	11.7095	12.1938	12.2377	11.8827	11.5898	11.686
Sept7	1454610_at	11.9461	12.0066	11.976	11.9962	11.9746	11.9724	11.9693	12.0481	12.0151	11.9719	11.9097	11.8268	12.0561	11.9924	12.0033	11.7601	11.8443
Oaz1	1436292_a_at	11.9306	11.9162	11.7978	12.0682	12.01	12.0511	11.9447	11.9355	11.9065	12.014	11.8726	11.8724	11.9011	11.8861	11.959	12.0224	12.1306
Arpc2	1437148_at	12.0487	12.1628	12.0496	11.9405	11.8816	11.9392	12.01	11.9885	12.0376	11.9355	11.9621	11.8672	11.851	11.8983	12.0083	11.821	11.7914
Tuba4a	1417373_a_at	12.2243	12.1787	12.204	11.8879	11.8836	11.7927	12.0615	12.078	12.0281	11.5935	11.631	11.6527	12.1872	12.1199	12.2708	11.6511	11.7469
Dnm1	1460365_a_at	12.1944	12.1691	12.2005	11.9934	11.9719	12.094	12.1857	12.2289	12.2339	11.5849	11.6197	11.6518	12.3068	12.218	11.834	11.2387	11.3695
Stmn3	1435113_x_at	12.1135	12.0589	12.2254	11.9617	11.9435	12.0219	12.1188	12.1367	12.1172	11.5254	11.4561	11.5542	12.2687	12.1996	12.2151	11.5684	11.5387
Atp5f1	1433562_s_at	12.0022	11.9542	11.955	11.7295	11.8064	11.7117	12.1111	12.1014	12.0147	11.985	11.8029	11.8237	11.834	11.944	11.9999	11.9656	12.1405
Eif4g2	1452758_s_at	11.7468	11.7988	11.7103	11.8975	11.8711	11.8789	11.9984	11.9479	11.9469	12.1814	12.0592	11.9389	11.6981	11.8751	11.7429	12.2663	12.2923
Atp2a2	1416551_at	12.0522	12.0661	12.0095	11.9353	12.037	11.9405	11.9294	11.9878	11.9841	11.7391	11.843	11.8168	12.0433	11.9755	11.8599	11.6987	11.8541
Rps4x	1416276_a_at	11.7347	11.7759	11.8357	11.8228	11.7955	11.8654	11.7513	11.7705	11.7885	12.0164	12.0186	12.0186	11.7489	11.807	12.02	12.5182	12.3505
Snap47	1438176_x_at	12.1255	12.0117	12.022	11.7436	11.8059	11.6723	12.0794	12.0975	12.0857	11.7233	11.6668	11.7754	12.0884	12.0247	12.1175	11.6645	11.8502
Nsf	1422456_at	12.0933	12.1881	12.1491	11.8824	11.8484	11.8097	12.0819	12.1504	12.1394	11.6407	11.6199	11.5985	12.2064	12.1407	12.1297	11.3709	11.4858
Atp5a1	1423111_at	12.048	11.8991	12.0179	11.8433	11.8197	11.8419	11.9116	11.9304	11.9576	11.8112	11.8356	11.9193	12.0195	12.0366	11.9555	11.7184	11.854
Eno1	1419023_x_at	12.0224	11.9763	12.0165	11.8449	11.9113	11.8264	12.0176	11.9607	11.9832	11.8476	11.7402	11.7642	12.158	12.1068	12.0035	11.541	11.6929
Atp5h	1435112_a_at	12.0152	11.9264	11.9484	11.9158	11.9971	11.8961	11.9933	11.9225	11.8932	11.9044	11.7757	11.7543	11.8492	11.8807	11.9473	11.8246	11.9498
Ttc3	1448361_at	12.051	12.0756	12.074	11.8916	11.8781	11.8484	12.0031	12.0894	12.0876	11.5953	11.6492	11.6573	12.1825	12.0443	12.1177	11.4983	11.5408
Ndfip1	1424820_a_at	11.8286	11.8555	11.736	11.8831	11.8539	11.992	11.916	11.9486	11.8823	12.0344	11.904	11.7891	11.7762	11.8605	11.8414	12.0129	12.1672
Ywhah	1416004_at	12.0854	12.0335	12.0433	11.8344	11.8185	12.0322	12.0507	12.0532	12.0067	11.5853	11.6969	11.7273	12.1597	12.1385	12.0103	11.4444	11.5258
Cox6b1	1436757_a_at	11.8974	11.9185	11.9862	11.8799	11.9112	11.8667	11.9032	11.9006	11.8637	11.8164	11.7021	11.694	11.895	11.9126	12.0576	12.0209	11.968
Morf4l2	1456743_x_at	11.7569	11.8528	11.7851	12.114	11.9138	11.9208	11.7842	11.8805	11.8028	12.0876	12.0656	11.8929	11.7155	11.7219	11.7875	12.0045	12.0614
Vdac1	1436992_x_at	11.8194	11.7921	11.9213	11.8318	11.8917	11.8736	11.8581	11.9122	11.9458	11.8302	11.8994	11.8773	11.8853	11.9306	12.0187	11.969	11.8652
Rpl19	1416219_at	11.6964	11.7879	11.8387	11.8356	11.8782	11.8996	11.7073	11.6788	11.7083	12.0115	12.0345	11.9911	11.831	11.7902	11.8973	12.2838	12.1759
Nptn	1415821_at	12.0725	12.0079	12.004	11.8559	11.7657	11.8605	12.0764	12.1641	12.0448	11.769	11.5403	11.5748	12.0952	12.0876	11.9672	11.4917	11.614
Ppp2ca	1417367_at	11.7513	11.7946	11.7359	12.0746	11.9908	12.0029	11.7332	11.7835	11.7203	11.9752	12.1515	12.0821	11.7476	11.7577	11.8335	11.8066	11.8761
Rab6b	1434914_at	12.0376	12.0317	12.0092	11.7925	11.8782	11.9139	11.9128	12.0115	12.0429	11.6377	11.6704	11.5446	12.046	12.0064	11.878	11.5553	11.6568
Psap	1415687_a_at	11.9555	11.8248	11.8976	11.8931	12.0515	11.7784	11.9402	11.9445	11.8843	11.8935	11.6682	11.8569	11.8803	11.9214	11.889	11.5183	11.8145
Rac1	1451086_s_at	11.9303	11.9503	12.0201	11.8659	11.8237	11.786	11.8524	11.8949	11.8559	11.7637	11.7051	11.7995	11.9765	12.0209	11.8371	11.7696	11.7419
Ppp3r1	1433591_at	12.1944	12.1656	12.1175	11.8495	11.7453	11.812	12.1395	12.158	12.137	11.4328	11.3553	11.5016	12.2297	12.1959	12.0839	11.124	11.3406
Enc1	1420965_a_at	12.0745	12.1541	12.0634	11.7108	11.617	11.7375	12.0745	12.0853	12.1082	11.5592	11.5677	11.5309	12.1406	12.1489	12.2237	11.4684	11.3006
Rheb	1416636_at	11.5078	11.657	11.6117	12.1897	12.2793	12.1731	11.4995	11.485	11.5307	12.2848	12.3762	12.1835	11.5322	11.5194	11.5472	12.077	12.0456
Klf9	1428288_at	12.0603	12.071	12.0854	11.9176	11.9229	11.8588	11.8656	11.9124	11.8811	11.8158	11.7123	11.7526	11.6942	11.6911	11.8515	11.6267	11.7024
Chmp4b	1451988_s_at	11.8812	11.9279	11.884	11.7525	11.836	11.7725	11.8434	11.8503	11.851	11.874	11.8214	11.876	11.7973	11.7931	11.9283	11.8597	11.8643
Olfm1	1425784_a_at	12.1385	12.2665	12.1581	11.6599	11.6159	11.6649	12.1985	12.1733	12.2663	11.381	11.3122	11.4785	12.2954	12.1926	12.1213	11.2457	11.2182
Rpl10a	1431177_a_at	11.7111	11.6911	11.7533	11.7704	11.751	11.8837	11.7197	11.7031	11.6489	11.947	12.0382	11.9038	11.7307	11.7743	11.9381	12.2219	12.1764
Rps3	1435151_a_at	11.7342	11.7017	11.6887	11.8955	11.8224	11.8664	11.7091	11.7135	11.6989	11.9885	12.0603	12.0274	11.6945	11.7098	11.8054	12.0951	12.1508
Gpm6b	1423091_a_at	11.9683	11.9928	11.9267	11.8562	11.8471	11.8809	11.9683	11.9411	11.9372	11.7719	11.6951	11.7608	11.9453	11.94	11.7919	11.5156	11.5813
Kif5a	1434670_at	11.8906	11.8976	11.8484	12.0019	12.0381	12.1684	11.6548	11.7645	11.8182	11.7327	11.7835	11.7655	11.8924	11.8849	11.5307	11.8621	11.7817
Rps20	1456436_x_at	11.7101	11.7	11.7062	11.7808	11.8602	11.9372	11.8349	11.7663	11.7077	12.0002	11.9736	11.8811	11.6387	11.6098	11.8051	12.1726	12.2292
Rtn1	1429761_at	12.0341	11.9831	12.0203	11.944	12.0065	12.2906	12.0703	11.9363	11.944	11.7855	11.8585	11.9251	11.9488	11.8731	11.5675	11.0208	11.0132
Mdh2	1433984_a_at	11.866	11.8788	11.8888	11.6828	11.7581	11.7911	11.866	11.8822	11.8574	11.6691	11.6113	11.594	11.8182	11.9465	11.929	11.9809	12.086
Hsp90ab1	1416364_at	11.7584	11.845	11.9094	11.8369	11.8229	11.7659	11.7872	11.7923	11.8233	11.9397	11.891	11.9056	11.8117	11.8216	11.6626	11.8866	11.7837
Ywhaq	1460621_x_at	11.8486	11.8321	11.8209	11.7996	11.8197	11.6982	11.8646	11.8632	11.9011	11.8063	11.7265	11.7753	11.8216	11.8152	11.9648	11.8025	11.8694
Qdpr	1437993_x_at	11.9249	11.8982	11.7925	12.0181	11.9936	11.8677	11.8179	11.8107	11.8254	11.709	11.6462	11.7343	11.7865	11.6369	11.9204	11.6963	11.7176
Rab6a	1448305_at	11.7978	11.841	11.8465	11.8305	11.7929	11.8331	11.7902	11.8046	11.8024	11.8339	11.8211	11.7374	11.8255	11.8562	11.6089	11.7995	11.9218
Mrfap1	1416496_at	11.8072	11.9232	11.9566	11.7713	11.726	11.7905	11.8229	11.8274	11.8693	11.8128	11.7647	11.7008	11.7832	11.839	11.7055	11.7701	11.7957
Hnrnpdl	1424251_a_at	11.8497	11.7086	11.9038	11.7903	11.6763	11.7705	11.6063	11.6528	11.6307	11.709	11.7799	11.7713	11.6587	11.8419	12.0377	12.0095	12.0503
Dgkz	1452169_a_at	12.0122	12.1135	11.9578	11.7439	11.6416	11.6926	12.0415	12.022	12.1402	11.4391	11.2392	11.4012	11.9843	11.9576	12.2895	11.2954	11.4716
Ids	1455481_at	11.8912	11.8248	11.8184	11.7493	11.8034	11.7842	11.9193	11.8939	11.897	11.7102	11.6128	11.618	11.8515	11.897	11.7942	11.5443	11.6294
Cycs	1456071_a_at	11.6432	11.6855	11.7531	11.771	11.7431	11.8474	11.7683	11.7071	11.7376	11.9466	11.885	11.7252	11.6631	11.7435	11.6358	11.9575	11.9182
Akr1a1	1430123_a_at	11.798	11.7621	11.8035	11.7721	11.8394	11.8451	11.7784	11.6938	11.7761	11.7504	11.642	11.6003	11.7338	11.8227	11.9133	11.8102	11.7836
Rpl18a	1428152_a_at	11.6299	11.7001	11.7613	11.7535	11.8136	11.8785	11.6027	11.5565	11.644	11.918	11.879	11.8852	11.6849	11.6717	11.7437	12.0677	11.9276
Fbxw11	1437468_x_at	11.7587	11.7609	11.5746	11.7875	11.7876	11.628	11.7327	11.6657	11.6326	11.9139	11.9989	11.9257	11.6441	11.5707	11.8463	11.7779	11.9204
Prkar1b	1434325_x_at	11.8884	11.8016	11.8714	11.7161	11.7667	11.7441	11.7993	11.8708	11.8088	11.6771	11.6212	11.6463	11.9363	11.9001	11.7418	11.5566	11.5692
Uba52	1452701_x_at	11.6495	11.7006	11.7156	11.7815	11.7645	11.8616	11.6735	11.6917	11.7083	11.7578	11.8237	11.7569	11.683	11.6749	11.8369	11.8949	11.8761
Gabarapl1	1416419_s_at	11.9052	11.9027	11.8087	11.8053	11.7354	11.7006	11.8036	11.8636	11.9255	11.5289	11.4987	11.5732	11.9606	11.9329	11.8805	11.5279	11.4835
Atp6ap2	1437688_x_at	11.7842	11.662	11.675	11.7279	11.8606	11.6818	11.7703	11.7115	11.6917	11.8382	11.6907	11.7602	11.7125	11.6624	11.9034	11.7754	11.928
Rab1	1416082_at	11.6033	11.7273	11.6844	11.7772	11.7499	11.6403	11.7369	11.7223	11.7923	11.8312	11.7536	11.7641	11.7457	11.7814	11.8271	11.8317	11.8123
Matr3	1438368_a_at	11.7966	11.7927	11.8402	11.733	11.6587	11.6225	11.8353	11.8479	11.8476	11.7013	11.4947	11.3768	11.7773	11.789	12.028	11.768	11.8584
Rab3a	1459980_x_at	11.8915	11.8538	11.9174	11.646	11.6494	11.7489	11.9	11.9684	11.9125	11.5057	11.5231	11.5348	11.9319	11.937	11.8876	11.2988	11.5601
Rhob	1449110_at	11.8279	11.8519	11.933	11.7998	11.6839	11.6041	11.7572	11.7499	11.7589	11.9332	11.853	11.9587	11.7607	11.7996	11.3616	11.4654	11.4678
Arf3	1423973_a_at	11.9313	11.9704	11.9016	11.6777	11.7094	11.7818	11.7681	11.8497	11.8374	11.5102	11.5686	11.5698	11.9741	11.9316	11.6264	11.395	11.3992
Rps15	1416089_at	11.6484	11.6472	11.7517	11.7424	11.766	11.7726	11.5913	11.5667	11.6167	11.7747	11.735	11.774	11.667	11.6966	11.7937	11.9726	11.8322
Nefl	1454672_at	11.823	11.8494	11.6986	11.7779	11.7569	11.75	11.746	11.7859	11.7553	11.5327	11.655	11.6382	11.8869	11.7702	11.7654	11.5449	11.5946
Chgb	1415885_at	11.9028	12.1668	11.9745	11.779	11.7588	11.9547	11.7748	11.8491	11.9753	11.3073	11.2971	11.3695	11.9755	11.9034	11.9203	11.1611	11.2554
Rps5	1416054_at	11.5639	11.5994	11.6532	11.748	11.7051	11.782	11.4949	11.4933	11.5233	11.8202	11.9057	11.8503	11.617	11.5913	11.7696	12.1407	12.0474
Ndufa13	1430713_s_at	11.7485	11.7409	11.798	11.6579	11.7951	11.7112	11.8145	11.7364	11.7275	11.6707	11.4854	11.5066	11.7327	11.7496	11.8611	11.6656	11.7563
Rpsa	1448245_at	11.459	11.5775	11.4596	11.7231	11.6711	11.7556	11.414	11.4446	11.5178	11.8519	11.9848	11.8799	11.5424	11.4547	11.7508	12.4081	12.2071
Sptbn1	1452143_at	11.858	11.912	11.7564	11.6291	11.7131	11.5227	11.8022	11.8416	11.8443	11.5236	11.4338	11.4481	11.8385	11.834	11.7506	11.611	11.613
Tomm20	1423079_a_at	11.5582	11.5462	11.6281	11.7376	11.6354	11.6534	11.6722	11.7179	11.5852	11.8953	11.7449	11.6877	11.5757	11.5879	11.8162	11.8865	11.944
Mtpn	1420473_at	11.7645	11.7131	11.7907	11.6602	11.6389	11.6762	11.7741	11.7826	11.7313	11.6472	11.5897	11.4945	11.7936	11.8029	11.8137	11.5793	11.5492
Ctsb	1417490_at	11.5856	11.5004	11.5142	11.6312	11.6973	11.6902	11.5301	11.5169	11.4906	11.8439	11.7701	11.9116	11.6667	11.6112	11.6288	12.1144	11.9775
Ints6	1423274_at	11.8724	11.9549	11.7021	11.5481	11.7215	11.5908	11.6834	11.6575	11.7635	11.5485	11.6523	11.5124	11.6851	11.6834	11.7173	11.7172	11.6592
Cox5a	1415933_a_at	11.6424	11.6473	11.6488	11.5762	11.6222	11.6865	11.7362	11.7367	11.764	11.7233	11.5747	11.4645	11.7091	11.6921	11.7845	11.8232	11.7936
Efhd2	1437478_s_at	11.3203	11.5118	11.2584	11.7733	11.7527	11.6824	11.34	11.3296	11.5917	12.054	12.0096	11.947	11.4342	11.4448	11.6864	12.2586	12.1519
Daam1	1458662_at	11.8043	11.8966	11.8468	11.6612	11.6847	11.7139	11.7185	11.6766	11.667	11.6178	11.7139	11.745	11.827	11.7355	11.4166	11.3911	11.3375
Scg2	1450708_at	10.5897	11.1225	10.7998	12.4993	12.5438	12.4922	10.6628	10.5891	10.9218	12.6039	12.8527	12.6042	10.8634	10.8229	11.1064	12.7725	12.6018
Snca	1436853_a_at	11.7895	11.7676	11.8062	11.7034	11.5184	11.6339	11.8626	11.9035	11.6767	11.6555	11.6303	11.5443	11.7346	11.7775	11.7179	11.2653	11.3831
Ndufa12	1455806_x_at	11.5697	11.6737	11.7286	11.6163	11.6797	11.6308	11.6928	11.5948	11.7134	11.652	11.6157	11.6241	11.6164	11.6246	11.8035	11.7736	11.7449
Mapre2	1451989_a_at	11.8766	11.7938	11.6615	11.5119	11.4854	11.3747	11.822	12.0473	11.831	11.3074	11.1129	11.1042	11.8238	11.8545	11.8259	11.9037	12.0133
Rab2a	1418622_at	11.7679	11.8155	11.7871	11.5411	11.5124	11.6186	11.6961	11.7104	11.7413	11.6091	11.5348	11.5744	11.8216	11.8356	11.7312	11.4316	11.5307
Itm2c	1415961_at	11.7856	11.867	11.895	11.7082	11.7019	11.6865	11.8752	11.9146	11.936	11.4589	11.308	11.2912	11.8526	11.8877	11.8702	11.0028	11.1165
Klc1	1417005_at	11.6944	11.6943	11.7094	11.6459	11.6787	11.6977	11.7049	11.8049	11.8572	11.5178	11.4803	11.5181	11.7483	11.7411	11.6774	11.5001	11.4561
Calr	1417606_a_at	11.4377	11.6601	11.7163	11.5454	11.8017	11.3567	11.5895	11.5579	11.4626	12.0405	11.7958	11.8321	11.8022	11.673	11.2555	11.7541	11.8078
Ppp1cc	1450149_a_at	11.6057	11.553	11.6103	11.722	11.6714	11.7811	11.5391	11.5163	11.595	11.6535	11.7177	11.6032	11.5424	11.5977	11.889	11.7771	11.705
Mlf2	1423916_s_at	11.6665	11.815	11.7791	11.7407	11.628	11.6552	11.6857	11.685	11.7514	11.5874	11.5265	11.4701	11.8027	11.8754	11.563	11.2952	11.4067
Atp6v1b2	1415814_at	11.7029	11.6672	11.7003	11.5111	11.5965	11.4956	11.657	11.7411	11.749	11.5734	11.5675	11.7234	11.6988	11.6791	11.7317	11.5171	11.6037
Chn1	1420545_a_at	12.0568	12.0377	12.0883	11.5498	11.3341	11.48	12.1695	12.2046	12.1839	10.9357	10.7767	10.9933	12.1361	12.1824	12.3848	10.3786	10.814
Cltc	1454626_at	11.5024	11.5238	11.5146	11.8682	11.9875	11.8364	11.3938	11.4391	11.4165	11.8488	11.9356	11.8736	11.4483	11.4357	11.4395	11.5234	11.6011
Pja2	1434383_at	11.8611	11.8723	11.7706	11.5556	11.494	11.6224	11.8914	11.977	11.8553	11.3664	11.2801	11.2157	11.7659	11.8051	11.7439	11.191	11.3129
Atp5d	1456580_s_at	11.6238	11.6095	11.6336	11.7066	11.851	11.6876	11.5947	11.6124	11.5279	11.6124	11.6005	11.6967	11.6243	11.6386	11.597	11.3486	11.5752
Rplp0	1419441_at	11.2782	11.3911	11.4219	11.6244	11.5543	11.6223	11.3609	11.3288	11.4065	11.8704	11.8746	11.8124	11.455	11.4494	11.6583	12.1659	12.1562
Rab14	1419246_s_at	11.6287	11.6698	11.6217	11.6007	11.6287	11.5359	11.6732	11.6664	11.644	11.4914	11.5276	11.4743	11.5974	11.5687	11.7552	11.67	11.6626
Prkar1a	1452032_at	11.6826	11.6733	11.7077	11.5671	11.5281	11.5035	11.6554	11.6987	11.6684	11.536	11.4846	11.5569	11.7854	11.7833	11.6228	11.3365	11.5711
Rpl7	1415979_x_at	11.4911	11.4914	11.4999	11.5832	11.5889	11.6151	11.4861	11.4968	11.4428	11.7755	11.7782	11.6893	11.4446	11.5186	11.679	11.8746	11.8896
Rbfox3	1436450_at	11.8006	11.8227	11.9234	11.4582	11.4775	11.3782	12.1351	12.037	12.1996	11.1401	10.7371	10.907	11.9204	11.9407	11.9859	11.1554	11.1826
Stmn1	1415849_s_at	11.6958	11.5739	11.6653	11.7297	11.8009	11.8932	11.5122	11.6648	11.7249	11.3389	11.2581	11.294	11.8702	11.7487	11.5243	11.5985	11.2397
Hnrnpk	1460547_a_at	11.6067	11.586	11.5004	11.6017	11.5068	11.4746	11.7256	11.7406	11.6554	11.6683	11.5077	11.2119	11.4947	11.5891	11.6277	11.7226	11.8427
Kif5c	1455266_at	11.6903	11.6829	11.581	11.5693	11.6411	11.6061	11.6338	11.6453	11.6735	11.4328	11.424	11.3239	11.5436	11.5571	11.6703	11.7104	11.6388
Enpp2	1448136_at	12.6374	10.3705	12.1285	11.7741	13.0248	11.4381	12.657	11.4402	10.0089	13.0476	11.9405	12.7864	10.3514	12.2251	9.65781	9.17234	12.3617
Rpl35	1434231_x_at	11.354	11.3597	11.436	11.5381	11.5872	11.6823	11.4524	11.3144	11.384	11.8392	11.9513	11.698	11.3428	11.3521	11.6137	12.0472	12.0042
Stxbp1	1420505_a_at	11.793	11.7522	11.7908	11.549	11.6194	11.6906	11.5589	11.7215	11.69	11.3439	11.4034	11.4311	11.9079	11.7772	11.3905	11.181	11.2565
Sepp1	1452141_a_at	11.6346	11.7629	11.5868	11.7366	11.7083	11.6678	11.6451	11.7607	11.6252	11.521	11.3693	11.4147	11.5676	11.552	11.4537	11.3729	11.4212
Ndufa1	1422241_a_at	11.5999	11.4966	11.5886	11.4984	11.7005	11.5295	11.6842	11.6086	11.5163	11.6916	11.4421	11.5398	11.5582	11.5861	11.6435	11.4553	11.617
Map1lc3a	1447883_x_at	11.5146	11.4573	11.4287	11.6664	11.7889	11.7294	11.5459	11.5066	11.4647	11.7494	11.7315	11.6954	11.5051	11.4834	11.2662	11.658	11.5624
Prkcb	1460419_a_at	11.7914	11.7988	11.7558	11.4336	11.5185	11.5492	11.6744	11.7188	11.7731	11.3473	11.3496	11.3109	11.7515	11.8133	11.5993	11.2272	11.2121
2510003E04Rik	1452874_at	11.8198	11.7931	11.7342	11.2836	11.2793	11.2295	11.7763	11.8076	11.7733	11.3129	11.2935	11.3375	11.7352	11.7393	11.8916	11.2856	11.4715
Eno2	1418829_a_at	11.7326	11.7533	11.8092	11.5606	11.5169	11.6112	11.7039	11.7475	11.6888	11.2695	11.2102	11.2933	11.8331	11.835	11.4229	11.1135	11.2682
Gstp1	1449575_a_at	11.5993	11.615	11.6816	11.6019	11.5688	11.5478	11.7129	11.6178	11.6706	11.3154	11.2182	11.335	11.7628	11.7888	11.646	11.3895	11.2864
Eif4h	1438554_x_at	11.6582	11.6478	11.6352	11.5499	11.5142	11.4513	11.5861	11.6281	11.5725	11.4377	11.3888	11.3529	11.597	11.5841	11.6967	11.4973	11.5328
Thra	1454675_at	11.7198	11.7365	11.7694	11.6626	11.6108	11.6107	11.7927	11.7642	11.6924	11.3281	11.2494	11.2972	11.8146	11.8782	11.5564	10.9085	10.9157
Atp5c1	1416058_s_at	11.573	11.5947	11.6002	11.4714	11.5351	11.4303	11.6434	11.6149	11.6137	11.4994	11.378	11.4653	11.562	11.532	11.7941	11.4265	11.5135
Hpcal4	1433987_at	11.3171	11.573	11.5236	11.5501	11.5777	11.5171	11.3649	11.4143	11.4128	11.6863	11.79	11.7389	11.4813	11.362	11.1808	11.8738	11.8548
Mff	1456736_x_at	11.6643	11.5816	11.5626	11.478	11.4339	11.4871	11.707	11.6327	11.596	11.4473	11.2984	11.2424	11.6021	11.5825	11.759	11.5283	11.5833
Mmd	1423489_at	11.6895	11.7763	11.7274	11.5568	11.4727	11.5676	11.6666	11.601	11.7215	11.2781	11.3502	11.2444	11.7992	11.7514	11.8477	11.0727	11.0529
Wipf3	1455301_at	12.1174	12.2302	11.9452	11.3438	11.3784	11.4267	11.9065	11.9194	11.8989	11.1125	10.9956	11.0264	11.6112	11.6913	11.6042	10.7618	11.1704
Prkce	1452878_at	11.7406	11.7361	11.7272	11.3425	11.308	11.4076	11.6964	11.7152	11.6718	11.2899	11.2916	11.2458	11.7397	11.7927	11.5961	11.3211	11.421
Nap1l5	1417411_at	11.3858	11.3426	11.4313	12.1195	12.0144	12.003	11.302	11.4991	11.4436	11.6638	11.6765	11.7077	11.4203	11.4058	11.1699	11.1117	11.2701
Clta	1421062_s_at	11.5705	11.5038	11.484	11.4333	11.5245	11.4864	11.5793	11.5715	11.4708	11.6453	11.5443	11.6167	11.4565	11.5006	11.4266	11.4796	11.6095
Slc25a5	1423772_x_at	11.5213	11.4745	11.483	11.4381	11.4802	11.4351	11.5644	11.51	11.5332	11.566	11.4082	11.3948	11.4984	11.5305	11.6381	11.665	11.7516
Ccni	1416427_at	11.5834	11.58	11.6494	11.5939	11.5255	11.6054	11.5824	11.5276	11.5941	11.5121	11.4804	11.4647	11.7646	11.747	11.3959	11.0201	11.2283
Hnrnpa2b1	1420365_a_at	11.3763	11.4579	11.3835	11.7583	11.6976	11.6695	11.4622	11.3898	11.3591	11.7977	11.784	11.6147	11.2914	11.3712	11.2571	11.5595	11.6212
Nrn1	1428393_at	11.0721	11.3472	11.4046	11.7094	11.8162	11.7035	11.1911	11.0664	11.1944	11.9691	12.3105	12.006	11.2305	11.231	11.2839	11.7206	11.5935
Rnf187	1423896_a_at	11.6427	11.63	11.6196	11.4694	11.4371	11.5287	11.5723	11.5836	11.6607	11.3392	11.3686	11.3112	11.6031	11.5855	11.723	11.3746	11.3945
Ndufa3	1452790_x_at	11.6685	11.54	11.681	11.4331	11.6439	11.4457	11.7113	11.5844	11.539	11.4023	11.1152	11.3239	11.5517	11.6595	11.651	11.3124	11.4792
Arl6ip1	1423818_a_at	11.8705	11.4403	11.6458	11.4234	11.9308	11.4006	11.8415	11.536	11.4464	11.9316	11.3085	11.5985	11.4696	11.7063	11.293	10.6111	11.2686
Nrgn	1423231_at	11.954	11.9358	11.8418	11.7968	11.8315	12.2254	11.7473	11.6909	11.6737	11.2197	11.4461	11.2572	11.9803	11.9803	11.1311	10.0653	9.90881
Hsph1	1425993_a_at	10.743	11.2781	11.0508	11.7555	11.7701	11.6133	10.8566	10.8613	11.0531	12.4446	12.6993	12.4728	10.9959	10.8835	11.0842	12.2374	11.8253
Eif4a1	1434985_a_at	11.4244	11.51	11.4898	11.4254	11.4041	11.3471	11.3841	11.3678	11.3665	11.6511	11.5649	11.523	11.4029	11.5018	11.4904	11.7827	11.9747
Ppp3cb	1428473_at	11.6643	11.7022	11.6648	11.4994	11.3662	11.6274	11.6661	11.6875	11.7338	11.2647	11.3485	11.2154	11.7152	11.6739	11.7224	10.9249	11.109
Pkm	1417308_at	11.6238	11.528	11.6178	11.4576	11.4881	11.5174	11.507	11.5239	11.6032	11.3699	11.3699	11.4358	11.6782	11.6989	11.4481	11.2714	11.4429
Mt3	1420575_at	11.5731	11.5613	11.5283	11.5373	11.7085	11.7064	11.7397	11.604	11.555	11.7274	11.7039	11.7615	11.5694	11.5136	10.8942	11.0096	10.8863
Atp6v1c1	1419545_a_at	11.4882	11.5298	11.5467	11.3743	11.374	11.2825	11.5849	11.6211	11.616	11.4316	11.405	11.4178	11.588	11.5076	11.6329	11.5822	11.5905
Rps9	1433689_s_at	11.3439	11.3877	11.4404	11.489	11.5489	11.5492	11.3301	11.3416	11.386	11.6311	11.5745	11.6241	11.3563	11.3325	11.499	11.8596	11.8756
Pcdh8	1447825_x_at	10.7985	11.3771	10.9822	12.4534	12.1472	12.4471	10.5981	10.6545	10.7012	12.4129	12.4822	12.3842	10.4158	10.4953	10.6735	12.3708	12.1727
Wasf1	1418545_at	11.7404	11.8275	11.7605	11.3643	11.2765	11.5017	11.8726	11.8227	11.8162	11.1607	11.1188	11.0889	11.7953	11.7704	11.6964	10.9296	10.9849
Eef2	1424736_at	11.457	11.4296	11.5064	11.5057	11.549	11.5498	11.319	11.3749	11.3543	11.5524	11.504	11.5523	11.5309	11.5141	11.2544	11.794	11.7685
Rps11	1424000_a_at	11.2968	11.3844	11.3128	11.5147	11.4876	11.5267	11.3842	11.3928	11.3669	11.6771	11.6547	11.5919	11.3837	11.3508	11.512	11.9052	11.7612
Gabra1	1436889_at	11.5362	11.4923	11.4477	11.5113	11.3802	11.6178	11.523	11.6416	11.5385	11.4865	11.4756	11.2845	11.5043	11.5077	11.4678	11.4914	11.5947
Atp6v1g2	1417799_at	11.7957	11.7349	11.8486	11.5718	11.4959	11.5911	11.8106	11.821	11.7864	11.1537	11.0497	11.1018	11.8517	11.9212	11.7784	10.4291	10.7558
Rps26	1415876_a_at	11.3003	11.3224	11.2699	11.4847	11.5051	11.5796	11.3253	11.2999	11.369	11.683	11.7622	11.6472	11.3309	11.3485	11.5207	11.8241	11.8625
Kif1b	1423994_at	11.6726	11.6207	11.586	11.6048	11.5844	11.5671	11.4056	11.4552	11.5088	11.3822	11.5307	11.5563	11.6106	11.5552	11.3001	11.1017	11.2455
Ndrg2	1448154_at	11.5148	11.5074	11.4646	11.6613	11.5854	11.6036	11.4788	11.5361	11.4779	11.5823	11.4792	11.5354	11.4849	11.3762	11.1784	11.3649	11.4068
Tpi1	1452927_x_at	11.5116	11.5658	11.5654	11.4822	11.4449	11.466	11.5452	11.6263	11.5953	11.2671	11.2051	11.2495	11.6685	11.6534	11.598	11.1436	11.2705
Diras2	1455436_at	11.5291	11.5376	11.4023	11.2277	11.2276	11.3824	11.5597	11.5563	11.5676	11.3333	11.3547	11.3708	11.61	11.6083	11.7288	11.4359	11.4177
Ubqln2	1450021_at	11.5559	11.5342	11.4906	11.3912	11.3342	11.3684	11.6453	11.6652	11.6093	11.2745	11.1007	11.1525	11.5516	11.5009	11.6679	11.4427	11.5521
Atp5j2	1435395_s_at	11.3971	11.3657	11.4623	11.3492	11.5111	11.4954	11.5219	11.4964	11.4504	11.4921	11.3495	11.388	11.4745	11.4931	11.5805	11.4353	11.5397
Rpl11	1417615_a_at	11.2843	11.3022	11.463	11.3831	11.44	11.4455	11.3159	11.2938	11.4282	11.5258	11.4998	11.4676	11.3265	11.3884	11.4574	11.9285	11.8354
Cplx1	1448832_a_at	11.5686	11.5574	11.531	11.4301	11.4435	11.5286	11.5712	11.646	11.624	11.223	11.208	11.2607	11.6471	11.5934	11.5889	11.1311	11.2216
Rps18	1448739_x_at	11.2202	11.2167	11.3333	11.3873	11.429	11.492	11.2524	11.2099	11.2123	11.6738	11.7304	11.6937	11.3655	11.347	11.3605	11.9098	11.9294
Sptan1	1427888_a_at	11.6132	11.668	11.629	11.2878	11.363	11.2169	11.5431	11.5931	11.6367	11.165	11.1171	11.085	11.5231	11.5748	11.6404	11.5786	11.4954
Gfap	1426508_at	10.7307	11.0761	10.8799	11.3921	11.2913	11.3698	11.0585	10.9558	11.3259	12.0317	12.1368	12.2785	11.6898	11.4777	11.2719	11.9146	11.8278
Atp5k	1422525_at	11.4645	11.4072	11.5183	11.3132	11.3589	11.3904	11.4726	11.4792	11.4055	11.4261	11.349	11.3745	11.472	11.4745	11.5165	11.5893	11.6178
Gria2	1421970_a_at	11.6124	11.6103	11.5328	11.3517	11.3728	11.6078	11.5554	11.5617	11.5695	11.0547	11.1398	11.0698	11.5755	11.523	11.6026	11.3242	11.346
Gdi2	1420815_at	11.4069	11.3222	11.3012	11.3911	11.3843	11.3462	11.3713	11.359	11.3701	11.6634	11.5378	11.5274	11.3565	11.4031	11.2793	11.6123	11.7161
Rpl6	1416546_a_at	11.2393	11.273	11.3536	11.3318	11.3646	11.44	11.2743	11.2237	11.3334	11.5015	11.5373	11.5538	11.3024	11.3215	11.5595	11.7704	11.7901
Synj1	1454961_at	11.6567	11.7161	11.627	11.3114	11.2915	11.271	11.5963	11.6731	11.6889	11.0989	11.172	11.1466	11.6021	11.6151	11.6825	10.8581	11.0181
Gpi1	1434814_x_at	11.4994	11.4374	11.4438	11.4191	11.4707	11.5572	11.4472	11.4398	11.471	11.2911	11.2988	11.2306	11.5204	11.5764	11.5291	11.1727	11.1772
Ina	1448991_a_at	11.1477	11.2504	11.1812	12.1177	12.019	12.2383	11.0424	11.0975	11.1609	11.7546	11.9609	11.7744	11.3206	11.2746	10.7019	11.0123	10.9189
Nptx1	1434877_at	11.4663	11.6668	11.5947	11.1823	10.9308	11.1192	11.4026	11.3873	11.4619	11.6484	11.8146	11.6809	11.5967	11.4633	11.2824	11.144	11.1188
Rpl8	1417762_a_at	11.1946	11.2675	11.2683	11.3717	11.3991	11.4504	11.245	11.2217	11.2524	11.5353	11.5219	11.4602	11.3123	11.2798	11.4722	11.8201	11.7715
Pgk1	1417864_at	11.3606	11.3284	11.3425	11.359	11.4835	11.3627	11.3154	11.3222	11.3627	11.4915	11.5571	11.5015	11.3854	11.3312	11.3799	11.4357	11.5079
Rpl18	1437005_a_at	11.1187	11.1186	11.1739	11.3534	11.3577	11.1653	11.1695	11.1554	11.2409	11.6679	11.5714	11.6163	11.1776	11.2149	11.5816	12.0387	12.0659
Actr3	1434968_a_at	11.5886	11.4982	11.5119	11.2221	11.2255	11.3524	11.5642	11.4465	11.4527	11.3549	11.3247	11.2383	11.4161	11.4524	11.4755	11.3046	11.3447
Vsnl1	1420955_at	11.5561	11.3853	11.551	11.5006	11.4629	11.6516	11.5884	11.7018	11.4923	11.2357	11.174	11.0992	11.5691	11.6124	11.376	10.7654	11.0487
Thy1	1423135_at	11.621	11.6742	11.6727	11.4459	11.4098	11.5221	11.6599	11.686	11.6759	11.062	10.9659	11.0659	11.7908	11.7526	11.3367	10.6468	10.7306
Rbbp7	1456227_x_at	11.2028	11.3714	11.3195	11.501	11.6017	11.5281	11.1028	11.0788	11.1685	11.6877	11.7996	11.4987	11.0144	11.0954	11.2846	11.7095	11.5926
Bcas1	1428792_at	11.2436	11.4143	11.1706	11.6267	11.7097	11.4292	11.2244	11.0781	11.3652	11.4511	11.4629	11.5423	11.1683	11.1134	11.2842	11.7064	11.522
Ctxn1	1435083_at	11.6514	11.6118	11.643	11.4609	11.4446	11.6566	11.6316	11.6679	11.526	11.0884	11.09	11.0987	11.817	11.7822	11.2859	10.5623	10.4843
Spin1	1436809_a_at	11.4401	11.4922	11.4756	11.2295	11.3281	11.3647	11.5208	11.4929	11.4969	11.3014	11.2515	11.1274	11.4693	11.4611	11.56	11.2239	11.2305
Bex2	1417388_at	11.4508	11.39	11.5623	11.3156	11.2831	11.3251	11.346	11.3853	11.378	11.1838	11.2827	11.244	11.4576	11.4994	11.5592	11.3251	11.4665
Fabp5	1416021_a_at	11.428	11.4082	11.4756	11.2623	11.2655	11.4847	11.4804	11.4952	11.5424	11.1274	11.0727	10.9879	11.5274	11.4881	11.6393	11.4365	11.3283
Ppp1cb	1426205_at	11.4344	11.4877	11.4442	11.349	11.2705	11.3462	11.5163	11.5391	11.5265	11.3216	11.2087	11.083	11.4073	11.4328	11.4078	11.2591	11.4047
Syn1	1451484_a_at	11.5929	11.5344	11.5703	11.3613	11.357	11.5628	11.4651	11.5306	11.4892	11.1487	11.2606	11.2344	11.6713	11.6104	11.17	10.8138	10.9603
Trim2	1417027_at	11.6516	11.7018	11.6041	11.2587	11.204	11.2049	11.4833	11.4969	11.5526	10.9957	11.1405	11.1005	11.6069	11.7002	11.4977	11.0339	11.0898
Cox8a	1448222_x_at	11.4162	11.3768	11.4403	11.3758	11.4767	11.4729	11.406	11.3545	11.3963	11.314	11.2721	11.3052	11.4041	11.447	11.3223	11.2991	11.2228
Stox2	1447624_s_at	11.4358	11.4558	11.2562	11.3239	11.2095	11.0329	11.3749	11.455	11.4852	11.3704	11.303	11.3657	11.4267	11.2609	11.5439	11.4614	11.5215
Tubb5	1416256_a_at	11.3859	11.378	11.498	11.1478	11.1935	11.1986	11.3325	11.3864	11.3874	11.2941	11.3733	11.3297	11.5548	11.4286	11.4286	11.4581	11.3617
Ndufb9	1452184_at	11.3671	11.3733	11.3538	11.3165	11.3797	11.365	11.383	11.3492	11.2879	11.3388	11.3895	11.383	11.4057	11.4296	11.3411	11.274	11.3785
Pabpc1	1418883_a_at	11.158	11.2296	11.1711	11.4202	11.3574	11.4207	11.144	11.1083	11.198	11.6592	11.8073	11.7257	11.2196	11.1875	11.2055	11.4799	11.5519
Plekhb1	1416178_a_at	11.3158	11.413	11.3125	11.6772	11.6516	11.6565	11.2486	11.1975	11.3729	11.3847	11.407	11.5929	11.3125	11.1415	11.1104	11.0638	11.1347
Gad1	1416561_at	11.3698	11.4489	11.4182	11.6719	11.6796	11.5478	11.4146	11.4161	11.3892	11.1834	11.2341	11.1162	11.3571	11.329	11.3251	10.932	11.1011
Kalrn	1436066_at	11.884	11.9028	11.5621	10.8029	10.8406	11.0468	11.8975	11.937	11.8863	10.621	10.4346	10.6214	11.7158	11.7253	11.9849	10.8858	11.1442
Tspan13	1418643_at	11.4038	11.577	11.6553	11.2304	11.2418	11.1756	11.7731	11.6585	11.8991	10.9616	10.6401	10.7188	11.5797	11.5573	11.6873	11.052	11.0772
Tecr	1429681_a_at	11.5201	11.4152	11.6261	11.3265	11.4704	11.4704	11.5083	11.4442	11.4585	11.2172	10.9996	11.1464	11.606	11.5895	11.2827	10.7921	10.9818
Naca	1448430_a_at	11.2119	11.1474	11.2985	11.2308	11.2937	11.3395	11.2151	11.1273	11.2553	11.4904	11.483	11.3542	11.2471	11.3395	11.4474	11.6791	11.6736
Adcy1	1456487_at	11.8619	11.7878	11.4653	11.4588	11.3047	11.5979	11.6318	11.7078	11.7089	10.8875	10.7488	10.843	11.5743	11.6023	11.6546	10.3627	10.6245
Hint1	1424017_a_at	11.2029	11.2802	11.298	11.2963	11.3283	11.3677	11.3901	11.33	11.3585	11.4251	11.2859	11.2613	11.2237	11.3163	11.4678	11.5044	11.4764
Cd81	1416330_at	11.3165	11.3173	11.3276	11.4449	11.4852	11.3983	11.2755	11.2473	11.3164	11.3945	11.2706	11.3694	11.3294	11.3957	11.214	11.263	11.3581
Fau	1417452_a_at	11.1907	11.1572	11.2976	11.2855	11.3807	11.4134	11.24	11.1673	11.1829	11.3965	11.4534	11.4197	11.2307	11.2379	11.2628	11.7271	11.5889
Dbi	1455976_x_at	11.2917	11.2486	11.401	11.4912	11.6258	11.3197	11.3385	11.1033	11.0776	11.5345	11.306	11.3274	11.1345	11.1633	11.2497	11.5179	11.4905
Sdcbp	1423332_at	11.1237	11.2565	11.1798	11.5708	11.4838	11.479	11.2189	11.1857	11.2487	11.4346	11.4866	11.4838	11.2045	11.1812	11.6221	11.1406	11.2418
Pgrmc1	1423451_at	11.3544	11.2616	11.4134	11.3772	11.4768	11.3669	11.3576	11.3196	11.2205	11.513	11.3903	11.3529	11.2785	11.284	11.2603	11.0461	11.2624
Hspa5	1416064_a_at	10.5714	10.6121	10.8271	11.6772	11.801	11.548	10.8458	10.7067	10.776	12.1078	12.0028	11.8076	11.2428	10.9634	10.8629	11.9392	11.9844
Dnaja2	1429476_s_at	11.2995	11.3133	11.2459	11.2985	11.3411	11.2818	11.2388	11.2144	11.2848	11.3819	11.4887	11.3787	11.3368	11.2808	11.3719	11.2359	11.2711
Ank3	1452124_at	11.3338	11.485	11.4484	11.092	11.1098	10.8116	11.3649	11.4096	11.3389	11.3889	11.4784	11.4091	11.3535	11.3401	11.3001	11.2486	11.2702
Uqcrh	1453229_s_at	11.2352	11.2106	11.2422	11.3084	11.467	11.34	11.2998	11.2542	11.2529	11.3141	11.2463	11.3109	11.2304	11.2898	11.2843	11.3863	11.4542
Bsg	1456616_a_at	11.4464	11.0792	11.4103	11.1403	11.6207	11.0822	11.5179	11.2178	11.2196	11.5812	11.0102	11.3452	11.4305	11.5306	11.236	10.836	11.3406
Pcbp2	1421743_a_at	11.1887	11.2991	11.3101	11.2236	11.3448	11.3359	11.168	11.0922	11.1976	11.4691	11.3941	11.3828	11.3101	11.2966	10.9977	11.5675	11.4522
Mllt11	1416313_at	11.444	11.4027	11.4701	11.0485	11.0457	11.0548	11.4228	11.4524	11.4353	11.1134	11.2393	11.0749	11.4666	11.4758	11.426	11.2814	11.1749
Bex1	1448595_a_at	11.4071	11.2917	11.4651	11.4993	11.3943	11.6255	11.2889	11.3213	11.2225	11.1244	11.0713	10.9012	11.3604	11.3865	11.2672	11.1659	11.2335
Atp5j	1416143_at	11.3151	11.2912	11.3091	11.2163	11.3277	11.287	11.3731	11.393	11.3645	11.2999	11.1053	11.1723	11.3179	11.364	11.3817	11.2141	11.2805
2010300C02Rik	1452861_at	11.5992	11.6121	11.5211	11.0482	10.915	11.0298	11.5812	11.5739	11.438	11.1079	11.1595	11.0896	11.206	11.3186	11.3863	11.114	11.3006
Srsf5	1423130_a_at	11.2433	11.3652	11.6096	11.6333	11.387	11.1558	11.1565	11.2768	11.2623	11.269	11.1576	11.3282	11.0572	11.26	11.4574	10.9884	11.3478
Rpl22	1453118_s_at	11.0581	11.1061	11.1365	11.2569	11.2803	11.3203	11.1261	11.0424	11.0742	11.4885	11.5563	11.4782	11.1859	11.147	11.2803	11.765	11.6048
Tspyl4	1424029_at	11.5023	11.4733	11.4418	11.2756	11.3442	11.3049	11.4972	11.5366	11.4496	10.904	10.8637	10.9624	11.5648	11.5251	11.4302	10.8023	10.9957
Snx3	1422480_at	11.2988	11.3314	11.2013	11.2101	11.2461	11.3062	11.2323	11.1596	11.1591	11.3958	11.5037	11.3639	11.2851	11.2366	11.2013	11.4131	11.2574
Atp6v1e1	1449712_s_at	11.4476	11.3666	11.41	11.2827	11.3004	11.3334	11.3344	11.3237	11.3128	11.0963	11.056	10.9878	11.4313	11.4139	11.4521	11.0498	11.1088
Rasgrf1	1435614_s_at	11.6136	11.5387	11.4977	11.2749	11.2261	11.3602	11.5993	11.5415	11.572	10.7897	10.806	10.7999	11.4731	11.5483	11.5497	10.7043	10.7956
Mapk10	1437195_x_at	11.4155	11.4273	11.4861	11.3981	11.3214	11.3983	11.4909	11.4701	11.3655	10.9079	10.8978	10.7663	11.3289	11.4412	11.4173	10.9807	11.1576
Atp5l	1448203_at	11.273	11.2381	11.3713	11.2026	11.3257	11.2559	11.2655	11.2303	11.1371	11.3442	11.1842	11.2594	11.2248	11.3152	11.2951	11.277	11.393
Uchl1	1448260_at	11.3283	11.2186	11.4765	11.2927	11.2929	11.3263	11.3637	11.3703	11.3663	11.0264	11.0622	11.2122	11.499	11.501	11.5077	10.8076	10.891
Rpl22l1	1417126_a_at	11.0689	11.1174	11.3108	11.3837	11.4505	11.4042	11.2496	11.2123	11.1451	11.4052	11.3504	11.0821	11.1098	11.1915	11.256	11.3336	11.4324
Chchd10	1436990_s_at	11.3189	11.2445	11.365	11.15	11.4821	11.1845	11.3976	11.2564	11.2706	11.3333	11.0043	11.215	11.2929	11.3227	11.2526	11.0656	11.2746
Pde2a	1447707_s_at	11.3774	11.4303	11.2452	11.1024	11.1714	11.0787	11.3271	11.4057	11.3981	11.0392	11.0384	11.2565	11.3732	11.2766	11.4578	11.1953	11.1628
Eid1	1416614_at	11.3555	11.4117	11.4466	11.4846	11.2867	11.4435	11.4915	11.4177	11.3676	11.2091	11.1129	10.9235	11.401	11.425	11.1954	10.674	10.6769
Cnbp	1416244_a_at	11.1601	11.266	11.3118	11.4343	11.3459	11.4274	11.0288	11.0412	11.0595	11.435	11.5711	11.3307	11.0187	11.0812	11.2776	11.2789	11.2443
Gdi1	1451070_at	11.4106	11.3118	11.3198	11.2086	11.1882	11.1942	11.2982	11.4231	11.4148	11.065	11.0649	11.0721	11.3993	11.4055	11.2722	11.0099	11.1046
Rab7	1415734_at	11.257	11.2521	11.3155	11.3113	11.2856	11.3176	11.1917	11.2043	11.1801	11.279	11.3248	11.3108	11.2381	11.226	11.1101	11.1621	11.091
Atp6v0e2	1448211_at	11.362	11.3516	11.4419	11.2354	11.194	11.2166	11.4663	11.6014	11.5011	10.8767	10.7854	10.909	11.4694	11.4896	11.5902	10.5661	10.835
Fgf13	1418497_at	11.3827	11.4333	11.382	11.2047	11.106	11.2377	11.4342	11.4548	11.3981	10.9703	10.9646	10.8902	11.4721	11.4604	11.4163	10.7203	10.9232
Dstn	1417124_at	11.2038	11.1295	11.256	11.3542	11.3989	11.2533	11.1703	11.1579	11.0126	11.5292	11.2478	11.2742	11.0195	11.0859	11.1608	11.1619	11.3774
Zfand5	1416083_at	11.0619	11.0991	10.9733	11.4902	11.4484	11.4417	11.1059	11.1175	11.1291	11.3794	11.4893	11.4305	11.0343	11.0566	11.132	11.121	11.2426
Gja1	1437992_x_at	11.3479	11.4492	11.281	11.4848	11.4569	11.4709	11.1401	11.2955	11.0684	11.1011	11.0575	11.0417	11.1634	11.1352	11.2766	10.935	11.0381
Tmx4	1453120_at	11.3012	11.2305	11.2388	11.2472	11.216	11.0837	11.1909	11.2757	11.197	11.1929	11.1738	11.0707	11.2511	11.2395	11.2983	11.2187	11.3073
2023-03-06	1433834_at	11.2652	11.2651	11.119	11.2852	11.3421	11.2022	11.154	11.2173	11.1018	11.1807	11.3762	11.2162	11.1734	11.1893	11.2267	11.2193	11.1904
2010107E04Rik	1428258_at	11.2342	11.2213	11.309	11.0539	11.2458	11.1674	11.2632	11.1964	11.2254	11.2086	11.1655	11.2993	11.312	11.2927	11.3475	11.0678	11.1011
Mal	1417275_at	11.1322	11.3986	11.0843	11.7688	11.7432	11.6035	11.1793	11.1057	11.265	11.5303	11.3677	11.4565	11.0609	10.8886	10.7188	10.6624	10.6679
Mapk1	1453104_at	11.4483	11.4277	11.438	10.9631	10.9769	10.9309	11.5497	11.5349	11.6	10.8132	10.7735	10.8419	11.4507	11.4542	11.728	10.8044	10.8417
Aco2	1451002_at	11.3935	11.3669	11.3952	11.186	11.2759	11.2252	11.2838	11.3149	11.3444	11.0323	10.9038	11.0826	11.333	11.3477	11.1378	10.8871	11.0616
Cct6a	1455988_a_at	11.1139	11.1843	11.2714	11.0282	11.0011	11.0469	11.1952	11.1062	11.1791	11.4108	11.3334	11.172	11.0997	11.2337	11.1721	11.4988	11.5159
Rps19	1449243_a_at	10.984	11.0543	11.0761	11.1901	11.1734	11.2855	11.0586	10.9868	11.0008	11.3667	11.4145	11.38	11.0687	11.0183	11.2668	11.6078	11.5998
Rapgef2	1452833_at	11.5428	11.4832	11.462	11.1488	11.1083	11.1168	11.4645	11.485	11.5221	10.759	10.7547	10.6088	11.4229	11.4743	11.5835	10.7409	10.8544
Cyfip2	1428347_at	11.5965	11.5446	11.4573	11.0576	11.0377	11.1579	11.4378	11.483	11.4761	10.9538	10.6515	10.8766	11.5595	11.5406	11.1496	10.717	10.8287
Gpx4	1451695_a_at	11.2596	10.9901	11.2115	11.204	11.3931	11.159	11.2594	11.1262	11.1123	11.4083	11.0407	11.3755	11.1205	11.2255	11.097	11.0533	11.403
Got1	1450970_at	11.2077	11.2132	11.3504	11.2888	11.3179	11.1864	11.2609	11.2982	11.3503	11.0157	10.967	11.0045	11.4487	11.3878	11.3666	10.7035	10.9673
Pura	1420628_at	11.4399	11.3217	11.2082	11.2717	11.2159	11.4404	11.2397	11.2897	11.2618	11.1817	11.168	11.2022	11.327	11.2228	11.1508	10.6833	10.6957
Nsg2	1416107_at	11.5188	11.4414	11.5522	11.1834	11.239	11.33	11.4632	11.4812	11.4393	10.799	10.6748	10.8104	11.5468	11.5465	11.3857	10.2067	10.4549
Dnaja1	1416288_at	10.9575	11.1791	11.0714	11.3906	11.334	11.3907	10.9162	10.9807	11.058	11.4987	11.5243	11.3871	11.1444	11.0765	11.119	11.0805	10.9602
Btbd3	1433868_at	11.2458	11.1908	10.8903	11.4852	11.4399	11.3828	11.1307	11.1152	11.1515	11.0012	11.1843	11.0223	11.1981	11.2721	11.2892	10.9555	11.0884
Vamp2	1420834_at	11.354	11.3513	11.3002	11.0924	11.1742	11.1844	11.3185	11.4021	11.2184	11.1525	10.8317	11.003	11.4598	11.413	10.6028	11.0656	11.0993
Ddx5	1419653_a_at	11.1024	11.136	11.277	11.3798	11.3495	11.275	11.1274	11.1862	11.102	11.2872	11.1933	11.0094	11.0637	11.1289	11.2214	11.0267	11.1521
Stmn4	1418105_at	10.7501	10.9124	10.7514	11.7787	11.8354	11.6874	10.6404	10.7414	10.8473	11.587	11.7568	11.592	10.6382	10.6459	10.8382	11.5374	11.4499
Myl12b	1428608_at	11.359	11.2532	11.2798	11.1675	11.152	11.1431	11.3342	11.2696	11.2937	11.0055	10.9517	11.0582	11.3939	11.3873	11.3049	10.7276	10.8714
Dennd5a	1424015_at	11.2514	11.321	11.2762	11.3018	11.3469	11.2617	11.1579	11.1144	11.1198	11.0502	11.0457	10.9981	11.2367	11.2086	11.0426	11.0762	10.9432
Clns1a	1436935_x_at	11.2147	11.2612	11.3335	10.877	11.0693	11.0055	11.2238	11.2295	11.2263	11.0211	10.9186	10.9746	11.2961	11.2727	11.324	11.2963	11.2038
Atp6v1d	1416951_a_at	11.3057	11.2548	11.3029	10.9358	11.034	11.0131	11.3597	11.3444	11.3585	11.031	10.7639	10.7246	11.2986	11.3899	11.3937	11.0743	11.152
Capza2	1423057_at	11.4128	11.3218	11.3411	11.1321	11.0792	11.1562	11.2273	11.2427	11.2962	10.7725	10.8649	10.874	11.3833	11.4056	11.4177	10.8721	10.8825
Gprasp1	1424455_at	11.4186	11.306	11.4046	11.1168	11.2072	11.1891	11.2325	11.2835	11.2232	10.9176	10.8516	10.8029	11.4438	11.4006	11.1371	10.8982	10.8265
Ahcyl1	1426830_a_at	11.2125	11.2297	11.2418	11.2868	11.3408	11.3304	11.2018	11.1991	11.1898	11.1699	11.0884	11.1224	11.1511	11.1467	10.9881	10.7981	10.8442
Snap91	1416688_at	11.1971	11.1193	11.1442	11.0738	11.0225	11.0718	11.132	11.2312	11.1675	11.2054	11.2065	11.1493	11.1921	11.1865	11.1055	11.1664	11.1521
Cdc42	1449574_a_at	11.1092	11.0853	11.2738	11.1408	11.0621	11.1075	11.146	11.123	11.2139	11.187	11.0673	11.0641	11.228	11.2947	11.5077	10.8557	11.0382
Fam171b	1454965_at	11.393	11.3645	11.3284	11.1254	11.0666	11.0711	11.3557	11.3672	11.3394	10.8041	10.8167	10.7905	11.3405	11.388	11.3761	10.7211	10.8206
Atp1a3	1427481_a_at	11.566	11.5063	11.5245	11.1911	11.2137	11.1687	11.3382	11.4464	11.3997	10.6072	10.5106	10.5867	11.7626	11.6005	10.9695	10.3648	10.6333
Vapa	1416466_at	10.9994	11.1655	11.1809	11.1267	11.1434	11.0486	11.0917	11.1314	11.1776	11.2136	11.1408	11.0816	11.0901	11.1174	11.049	11.2389	11.2908
Atp1b2	1435148_at	11.1669	11.1893	11.1047	11.1378	11.1669	11.1835	11.1255	11.2233	11.2233	11.1454	11.1619	11.1543	11.2588	11.2258	10.789	11.023	10.9887
Prepl	1426345_at	11.4248	11.3124	11.2751	11.0453	11.1097	11.1098	11.3058	11.3418	11.3256	10.8983	10.8778	10.901	11.3716	11.3222	11.2593	10.6234	10.7576
Mapt	1424719_a_at	11.2689	11.2287	11.2279	11.3309	11.1533	11.5554	11.2264	11.2885	11.2786	11.0459	10.9955	11.1151	11.5183	11.316	10.9688	10.347	10.3226
Gabrb3	1435021_at	11.3916	11.5092	11.372	10.9752	10.8801	11.0297	11.3126	11.3359	11.3816	10.7481	10.7789	10.7221	11.2968	11.3355	11.5452	10.7295	10.7629
Epas1	1435436_at	11.1191	11.0838	10.9501	11.3179	11.3636	11.3318	10.94	10.9616	10.8572	11.4016	11.2795	11.4068	10.8354	10.8929	10.5291	11.3584	11.4611
Eef1b2	1448252_a_at	10.9663	10.9898	10.9282	11.0791	11.0744	11.1368	10.9964	11.0579	11.0149	11.2773	11.1882	11.0972	10.9086	10.9393	11.0301	11.6788	11.6792
Cntn1	1452981_at	11.4378	11.3475	11.2803	11.1402	11.1945	11.2093	11.4136	11.3953	11.3347	10.8757	10.6777	10.736	11.3335	11.3761	11.2184	10.3555	10.6847
C1qbp	1455821_x_at	11.0574	11.0632	11.0979	10.8474	10.872	10.8264	11.0155	10.9431	11.0804	11.1718	11.1918	11.1978	11.0585	11.0901	11.3311	11.5663	11.4614
Capzb	1424168_a_at	11.1897	11.2559	11.2038	11.0727	11.005	11.1178	11.1189	11.1878	11.161	10.9171	10.9743	11.0715	11.1818	11.1714	11.1805	11.066	10.9897
Laptm4a	1423368_at	11.2555	11.0615	11.2241	10.9952	11.1233	10.999	11.1536	11.1412	11.0042	10.9878	10.8301	10.8942	11.2189	11.3913	11.4204	10.9364	11.1727
Dynll2	1418258_s_at	11.0982	11.1064	11.1727	11.0316	11.1957	11.2047	11.114	11.2481	11.2699	10.7385	10.7704	10.6816	11.162	11.1834	11.3062	11.2185	11.2849
Syt11	1429314_at	11.2847	11.2499	11.2439	11.0902	11.049	11.2046	11.1633	11.2835	11.1991	10.8379	10.7848	10.8843	11.4423	11.3548	11.1077	10.8331	10.7628
Nrxn1	1454691_at	11.3294	11.3537	11.325	11.1031	11.1316	11.0761	11.3046	11.3687	11.379	10.7385	10.7155	10.6268	11.4255	11.3887	11.2162	10.6962	10.5746
Atp5o	1416278_a_at	11.1629	11.0873	11.2271	10.9898	11.0773	11.0563	11.2184	11.1321	11.1134	11.0285	10.8573	10.9299	11.2041	11.2304	11.3126	11.01	11.1118
Atp6v0d1	1415671_at	11.2273	11.1734	11.2275	11.0798	11.0824	11.1435	11.1483	11.1288	11.0951	11.0028	10.9914	11.0194	11.2809	11.1808	11.0082	10.929	10.9814
Kbtbd11	1435465_at	11.4659	11.5481	11.3274	10.7806	10.7605	10.5112	11.3252	11.3137	11.305	10.7621	11.0561	10.9553	11.205	11.2666	11.2207	10.915	10.9588
Mycbp2	1454900_s_at	11.2271	11.2361	11.0858	11.0697	11.0796	11.3845	11.1736	11.2202	11.2955	10.8311	10.8707	10.6724	11.0588	11.1385	11.5263	10.8848	10.9138
Zfr	1419650_at	11.13	11.265	11.1792	11.0079	11.0387	10.998	11.1521	11.1757	11.1869	11.1329	11.125	11.1083	11.1661	11.1282	10.89	11.0041	10.9755
Psmb7	1416240_at	10.9908	11.041	11.1554	10.9696	10.9564	10.8865	11.0317	11.1078	11.1126	11.2201	11.1075	11.0959	11.1191	11.1236	11.1753	11.1674	11.2188
Atp1a1	1451071_a_at	11.1386	10.9032	10.8211	11.2381	11.3336	11.4517	10.8746	10.7743	10.7147	11.2585	11.4505	11.2455	10.9977	10.9089	11.0908	10.9985	11.2499
Chst1	1449147_at	11.2324	11.364	11.3225	10.9691	10.7624	11.0217	11.275	11.2848	11.2873	10.9396	10.9544	11.0182	11.1326	11.2111	11.0958	10.6046	10.9072
Cplx2	1455672_s_at	11.3832	11.4064	11.2433	11.1185	11.0026	11.2315	11.3184	11.281	11.3073	10.7187	10.6901	10.7396	11.4665	11.4195	10.9567	10.4686	10.5429
Ddx17	1452155_a_at	11.0389	11.1006	11.0024	11.0753	11.1003	11.0184	11.0237	11.1437	11.0694	11.0994	10.9842	11.0771	11.0452	11.0879	11.0344	11.1711	11.1921
Ran	1433569_x_at	10.879	10.9502	10.941	10.9449	10.9388	10.8692	10.9582	10.9551	11.0261	11.1974	11.1692	11.0435	10.9681	10.9756	11.3354	11.5456	11.5616
Vdac2	1415990_at	11.1306	11.1275	11.1416	10.9095	10.9119	10.9261	11.1341	11.1755	11.1665	10.9711	10.8333	10.8528	11.2676	11.1933	11.2221	11.0846	11.1701
Tspan3	1416009_at	11.2022	11.1414	11.1149	11.0754	11.1926	11.0525	11.1123	11.1515	11.0803	11.0532	10.8715	11.0552	11.1433	11.2177	11.0126	10.7467	10.963
Gabbr1	1455021_at	11.3025	11.3409	11.3473	11.1504	11.1424	11.111	11.1501	11.1463	11.2592	10.6719	10.6898	10.7977	11.3123	11.2635	11.1245	10.6033	10.7131
Ndn	1435383_x_at	11.2322	11.1516	11.2485	11.0771	11.0391	11.0397	11.2845	11.2544	11.1559	10.7948	10.7028	10.6439	11.2402	11.2082	11.3157	10.7957	10.9227
Hnrnpc	1460240_a_at	10.7593	10.9835	10.9893	11.2056	11.1911	11.1513	10.84	10.7673	10.8211	11.3488	11.4249	11.2777	10.9734	10.9233	10.9526	11.3447	11.1361
Atp6ap1	1449622_s_at	11.1548	11.0938	11.1363	11.0681	11.1478	11.0666	11.1514	11.1508	11.2019	10.9579	10.8772	10.9374	11.0701	11.0462	11.0883	10.9148	10.9996
Sqstm1	1450957_a_at	11.0673	11.1106	11.1984	11.0721	11.0533	11.0285	10.9633	11.0175	11.0636	11.0468	10.9937	11.0939	11.1408	11.0958	11.1347	11.0363	10.8734
Hax1	1438180_x_at	10.6715	10.8499	10.5017	11.2935	11.309	11.1773	10.7476	10.6993	10.7488	11.5063	11.5907	11.271	10.8775	10.8428	10.8113	11.5864	11.4165
Gabarap	1416937_at	10.9698	10.8822	11.006	11.1815	11.2218	11.2142	10.9855	10.9605	10.914	11.2354	11.0731	11.1822	11.0347	11.0269	10.8745	11.0634	11.0563
Eps15	1419252_at	11.2981	11.2412	11.175	11.1281	11.0285	10.9947	11.2397	11.2307	11.2026	10.7444	10.6739	10.7604	11.2886	11.1378	11.4148	10.5556	10.6933
Slc12a5	1451674_at	11.4618	11.393	11.3777	10.9171	10.9494	11.068	11.2932	11.4066	11.3941	10.5116	10.3888	10.4188	11.4223	11.3957	11.2178	10.5272	10.6092
Trnp1	1453008_at	11.0296	11.2531	11.2405	11.0073	10.9367	11.1554	10.974	11.0282	11.1495	11.1164	11.0945	11.1396	11.2149	11.184	10.8225	10.5208	10.775
Ndufb11	1455911_x_at	11.0538	11.0564	11.0622	10.9907	11.1555	11.0459	11.1177	11.0277	11.032	11.0734	10.9387	10.8756	10.9737	11.0269	11.1567	11.0231	11.0173
Ndufa4	1424085_at	11.222	11.0806	11.2166	11.0735	11.1841	11.1591	11.1273	11.0529	11.0089	10.7854	10.6286	10.7939	11.1868	11.2945	11.0041	10.7994	10.9571
Map1lc3b	1415928_a_at	11.0331	11.0341	10.992	11.0981	11.0417	11.0789	11.0555	11.1077	10.996	11.0539	10.8617	10.93	10.9491	11.0619	11.1376	11.1112	11.0093
Scg3	1448628_at	10.9719	11.076	11.0534	11.2148	11.1066	11.2668	10.9058	11.0166	11.0481	11.0312	11.0214	10.9131	11.0988	11.0386	10.9753	10.9056	10.873
Atp2b1	1428937_at	11.2869	11.2656	11.1475	10.9597	11.0907	10.9868	11.216	11.1095	11.2759	10.7041	10.7823	10.8595	11.0527	11.0724	11.4688	10.5574	10.6728
Cadm2	1439048_at	11.5129	11.3472	11.3843	11.194	11.1352	11.5819	11.3623	11.4641	11.3956	10.616	10.5604	10.5099	11.2869	11.3437	11.3508	9.61098	9.83236
Idh3b	1418886_s_at	11.1179	11.139	11.1666	10.9764	10.9526	10.9833	11.1098	11.1047	11.0977	10.8344	10.8339	10.8296	11.1892	11.2314	11.1957	10.7935	10.889
Tmem66	1424039_at	10.8751	10.9735	10.8644	11.2359	11.1947	11.1542	10.8746	10.8712	10.9172	11.2131	11.3219	11.1701	10.8452	10.8105	10.9451	11.1205	11.0255
Hmgcs1	1433445_x_at	11.0371	11.098	11.193	11.4649	11.3543	11.2411	10.9583	10.8612	10.7804	10.9891	10.9916	10.9157	10.8208	10.7295	10.895	11.0584	11.0141
Snx17	1455955_s_at	11.0432	10.9978	10.8836	10.7922	10.8243	10.7477	11.0112	11.0856	11.008	11.0632	10.9764	11.1808	10.9572	10.8509	11.1978	11.3074	11.4536
Cpne6	1449921_s_at	11.3255	11.3425	11.3605	11.1933	10.9946	11.193	11.3689	11.3822	11.3363	10.5161	10.5747	10.4656	11.5563	11.5111	11.3533	9.86303	10.0341
Rnf14	1422429_at	11.1482	11.0917	11.1536	10.9748	11.0252	11.0862	11.1144	11.1174	11.113	10.8623	10.8254	10.8825	11.243	11.2207	11.0565	10.725	10.726
Pcsk1n	1416965_at	11.2922	11.1298	11.2646	11.1712	11.1592	11.2795	11.1353	11.13	11.1601	10.7425	10.661	10.8118	11.3566	11.3372	10.7498	10.5271	10.4269
Syp	1448280_at	11.2952	11.213	11.2808	11.0262	11.043	11.1468	11.0052	10.9825	10.9449	10.6096	10.7894	10.8511	11.3866	11.2751	10.6548	10.8762	10.9536
Serf2	1433786_x_at	10.9546	10.9384	10.9903	11.027	11.1686	10.9932	11.039	10.9335	10.9454	11.1752	10.9588	11.065	10.9584	10.9955	11.0446	11.0522	11.0423
Nucks1	1433519_at	11.2781	11.2341	11.2414	10.8282	10.8536	10.834	11.0887	11.0931	11.0604	10.8103	10.6848	10.8127	11.103	11.155	11.1849	10.9597	11.0546
Ap2m1	1450894_a_at	11.0513	11.0065	11.0235	11.0345	11.0075	11.0473	10.9422	11.0354	11.0355	10.9611	10.9994	10.8948	11.1282	11.0911	11.0434	10.9799	10.982
Skp1a	1423148_at	11.0945	10.9282	11.1024	11.0613	11.1536	11.059	11.0846	11.0918	11.2234	10.8621	10.7292	10.6392	11.1821	11.1965	11.3265	10.7108	10.7737
Ubqln1	1424368_s_at	10.9383	10.9974	10.9286	11.0718	11.0557	10.9769	10.8783	10.8815	10.891	11.1372	11.2004	11.1703	10.9805	10.9022	10.9144	11.2183	11.0735
Mkl2	1435547_at	11.5216	11.4684	11.194	10.6379	10.6082	10.5289	11.3099	11.3731	11.3643	10.6111	10.5461	10.649	11.2438	11.3104	11.2544	10.7469	10.8457
Meg3	1439380_x_at	10.9617	10.8157	10.9785	11.1409	11.0914	10.9968	10.8243	11.032	11.0626	11.0998	10.9654	11.0398	10.9037	11.0514	11.0318	11.1086	11.1072
Pttg1	1438390_s_at	11.0863	11.0883	11.1223	11.106	11.1649	10.9854	11.0619	10.908	10.9411	10.9183	10.7139	10.9581	11.0295	10.9961	11.2346	10.9853	10.8802
Ptms	1428708_x_at	11.1735	11.1856	11.2001	11.0839	11.0958	11.0586	11.2697	11.2244	11.2445	10.7647	10.7054	10.75	11.426	11.4644	10.8411	10.3083	10.3323
Ndufv2	1428179_at	11.1029	11.1024	11.2446	10.7864	10.8849	10.8172	11.1767	11.0146	11.0585	10.847	10.7586	10.8461	11.1655	11.1853	11.1833	10.8695	11.0528
Uba1	1448116_at	11.1048	11.0105	11.0848	10.8558	11.0165	10.8986	10.9477	10.9102	10.965	10.965	11.0772	11.0032	11.075	11.0604	10.9362	11.0689	11.0773
Sept3	1439833_at	11.302	11.2378	11.1935	11.0067	11.0405	11.3028	11.153	11.1922	11.1388	10.6362	10.7183	10.6748	11.183	11.2766	10.8361	10.4874	10.64
Got2	1417715_a_at	11.1759	11.1333	11.1616	10.8853	10.8656	10.7977	11.0998	11.1875	11.1877	10.827	10.744	10.8145	11.2159	11.1611	10.9064	10.8468	10.9357
Tm9sf2	1455875_x_at	11.0377	11.0431	10.937	10.9235	11.1094	10.8683	11.0588	10.9833	11.019	10.9488	10.7033	10.7253	10.9919	11.0513	11.1131	11.2052	11.2061
Htra1	1416749_at	10.915	11.1997	11.0358	11.534	11.3375	11.346	10.9213	10.9634	10.9659	11.1427	11.1854	11.3497	10.7079	10.7638	10.6773	10.3805	10.4767
Tubb4a	1423221_at	11.3408	11.2456	11.3274	10.9625	10.9951	11.068	11.2127	11.2324	11.2812	10.5416	10.5081	10.7626	11.4235	11.3544	10.6036	10.4758	10.5132
Ddx3x	1423042_at	11.0059	10.9599	10.9849	11.1776	11.1033	11.0339	10.9328	10.91	10.8529	11.0991	10.9656	10.9666	10.7868	10.8757	10.7108	11.1818	11.2584
Serpine2	1416666_at	10.9665	10.9438	10.9342	11.0071	11.066	10.9665	10.9284	10.9665	10.8584	11.1215	11.0801	11.068	10.9306	10.9311	10.7793	11.1198	11.1366
Pcbp1	1448642_at	10.988	11.0465	11.043	10.9141	10.9761	10.8269	10.9251	10.9687	10.9336	11.0975	10.9985	10.9982	10.9849	10.9729	10.9183	11.1101	11.0947
Psmb4	1451205_at	10.8984	10.9406	10.925	10.8696	10.9476	10.902	10.9017	10.8914	10.9279	11.0148	10.9826	10.9365	10.9711	10.9742	11.1442	11.31	11.2483
Hnrnph1	1415872_at	10.8606	10.9857	10.942	11.0447	11.0248	10.8902	10.7858	10.8633	10.8695	11.1771	11.1039	11.1426	10.9499	10.9324	10.723	11.2665	11.1937
Cyc1	1416604_at	11.0428	10.9741	11.0906	10.8448	10.961	10.8327	11.023	11.041	11.0454	10.8714	10.7019	10.7572	11.07	11.1378	11.298	10.9069	11.1318
Reep5	1426376_at	11.1406	11.1152	11.2094	11.0212	11.1013	11.0924	11.0575	11.0212	10.9353	10.8259	10.8318	10.897	11.2065	11.1901	10.9552	10.4859	10.6115
Cck	1419473_a_at	11.2011	11.1022	11.2078	11.053	11.0081	10.9997	11.0972	11.1187	11.1515	10.7373	10.7532	10.787	11.269	11.2011	11.2617	10.3759	10.3639
Psma3	1448442_a_at	10.9556	10.9758	11.0044	10.8207	10.9015	10.9147	10.9014	10.9616	10.998	11.0083	10.8693	10.8034	10.8929	10.9396	11.2664	11.2079	11.2625
Serbp1	1437280_s_at	10.9287	10.9924	10.8782	10.9602	10.9902	10.6648	10.9431	10.9742	10.8869	10.9805	10.8829	10.8699	10.9452	11.0301	10.9902	11.348	11.4065
Dclk1	1435940_at	11.0095	10.9912	10.9805	10.9224	10.9706	10.8293	10.7995	10.8693	10.8813	11.1521	11.2205	11.2028	10.8461	10.8631	10.6841	11.2009	11.2447
Myeov2	1433516_a_at	10.9665	11.006	11.0942	10.9974	11.0154	11.1015	11.0618	10.9503	10.9305	10.942	10.9596	10.9152	10.9553	10.9648	11.0686	10.9015	10.8128
Gnai1	1454959_s_at	10.9836	11.0473	11.0902	10.9818	11.0618	10.9782	10.973	11.032	10.9959	10.8358	10.8505	10.8048	11.0408	11.1402	11.0022	10.9019	10.9025
Clip3	1435256_at	11.0238	11.0794	11.0291	10.9054	10.8186	10.9757	11.0583	11.1266	11.1651	10.9342	10.8179	10.824	11.1429	11.1801	10.811	10.7783	10.8856
Gm12338	1448112_at	10.8846	10.9175	10.9702	11.0045	10.9922	11.0385	10.8702	10.829	10.927	10.9855	10.9655	10.9342	10.9385	10.948	11.0352	11.2652	11.0161
Serinc3	1455550_x_at	11.0002	11.0016	10.8085	10.8933	10.9261	10.8756	11.0498	11.1116	11.0866	10.991	10.7962	10.7715	10.8577	10.9138	11.0569	11.1364	11.225
Mif	1416335_at	10.9839	10.9711	11.0973	10.9703	10.9781	10.9776	10.9929	10.8768	10.8931	10.9587	10.8244	10.9024	11.1135	11.0849	10.9163	10.9145	10.9359
Hspa1b	1452318_a_at	9.25876	11.3888	9.17819	12.6805	12.5366	12.7338	9.18877	9.25632	9.5688	12.9339	12.937	12.7909	9.35604	9.12536	9.46002	12.174	11.731
Gstm5	1416842_at	11.1082	11.103	11.1662	11.0511	11.0172	11.1745	11.0967	11.126	11.0793	10.8791	10.7766	10.7874	10.9786	10.974	10.8682	10.5534	10.5428
Canx	1415692_s_at	10.8755	10.8498	10.9161	10.97	10.9902	10.7949	10.9108	10.8955	10.8951	11.161	10.8877	10.9617	10.9623	10.9961	10.6385	11.2424	11.2949
Ndufb8	1448198_a_at	11.0245	10.9874	11.0321	10.8999	10.9086	10.8707	11.0205	10.9811	10.9374	10.8411	10.8483	10.8695	11.0436	10.9822	11.1195	10.9343	10.9397
Fscn1	1416514_a_at	10.7151	10.9885	11.0781	11.01	10.9715	11.0007	10.9091	10.8512	10.8936	11.0457	10.9911	10.7875	10.9676	10.9583	10.978	11.0857	10.9883
Ndufs8	1434579_x_at	10.958	11.012	11.0451	10.9516	11.0639	10.8611	11.0424	10.972	11.0748	10.8212	10.6138	10.6461	11.0263	11.0211	11.2914	10.8793	10.9283
Maged1	1450062_a_at	11.0333	10.9785	11.0559	11.0221	11.1237	10.8609	10.9378	10.9559	10.9964	10.9396	10.7258	10.8021	11.0276	11.021	10.9413	10.8163	10.9636
Atp6v1a	1422508_at	11.1815	11.2827	11.1968	10.7375	10.8894	10.7995	11.1782	11.0898	11.1639	10.6518	10.562	10.622	11.3016	11.3079	10.9783	10.5448	10.6099
Spag9	1433648_at	11.147	11.0562	11.1082	10.9653	11.0331	11.0331	11.0402	11.1231	11.1197	10.6905	10.5013	10.5511	11.0519	11.0888	11.0277	10.7848	10.7655
Stmn2	1423280_at	11.1142	11.0943	11.2716	11.0256	11.0139	11.1783	11.1396	11.2388	11.2897	10.4813	10.3862	10.4133	11.3404	11.3294	11.2616	10.1477	10.293
Srp14	1454615_x_at	10.8611	10.8819	10.8011	11.0246	11.1226	11.0861	10.8813	10.8388	10.7786	10.9804	10.9563	10.8294	10.8092	10.8576	11.0881	11.0699	11.0885
Sipa1l1	1439755_at	11.4646	11.5048	11.2762	10.5183	10.5651	10.4401	11.3119	11.311	11.3061	10.3229	10.1506	10.3193	11.3197	11.2729	11.4576	10.6835	10.6952
Ldhb	1455235_x_at	11.1839	10.9829	11.0668	10.9213	11.176	11.0508	11.0006	10.9653	10.9053	10.866	10.6466	10.6941	11.0769	11.1841	10.7575	10.6227	10.7222
Pgm2l1	1456478_at	11.1537	11.0902	11.1369	11.0971	10.921	11.2303	11.1588	11.1944	11.1351	10.7324	10.7648	10.7853	11.3009	11.26	11.2416	9.65325	9.94181
Ube2d3	1450858_a_at	10.7442	10.8193	10.8112	11.1599	11.0835	11.0183	10.6882	10.7094	10.7842	11.2031	11.3773	11.1072	10.8545	10.7305	10.8833	10.9364	10.8821
Hmgn1	1438940_x_at	10.7297	10.7811	10.6786	10.9337	10.9642	11.0074	10.742	10.5625	10.7184	11.3438	11.3243	11.1444	10.5493	10.6024	10.7111	11.5382	11.4331
R3hdm1	1433871_at	10.5027	10.7589	10.5188	11.6029	11.5794	11.4182	10.4405	10.5388	10.6457	11.3364	11.487	11.1769	10.6785	10.6394	10.5192	11.0301	10.8719
Lrpap1	1436609_a_at	10.5208	10.6944	10.7113	11.1143	11.2335	11.1218	10.5746	10.5838	10.654	11.4624	11.6404	11.4475	10.629	10.669	10.4756	11.1341	11.0442
Pak1	1450070_s_at	11.0525	11.0061	11.0197	11.0123	11.0194	11.0307	11.0111	11.1518	11.1197	10.6215	10.5509	10.603	11.2054	11.1613	11.0062	10.6164	10.5172
Gng3	1417428_at	11.025	10.9847	11.1649	10.9725	10.987	11.1356	11.0702	11.108	11.1178	10.5135	10.5191	10.4554	11.3076	11.2235	11.1675	10.4672	10.4587
Hnrnpab	1455855_x_at	10.7282	10.8343	10.8193	10.8224	10.8324	10.8535	10.7389	10.7577	10.7482	11.1146	11.0677	10.8996	10.6717	10.7459	10.9698	11.5396	11.4756
Psmd14	1421751_a_at	10.9581	10.9453	10.847	10.6915	10.6799	10.6729	10.9232	10.8534	10.9521	10.8802	10.9527	10.8766	10.8569	10.9411	11.0971	11.32	11.1335
Lamp1	1415880_a_at	10.8822	10.9198	10.8567	11.0459	11.0516	10.9551	10.8465	10.773	10.7697	10.9696	10.9542	11.0029	10.8864	10.8394	10.5789	11.1353	11.1123
Eif3f	1452285_a_at	10.8289	10.8962	10.92	10.9309	10.889	10.99	10.8639	10.8402	10.8866	10.9506	10.8983	10.8048	10.8555	10.8464	11.0009	11.11	11.0205
Slc2a3	1437052_s_at	10.7448	10.8694	10.756	11.3967	11.5234	11.361	10.5545	10.722	10.7075	11.2085	11.2979	11.1735	10.7462	10.7058	10.2524	10.8477	10.6636
Abhd12	1417669_at	10.9009	10.9221	10.9032	10.874	10.8163	10.8882	10.9245	10.9167	10.9926	10.8019	10.8166	10.925	11.0201	10.9997	11.0899	10.8304	10.8641
Sorl1	1426258_at	11.1001	11.251	11.0326	11.0132	11.0012	11.1808	11.0368	10.9411	11.0956	10.5635	10.6736	10.7242	11.1166	10.9667	11.0477	10.2826	10.3967
Gria1	1435239_at	11.4429	11.5038	11.4115	10.8531	10.7436	10.7721	11.2921	11.2958	11.2656	10.2702	10.2004	10.1895	11.3696	11.4153	11.3622	9.92643	10.0921
Csnk1a1	1424827_a_at	10.8576	10.9443	10.9834	10.9595	10.9449	10.8954	10.9223	10.9264	10.9593	10.9002	10.7827	10.7266	10.869	10.9019	11.094	10.86	10.877
Apod	1416371_at	10.5871	10.8058	10.5934	11.0264	10.902	10.9422	10.5016	10.5699	10.6448	11.0201	10.7904	11.0899	10.4863	10.7147	10.7556	11.8397	12.1345
Pkp4	1452209_at	10.8846	10.9629	10.8641	11.0412	10.992	10.9349	10.8514	10.8146	10.8254	10.8481	10.9844	10.9174	10.8438	10.8287	10.9055	10.9605	10.8346
Ptplad1	1433706_a_at	10.94	10.932	10.9276	10.8427	10.9067	10.7558	10.8917	10.8878	10.9354	10.7801	10.7526	10.8159	10.9721	10.9101	11.1241	10.8793	10.9073
Rasgrp1	1434295_at	11.3609	11.422	11.3293	10.7183	10.8138	10.878	11.2348	11.202	11.3215	10.2649	10.0753	10.1699	11.3007	11.3632	11.2956	10.1528	10.2069
Scamp1	1426775_s_at	11.1261	11.0816	11.1036	10.7622	10.9602	10.8878	11.0154	11.0454	11.0607	10.573	10.4852	10.5343	11.0657	11.1077	11.0366	10.5345	10.7067
Mgea5	1433654_at	10.8919	11.0534	10.8919	10.9151	10.9438	10.9158	10.7733	10.7641	10.8919	10.9164	11.022	10.9356	10.8192	10.7619	10.8061	10.9966	10.782
Nars	1452866_at	10.8293	10.8634	10.7999	10.8025	10.8272	10.748	10.7489	10.7273	10.8766	10.9758	11.0612	10.9569	10.8357	10.8609	10.9328	11.1584	11.0688
Cnn3	1436836_x_at	10.517	10.5173	10.4659	11.0235	11.1173	10.8594	10.5528	10.4151	10.4192	11.4002	11.3005	11.3266	10.5078	10.6089	10.814	11.5726	11.6504
Dner	1423671_at	11.0625	11.0272	10.9319	10.9449	10.9631	10.9523	10.8268	10.9565	10.8709	10.9296	10.9804	11.0948	11.0196	10.8871	10.5826	10.4959	10.5365
Ghitm	1415882_at	10.8865	10.8591	11.0169	10.9321	10.8939	10.839	10.963	10.9676	10.997	10.9196	10.8021	10.9161	11.006	10.9991	11.0852	10.3596	10.6003
Dctn1	1435414_s_at	11.0774	11.0512	11.0288	10.8212	10.8638	10.8077	11.0345	11.0688	11.031	10.6304	10.6018	10.7317	10.9986	10.9349	11.0752	10.5873	10.6988
Cdk17	1434082_at	11.0989	11.1743	11.1514	10.7501	10.6695	10.5717	11.0824	11.0794	11.0727	10.6614	10.6873	10.6722	11.1106	11.0382	11.0575	10.6122	10.5149
Spcs1	1448258_a_at	10.8709	10.8215	10.8455	10.6483	10.7892	10.6195	10.9571	10.9166	10.8758	11.0401	10.7941	10.8476	10.9412	10.9049	11.0203	11.0016	11.0491
Add1	1450054_at	11.0246	11.1013	11.0153	10.8687	10.8107	10.8559	10.9683	11.0233	11.0501	10.6338	10.5983	10.6302	11.1068	11.042	11.0481	10.5732	10.5789
Zbtb20	1439128_at	11.0205	11.0583	10.9628	11.2241	11.0559	11.4011	10.8141	10.7904	10.9269	10.8601	11.084	10.9668	10.8634	10.9232	10.7647	10.0412	10.0992
Cttn	1433908_a_at	10.9719	10.9834	10.886	10.7604	10.6577	10.7197	10.8405	10.8455	10.8609	10.8092	10.7501	10.7296	10.824	10.9308	11.0549	11.0537	11.1396
Selt	1452167_at	10.8692	10.8652	10.8022	10.8946	10.933	10.8746	10.8426	10.869	10.8271	10.896	10.8438	10.8653	10.8318	10.7969	10.8804	10.9042	11.001
Grasp	1441894_s_at	10.6723	11.0799	10.8362	10.8099	10.7431	10.7473	10.7227	10.6933	10.7098	11.2206	11.0984	11.1077	10.5476	10.6239	10.8958	11.0945	11.1549
Prpf19	1456531_x_at	10.7886	10.9021	10.8751	10.6024	10.7356	10.7756	11.0115	10.8863	10.9857	10.7161	10.5632	10.4411	10.7979	10.8682	11.1126	11.3955	11.2713
Kcna1	1455785_at	10.8638	11.1554	10.8638	10.9593	10.8412	10.7672	10.8234	10.8617	10.9144	10.8193	10.9105	10.9344	10.7174	10.7044	10.609	10.8889	11.0766
Syne1	1455225_at	10.611	11.0182	10.6426	10.8589	10.735	10.836	10.6546	10.5618	10.7761	11.0551	11.2178	11.0651	10.6092	10.6621	10.8828	11.1627	11.2833
Cpeb4	1420618_at	11.0305	10.9923	10.8982	11.0051	10.8204	11.0645	10.9404	10.927	10.8301	10.9014	10.664	10.6982	10.8369	10.9457	10.5808	10.7781	10.6832
Gde1	1418444_a_at	10.8289	10.7551	10.9241	10.8534	10.9738	10.9302	10.8011	10.7959	10.6984	11.0912	10.8984	10.9124	10.7614	10.8427	10.7302	10.8737	10.9055
Plk2	1427005_at	10.4794	10.6415	10.4964	11.5528	11.5246	11.4209	10.3373	10.3612	10.4085	11.2425	11.4121	11.1971	10.3579	10.3963	10.495	11.2118	11.028
Mbnl2	1433754_at	10.7846	10.9399	10.7663	11.2447	11.2119	11.2818	10.7371	10.7204	10.9288	10.8008	10.7882	10.6504	10.7257	10.8273	10.8101	10.6528	10.6713
Car2	1448752_at	10.834	10.6944	10.7458	10.8749	11.0538	10.7742	10.8383	10.6676	10.8027	11.1064	10.8466	10.9812	10.9846	10.9209	10.8465	10.7052	10.8191
Picalm	1451316_a_at	10.5817	10.601	10.3605	11.2757	11.2631	11.2147	10.4275	10.4705	10.425	11.2133	11.3516	11.2444	10.5107	10.4474	10.5027	11.34	11.2599
Sorbs1	1428471_at	10.6953	10.8293	10.703	10.969	10.8729	11.0231	10.7045	10.6944	10.6264	11.1918	11.1636	11.1497	10.5742	10.6505	10.532	10.9942	11.0684
Egr1	1417065_at	10.179	10.6465	10.2357	11.9016	11.8955	12.1454	10.1002	10.3841	10.2415	11.3918	11.5034	11.2739	10.2901	10.0813	9.79713	11.3846	10.9511
Nisch	1452156_a_at	11.0492	11.0289	11.0182	10.6888	10.7281	10.655	10.9864	10.9766	10.943	10.6324	10.5093	10.6243	11.0074	11.0013	11.091	10.6786	10.7531
Ndufab1	1428159_s_at	10.8796	10.9032	10.9556	10.6486	10.7189	10.618	11.0101	10.9665	10.9019	10.8259	10.6421	10.6894	11.002	11.006	10.9236	10.8025	10.8227
Rpl27	1416099_at	10.702	10.677	10.8243	10.7928	10.767	10.7291	10.7317	10.7049	10.7566	10.9746	11.0144	10.9504	10.7361	10.7637	10.9018	11.1534	11.1161
Arl3	1450706_a_at	10.7953	10.8062	10.7276	10.8522	10.9064	10.9085	10.8646	10.8506	10.8217	10.8595	10.7977	10.7395	10.7352	10.7815	10.878	10.9971	10.9622
Ppap2b	1429514_at	10.9476	10.8999	11.0603	11.0678	10.9932	11.1397	10.9001	10.9035	10.8575	10.8316	10.7062	10.7479	11.164	11.1288	10.7788	10.0668	10.0851
Gas5	1449410_a_at	10.6412	10.6996	10.7634	11.066	10.9702	11.1612	10.5812	10.5605	10.647	10.9376	11.2333	11.098	10.6131	10.678	10.8112	10.8808	10.9334
Scn3b	1435767_at	11.2563	11.3618	11.2555	10.976	10.7756	11.0112	11.2033	11.2556	11.1613	10.2578	10.1936	10.0909	11.3059	11.2916	11.3467	9.72473	9.78475
Gnb2l1	1455168_a_at	10.5184	10.6252	10.6761	10.8129	10.7996	10.7788	10.5922	10.4758	10.6243	11.0818	11.1199	11.0317	10.7846	10.7465	10.8896	11.3773	11.3122
Oxct1	1449059_a_at	10.9633	10.927	10.8692	11.0351	10.9814	11.1574	10.8278	10.7889	10.7855	10.8557	10.7088	10.798	10.974	10.9203	10.7442	10.3617	10.5417
Hspd1	1426351_at	10.5242	10.708	10.5723	10.7503	10.6799	10.5125	10.5552	10.5551	10.6672	11.4489	11.4916	11.3432	10.7206	10.6364	10.7034	11.2857	11.031
Celf2	1423895_a_at	11.1058	11.1124	10.9822	10.9159	10.6773	10.7263	10.9437	10.938	10.9685	10.8502	11.0472	11.0038	11.0419	11.0688	10.4049	10.168	10.1802
Idh3a	1432016_a_at	10.9171	10.8524	11.0586	10.5752	10.6917	10.5263	11.0165	10.9957	10.9904	10.7409	10.4916	10.65	11.0422	11.0508	11.0921	10.505	10.877
Cdk16	1438625_s_at	10.8754	10.8662	10.9078	10.792	10.8056	10.944	10.8974	10.8634	10.9315	10.6046	10.459	10.4408	10.9637	11.0395	11.0039	10.8225	10.8498
Tpm3	1427260_a_at	10.576	10.5909	10.5884	10.7893	10.7505	10.8815	10.635	10.6535	10.6868	11.0589	10.9151	10.9671	10.7097	10.7246	10.8339	11.3503	11.3317
Ptprs	1426794_at	11.0794	11.155	11.0231	10.6605	10.7473	10.613	10.9571	11.0167	11.0332	10.326	10.2095	10.3009	11.0903	10.9922	11.0298	10.9176	10.8666
Slc25a39	1439410_x_at	10.9021	10.6462	10.8037	10.7337	11.1283	10.7587	10.7986	10.5721	10.6042	11.1354	10.844	10.9752	10.7291	10.8054	10.5168	11.0921	10.9595
C1ql3	1451620_at	10.9363	10.8238	10.6535	10.8175	10.7211	10.7556	10.9205	10.9684	10.8077	10.6652	10.8467	10.5566	10.901	10.9748	10.9566	10.8823	10.8058
Ndufb5	1448589_at	10.8649	10.7843	10.9717	10.7645	10.8583	10.7076	10.898	10.8789	10.7768	10.8129	10.6914	10.7894	10.8813	10.9615	10.8699	10.691	10.7833
Snhg11	1434292_at	11.0448	10.9303	10.9321	10.7679	10.9595	10.8248	10.7122	10.9686	10.9685	10.5331	10.2631	10.4042	11.0444	11.0808	10.6908	10.8202	10.997
Sdha	1426688_at	10.9363	10.8547	10.9664	10.8085	10.7918	10.751	10.8873	10.8958	10.8332	10.7393	10.6819	10.7597	10.9438	10.9501	10.9873	10.4647	10.6788
Vps29	1417660_s_at	11.0003	10.9479	10.906	10.7333	10.6882	10.7837	11.0155	10.9868	10.9049	10.5306	10.558	10.4232	10.887	11.0182	11.1632	10.6333	10.75
Camta1	1433972_at	11.2038	11.0876	11.0743	10.8854	10.7498	11.2501	10.941	11.0739	11.0627	10.3225	10.4607	10.5131	11.2535	11.0959	11.0385	9.85485	10.061
Eif3e	1460432_a_at	10.7646	10.7548	10.8068	10.7482	10.7029	10.7074	10.7247	10.7464	10.7925	10.9813	10.9636	10.9005	10.6914	10.6714	11.0526	10.9807	10.9222
Cct5	1417258_at	10.6023	10.7307	10.753	10.7862	10.7041	10.7555	10.6643	10.6865	10.7412	11.0312	11.0843	10.9336	10.7084	10.6907	10.8731	11.1135	11.0435
Qk	1417073_a_at	10.7051	10.8428	10.7617	10.9163	10.9323	10.9758	10.7842	10.774	10.8451	10.7693	10.7131	10.5939	10.8099	10.7357	10.7577	10.9876	10.968
Gmfb	1448570_at	10.79	10.879	10.7864	10.7284	10.7952	10.8114	10.8171	10.8373	10.8436	10.8213	10.8146	10.7458	10.8102	10.7641	10.8986	10.8722	10.822
Ptn	1448254_at	10.9153	10.9842	11.1227	11.0673	10.8899	10.9831	10.9226	10.9945	10.7478	10.7904	10.5429	10.445	10.9373	11.0762	10.4492	10.4547	10.5105
Higd2a	1418002_at	10.883	10.9057	11.0312	10.8271	10.9317	10.8399	11.056	10.9754	10.9317	10.5644	10.2529	10.3194	11.0421	11.0282	11.066	10.5178	10.6233
Tcf25	1424053_a_at	10.8138	10.9282	11.1029	10.8469	10.8463	10.6025	10.9118	10.9538	11.014	10.6951	10.3709	10.6792	11.0715	11.0765	11.0525	10.2619	10.5394
Klhdc3	1415991_a_at	10.9067	10.902	10.9368	10.7199	10.7174	10.7241	10.8724	10.9748	10.8097	10.6929	10.6447	10.5207	10.907	10.9025	10.9907	10.7774	10.7048
Tceb2	1428263_a_at	10.8211	10.7582	10.8804	10.7256	10.9003	10.8434	10.8938	10.7364	10.7386	10.8092	10.7035	10.7083	10.8602	10.8527	10.9081	10.7313	10.7988
Sez6l2	1434641_x_at	11.0331	10.9911	10.9269	10.8442	10.8426	10.8087	11.0303	11.0336	11.1269	10.3788	10.2934	10.3974	10.9961	10.964	11.0048	10.4622	10.4838
Sh3gl2	1418791_at	10.9633	11.0406	11.0731	10.8738	10.8407	10.9781	11.0061	11.0271	11.1054	10.4181	10.5132	10.5277	11.1546	11.1123	10.9875	9.96	9.99159
Pcp4	1460214_at	10.8564	10.673	11.0256	10.9471	10.9263	11.1118	10.8541	10.8692	10.9176	10.6713	10.6739	10.5125	10.7951	10.8541	10.9433	10.3909	10.5326
Hsbp1	1451162_at	10.7471	10.8604	11.0316	10.7916	10.7123	10.7889	10.8918	10.8917	10.9042	10.7133	10.6277	10.5965	10.9417	10.969	10.9875	10.4874	10.6071
Ly6h	1422625_at	10.7907	10.7685	11.002	10.779	10.9276	10.6874	11.0513	11.1013	11.0522	10.5391	10.3537	10.4474	10.9636	11.0791	10.8589	10.4906	10.5972
Mpc2	1423833_a_at	10.7327	10.8574	10.8528	10.7335	10.7317	10.7887	11.0006	10.8941	10.8949	10.7823	10.6561	10.5223	10.9612	10.9244	10.8327	10.607	10.656
Klhl2	1426978_at	10.9926	11.133	10.9734	10.6628	10.6493	10.702	10.9325	10.9545	10.8446	10.5344	10.4299	10.4497	10.9343	10.9622	10.7754	10.7041	10.7367
Rnf112	1418360_at	11.1445	11.0118	11.2425	10.5577	10.4296	10.5638	11.0812	11.1343	11.1793	10.4338	10.4477	10.5583	11.2671	11.2078	10.884	10.122	10.0505
Ank2	1434264_at	11.0115	11.0585	11.0583	10.7901	10.795	10.7818	10.7126	10.8444	10.7927	10.3599	10.3537	10.4711	11.1595	11.1056	10.5805	10.6383	10.7672
Rbfox1	1455358_at	11.3528	11.3865	11.2837	10.4828	10.3129	10.608	11.3122	11.3839	11.3819	9.94685	9.85799	9.98045	11.2054	11.3246	11.2823	9.93164	10.2312
Psmd11	1437080_s_at	10.6964	10.5933	10.5172	10.894	10.815	11.1122	10.4931	10.4895	10.4761	10.9755	11.1781	11.0061	10.5967	10.5439	10.7525	11.1001	11.0245
G3bp2	1423758_at	11.0032	10.9581	10.9299	10.7777	10.7145	10.6464	10.9704	10.8944	10.8905	10.5024	10.5171	10.4853	11.0395	10.92	11.0193	10.5165	10.4785
Celf1	1426407_at	10.9162	10.9786	10.8706	10.5057	10.4666	10.5201	10.816	10.8505	10.9331	10.6031	10.5353	10.5676	10.8197	10.8404	11.1289	10.9247	10.893
Rnf11	1452058_a_at	10.6924	10.6692	10.7542	10.8409	10.9599	10.9367	10.7596	10.757	10.7113	10.6783	10.5847	10.669	10.9926	10.9525	10.6943	10.7201	10.7859
Set	1426854_a_at	10.6735	10.6935	10.6784	10.5964	10.7099	10.8053	10.7278	10.6609	10.7466	10.8243	10.7788	10.7742	10.6524	10.6823	10.7777	11.1864	11.1693
Nme2	1448808_a_at	10.4546	10.5752	10.6447	10.6028	10.6894	10.7514	10.6523	10.6273	10.7084	10.9099	10.7983	10.6978	10.5907	10.7455	10.8628	11.4774	11.3349
Oxr1	1418501_a_at	10.8308	10.7846	10.8667	10.6268	10.7947	10.8022	10.7864	10.9871	10.9311	10.6361	10.5177	10.4317	10.9451	10.8992	10.8672	10.6397	10.6994
Grina	1417423_at	11.0317	11.0275	11.0976	10.6634	10.7128	10.6842	10.9875	11.0307	10.9702	10.4823	10.2624	10.4451	11.0409	11.1398	10.7177	10.3321	10.4188
Isca1	1423651_at	10.9019	10.8624	10.866	10.7892	10.7571	10.7546	10.8884	10.896	10.8637	10.5917	10.448	10.5909	10.9402	10.937	10.9446	10.4072	10.4996
Tkt	1439443_x_at	10.7805	10.5846	10.6983	10.7469	10.9183	10.7016	10.7391	10.6434	10.6068	10.7055	10.6191	10.7623	10.6831	10.6851	10.9113	11.0605	11.0647
Dnajb6	1448234_at	10.8087	10.805	10.8682	10.8563	10.7379	10.8511	10.7851	10.8102	10.7869	10.6702	10.6052	10.5677	10.8854	10.8559	10.8622	10.5418	10.5992
Acot7	1417094_at	10.7251	10.8086	10.8199	10.7915	10.78	10.78	10.78	10.801	10.794	10.596	10.672	10.5872	11.0006	10.9056	10.8558	10.5986	10.5697
Ndufb2	1448483_a_at	10.7955	10.7479	10.8741	10.7304	10.8952	10.8562	10.8942	10.7629	10.7655	10.6743	10.4385	10.441	10.8749	10.8454	10.7922	10.7126	10.7199
Egr3	1436329_at	10.7056	11.1032	11.0565	11.0473	11.078	11.1763	10.4497	10.4165	10.3746	11.1235	10.9832	10.6413	10.52	10.456	10.3412	10.7572	10.4733
Golga7	1415672_at	10.7183	10.7749	10.7599	10.8286	10.8488	10.751	10.7515	10.6914	10.7665	10.8153	10.6738	10.7308	10.6827	10.6602	10.542	10.8429	10.8339
Pcnp	1428314_at	10.6524	10.6819	10.6972	10.7292	10.9924	10.7696	10.6344	10.6758	10.7499	10.7884	10.83	10.6964	10.6239	10.6239	10.665	10.9531	10.8957
Aplp2	1423739_x_at	10.8166	10.7944	10.8156	10.7577	10.85	10.8015	10.7377	10.8303	10.7574	10.7428	10.5662	10.7053	10.7618	10.7121	10.6765	10.5598	10.7348
Vcp	1423030_at	10.7451	10.7012	10.6794	10.6664	10.7402	10.5712	10.6493	10.6667	10.6904	10.7998	10.6531	10.6689	10.8083	10.7555	10.7597	10.9968	11.0556
Ndufa5	1417285_a_at	10.8115	10.7401	10.793	10.5913	10.6727	10.726	10.8291	10.7901	10.7961	10.5369	10.5496	10.4549	10.769	10.785	11.0312	10.8508	10.8687
Napb	1423172_at	10.9405	10.844	10.935	10.7691	10.6943	10.8563	10.9578	10.9505	10.8989	10.4835	10.4039	10.4023	11.0119	11.079	10.6235	10.2888	10.4196
Sgk1	1416041_at	10.8534	10.1946	10.3218	11.457	11.7055	11.5269	10.5473	10.375	10.421	11.4026	11.1642	11.2668	9.23771	9.82544	10.217	10.9077	11.1328
Rbbp4	1434892_x_at	10.7254	10.7332	10.7613	10.6037	10.6314	10.5629	10.73	10.7504	10.7456	10.7352	10.5934	10.6644	10.6754	10.7692	10.9399	10.998	10.9098
Erdr1	1452406_x_at	10.3706	9.58723	10.7445	11.1503	10.6616	11.3773	10.7801	10.4816	10.9673	10.8507	10.9654	11.0986	10.7826	10.48	10.2431	10.9058	11.0516
Ube2e3	1448670_at	10.7431	10.6941	10.7606	10.6135	10.6684	10.7037	10.7717	10.6945	10.7278	10.7923	10.7566	10.602	10.8412	10.8429	10.7751	10.865	10.645
6330403A02Rik	1440534_at	11.1338	11.3645	11.2132	10.768	10.5886	10.6706	11.2292	11.2143	11.1899	10.1765	10.2391	10.2332	11.2221	11.2394	11.2895	9.21128	9.46302
Ndufc1	1448284_a_at	10.7618	10.7278	10.791	10.6894	10.7965	10.7722	10.9068	10.8355	10.7902	10.6648	10.4628	10.5642	10.7496	10.7594	10.8542	10.5842	10.7168
Vgf	1436094_at	10.2556	10.5291	10.431	10.9863	11.195	10.8395	10.2679	10.2036	10.3052	11.2431	11.222	11.1049	10.514	10.3919	9.89628	11.518	11.4871
Rnps1	1437851_x_at	10.6881	10.6565	10.6039	10.7708	10.668	10.7286	10.5916	10.6614	10.5824	10.8433	10.8387	10.7255	10.6506	10.5592	10.7085	10.9937	11.0683
Tcf4	1434148_at	10.9071	10.8952	10.6745	10.6102	10.511	10.4901	10.9595	11.0897	11.0273	10.4368	10.1925	10.2074	10.9107	10.9099	10.8187	10.8151	10.8551
Arf4	1423052_at	10.6016	10.6542	10.5826	10.9694	10.9062	10.862	10.5487	10.5111	10.4534	10.928	10.8809	10.7985	10.581	10.7209	10.5597	10.8468	10.8986
Dync1h1	1416648_at	10.9229	10.8562	10.7176	10.7021	10.7614	10.8873	10.5301	10.6797	10.6801	10.5393	10.5451	10.5334	10.8425	10.7803	10.5014	10.9014	10.8812
Prickle2	1428808_at	11.1155	11.0906	10.9572	10.6439	10.6493	10.6938	10.9481	10.9181	10.934	10.4239	10.3936	10.439	10.8056	10.8164	10.8051	10.2473	10.3695
Smim13	1433986_at	10.8218	10.8522	10.7666	10.7605	10.8647	10.8199	10.7836	10.812	10.8199	10.5007	10.6202	10.5113	10.9137	10.8419	10.6937	10.441	10.4199
Eif5	1415723_at	10.6114	10.6228	10.6968	10.73	10.6574	10.626	10.4812	10.5008	10.5757	10.744	10.8252	10.8569	10.5993	10.5764	10.6613	11.2403	11.1827
Slc4a10	1417672_at	10.968	10.674	10.8042	10.4041	10.9321	10.3375	10.9336	10.8708	10.7593	10.8	10.2522	10.548	10.7994	10.9141	10.8173	10.4332	10.8986
Brk1	1423188_a_at	10.7234	10.8467	10.8673	10.7245	10.6184	10.6865	10.7399	10.6758	10.6792	10.5824	10.5272	10.4988	10.7404	10.8182	10.8338	10.827	10.7358
Ncald	1417568_at	11.1295	10.9775	10.9907	10.5725	10.6945	10.813	10.9324	10.9836	10.9244	10.148	9.99014	10.0552	11.0007	11.0286	10.8134	10.4246	10.5896
Arl1	1447090_s_at	10.7287	10.7734	10.7587	10.6192	10.5747	10.6566	10.7202	10.6941	10.6712	10.6783	10.6614	10.685	10.6974	10.7572	10.8937	10.7016	10.7769
Ube2d2a	1416476_a_at	10.6111	10.6841	10.7011	10.7798	10.7011	10.661	10.6885	10.7093	10.6496	10.7785	10.691	10.5677	10.5066	10.6241	10.6175	11.0454	11.0168
Cct3	1416024_x_at	10.556	10.6195	10.6435	10.4911	10.5818	10.4845	10.6061	10.571	10.6162	10.8565	10.851	10.7702	10.6829	10.6951	10.7262	11.1735	11.1056
Ppp1r2	1448684_at	10.6095	10.6375	10.5829	10.8701	10.9442	10.9207	10.6105	10.5196	10.5758	10.9171	11.0079	10.9276	10.5005	10.4179	10.4468	10.7848	10.7398
Uqcrc1	1428782_a_at	10.7846	10.7594	10.801	10.6103	10.7516	10.5251	10.7524	10.7855	10.7886	10.5903	10.4234	10.6293	10.8757	10.8566	10.7385	10.5899	10.7503
Kcnk1	1448690_at	10.8672	10.9292	10.8144	10.5655	10.5243	10.5157	10.7083	10.5796	10.6068	11.0288	11.1757	10.9136	10.4141	10.5533	10.2886	10.7216	10.7768
Dynlt3	1459854_s_at	10.7997	10.7437	10.8694	10.6106	10.7341	10.6333	10.8936	10.781	10.6445	10.686	10.4143	10.3426	10.6065	10.8082	10.879	10.6627	10.8286
Tcp1	1448122_at	10.5751	10.632	10.6941	10.6422	10.6196	10.6714	10.5262	10.5007	10.6653	10.7724	10.9392	10.8276	10.6482	10.6435	10.6551	11.0307	10.8793
Usmg5	1448179_at	10.6978	10.7371	10.7822	10.6706	10.8221	10.7641	10.6561	10.6397	10.6426	10.6535	10.7433	10.6683	10.7297	10.7131	10.6649	10.6591	10.6612
Ctsd	1448118_a_at	10.6378	10.3576	10.4822	10.572	10.9235	10.4921	10.5972	10.4234	10.3616	11.0465	10.7782	10.9998	10.4849	10.6098	10.5095	11.2615	11.3063
Elmod1	1434083_a_at	11.1709	11.0201	11.0029	10.7025	10.5564	10.7128	11.1001	11.1146	11.0071	10.2089	10.0749	10.1213	11.1244	11.1503	10.8836	9.88358	10.0028
Pea15a	1416407_at	10.6217	10.7247	10.776	10.6881	10.6479	10.6612	10.84	10.7922	10.8062	10.5986	10.532	10.6407	11.0108	10.8851	10.8361	10.3915	10.3729
Sphkap	1454926_at	11.1747	11.1228	10.9581	10.4458	10.4462	10.4205	11.132	11.1118	11.0285	10.032	10.0262	10.0126	10.9289	10.9704	11.2124	10.3913	10.3914
Ahcyl2	1452703_at	11.0045	10.9328	10.8908	10.4716	10.8063	10.4483	10.9998	10.9088	10.8693	10.7777	10.0441	10.3753	10.5482	10.6917	10.8273	10.3126	10.877
Nbea	1452251_at	11.1293	11.0986	10.9068	10.4787	10.4482	10.5144	11.1191	11.1045	11.1278	10.1781	9.97729	9.98239	11.0311	11.1141	10.9998	10.109	10.3807
Tmem59l	1452825_at	11.0401	11.0377	11.0789	10.6475	10.6033	10.6195	11.152	11.1719	11.2038	10.2366	9.98652	10.0934	11.1376	11.1616	10.8577	9.66698	9.98866
Actr2	1452587_at	10.5323	10.8131	10.7443	10.5624	10.8927	10.2704	10.8648	10.9903	11.0674	10.3478	10.0498	10.0348	10.6417	10.8025	10.8927	11.0378	11.1146
Mpc1	1453651_a_at	10.7675	10.6175	10.8399	10.6783	10.6203	10.6175	10.783	10.7186	10.6004	10.7657	10.4549	10.5361	10.8053	10.8249	10.8186	10.5025	10.6921
Purb	1419642_at	10.5246	10.6204	10.551	10.7102	10.8618	10.5672	10.703	10.7102	10.8303	10.6391	10.486	10.482	10.5558	10.509	11.0413	10.8781	10.9135
Atxn7l3b	1428128_at	10.6662	10.7488	10.762	10.8733	10.6862	10.7835	10.5983	10.5673	10.7328	10.7036	10.7196	10.6871	10.74	10.6556	10.741	10.4852	10.3194
Nrsn1	1418588_at	10.6073	10.5824	10.5777	10.6527	10.5629	10.6556	10.5409	10.6101	10.4157	10.9542	11.0826	10.9254	10.6364	10.5733	10.416	10.9758	10.6874
Ppm1e	1434990_at	10.9487	10.95	10.8321	10.5873	10.6059	10.4482	10.7912	10.8579	10.8291	10.2583	10.419	10.2894	10.7723	10.7749	10.8902	10.4881	10.6588
Arhgdia	1451168_a_at	10.5297	10.6297	10.6006	10.7105	10.6607	10.7083	10.497	10.5648	10.4486	10.8275	10.7601	10.7941	10.7932	10.7192	10.2502	11.0101	10.8779
Abi2	1433985_at	10.912	10.9395	10.8727	10.5007	10.5046	10.5376	10.9331	10.8014	10.7816	10.4976	10.4355	10.3658	10.8556	10.8745	10.6645	10.3794	10.5243
Anapc5	1433822_x_at	10.6389	10.6204	10.638	10.7025	10.6924	10.6707	10.6518	10.7013	10.574	10.6119	10.5629	10.496	10.6303	10.6878	10.8342	10.8573	10.7934
Ank	1450627_at	10.9226	10.8386	10.788	10.6311	10.5084	10.6451	10.8217	10.8983	10.8494	10.3487	10.2956	10.452	11.0001	10.9051	10.7028	10.305	10.4254
Psd3	1418749_at	10.8364	10.9393	10.8769	10.753	10.7362	10.6523	10.753	10.8121	10.8607	10.4327	10.3466	10.3542	10.8634	10.7575	10.8519	10.231	10.2442
Txnl1	1436947_a_at	10.435	10.3837	10.3039	10.9974	10.9945	10.9657	10.3726	10.4238	10.2483	11.0052	11.1531	10.9266	10.4238	10.3657	10.4012	10.8804	10.9834
Wsb2	1421847_at	10.7822	10.8189	10.7463	10.5539	10.5731	10.6806	10.693	10.6883	10.732	10.5133	10.4607	10.4608	10.8634	10.8453	10.7199	10.5486	10.5776
Nefm	1422520_at	10.5496	10.8538	10.6991	10.8378	10.7816	10.8227	10.4505	10.4477	10.5775	10.6924	10.6838	10.6176	10.6354	10.5362	10.2313	10.9884	10.8308
Bmpr2	1434310_at	10.8046	10.8294	10.6944	10.5315	10.5806	10.4553	10.6861	10.6909	10.6528	10.6021	10.588	10.5951	10.6926	10.6517	10.682	10.7046	10.7834
Foxg1	1418357_at	10.6139	10.6274	10.5355	10.8471	10.5824	10.7342	10.6779	10.6719	10.7598	10.6581	10.5919	10.4159	10.7668	10.7906	10.6357	10.6581	10.6465
Olig1	1416149_at	10.6159	10.7452	10.8216	10.8413	10.8269	10.5818	10.669	10.623	10.787	10.4933	10.4646	10.5787	10.7158	10.658	10.681	10.6071	10.48
Csde1	1427396_a_at	10.5288	10.5601	10.7067	10.8272	10.8497	10.7363	10.4883	10.5098	10.5794	10.8146	10.7822	10.8948	10.5206	10.5433	10.4526	10.6141	10.7543
C78339	1433475_a_at	10.6365	10.6937	10.6947	10.6506	10.6067	10.5851	10.622	10.5501	10.6893	10.6805	10.6993	10.5082	10.643	10.608	10.6674	10.8887	10.7224
Nono	1448103_s_at	10.6533	10.7113	10.7075	10.6204	10.5507	10.5562	10.6124	10.5627	10.6482	10.6979	10.7839	10.6848	10.6836	10.7295	10.5943	10.6817	10.6678
Pfkm	1416780_at	10.7704	10.6918	10.7445	10.6509	10.6842	10.7688	10.6689	10.7497	10.8128	10.3906	10.2852	10.4542	10.8792	10.8238	10.764	10.4678	10.5303
Cnih2	1417524_at	10.9333	11.066	10.9771	10.7642	10.6533	10.7726	10.9543	10.8984	10.8864	10.3158	10.2882	10.227	11.0868	10.9868	10.6818	9.7423	9.82587
Ndufa10	1448934_at	10.555	10.6286	10.6358	10.6397	10.5796	10.6355	10.6643	10.7346	10.7692	10.541	10.4906	10.4461	10.796	10.7458	10.8429	10.6197	10.6934
Psma6	1437144_x_at	10.6706	10.6094	10.5889	10.3887	10.5146	10.4279	10.6157	10.5551	10.5831	10.7298	10.803	10.5783	10.4998	10.5842	10.7446	11.1203	10.9963
Hnrnpu	1423050_s_at	10.6247	10.7551	10.6247	10.6117	10.8005	10.5603	10.6216	10.5912	10.5863	10.5451	10.5067	10.3747	10.6634	10.6375	10.7792	10.8205	10.9068
Nt5dc3	1443558_s_at	10.5636	10.8286	10.7026	10.685	10.6349	10.5762	10.4179	10.4956	10.6241	10.7796	10.929	10.7251	10.416	10.4443	10.638	10.8262	10.7101
Eif3i	1416233_at	10.4587	10.5601	10.5612	10.5176	10.5543	10.5636	10.534	10.5165	10.5589	10.6826	10.7782	10.7552	10.5981	10.6273	10.7115	11.0704	10.9128
Atp6v0b	1416769_s_at	10.5939	10.5938	10.7247	10.5805	10.7196	10.6607	10.7089	10.627	10.645	10.645	10.4607	10.5464	10.688	10.7094	10.6297	10.5608	10.666
Gabrb2	1429685_at	10.7346	10.5885	10.5679	10.6877	10.5703	10.9704	10.6471	10.7406	10.7129	10.5412	10.636	10.4747	10.8412	10.6947	10.6179	10.3255	10.3851
Vdac3	1416175_a_at	10.7103	10.6756	10.7205	10.4235	10.4833	10.4907	10.7223	10.7079	10.768	10.5011	10.2927	10.3739	10.7139	10.7928	10.9568	10.687	10.6959
Ctsl	1451310_a_at	10.4292	10.3401	10.3566	10.7469	10.8409	10.5592	10.405	10.2263	10.2129	11.2527	10.9239	11.0991	10.2199	10.3356	10.3442	11.1851	11.2091
Ncl	1415771_at	10.5043	10.5199	10.4487	10.6036	10.6205	10.5448	10.4712	10.5017	10.6185	10.7787	10.6558	10.7228	10.3537	10.5162	10.5833	11.0915	11.151
6330403K07Rik	1426766_at	10.7986	10.7224	10.8723	10.6703	10.681	10.7936	10.7508	10.878	10.8632	10.2434	10.0882	10.2407	10.9686	10.9267	10.7922	10.154	10.2333
Sort1	1423362_at	10.9384	10.9819	10.9154	10.5864	10.5999	10.6952	10.8606	10.8805	10.9328	10.2195	10.1043	10.1778	11.0142	11.0049	10.8209	9.95711	9.98369
Sptbn2	1452269_at	10.939	11.0013	10.877	10.4155	10.5157	10.4396	10.8167	10.8154	10.7865	10.3189	10.374	10.3188	10.9452	10.9242	10.6373	10.2899	10.2458
Selk	1447909_s_at	10.4423	10.4971	10.4929	10.809	10.8086	10.8056	10.4226	10.3395	10.4184	10.8523	10.887	10.8667	10.5379	10.4672	10.4708	10.6822	10.8078
Stt3b	1426342_at	10.5203	10.5888	10.5651	10.5182	10.6125	10.3637	10.5047	10.5596	10.5817	10.7526	10.6776	10.7125	10.6988	10.5317	10.6604	10.8612	10.8607
Nfkbia	1420088_at	10.7818	10.3287	10.6428	10.9685	11.1083	11.1497	10.3437	10.3546	10.293	10.9907	10.7911	11.051	9.87618	10.0676	10.3691	10.6649	10.7681
Pgam1	1426554_a_at	10.6185	10.6185	10.6887	10.6329	10.644	10.6487	10.7488	10.7109	10.6492	10.5503	10.4206	10.4263	10.6649	10.6944	10.693	10.4827	10.6177
Sumo3	1422457_s_at	10.6487	10.6142	10.6768	10.5958	10.632	10.5481	10.5911	10.5211	10.6028	10.7161	10.5314	10.7082	10.5343	10.6237	10.5429	10.7011	10.6536
Tomm70a	1426675_at	10.816	10.8205	10.7952	10.3248	10.3597	10.3293	10.789	10.8077	10.7889	10.4689	10.15	10.1598	10.6918	10.806	10.9052	10.624	10.7972
Fkbp3	1416858_a_at	10.6356	10.6403	10.7388	10.327	10.5252	10.6722	10.8378	10.8237	10.7883	10.5307	10.3504	10.1241	10.6452	10.7413	10.7681	10.5689	10.703
Dmxl2	1428749_at	10.7949	10.8432	10.7145	10.4598	10.5243	10.4841	10.81	10.8181	10.723	10.3747	10.2175	10.2904	10.7665	10.7592	10.7462	10.4633	10.6022
Ddx39b	1437984_x_at	10.4506	10.5988	10.6345	10.4505	10.525	10.3923	10.4755	10.4802	10.5796	10.7339	10.6864	10.7467	10.5194	10.5664	10.4269	11.1568	10.9489
Prdx6	1423223_a_at	10.6899	10.6084	10.6775	10.7002	10.6087	10.6418	10.6189	10.6583	10.6376	10.5656	10.3422	10.5962	10.6453	10.653	10.6331	10.5486	10.5392
Kcnab2	1416956_at	11.0193	11.1193	11.0039	10.6055	10.465	10.6043	10.9358	10.9841	10.9751	10.2012	10.0671	10.1315	11.0191	11.054	10.7918	9.57514	9.79751
Eif3c	1456374_x_at	10.4384	10.4985	10.3968	10.5168	10.5537	10.3185	10.4348	10.4452	10.4794	10.7576	10.8413	10.821	10.3778	10.3321	10.8284	11.167	11.1278
Ly6a	1417185_at	10.3426	10.4942	9.78038	11.1882	11.0424	11.0837	10.06	10.1063	10.1664	11.3225	11.3026	11.2035	9.63064	9.77975	9.77889	11.565	11.4631
Rab5a	1416426_at	10.7092	10.677	10.7002	10.5006	10.5463	10.5592	10.6121	10.6691	10.5674	10.6495	10.5742	10.5626	10.562	10.6121	10.6004	10.5851	10.6162
Grcc10	1416522_a_at	10.7032	10.6307	10.7253	10.7295	10.7921	10.731	10.7961	10.6707	10.5969	10.541	10.3177	10.405	10.7628	10.7676	10.8091	10.1055	10.1936
Prdx5	1416381_a_at	10.7175	10.6307	10.6406	10.4726	10.6391	10.6379	10.7581	10.7201	10.7742	10.5943	10.3736	10.4515	10.7042	10.7351	10.5976	10.3371	10.4823
Atpif1	1448770_a_at	10.6448	10.6494	10.7407	10.6488	10.6108	10.7194	10.7011	10.6721	10.6449	10.4432	10.3874	10.2269	10.6468	10.7751	10.6802	10.5298	10.5356
Arpc5	1448129_at	10.5874	10.7105	10.7114	10.6296	10.5972	10.5989	10.649	10.5502	10.5405	10.6028	10.7239	10.4888	10.5281	10.5806	10.7853	10.5344	10.3881
Arl8b	1428138_s_at	10.6004	10.6651	10.5899	10.5766	10.5115	10.5886	10.5611	10.623	10.5727	10.5861	10.6148	10.6203	10.5912	10.6291	10.7116	10.6009	10.5201
Hmgn3	1434875_a_at	10.8114	10.7022	10.6565	10.3229	10.3423	10.197	10.8143	10.8036	10.653	10.5659	10.2808	10.4059	10.5937	10.604	10.7755	10.7209	10.9081
Minos1	1455126_x_at	10.5038	10.5539	10.4614	10.5316	10.6648	10.6145	10.5453	10.4043	10.4614	10.6401	10.7669	10.6369	10.5468	10.4453	10.56	10.9437	10.856
Wnk1	1433676_at	10.6146	10.646	10.562	10.6317	10.8031	10.6421	10.4997	10.488	10.4781	10.5166	10.4487	10.5793	10.5283	10.4478	10.3906	10.967	10.8818
Pabpn1	1422849_a_at	10.1741	10.2543	10.347	10.6597	10.7504	11.0313	10.3643	10.3864	10.5749	10.6627	10.8832	10.5351	10.3555	10.5369	10.668	11.0437	10.8906
Clcn3	1438366_x_at	10.4986	10.4839	10.5243	11.1226	10.9927	11.2966	10.3688	10.3844	10.2416	10.6371	10.7363	10.5988	10.3426	10.4294	10.5904	10.3472	10.5141
Psmd2	1415831_at	10.5511	10.543	10.5196	10.4899	10.5759	10.5012	10.4986	10.4936	10.5435	10.6866	10.6882	10.6525	10.6239	10.5899	10.5466	10.7975	10.7702
Cstb	1422506_a_at	10.2509	10.2623	10.2719	10.9245	10.8581	10.9245	10.1104	10.0698	10.0044	11.1941	11.1701	11.2581	10.0672	10.0127	10.2498	11.1636	11.2694
Spock2	1435026_at	11.0036	10.9216	10.9201	10.5922	10.7099	10.8126	10.6489	10.6916	10.6403	10.1218	10.2189	10.2217	11.2408	11.0774	10.0338	10.1029	10.0955
Mapre1	1450740_a_at	10.4751	10.4288	10.3245	10.9182	10.9072	10.9724	10.3329	10.1858	10.2485	10.9327	11.019	10.9616	10.38	10.3369	10.2902	10.6801	10.6231
Vti1b	1449003_a_at	10.4077	10.5785	10.5497	10.5354	10.5721	10.5769	10.6261	10.5624	10.6543	10.475	10.4226	10.3826	10.6074	10.6319	10.8873	10.8153	10.7037
Ndufa2	1417368_s_at	10.5165	10.5449	10.4874	10.5467	10.6147	10.6456	10.5972	10.4574	10.4817	10.663	10.5625	10.4659	10.5401	10.5728	10.6773	10.8437	10.7651
Nudt3	1451575_a_at	10.6399	10.6756	10.7243	10.6056	10.6022	10.6244	10.5535	10.6309	10.605	10.3307	10.3625	10.3314	10.7495	10.7271	10.4271	10.7409	10.6242
Jund	1449117_at	10.2537	10.422	10.3709	11.2804	11.3134	11.5233	10.1324	10.0618	10.1077	10.9152	11.0592	11.1063	10.3671	10.2858	9.89451	10.5937	10.266
Copa	1415706_at	10.5951	10.5784	10.6149	10.4392	10.533	10.4207	10.5635	10.5495	10.5565	10.6379	10.5824	10.5963	10.6295	10.6101	10.5144	10.7259	10.7967
Hexb	1437874_s_at	10.2457	10.3384	10.3048	10.5323	10.4873	10.4796	10.5286	10.4181	10.4006	10.5574	10.4759	10.4569	10.6203	10.5168	10.9518	11.3236	11.3006
Sst	1417954_at	10.5098	10.4481	10.5454	10.7733	10.8753	10.3898	10.5074	10.4909	10.4559	10.805	11.0672	10.9872	10.6038	10.5748	10.4257	10.1846	10.2906
Btbd1	1455286_at	10.5602	10.635	10.5484	10.4384	10.5718	10.3655	10.5924	10.6201	10.6956	10.4971	10.3801	10.4694	10.548	10.5526	10.8676	10.8348	10.7527
Tubb4b	1423642_at	10.6566	10.5831	10.8355	10.4623	10.5939	10.4293	10.5939	10.545	10.5274	10.5966	10.3349	10.5751	10.7951	10.792	10.4334	10.5491	10.5873
Gabarapl2	1423187_at	10.5603	10.5338	10.6709	10.585	10.5917	10.5409	10.6239	10.6314	10.5917	10.527	10.4926	10.6109	10.6765	10.6738	10.7627	10.3274	10.4817
Ndufb6	1434057_at	10.6175	10.5283	10.6495	10.5116	10.5921	10.5312	10.6695	10.5195	10.5288	10.4768	10.4484	10.5387	10.7056	10.6505	10.6569	10.5346	10.6744
Ndufv3	1424628_a_at	10.6955	10.5193	10.7142	10.445	10.7072	10.631	10.742	10.6287	10.5988	10.5858	10.4187	10.4701	10.6377	10.6602	10.6228	10.2678	10.4706
Glud1	1448253_at	10.6295	10.6825	10.6864	10.6708	10.6498	10.6684	10.6137	10.6306	10.7145	10.429	10.5419	10.4887	10.5979	10.5829	10.6193	10.3632	10.2383
Dos	1438370_x_at	10.5192	10.5696	10.5374	10.6381	10.8191	10.7456	10.5573	10.5671	10.6305	10.4558	10.4679	10.4565	10.6153	10.658	10.3149	10.5671	10.6429
Slc22a17	1448209_a_at	10.8446	10.5986	10.76	10.595	10.8515	10.5143	10.8252	10.7234	10.6699	10.5837	10.1159	10.4502	10.8098	10.8666	10.4774	9.82231	10.2464
Hopx	1428662_a_at	10.6693	10.5988	10.8125	10.7206	10.8686	10.8527	10.6686	10.5681	10.5046	10.6174	10.5942	10.4744	10.8798	10.8068	10.6138	9.75755	9.72324
Id2	1435176_a_at	9.84229	10.1851	10.0594	10.6579	10.4481	10.3336	10.2768	10.2192	10.2065	11.3826	11.3394	11.152	10.0691	10.1651	10.3671	11.5905	11.4356
Rap1a	1424139_at	10.571	10.5372	10.536	10.5263	10.5484	10.5331	10.5511	10.5338	10.5241	10.6237	10.5677	10.4785	10.6297	10.6327	10.8048	10.5142	10.6012
Ndufb7	1416417_a_at	10.5139	10.5287	10.5719	10.5082	10.6212	10.5218	10.5776	10.5023	10.5296	10.5718	10.4408	10.4305	10.5253	10.5718	10.71	10.7857	10.7998
Map2k1	1416351_at	10.8212	10.819	10.8028	10.4979	10.4191	10.5842	10.8362	10.8583	10.8042	10.2399	10.1764	10.2731	10.8946	10.8893	10.841	9.85749	10.0932
Xbp1	1437223_s_at	10.2724	10.3253	10.263	10.5853	10.7465	10.4737	10.4169	10.3588	10.3319	11.0337	10.7468	10.6349	10.5715	10.418	10.368	11.0935	11.0599
Lamtor1	1417463_a_at	10.5296	10.5529	10.5382	10.5115	10.4449	10.4901	10.6969	10.5736	10.6059	10.4666	10.357	10.4121	10.5809	10.6559	10.6464	10.8969	10.7183
Fam168a	1434375_at	10.7696	10.613	10.5386	10.6403	10.5621	10.8857	10.4754	10.5283	10.4265	10.4725	10.565	10.4807	10.7286	10.6354	10.6172	10.3623	10.3753
Wbp5	1451230_a_at	10.2999	10.3983	10.4381	10.9292	10.9883	11.0428	10.3226	10.2566	10.3043	10.6382	10.7018	10.5079	10.4038	10.3393	10.5114	10.7741	10.7868
Cx3cl1	1415803_at	10.5824	10.6835	10.6657	10.5251	10.5965	10.3694	10.6472	10.7159	10.6713	10.5651	10.4666	10.4371	10.6625	10.6334	10.446	10.4714	10.4817
Hsp90b1	1415889_a_at	10.3955	10.3991	10.6033	10.4337	10.6412	10.2618	10.5341	10.5016	10.4265	11.0116	10.6676	10.4993	10.5838	10.584	10.2274	10.8288	10.9849
Atp2b3	1445679_at	11.0867	10.6997	10.8217	10.3718	11.0165	10.2634	11.1053	10.8906	10.697	10.7721	9.98145	10.3835	10.7546	10.9084	10.6798	9.06824	10.0722
Arhgef4	1435033_at	11.0642	11.0109	10.9966	10.3423	10.3255	10.5728	11.0659	11.0667	11.0587	9.82305	9.78199	9.95745	11.0651	11.1046	11.0721	9.51815	9.74086
Pdha1	1418560_at	10.7258	10.6333	10.6115	10.4893	10.5827	10.5257	10.6582	10.6379	10.6699	10.4887	10.4024	10.5058	10.6339	10.638	10.5917	10.2822	10.4716
Ppp1ca	1460165_at	10.4859	10.5317	10.5964	10.4155	10.4215	10.3545	10.6032	10.6308	10.6249	10.5153	10.3917	10.5117	10.6661	10.6275	10.8195	10.6268	10.6958
Strn4	1426209_at	10.8325	10.734	10.7729	10.4028	10.287	10.5253	10.7754	10.8374	10.7772	10.1895	10.0459	10.2676	10.8574	10.8382	10.7945	10.2388	10.3302
Ap3s1	1422593_at	10.4055	10.4958	10.6643	10.6165	10.6159	10.692	10.5402	10.4998	10.4877	10.6016	10.5858	10.4809	10.6379	10.6523	10.5994	10.4959	10.422
Ndufa7	1450818_a_at	10.5106	10.4918	10.5909	10.476	10.6303	10.4891	10.6454	10.5317	10.5001	10.5615	10.414	10.4806	10.648	10.6456	10.6557	10.5434	10.5673
Arhgap39	1447521_x_at	11.0315	11.0729	10.9626	10.326	10.1845	10.3945	10.8642	10.8672	10.8395	10.1128	10.0796	10.2605	10.8384	10.7552	10.7078	9.97952	10.103
Timm8b	1431665_a_at	10.3587	10.5143	10.5468	10.5059	10.49	10.6066	10.5377	10.4475	10.4961	10.5991	10.6949	10.6068	10.5369	10.5182	10.6614	10.6636	10.5946
Slc3a2	1425364_a_at	10.1687	10.3409	10.1116	10.8803	10.994	10.8756	10.1195	10.1555	10.2196	11.105	11.0507	11.0531	10.0566	10.1801	10.1431	11.0141	10.8988
Sh3bgrl3	1416528_at	10.524	10.7618	10.7371	10.2811	10.1681	10.3606	10.7653	10.7241	10.7926	10.4868	10.283	10.4454	10.7437	10.7657	10.633	10.4483	10.4315
Odc1	1438761_a_at	9.71827	9.71618	9.75764	11.1072	11.2187	11.0911	9.67048	9.57565	9.68494	11.624	11.7138	11.6078	9.53653	9.62965	9.99464	11.9441	11.7322
Rgs7bp	1437559_at	10.3898	10.4088	10.3549	10.9543	10.7788	11.065	10.4778	10.5132	10.5694	10.376	10.4819	10.2275	10.6508	10.6803	10.7269	10.2966	10.3375
Sulf2	1447602_x_at	10.481	10.6236	10.5612	10.4465	10.4773	10.3089	10.4893	10.507	10.584	10.3882	10.5437	10.714	10.4892	10.4387	10.5419	10.8729	10.8098
Camta2	1426901_s_at	11.0346	10.8857	10.8077	10.4818	10.4619	10.6458	10.8452	10.8367	10.7269	10.0495	10.0719	10.2428	10.9218	10.9258	10.5271	9.78131	10.0223
BC031181	1415752_at	10.5846	10.5142	10.4724	10.5348	10.5765	10.5073	10.5676	10.5344	10.4959	10.5967	10.576	10.5477	10.5413	10.5437	10.6158	10.5129	10.5434
Pld3	1416013_at	10.5738	10.5326	10.6911	10.5094	10.5738	10.5738	10.6749	10.7539	10.6841	10.372	10.236	10.3543	10.7683	10.8105	10.5738	10.2354	10.3394
Api5	1437593_x_at	10.4704	10.5128	10.5103	10.4912	10.4839	10.4495	10.5262	10.4417	10.4435	10.5957	10.5848	10.3175	10.5366	10.5935	10.5573	10.9286	10.8065
Kifc2	1421312_a_at	10.7861	10.7195	10.7212	10.5568	10.6513	10.7997	10.7022	10.768	10.7145	10.3811	10.3325	10.2979	10.8728	10.8478	10.2787	9.84563	9.96465
Sept8	1456885_at	10.7394	10.738	10.7213	10.5688	10.5837	10.6805	10.7389	10.7913	10.8034	10.1067	10.1388	10.1287	10.9521	10.8047	10.7259	10.0063	9.95106
Celf4	1452240_at	10.5909	10.6736	10.677	10.3722	10.4567	10.4703	10.7022	10.7242	10.7997	10.3633	10.2649	10.3159	10.7884	10.8257	10.6506	10.2707	10.2065
Rrp1	1427720_a_at	10.414	10.4459	10.496	10.539	10.528	10.5687	10.364	10.407	10.3594	10.6396	10.8501	10.7514	10.4492	10.5275	10.3386	10.7532	10.6981
Nfix	1436363_a_at	10.5844	10.7112	10.6682	10.4472	10.5843	10.7584	10.6746	10.6344	10.72	10.3138	10.0716	10.2213	10.608	10.698	10.9978	10.2296	10.1964
Psd	1435780_at	10.8578	10.8629	10.8075	10.5969	10.562	10.6567	10.7735	10.7349	10.7106	10.2438	9.95247	10.201	10.9584	10.8841	10.4238	9.91973	9.95166
Dnajc8	1452683_at	10.5958	10.633	10.5546	10.5209	10.4216	10.4396	10.4677	10.6053	10.5235	10.461	10.5295	10.5162	10.4908	10.5132	10.6058	10.614	10.5708
Ube2e1	1416943_at	10.5759	10.5617	10.6707	10.3707	10.3553	10.4419	10.6607	10.6771	10.5512	10.5545	10.4045	10.3201	10.4896	10.5823	10.6521	10.5563	10.637
Vps35	1415783_at	10.537	10.6274	10.5808	10.4159	10.4474	10.4523	10.6165	10.5351	10.5289	10.5317	10.4473	10.4604	10.5691	10.5146	10.6591	10.523	10.5852
Camkv	1423802_at	10.891	10.8254	10.837	10.6263	10.5452	10.6692	10.8546	10.8531	10.8362	10.1002	10.1946	10.1386	10.9629	10.9478	10.6263	9.48705	9.63388
Pink1	1451148_at	10.6872	10.6314	10.6964	10.672	10.6147	10.8405	10.5928	10.5704	10.6062	10.357	10.2475	10.2671	10.7276	10.7869	10.3935	10.1205	10.1939
Ptk2b	1434653_at	10.9195	11.1206	10.8647	10.3062	10.3153	10.5299	10.9474	10.9347	10.9663	9.79103	9.83383	9.83837	11.0232	11.005	10.8337	9.76263	9.99992
Kifap3	1451783_a_at	10.7532	10.7659	10.7739	10.4515	10.481	10.5164	10.7171	10.8074	10.7864	10.2106	10.16	10.1623	10.7599	10.772	10.7232	10.0089	10.1382
Fez1	1454674_at	10.5682	10.6752	10.6891	10.4804	10.5055	10.5151	10.5907	10.5961	10.6367	10.1041	10.1417	10.2134	10.8634	10.8351	10.7056	10.4639	10.3915
Ngfrap1	1428842_a_at	10.531	10.5492	10.6629	10.5752	10.5487	10.5825	10.4929	10.4811	10.4645	10.439	10.3941	10.4594	10.4821	10.6239	10.5709	10.5492	10.5546
Akap11	1434764_at	10.9184	10.9402	10.8594	10.1883	10.1462	10.0256	10.8582	10.8702	10.7747	10.1161	9.85542	10.1962	10.8382	10.8561	10.8618	10.1767	10.4287
Psmb5	1415676_a_at	10.4906	10.6065	10.6405	10.3348	10.3788	10.2774	10.6239	10.5635	10.5939	10.4402	10.3316	10.5211	10.6316	10.6414	10.7188	10.5492	10.535
Kras	1434000_at	10.4482	10.4437	10.4	10.7168	10.6992	10.6853	10.4286	10.4242	10.4358	10.5849	10.708	10.6346	10.4368	10.4483	10.2121	10.6185	10.5428
Srsf3	1416150_a_at	10.3904	10.5303	10.6012	10.6561	10.5661	10.5365	10.1936	10.2163	10.3478	10.7709	10.7887	10.6175	10.3284	10.2615	10.445	10.8108	10.7566
Slc24a2	1429225_at	11.0752	11.1026	10.9578	10.4928	10.4941	10.668	10.8787	10.8754	10.9731	9.7331	9.66775	9.76921	10.8963	10.923	10.8451	9.65636	9.79215
Zfp622	1438000_x_at	10.461	10.4439	10.378	10.5747	10.6753	10.5869	10.327	10.3522	10.3694	10.5818	10.7128	10.6641	10.2503	10.3	10.4791	10.8542	10.7697
Eif1b	1428272_at	10.4547	10.5037	10.363	10.5838	10.493	10.7933	10.5472	10.5249	10.5664	10.4293	10.2762	10.2726	10.5727	10.5457	10.5138	10.5605	10.641
Prdx2	1418506_a_at	10.5431	10.4972	10.6093	10.5221	10.4674	10.4543	10.6388	10.5499	10.5771	10.5292	10.3337	10.3874	10.5987	10.6058	10.5866	10.2791	10.4423
Trim44	1421870_at	10.6063	10.6112	10.5544	10.4887	10.4059	10.4038	10.5439	10.5707	10.6178	10.3685	10.3255	10.3468	10.6135	10.5323	10.5886	10.5282	10.5137
Psmc5	1415740_at	10.5386	10.4746	10.5672	10.4557	10.4793	10.4925	10.446	10.4642	10.4339	10.4875	10.4718	10.4922	10.5357	10.5109	10.5557	10.601	10.5944
Ociad1	1449889_a_at	10.4885	10.4639	10.5537	10.4181	10.4581	10.6005	10.5264	10.5197	10.5863	10.3826	10.3562	10.2409	10.621	10.624	10.8913	10.3995	10.4509
Uqcr10	1424364_a_at	10.5524	10.5129	10.6406	10.4311	10.6062	10.546	10.5437	10.4615	10.4747	10.4912	10.2781	10.2885	10.6228	10.6087	10.5437	10.5197	10.4466
Rgs4	1416286_at	9.74828	10.2214	9.94714	11.0165	11.2385	10.9746	9.91575	9.86168	9.99636	11.1076	11.2863	11.0757	10.088	10.0325	10.1322	10.9373	10.9856
Ube2v1	1444523_s_at	10.5377	10.5049	10.5377	10.4017	10.4999	10.4719	10.5247	10.521	10.5833	10.4813	10.5404	10.411	10.5768	10.5879	10.4302	10.4726	10.4561
Sdhb	1418005_at	10.5174	10.5589	10.6557	10.3533	10.4065	10.3263	10.5337	10.4919	10.5376	10.372	10.2496	10.3372	10.6349	10.6317	10.7381	10.5494	10.635
Prkacb	1420611_at	10.3841	10.3553	10.4113	10.4969	10.5	10.4639	10.2223	10.4298	10.4839	10.5323	10.5491	10.4864	10.5894	10.5439	10.4616	10.8799	10.737
Camk2b	1448676_at	10.9631	10.9194	10.8533	10.3422	10.2734	10.538	10.8394	10.8708	10.8747	9.83247	9.83851	9.87706	10.8736	11.022	10.6487	9.8073	10.148
Cadps	1448955_s_at	10.7389	10.7395	10.7792	10.3576	10.3974	10.4631	10.7788	10.8573	10.7725	10.0653	9.90817	10.0663	10.8214	10.7884	10.7396	9.98306	10.2445
Pls3	1423725_at	10.5552	10.5008	10.519	10.3871	10.3618	10.3874	10.7157	10.6174	10.5031	10.3499	10.2463	10.0647	10.5079	10.6205	10.6831	10.6301	10.8141
Tmem30a	1416447_at	10.6892	10.5572	10.7372	10.4773	10.2743	10.444	10.7492	10.8253	10.6718	10.3523	10.0913	10.1058	10.7224	10.8284	10.8345	9.82745	10.2598
Cabp7	1436141_at	10.8619	10.8784	10.7543	10.4035	10.3151	10.5468	10.6447	10.7204	10.8037	10.3158	10.2648	10.3313	10.7316	10.7269	10.6173	9.51495	10.0092
BC005537	1450877_at	10.4992	10.4475	10.5169	10.6058	10.595	10.4681	10.4144	10.3778	10.2819	10.5771	10.6371	10.6401	10.3853	10.3832	10.34	10.5353	10.733
Rprd1a	1454964_at	10.6073	10.6675	10.4897	10.4099	10.4237	10.4311	10.5263	10.5588	10.5436	10.3345	10.3067	10.3137	10.6605	10.563	10.6941	10.4233	10.4746
Ldha	1419737_a_at	10.4011	10.4503	10.4376	10.4806	10.5419	10.5567	10.4263	10.3933	10.436	10.5356	10.4266	10.4148	10.5421	10.5528	10.5543	10.6184	10.6412
Ntrk2	1420838_at	10.1778	10.1683	10.198	11.0764	11.0872	10.9479	10.1418	10.1514	10.0843	10.9409	11.0727	10.9925	10.0716	10.0532	10.0099	10.6579	10.4719
Tprgl	1451172_at	10.6649	10.6888	10.6986	10.532	10.457	10.5429	10.7411	10.7198	10.651	10.1991	10.1214	10.1731	10.603	10.6479	10.7009	10.1694	9.977
Npm1	1415839_a_at	10.4463	10.3642	10.3745	10.2406	10.3658	10.4023	10.4611	10.3932	10.3638	10.7565	10.6866	10.5015	10.2677	10.3353	10.505	10.8704	10.9411
Psmc2	1426611_at	10.4407	10.472	10.5053	10.3213	10.3308	10.3051	10.3489	10.3842	10.4451	10.4947	10.528	10.6155	10.3983	10.4089	10.6136	10.8471	10.8155
Ctbp1	1415702_a_at	10.5916	10.5469	10.5907	10.3423	10.4238	10.4974	10.5277	10.4865	10.5373	10.4704	10.3981	10.4717	10.5509	10.5957	10.2381	10.4974	10.4619
Emc7	1417344_at	10.4411	10.4288	10.5381	10.3923	10.5057	10.4856	10.4101	10.3864	10.3652	10.6054	10.5825	10.5298	10.3876	10.4078	10.4674	10.6178	10.6338
Gls	1434657_at	10.652	10.5938	10.5066	10.4502	10.5324	10.4561	10.5766	10.6551	10.6224	10.1658	10.1568	10.2016	10.761	10.6571	10.7862	10.1648	10.2128
Ndrg3	1417663_a_at	10.8187	10.7402	10.7567	10.4145	10.3886	10.4872	10.8406	10.9038	10.7981	10.0376	10.0065	9.90444	10.7817	10.8306	10.8113	9.72203	9.90642
Gpr37l1	1424146_at	10.5284	10.5485	10.5778	10.52	10.4769	10.6552	10.3819	10.3929	10.4418	10.3649	10.3915	10.5548	10.7201	10.5707	10.4691	10.2931	10.2536
Prkca	1437393_at	10.7909	10.864	10.7308	10.5506	10.4868	10.7256	10.5682	10.5985	10.6434	9.99846	10.1236	10.0627	10.5764	10.6146	10.7357	9.85159	10.2067
Enah	1424800_at	10.3753	10.4856	10.2614	10.5524	10.6706	10.5956	10.4076	10.3028	10.3623	10.7455	10.924	10.7028	10.2587	10.202	10.245	10.4714	10.5644
Sod1	1459976_s_at	10.3604	10.3646	10.4776	10.5383	10.6215	10.5587	10.5399	10.3983	10.3647	10.6245	10.2376	10.211	10.3529	10.4575	10.5935	10.6644	10.7447
Cs	1422578_at	10.5643	10.6506	10.6798	10.3765	10.4072	10.3251	10.5061	10.5348	10.4851	10.3267	10.2098	10.2833	10.6636	10.698	10.3564	10.484	10.524
Rufy3	1442786_s_at	10.6282	10.6315	10.7198	10.2199	9.98716	10.0354	10.8828	10.9953	10.8869	9.98222	9.62302	9.67068	10.7117	10.6971	11.0575	10.5821	10.7446
Cisd1	1416850_s_at	10.5486	10.5486	10.5763	10.3128	10.4475	10.3517	10.6968	10.6603	10.6343	10.3237	10.1589	10.206	10.6973	10.6621	10.6504	10.2066	10.3099
Becn1	1455880_s_at	10.4667	10.5061	10.5798	10.3719	10.3928	10.5473	10.5461	10.5823	10.4602	10.531	10.3687	10.2759	10.4099	10.5135	10.3098	10.556	10.5613
Trim35	1454650_at	10.7094	10.6891	10.7695	10.3293	10.3555	10.1764	10.5292	10.5007	10.6069	10.34	10.3387	10.3964	10.4571	10.4836	10.518	10.3924	10.3724
Sv2b	1434800_at	10.7438	10.7955	10.7398	10.5839	10.6231	10.5645	10.608	10.6066	10.6095	10.0191	10.0167	10.1976	10.7879	10.7659	10.5301	9.96835	9.79457
Ptp4a2	1460707_at	10.3641	10.416	10.3943	10.6724	10.6859	10.5754	10.2074	10.0776	10.159	10.7282	10.8345	10.7189	10.2399	10.2404	9.99138	10.8217	10.8271
Srsf11	1452371_at	10.3644	10.3577	10.3265	10.7401	10.7458	10.6828	10.1329	10.1901	10.198	10.7452	10.9246	10.69	10.266	10.2828	10.2645	10.5083	10.5041
Fam126b	1438221_at	10.2882	10.4699	10.295	10.5769	10.492	10.3567	10.1236	10.1723	10.3108	10.8496	10.7852	10.8029	10.1521	10.1048	10.1582	10.9689	11.0147
Pi4ka	1435003_at	10.6029	10.7601	10.5769	10.3164	10.4527	10.3074	10.3795	10.4454	10.4919	10.2708	10.2943	10.3018	10.5559	10.4867	10.5597	10.4865	10.6279
Dbndd2	1451431_a_at	10.3591	10.3496	10.3264	10.5947	10.6296	10.7761	10.3682	10.2623	10.3993	10.471	10.4422	10.5709	10.3156	10.2162	10.3428	10.7292	10.7285
Kif5b	1418429_at	10.4785	10.42	10.4158	10.6451	10.3745	10.6055	10.4738	10.5044	10.3999	10.5735	10.42	10.3474	10.3798	10.3493	10.4018	10.4941	10.5761
Uqcrfs1	1450968_at	10.5516	10.5209	10.6077	10.3421	10.3968	10.2795	10.571	10.5454	10.5122	10.4463	10.3617	10.4164	10.561	10.5613	10.5806	10.2073	10.3863
Tbca	1417652_a_at	10.1907	10.2898	10.2739	10.2712	10.3049	10.2732	10.3456	10.344	10.3401	10.7496	10.7904	10.8535	10.3565	10.3492	10.5396	10.8423	10.7208
Bhlhe22	1418271_at	10.6884	10.5003	10.2441	10.2066	10.1442	10.4418	10.8642	10.9097	10.8117	10.0671	10.2687	10.1041	10.6924	10.7184	10.8147	10.1459	10.1961
Uqcc2	1448685_at	10.3575	10.4326	10.5242	10.293	10.4259	10.492	10.6045	10.4919	10.5634	10.4544	10.3193	10.2308	10.545	10.5213	10.6901	10.447	10.4219
Gnb2	1450623_at	10.4308	10.4795	10.6461	10.3338	10.3942	10.1871	10.5233	10.5404	10.5442	10.3187	10.0719	10.3237	10.5701	10.5615	10.5453	10.687	10.6112
Ivns1abp	1425718_a_at	10.3947	10.4735	10.5072	10.8415	10.8382	10.7733	10.1004	10.212	10.2136	10.5979	10.6861	10.5175	10.2665	10.3137	10.2671	10.4107	10.344
Akirin2	1428237_at	10.2235	10.3607	10.4011	10.3368	10.4112	10.3501	10.3628	10.4066	10.427	10.6007	10.6651	10.4351	10.4018	10.4262	10.6804	10.6666	10.5971
Syn2	1428460_at	10.7432	10.7553	10.7256	10.4829	10.5102	10.6052	10.6595	10.747	10.6201	10.1188	9.98622	9.96725	10.9415	10.9468	10.2588	9.83091	9.81193
Uqcrc2	1428631_a_at	10.5122	10.4722	10.6329	10.4106	10.5619	10.6134	10.5719	10.5027	10.5875	10.5438	10.4957	10.515	10.3675	10.3071	10.4691	10.0689	10.0653
Paip2	1448493_at	10.5127	10.4734	10.4596	10.4854	10.615	10.5214	10.5869	10.5619	10.5261	10.5124	10.3739	10.419	10.5482	10.5262	10.1903	10.2208	10.1592
Aak1	1435038_s_at	10.6468	10.641	10.5801	10.4362	10.3534	10.5512	10.6435	10.635	10.6686	10.0822	10.0695	10.0926	10.7147	10.6912	10.705	10.0471	10.0952
Cct2	1433535_x_at	10.32	10.3927	10.4048	10.4036	10.3624	10.2862	10.3296	10.3424	10.3731	10.6257	10.513	10.3569	10.2886	10.371	10.5217	10.8693	10.8308
Gpr22	1434672_at	10.4371	10.5279	10.4101	10.5687	10.3976	10.4195	10.5461	10.3615	10.4675	10.4899	10.5216	10.2342	10.3347	10.3963	10.6082	10.2662	10.5606
Uqcr11	1448292_at	10.4459	10.3902	10.4459	10.4373	10.5633	10.5638	10.488	10.3802	10.3423	10.5189	10.2714	10.3807	10.4436	10.518	10.4634	10.4281	10.4487
Sumo1	1451005_at	10.4631	10.3934	10.5182	10.3931	10.3798	10.4171	10.5027	10.3933	10.4445	10.48	10.4082	10.3124	10.4797	10.5291	10.5699	10.4673	10.3734
Apc	1435543_at	10.5736	10.597	10.5777	10.2351	10.2659	10.1639	10.5003	10.5779	10.6679	10.1855	10.276	10.2771	10.6086	10.6464	10.602	10.4278	10.316
Psmd6	1423697_at	10.3466	10.4061	10.3785	10.3134	10.2652	10.2596	10.3573	10.3443	10.3981	10.601	10.6437	10.4916	10.293	10.3727	10.5645	10.7711	10.6909
Ndufa8	1423692_at	10.411	10.3959	10.4603	10.3926	10.4273	10.3471	10.4622	10.4139	10.338	10.4123	10.3345	10.4416	10.5251	10.4916	10.6662	10.448	10.523
Dynlrb1	1428257_s_at	10.4016	10.474	10.6138	10.4267	10.4191	10.5767	10.4853	10.4575	10.495	10.3548	10.3154	10.1869	10.5586	10.5051	10.6701	10.2525	10.2945
Clstn1	1421861_at	10.6887	10.6202	10.6485	10.5007	10.5069	10.7126	10.5069	10.6201	10.6087	10.0223	10.0482	10.09	10.8596	10.7709	10.2118	10.0959	9.97178
Ndel1	1422568_at	10.2598	10.3284	10.2823	10.8857	10.8389	10.8266	10.1129	10.1694	10.2329	10.5299	10.653	10.6295	10.2667	10.1916	10.2171	10.543	10.5041
Ndufv1	1415966_a_at	10.6047	10.528	10.5149	10.4397	10.5012	10.5182	10.5023	10.494	10.4862	10.1848	10.1597	10.1964	10.5129	10.5614	10.5975	10.2254	10.4081
Erc2	1434582_at	10.7437	10.8687	10.7953	10.1622	9.97681	10.1716	10.7194	10.7131	10.8075	10.0386	9.89115	9.91734	10.6649	10.678	11.0269	10.1473	10.0841
Srsf2	1427504_s_at	10.3423	10.3421	10.3601	10.527	10.4206	10.4586	10.1995	10.3248	10.2967	10.6133	10.45	10.414	10.4288	10.3872	10.2099	10.7328	10.849
Fem1b	1418324_at	10.2608	10.4707	10.1642	10.6561	10.6278	10.5532	10.1696	10.2225	10.3242	10.6133	10.6789	10.5827	10.2664	10.2136	10.3233	10.65	10.5658
B230219D22Rik	1424005_at	10.7135	10.7182	10.5432	10.2114	10.3522	10.1492	10.5793	10.5768	10.5125	10.2073	10.1479	10.208	10.5849	10.6018	10.4639	10.353	10.4141
Atp6v1f	1423993_at	10.3993	10.4152	10.5015	10.4338	10.4314	10.4987	10.5015	10.4392	10.4534	10.4418	10.2612	10.3331	10.486	10.4905	10.6201	10.2699	10.3404
B2m	1452428_a_at	10.1778	10.2374	10.4433	10.533	10.444	10.4175	10.2821	10.272	10.2532	10.6184	10.4224	10.4861	10.3292	10.3609	10.453	10.8596	10.7185
Gda	1435748_at	10.4861	10.4703	10.6223	10.3733	10.3967	10.2864	10.4516	10.5302	10.3432	10.2622	10.2929	10.2961	10.6941	10.6419	10.5452	10.2949	10.319
Dock9	1444028_s_at	10.7535	10.7231	10.4821	10.3959	10.2791	10.3497	10.6883	10.6923	10.6759	10.0492	9.97236	10.1639	10.5531	10.5501	10.7151	10.0197	10.2398
Pfdn5	1460637_s_at	10.4114	10.4611	10.4366	10.4161	10.4681	10.5462	10.3847	10.3459	10.3267	10.4048	10.3954	10.4161	10.3967	10.3725	10.688	10.4057	10.4148
Hk1	1437974_a_at	10.7115	10.5746	10.5732	10.3113	10.369	10.4292	10.5532	10.535	10.5423	10.184	10.1299	10.2734	10.6451	10.6346	10.2948	10.204	10.3075
Elp2	1438179_s_at	10.6431	10.5609	10.5866	10.0049	10.1724	10.0138	10.6247	10.6278	10.6786	10.1046	9.9926	10.0515	10.5865	10.6003	10.6724	10.6671	10.6597
Add2	1431076_at	10.9434	10.9071	10.7389	10.1576	10.0637	10.2318	10.8193	10.8235	10.8216	9.87764	9.87211	10.0199	10.7899	10.7439	10.6056	9.88131	9.94908
Chmp5	1432270_a_at	10.532	10.5127	10.3805	10.3681	10.4304	10.3735	10.4863	10.4237	10.4197	10.3778	10.218	10.3041	10.4955	10.4536	10.5116	10.4473	10.4845
Atf4	1448135_at	9.91138	10.0658	9.8916	10.8978	10.9336	10.884	9.87227	9.9143	10.0519	10.9614	11.0011	10.8727	10.0137	10.0243	9.91047	11.0665	10.9356
Arpp21	1424248_at	8.76845	9.14793	8.9247	12.11	12.1894	12.0366	8.75586	9.05597	9.35075	11.9215	12.2188	11.9497	9.12468	9.05643	9.08459	11.9275	11.5437
Cstf2t	1415920_at	10.5261	10.5646	10.4612	10.1703	10.25	10.066	10.529	10.556	10.5601	10.3313	10.2506	10.2521	10.4483	10.4815	10.5679	10.5789	10.5573
Hspe1	1450668_s_at	10.049	10.1971	10.0567	10.4793	10.4324	10.4207	10.101	10.1243	10.0233	11.0758	11.1476	10.8876	10.1753	10.158	10.3353	10.9176	10.5452
Cmpk1	1423073_at	10.3357	10.4153	10.4087	10.3852	10.4119	10.3435	10.3908	10.3312	10.381	10.5459	10.4506	10.4736	10.44	10.5163	10.3735	10.4589	10.44
Dnajc6	1433596_at	10.7744	10.7019	10.7087	10.248	10.2819	10.2585	10.8844	10.8041	10.8318	9.78132	9.60835	9.78162	10.876	10.8807	10.712	9.95586	10.0086
Chtop	1423408_a_at	10.3721	10.3721	10.4035	10.3621	10.3492	10.2934	10.3132	10.4202	10.2592	10.6049	10.5663	10.4734	10.2686	10.2894	10.1777	10.7269	10.7933
Npy	1419127_at	9.95393	10.0073	10.0205	9.7354	9.83714	9.90297	9.88995	9.89182	10.1383	11.028	11.3341	11.237	10.0327	10.1289	10.2553	11.9686	11.6793
Peg3	1433924_at	10.6023	10.4822	10.4307	10.3633	10.6854	10.3193	10.5049	10.6166	10.524	10.2244	10.1236	10.1142	10.4647	10.4725	10.3652	10.3428	10.3484
Pacsin1	1449380_at	10.701	10.7816	10.6209	10.196	10.3174	10.3941	10.6851	10.7161	10.536	10.1625	10.0389	10.1371	10.7713	10.6189	10.0121	10.1341	10.1545
Zmynd11	1436153_a_at	10.6275	10.5327	10.6118	10.536	10.4417	10.4937	10.5574	10.5979	10.5371	10.2057	9.9907	9.80409	10.4208	10.473	10.7358	10.0577	10.3502
Sf3b1	1449138_at	10.2306	10.2969	10.3149	10.8325	10.6846	10.8085	10.0767	10.1475	10.1993	10.6681	10.7406	10.6042	10.1007	10.194	10.1619	10.5269	10.3708
Celf5	1434969_at	10.7623	10.832	10.8686	10.1845	10.1055	10.149	10.7668	10.702	10.7249	9.98929	9.64133	10.0042	10.8923	10.8808	10.4815	9.96603	9.98171
Hnrnpa0	1428407_at	10.5125	10.5868	10.5608	10.2699	10.1886	10.2037	10.3954	10.4106	10.3835	10.3687	10.4448	10.4702	10.3568	10.4228	10.4879	10.4182	10.4413
Sub1	1422693_a_at	10.3238	10.4635	10.4685	10.4727	10.4025	10.3131	10.4736	10.4724	10.5107	10.3278	10.342	10.2746	10.4266	10.3965	10.6254	10.2579	10.3052
Cmip	1453015_at	10.3401	10.4295	10.4659	10.328	10.3271	10.1558	10.2967	10.5404	10.4722	10.2743	10.2326	10.3497	10.5443	10.5432	10.3334	10.574	10.6469
Lphn1	1428510_at	10.7927	10.6775	10.7743	10.1953	10.1972	10.2689	10.6058	10.6435	10.5984	9.95199	10.0318	10.0823	10.7876	10.8382	10.1986	10.1214	10.0607
Tmem106b	1435074_at	10.7329	10.7343	10.5972	10.1538	10.229	10.1952	10.6401	10.6708	10.7419	9.95968	9.68519	9.92619	10.6668	10.6399	10.8313	10.1889	10.2323
Ube2b	1423107_at	10.4397	10.4823	10.5902	10.5718	10.4519	10.4251	10.4539	10.4761	10.4082	10.3879	10.247	10.2782	10.5573	10.5934	10.6939	9.81373	9.94652
Cox7a2l	1421772_a_at	10.4438	10.4006	10.2697	10.3644	10.4006	10.5665	10.4091	10.4276	10.348	10.4498	10.5265	10.3932	10.354	10.2766	10.4593	10.3744	10.3455
Ndufs3	1423737_at	10.5719	10.4339	10.6463	10.0782	10.2675	10.2758	10.5911	10.4888	10.465	10.151	10.0315	10.075	10.6479	10.7174	10.6196	10.3303	10.39
Zranb2	1454652_at	10.4209	10.4284	10.3891	10.3998	10.3279	10.2769	10.3616	10.4263	10.3095	10.3226	10.3614	10.303	10.4843	10.5006	10.5501	10.4119	10.4951
Nbr1	1448343_a_at	10.4276	10.4539	10.3704	10.5193	10.4537	10.4964	10.3458	10.3128	10.4057	10.4713	10.4274	10.3838	10.3085	10.3275	10.2378	10.4714	10.3438
Wdr1	1450851_at	10.3276	10.3884	10.4277	10.4408	10.4484	10.4492	10.1746	10.1735	10.194	10.5349	10.5518	10.6445	10.4193	10.4038	10.163	10.5546	10.4193
Cds2	1452832_s_at	10.6717	10.5712	10.5278	10.3838	10.4276	10.3808	10.5591	10.5464	10.5744	10.0225	10.0776	10.0263	10.5888	10.6202	10.3963	10.1186	10.2159
Dctn6	1416499_a_at	10.4881	10.5692	10.6136	10.333	10.2006	10.3821	10.6369	10.5495	10.4844	10.1825	10.0383	9.80758	10.3793	10.5792	10.6326	10.3669	10.4649
Pdhb	1416090_at	10.4785	10.4996	10.5273	10.3074	10.293	10.41	10.491	10.4652	10.5028	10.1936	10.1799	10.0733	10.5721	10.5824	10.627	10.2343	10.2263
Atp6v0a1	1417632_at	10.5488	10.5147	10.5604	10.4167	10.5375	10.5053	10.468	10.499	10.4326	10.2796	10.2729	10.2674	10.6447	10.5239	10.142	10.0187	9.97308
Psmc3	1416282_at	10.4715	10.411	10.411	10.2642	10.2884	10.3542	10.4214	10.411	10.4187	10.2927	10.2122	10.2139	10.3717	10.3793	10.529	10.5328	10.5968
2023-09-15	1448903_at	10.3858	10.3297	10.3838	10.2823	10.3065	10.287	10.4139	10.3791	10.4299	10.433	10.2846	10.2819	10.304	10.4365	10.6209	10.4208	10.5709
Lancl1	1427011_a_at	10.5885	10.5538	10.6876	10.278	10.2607	10.4465	10.5823	10.6317	10.5911	9.97132	9.89263	9.86456	10.7225	10.7372	10.8147	9.96085	9.96544
Ptprn2	1435968_at	10.6479	10.6892	10.6753	10.3577	10.4305	10.4101	10.57	10.6613	10.622	10.0306	9.82546	9.97389	10.7057	10.8186	10.5432	9.73221	9.84116
Emc10	1424038_a_at	10.5044	10.4702	10.4659	10.4237	10.4068	10.4303	10.4368	10.4768	10.4652	10.2322	10.1968	10.2935	10.5584	10.5244	10.3803	10.1042	10.1545
Serpini1	1448443_at	10.5757	10.5031	10.5226	10.5116	10.5414	10.409	10.4148	10.6907	10.5956	10.2122	10.2822	10.0376	10.6909	10.6709	10.5186	9.69179	9.65428
Ndufs2	1451096_at	10.5375	10.4423	10.427	10.3864	10.4066	10.4304	10.3866	10.4152	10.3567	10.2306	10.2605	10.3028	10.4787	10.5247	10.3983	10.2437	10.2698
Dnm1l	1428086_at	10.4933	10.5069	10.5196	10.2737	10.2993	10.3022	10.5049	10.5066	10.4603	10.2228	10.2616	10.1043	10.4925	10.4373	10.5003	10.2707	10.3247
Sh3bgrl	1436997_x_at	10.5983	10.46	10.4231	10.2411	10.3884	10.3908	10.6869	10.5872	10.4127	10.407	10.0086	9.99482	10.3619	10.5253	10.4579	10.0756	10.4572
Rpn1	1456438_x_at	10.2307	10.2503	10.0428	10.2327	10.4401	10.2283	10.2163	10.1213	10.2405	10.5748	10.5408	10.4825	10.3103	10.246	10.3868	11.0287	10.8934
Hspb1	1422943_a_at	8.37684	9.37194	8.38307	11.1477	10.918	11.2673	8.74661	8.62156	9.4072	12.4451	12.3775	12.5519	8.83696	8.90142	9.67447	12.7036	12.7275
Cdipt	1436715_s_at	10.4571	10.4711	10.3769	10.1113	10.2811	10.2537	10.4573	10.3956	10.3963	10.2598	10.1913	10.2414	10.3051	10.364	10.6656	10.594	10.6345
Mtch1	1460718_s_at	10.5058	10.5231	10.6109	10.4147	10.5056	10.417	10.532	10.4579	10.3907	10.2202	10.1361	10.2263	10.6005	10.6475	10.3026	9.95529	10.0011
Rabac1	1427773_a_at	10.4827	10.3273	10.526	10.2881	10.4887	10.3425	10.561	10.5045	10.5184	10.3266	9.86857	10.2418	10.6182	10.6466	10.5825	9.91951	10.181
Plcb1	1435043_at	10.6605	10.6717	10.5933	10.4032	10.3807	10.4892	10.5966	10.62	10.6337	9.97981	10.0326	9.90452	10.633	10.6219	10.659	9.67346	9.7684
Skil	1452214_at	10.2467	10.6632	10.4615	10.2146	10.2295	10.0418	10.403	10.3848	10.6809	10.5097	10.3982	10.3094	10.108	10.2336	10.4001	10.4927	10.5238
Nr4a3	1438796_at	9.4371	10.0912	9.5452	11.9144	11.7092	11.7526	9.62551	9.72778	9.73153	11.077	11.291	11.0817	9.85939	9.71533	9.79098	10.1525	9.79861
Eif4e	1450908_at	10.2684	10.2734	10.4939	10.3961	10.2761	10.2173	10.3246	10.2631	10.3191	10.4498	10.4502	10.4073	10.4852	10.4522	10.5143	10.324	10.368
Abi1	1450890_a_at	10.5761	10.5719	10.6199	10.3635	10.0869	10.3063	10.6228	10.6114	10.5833	10.2476	10.1965	10.1809	10.4375	10.4825	10.7059	9.67943	10.0083
Fam49b	1423829_at	10.5396	10.4431	10.5121	10.1891	10.1881	10.1758	10.5162	10.5825	10.5077	10.075	9.92692	10.1311	10.6326	10.5733	10.6129	10.3158	10.3469
Aff4	1450031_at	10.426	10.5385	10.4107	10.3812	10.3802	10.3007	10.3061	10.2574	10.3227	10.3039	10.327	10.2132	10.3369	10.3809	10.2824	10.5551	10.5397
Lynx1	1441952_x_at	10.5025	10.3905	10.3882	10.3972	10.3919	10.4921	10.433	10.5279	10.4112	10.1386	10.1882	10.1606	10.5222	10.5016	10.6188	9.96273	10.2145
Wasl	1452193_a_at	10.5194	10.5183	10.4154	10.4514	10.3822	10.3521	10.6182	10.5232	10.4548	10.2025	10.0148	9.77947	10.3013	10.3269	10.6986	10.3516	10.3243
Csf1r	1419872_at	10.2402	10.3731	10.3258	10.3966	10.2599	10.3939	10.2362	10.2256	10.2148	10.0746	10.125	10.1315	10.5093	10.4996	10.7199	10.8977	10.5999
Sucla2	1452206_at	10.4809	10.4283	10.5296	10.2371	10.2896	10.2059	10.4583	10.4397	10.3282	10.2824	10.1715	10.2097	10.4854	10.5057	10.5044	10.2596	10.3994
Arhgap21	1428369_s_at	10.5988	10.6322	10.4459	10.2728	10.2425	10.4615	10.509	10.4708	10.5624	10.0821	9.91149	9.897	10.2968	10.391	10.5794	10.4076	10.4516
Rsrp1	1417001_a_at	10.3778	10.3734	10.2572	10.3492	10.3919	10.3379	10.5096	10.6388	10.4287	10.2522	10.0881	9.9123	10.2515	10.4182	10.574	10.3799	10.668
Atf2	1426583_at	10.489	10.4872	10.4535	10.2082	10.2573	10.1732	10.5545	10.5136	10.5459	10.3459	10.2263	10.1582	10.4524	10.4441	10.4306	10.1363	10.2725
Cbx6	1424407_s_at	10.7141	10.7024	10.6022	10.1427	10.0365	9.97888	10.8026	10.7769	10.5922	10.0132	9.71025	9.81855	10.713	10.7073	10.3061	10.2391	10.2681
Stx1b	1438780_at	10.5689	10.5604	10.565	10.1465	10.2266	10.2108	10.415	10.4653	10.428	10.0875	10.0155	10.2485	10.5687	10.5183	10.0949	10.3703	10.5341
Rcn2	1422449_s_at	10.3336	10.3252	10.3581	10.2612	10.4448	10.3693	10.3375	10.3691	10.3372	10.506	10.2882	10.3786	10.3807	10.3382	10.0726	10.427	10.4776
Laptm4b	1438365_x_at	10.5638	10.3598	10.2996	10.2895	10.5521	10.2084	10.5936	10.5892	10.2662	10.5844	10.0975	10.3539	10.2145	10.3112	10.4856	9.92545	10.3059
Myh10	1452740_at	10.5284	10.5549	10.4329	10.5481	10.5114	10.4277	10.4697	10.4629	10.4011	10.025	10.0674	9.92808	10.4046	10.4759	10.4821	10.0638	10.2165
Scn8a	1423515_at	10.7906	10.7762	10.6164	10.4265	10.439	10.7721	10.5223	10.5202	10.6091	9.94332	9.9622	9.90771	10.6621	10.6114	10.4102	9.50813	9.49507
Cdk2ap1	1435509_x_at	9.89065	10.0314	10.0247	10.7961	10.7189	10.5906	9.86303	10.0276	10.0997	10.6335	10.6448	10.5417	10.2031	10.1411	10.1705	10.8558	10.715
Nrp1	1448943_at	10.2164	10.3701	10.148	10.5419	10.502	10.351	10.2221	10.1856	10.0999	10.7081	10.9099	10.6685	10.2737	10.2583	10.3398	10.0486	10.0767
Kcnd2	1422835_at	10.6559	10.7101	10.5381	10.2268	10.1686	10.2374	10.5999	10.5728	10.4777	10.0049	10.138	10.0601	10.4653	10.4457	10.5824	9.89488	10.1356
Napa	1448243_at	10.5065	10.5472	10.5841	10.2989	10.2099	10.3817	10.5935	10.5921	10.6404	10.0119	10.0204	9.9961	10.5717	10.6088	10.5302	9.84146	9.9657
Amph	1427044_a_at	10.7018	10.7184	10.7191	10.3504	10.1756	10.3259	10.7381	10.6767	10.5788	9.95086	9.87408	9.97281	10.5745	10.5937	10.6878	9.57233	9.65136
Zfp365	1433583_at	10.5311	10.6508	10.639	10.5092	10.3913	10.5501	10.4812	10.5661	10.3693	10.1913	10.2034	10.1257	10.5448	10.5626	10.0286	9.72485	9.79083
Sparc	1416589_at	10.0595	10.1003	10.2076	10.5246	10.7321	10.8889	10.0653	9.98007	10.0823	10.8522	10.835	10.8638	10.0716	9.99765	9.46263	10.6666	10.4629
Gstm1	1416416_x_at	10.2864	10.3059	10.4073	10.5209	10.4711	10.4565	10.3505	10.3097	10.3434	10.3666	10.1668	10.3276	10.4039	10.4391	10.4792	10.1695	10.0299
Spop	1416524_at	10.4459	10.4539	10.4072	10.2557	10.3463	10.1834	10.4025	10.4069	10.4714	10.174	9.85259	10.1345	10.41	10.3932	10.5409	10.4601	10.4806
D3Bwg0562e	1427247_at	10.3076	10.4008	10.4311	10.2785	10.3916	10.1473	10.3844	10.3462	10.3304	10.2538	10.3634	10.1937	10.3205	10.3697	10.4024	10.4695	10.4114
Uba2	1437278_a_at	10.5032	10.399	10.3092	9.99796	10.0227	10.0404	10.4602	10.5966	10.5109	10.2671	10.1606	10.1128	10.3106	10.3714	10.4746	10.4991	10.7321
Opa1	1434890_at	10.6051	10.5437	10.5761	10.206	10.2506	10.1036	10.4612	10.4408	10.4543	10.0254	10.0984	9.98261	10.4502	10.5007	10.5413	10.262	10.2636
Slc6a1	1452142_at	10.6438	10.6147	10.7382	10.5523	10.5022	10.4964	10.5715	10.6413	10.4791	10.0738	10.0406	9.95644	10.611	10.621	10.2618	9.3449	9.61443
Dhx15	1416144_a_at	10.186	10.2361	10.19	10.4489	10.4102	10.3031	10.1541	10.198	10.1729	10.7029	10.4062	10.1693	10.0221	10.0426	10.3252	10.8674	10.902
Akirin1	1416912_at	10.1947	10.2594	10.1787	10.6067	10.588	10.3674	10.1201	10.0755	10.12	10.6589	10.712	10.6215	10.1779	10.0958	10.1208	10.4675	10.3678
Azin1	1450714_at	10.2992	10.3115	10.1335	10.4949	10.5102	10.4137	10.1899	10.1749	10.0991	10.5743	10.6129	10.5689	9.95	9.90971	10.1472	10.655	10.6132
Dnajb9	1417191_at	10.2978	10.1815	10.1413	10.3495	10.4208	10.4443	10.24	10.1329	10.0457	10.676	10.5825	10.4637	10.201	10.2306	9.91296	10.6775	10.6514
Prkcg	1455758_at	10.8798	10.9147	10.8771	10.4283	10.4484	10.6025	10.773	10.7313	10.7359	9.75896	9.87168	9.87846	10.942	10.9615	10.3365	8.63909	8.86917
Scarb2	1454704_at	10.3773	10.3688	10.3456	10.3422	10.4247	10.1576	10.2625	10.3455	10.3151	10.2648	10.0679	10.2964	10.3164	10.3226	10.425	10.468	10.5472
Gltscr2	1423803_s_at	9.91087	10.1348	10.003	11.1442	11.036	11.077	9.75533	9.75206	9.77952	10.7894	11.1099	10.8857	9.8243	9.87183	9.74361	10.4588	10.3708
Glyr1	1451994_s_at	10.4188	10.364	10.3926	10.1602	10.2308	10.1807	10.2801	10.3935	10.3752	10.2778	10.1244	10.2362	10.3681	10.3716	10.3853	10.5307	10.5215
Gnaq	1455729_at	10.605	10.6016	10.5643	10.2633	10.2926	10.3408	10.511	10.4951	10.5415	9.99566	10.081	9.92809	10.4633	10.538	10.467	9.95726	9.95899
Syngr1	1434661_at	10.5892	10.5391	10.6059	10.3113	10.3472	10.502	10.4317	10.5267	10.4839	9.93615	9.86845	9.94974	10.7305	10.681	10.157	10.0334	9.91051
Eif2s2	1417712_at	10.0144	10.1381	10.0757	10.3645	10.3787	10.3231	10.0395	9.94463	10.0846	10.8152	11.0653	10.8338	10.025	10.0764	10.0587	10.8136	10.5475
Luc7l3	1424802_a_at	10.3159	10.348	10.2735	10.3376	10.3395	10.2994	10.3889	10.3952	10.3721	10.2161	10.2403	10.154	10.3137	10.4491	10.4716	10.2791	10.3851
Tmx2	1437454_a_at	10.4698	10.4363	10.4379	10.3145	10.3685	10.2696	10.3774	10.421	10.4049	10.1247	10.108	10.0057	10.3411	10.3028	10.544	10.3526	10.2865
Eif4g1	1427036_a_at	10.2926	10.3629	10.0887	10.2474	10.4069	10.203	10.2119	10.1522	10.1889	10.1774	10.3336	10.3062	10.2639	10.2065	10.0941	11.0787	10.9339
Pum2	1418016_at	10.4649	10.5086	10.3748	10.1357	10.1886	10.0812	10.3714	10.4016	10.4504	10.1775	10.1453	10.1864	10.4549	10.4624	10.4444	10.391	10.302
Ociad2	1453187_at	10.1598	10.2927	10.3076	10.1958	10.2595	10.0598	10.4466	10.3317	10.468	10.4814	10.5067	10.4902	10.2791	10.2544	10.5247	10.1551	10.3268
Kidins220	1433852_at	10.4071	10.4522	10.3628	10.3127	10.2753	10.2942	10.2001	10.2698	10.2794	10.1978	10.2569	10.2917	10.4039	10.2757	10.3334	10.4547	10.4636
Ndufa9	1416663_at	10.3556	10.3584	10.4682	10.1075	10.2094	10.217	10.4288	10.3931	10.3891	10.2374	10.1334	10.1256	10.416	10.3915	10.4902	10.2819	10.4885
Rab3c	1435047_at	10.5241	10.5691	10.5965	10.3465	10.4921	10.2603	10.4618	10.5197	10.5494	10.1095	10.0667	9.97325	10.6748	10.6375	10.3481	9.59582	9.76053
Usp22	1437151_at	10.3721	10.4625	10.5433	10.2208	10.2963	10.1157	10.4073	10.5208	10.5315	10.03	9.94305	9.9973	10.4247	10.4387	10.5568	10.2631	10.3064
Scg5	1423150_at	10.5065	10.4163	10.5992	10.4087	10.4266	10.5253	10.5713	10.5533	10.5908	10.023	9.8578	10.0051	10.5421	10.563	10.5562	9.55694	9.69638
Ctdsp2	1451075_s_at	10.4675	10.5612	10.3655	10.2155	10.0777	10.0573	10.3208	10.3659	10.3717	10.2084	10.0499	10.1037	10.3032	10.4314	10.5171	10.4459	10.5142
Ndufs5	1416494_at	10.2821	10.2795	10.458	10.2823	10.3798	10.401	10.3566	10.307	10.349	10.1757	10.1819	10.0204	10.4363	10.494	10.4804	10.2804	10.2002
Dctn2	1424461_at	10.4127	10.3475	10.4332	10.2557	10.2578	10.366	10.4331	10.4811	10.4316	10.1504	10.064	10.0983	10.5546	10.5019	10.3359	10.0604	10.1794
Tmod2	1435060_at	10.5681	10.5495	10.4492	10.3477	10.1847	10.3606	10.5188	10.5498	10.3891	10.1044	9.84135	9.90334	10.3928	10.4016	10.3902	10.125	10.2807
Trim9	1454886_x_at	10.3915	10.5705	10.4629	10.2054	10.0047	10.0271	10.3475	10.3877	10.3719	10.3858	10.4994	10.2658	10.3313	10.302	10.0795	10.3777	10.3231
Desi1	1460689_at	10.4091	10.3964	10.3043	10.4563	10.4831	10.5373	10.2887	10.2491	10.2736	10.2228	10.2665	10.3519	10.4035	10.2736	10.1794	10.1234	10.0572
Ppib	1450911_at	10.13	10.1805	10.2339	10.272	10.3828	10.2886	10.289	10.1767	10.2165	10.4041	10.2761	10.3136	10.3967	10.3975	10.3409	10.4844	10.4857
Ybx1	1418624_at	10.06	10.1238	10.1398	10.3128	10.3582	10.401	9.99473	9.917	10.0661	10.4426	10.6777	10.4721	10.0638	10.0874	10.2977	11.022	10.8167
Rap1b	1435519_at	9.8258	9.96329	9.80356	10.6155	10.6723	10.5558	9.84486	9.78379	9.88292	10.8654	11.0196	10.8303	9.96406	9.95948	10.0968	10.7744	10.7604
Rapgef5	1455137_at	10.4482	10.3634	10.2053	10.2364	10.2768	10.0763	10.3849	10.5027	10.4919	10.0384	9.98382	10.099	10.3355	10.3763	10.875	10.128	10.3754
Cnr1	1434172_at	10.4634	10.588	10.4772	10.4494	10.3508	10.1865	10.5303	10.5403	10.4171	9.9366	10.0902	9.9783	10.4707	10.4969	10.6068	9.79375	9.80826
Nme1	1435277_x_at	10.2322	10.2469	10.2148	10.224	10.1771	10.2279	10.2098	10.1783	10.2608	10.3227	10.354	10.2524	10.2773	10.272	10.3259	10.6698	10.7077
Psma2	1448206_at	10.3211	10.2963	10.3835	9.96994	10.1127	9.9888	10.263	10.2595	10.3457	10.3237	10.2625	10.1476	10.2733	10.3434	10.5981	10.6583	10.5884
Etnk1	1433514_at	10.3898	10.3024	10.2718	10.4174	10.4796	10.314	10.2719	10.3589	10.2105	10.2313	10.2195	10.2302	10.3492	10.2598	10.314	10.2241	10.2903
Pomp	1416979_at	10.237	10.2851	10.3376	10.1853	10.2242	10.1813	10.1831	10.1942	10.1583	10.2837	10.317	10.2978	10.3148	10.2848	10.3816	10.6402	10.6284
Armcx2	1456739_x_at	10.3963	10.2714	10.3405	10.2348	10.318	10.3033	10.3432	10.3244	10.1373	10.299	10.2627	10.1058	10.3851	10.4113	10.3091	10.317	10.3529
Tmem47	1420514_at	10.2829	10.2499	10.218	10.542	10.5538	10.4569	10.259	10.1935	10.1126	10.635	10.544	10.3219	9.93379	10.0523	10.09	10.3341	10.3217
Scoc	1416267_at	10.2926	10.3317	10.3378	10.3394	10.2735	10.2402	10.4439	10.4597	10.345	10.3464	10.2154	10.195	10.2705	10.3438	10.2845	10.056	10.2997
Smdt1	1452584_at	10.2655	10.2279	10.3099	10.2546	10.3697	10.3689	10.2908	10.2325	10.223	10.3288	10.3225	10.3656	10.2634	10.2497	10.2352	10.3876	10.3605
Slc6a17	1436137_at	10.2083	10.3175	10.3308	10.3806	10.6162	10.4862	10.0472	10.1039	10.0925	10.3098	10.3678	10.4901	10.2524	10.2302	9.78471	10.4316	10.5909
Wdr7	1435028_at	10.5388	10.4656	10.3785	10.1634	10.2158	10.1653	10.3735	10.4112	10.3683	9.98364	10.0844	10.0463	10.4011	10.4332	10.5756	10.1684	10.2548
Arl6ip5	1417225_at	10.3409	10.265	10.3694	10.2605	10.2394	10.1358	10.3269	10.3668	10.2537	10.429	10.3444	10.1596	10.4219	10.3802	10.6077	9.94783	10.1311
Ddr1	1456226_x_at	10.0909	10.2297	10.2371	10.293	10.3393	10.0278	10.222	10.0954	10.096	10.6885	10.3872	10.4474	9.93082	9.93305	10.2348	10.852	10.8707
Ppp1r9a	1440285_at	10.6004	10.5817	10.5109	10.0867	10.1255	10.2592	10.6123	10.5827	10.6091	9.90596	9.92741	9.88816	10.6133	10.62	10.5246	9.76598	9.75578
Timm23	1416485_at	10.1195	10.164	10.2605	10.2369	10.2713	10.2637	10.16	10.1012	10.169	10.4526	10.487	10.4106	10.0904	10.1454	10.3172	10.724	10.5868
Nell2	1423561_at	10.7236	10.7164	10.5237	10.3446	10.3686	10.7443	10.543	10.5409	10.5222	10.0642	10.2808	10.0715	10.7878	10.7834	9.6812	9.1724	9.08162
Pcyox1	1447277_s_at	10.6345	10.4699	10.5095	10.2311	10.2314	10.0972	10.5632	10.6115	10.558	10.0258	9.72776	9.86982	10.4682	10.4945	10.3748	9.98991	10.066
Secisbp2l	1450642_at	10.5295	10.5247	10.4934	10.2944	10.1947	10.2117	10.4568	10.3426	10.4429	10.0746	9.98206	9.85419	10.3774	10.3802	10.2293	10.205	10.3161
Txn1	1416119_at	10.0662	10.0589	10.1326	10.0234	10.0917	10.0367	10.151	10.0702	10.1788	10.456	10.4353	10.3956	10.2162	10.2463	10.3808	11.0048	10.9278
Bcan	1441899_x_at	10.4646	10.5227	10.5352	10.575	10.4305	10.6098	10.4459	10.5039	10.3978	10.224	10.2233	10.1418	10.3722	10.3189	10.1774	9.43361	9.4717
Tmed7	1419917_s_at	10.348	10.3653	10.385	10.1492	10.0809	10.1465	10.5024	10.4166	10.27	10.4168	10.0607	10.0808	10.117	10.3377	10.287	10.4125	10.4611
Ccdc47	1424637_s_at	10.4402	10.3901	10.3439	10.2084	10.203	10.1597	10.2729	10.2289	10.2504	10.2549	10.221	10.1112	10.1732	10.1704	10.192	10.5413	10.6441
Fam120a	1427296_at	10.332	10.3908	10.3217	10.1014	10.1919	10.0169	10.3217	10.3535	10.3831	10.3192	10.1214	10.2041	10.3594	10.3193	10.3699	10.3015	10.3732
Clstn2	1441165_s_at	10.4542	10.4867	10.5465	10.3057	10.1458	10.3146	10.4768	10.4684	10.4362	10.0047	9.90414	9.99209	10.4782	10.436	10.6629	9.75755	9.88681
Itpr1	1460203_at	10.6394	10.5719	10.4043	10.2643	10.4885	10.1551	10.5151	10.4767	10.3773	10.0902	9.79572	9.99422	10.462	10.4888	10.4481	9.67948	9.88439
Dnajc5	1436180_at	10.3	10.3084	10.3037	10.2256	10.2814	10.2811	10.2291	10.3112	10.3296	10.3377	10.2814	10.1866	10.2815	10.1964	10.2736	10.2873	10.3063
Caprin1	1448347_a_at	10.0147	10.2737	10.0504	9.95345	10.1317	10.1302	10.1957	10.2013	10.1643	10.4947	10.3376	10.11	10.2103	10.2919	10.4428	10.9071	10.8044
Tmcc2	1428108_x_at	10.6832	10.6717	10.5829	10.1144	10.1211	10.2368	10.4626	10.436	10.425	9.83258	9.83348	9.91249	10.7238	10.6096	10.2504	9.89474	9.91092
Eif3h	1415962_at	10.0949	10.1845	10.2607	10.3056	10.2776	10.4751	10.1348	10.13	10.1689	10.4162	10.4798	10.3306	10.1437	10.1499	10.3448	10.4688	10.2985
Brinp1	1417318_at	9.95417	10.2045	10.076	10.8244	10.8196	10.6746	9.93195	9.98996	9.98361	10.5402	10.8478	10.5459	9.79102	9.85458	9.96196	10.3213	10.3265
Pdia3	1423423_at	10.0159	9.9633	10.2169	10.1555	10.2896	10.0155	10.0535	9.96541	9.77886	10.7362	10.5942	10.4115	10.4247	10.4174	10.3861	10.4724	10.7055
Stub1	1416580_a_at	10.2417	10.2452	10.3605	10.2614	10.3357	10.3222	10.2664	10.241	10.2667	10.2268	10.1152	10.1631	10.4014	10.335	10.2735	10.1782	10.3433
Pitpna	1423282_at	10.4307	10.4211	10.4345	10.3958	10.403	10.3529	10.294	10.3467	10.3327	10.1009	10.0727	10.0252	10.3565	10.3841	10.3397	9.89704	9.97687
Ik	1439271_x_at	10.4446	10.353	10.2331	10.0631	10.067	10.1013	10.4274	10.4316	10.2795	10.1832	10.0786	9.9935	10.2739	10.3027	10.3106	10.4795	10.5311
Rc3h2	1426924_at	10.4502	10.4605	10.3021	10.1314	10.1196	9.97644	10.2847	10.3613	10.1713	10.1402	10.0817	10.0427	10.3516	10.3596	10.1992	10.533	10.5766
Fbxw7	1451558_at	10.1828	10.3523	10.2202	10.4902	10.4432	10.1603	10.1287	10.2673	10.2312	10.435	10.3986	10.388	10.3385	10.2648	10.0249	10.123	10.066
Hprt	1448736_a_at	10.4111	10.2535	10.38	10.1108	10.2728	10.1069	10.3848	10.4143	10.4067	10.1861	10.0943	10.0996	10.3508	10.4724	10.4623	9.97288	10.1323
Tubb2b	1452679_at	10.0831	10.0928	10.1279	10.214	10.0123	10.3124	10.2008	10.1917	10.1431	10.3997	10.2265	10.0116	10.1356	10.1706	10.4788	10.9378	10.7626
Igfbp4	1437405_a_at	10.7842	10.6597	10.5728	10.1967	10.2111	9.93706	10.6224	10.5423	10.4567	10.1808	9.53253	10.0755	10.4532	10.6202	10.2581	9.50916	9.87198
Hnrnph2	1415963_at	10.3164	10.3196	10.4449	10.1707	10.1506	10.1125	10.3868	10.3813	10.2438	10.1923	10.0611	10.0968	10.286	10.3595	10.2904	10.2414	10.3997
Scn2a1	1427280_at	10.427	10.3087	10.431	10.3483	10.4096	10.6258	10.3314	10.4995	10.4874	9.70716	9.68328	9.67439	10.5069	10.5241	10.4569	9.92947	10.0451
Prpf8	1422453_at	10.3537	10.3572	10.3838	10.0757	10.2427	10.0116	10.2296	10.2322	10.2789	10.339	10.1173	10.2148	10.2791	10.324	10.1538	10.361	10.3859
Slc1a3	1443749_x_at	10.1282	10.2265	9.99833	10.2854	10.2969	10.8634	10.1493	10.1123	10.0151	10.442	10.5225	10.2496	10.0624	10.0303	10.0253	10.5581	10.3701
Mapk8ip2	1449225_a_at	10.5952	10.5198	10.5874	10.1844	10.1014	10.0404	10.4223	10.4869	10.4661	9.80786	9.87075	10.012	10.5749	10.5433	10.4934	9.76864	9.85512
Rnf7	1456600_a_at	10.2945	10.2899	10.1549	10.2997	10.4084	10.1615	10.2301	10.1828	10.1578	10.4224	10.273	10.3968	10.086	10.1848	10.0485	10.4129	10.3144
Hars	1438510_a_at	9.99186	10.0819	10.0889	10.1853	10.3499	10.2317	9.96502	9.96106	9.93736	10.4926	10.5926	10.4346	9.88498	9.92297	10.2242	10.9621	10.9883
Ankrd13c	1433521_at	10.0437	10.1567	9.97815	10.4952	10.5701	10.4986	10.0141	10.037	9.9796	10.4786	10.5259	10.3876	10.0986	10.0023	9.93825	10.618	10.462
Cct4	1415867_at	9.94065	10.0032	9.93546	10.2163	10.2818	10.2502	10.0177	9.94472	10.1427	10.5362	10.5901	10.4466	10.1439	10.1392	10.3105	10.7228	10.6553
Kctd3	1455816_a_at	10.3662	10.4012	10.2093	10.2145	10.1379	10.2936	10.4196	10.3703	10.4018	10.0571	9.97091	9.85377	10.2806	10.3609	10.2078	10.415	10.3023
Plagl1	1426208_x_at	9.93284	9.91615	9.9324	11.5739	11.5387	11.6755	9.60919	9.49584	9.40082	11.1047	11.2044	10.7976	9.39561	9.61384	8.8061	10.002	10.2572
Vmp1	1423722_at	10.0644	10.0606	10.0738	10.7002	10.7456	10.5953	10.069	10.0003	10.0128	10.3933	10.12	10.1962	10.0411	10.0164	10.1544	10.5818	10.4311
Acap2	1433561_at	10.6	10.6372	10.3666	10.1482	9.97914	10.1153	10.4105	10.4666	10.3908	10.1695	9.99088	9.97605	10.1608	10.179	10.1959	10.151	10.2749
Dcaf7	1429151_at	10.5294	10.4244	10.4819	10.2038	10.2399	10.3182	10.3533	10.4362	10.3817	9.97684	9.84434	9.91197	10.3709	10.4037	10.3215	10.0095	9.98638
Arpc3	1448279_at	10.1513	10.2183	10.198	10.3787	10.3388	10.375	10.1341	10.131	10.0591	10.1539	10.3229	10.0031	10.1676	10.2104	10.5338	10.3633	10.3872
Unc80	1434989_at	10.5424	10.4743	10.4555	10.1211	10.205	10.2222	10.4248	10.5069	10.4131	9.9618	10.0412	9.96751	10.5351	10.5523	10.3145	9.59699	9.74923
Tacc1	1454909_at	10.3521	10.4846	10.2013	10.2922	10.1341	10.1574	10.062	10.0576	10.1166	10.3914	10.4891	10.3772	10.1815	10.1194	9.79741	10.4649	10.3619
Cct7	1415816_at	10.112	10.2031	10.2358	10.055	10.1284	10.0433	10.1134	10.1002	10.1778	10.3726	10.3652	10.3606	10.262	10.1851	10.1857	10.5787	10.5423
Alg2	1421059_a_at	10.5869	10.4629	10.506	10.0408	10.1097	10.1166	10.4586	10.4551	10.4486	9.9283	9.87502	9.93884	10.5097	10.5339	10.2527	9.85232	9.92963
Yaf2	1429839_a_at	10.3345	10.2727	10.3623	10.2036	10.1623	10.2817	10.3688	10.3654	10.391	10.1447	10.0343	9.81508	10.3947	10.4408	10.4376	9.95618	10.0362
Clic4	1438606_a_at	9.84779	10.1366	9.793	11.015	10.9106	11.0601	9.43738	9.48028	9.45652	10.9149	10.8926	10.832	9.3499	9.33537	9.54301	11.0768	10.8823
Cntd1	1439405_x_at	10.183	10.1566	10.0498	10.0901	10.25	10.3459	10.195	10.1202	10.1407	10.2346	10.2547	10.0254	10.1156	10.0944	10.4779	10.6654	10.5413
Tmem184c	1426628_at	10.2675	10.3793	10.3768	10.0572	9.99541	9.98464	10.4796	10.4785	10.5682	9.93685	9.77408	9.68925	10.3762	10.4624	10.606	10.21	10.2842
Slc38a2	1426722_at	10.2316	10.2828	10.0042	10.4632	10.4908	10.2187	10.0515	10.1698	10.2316	10.4209	10.0585	10.2053	9.86964	9.86928	10.0286	10.496	10.8275
Prkaca	1447720_x_at	10.3802	10.2846	10.3377	10.0057	10.0521	10.0444	10.5565	10.5943	10.3926	10.1025	9.69458	9.68932	10.3084	10.3911	10.4819	10.1875	10.3974
Usp32	1436159_at	10.4712	10.361	10.243	10.1955	10.2614	10.0244	10.2865	10.257	10.2865	10.0821	10.0602	10.017	10.3722	10.2891	10.3543	10.1398	10.192
Ptprn	1416588_at	10.1581	10.2085	10.1914	10.2748	10.3829	10.2972	9.89898	9.93114	10.0533	10.224	10.4875	10.4604	10.2002	10.211	9.74114	10.5567	10.5881
Rabgap1l	1434062_at	10.6607	10.4957	10.4839	9.89869	10.1001	10.0385	10.6002	10.6787	10.6097	9.83898	9.4679	9.67192	10.6565	10.7121	10.7268	9.39636	9.82659
Ly6e	1453304_s_at	10.3487	10.3613	10.3651	10.0823	10.0899	10.1212	10.5299	10.4952	10.4157	9.73487	9.49173	9.64616	10.6051	10.6705	10.5961	10.2088	10.0693
Plekhb2	1460341_at	10.2679	10.2091	10.2784	10.1799	10.32	10.123	10.1945	10.2483	10.1922	10.3439	10.1365	10.2146	10.2929	10.3089	10.1942	10.1037	10.1967
Fam174a	1419170_at	10.2432	10.1797	10.2391	10.3725	10.2288	10.3458	10.2326	10.229	10.2966	10.3416	10.3206	10.1698	10.2057	10.2339	10.0685	9.93652	10.1529
Paics	1423564_a_at	10.304	10.1869	10.2016	10.0692	10.2272	10.1087	10.244	10.2431	10.3194	10.2648	10.0494	10.1241	10.2349	10.2293	10.2408	10.3085	10.4408
Crk	1448248_at	10.2041	10.2091	10.1914	10.3667	10.1876	10.3009	10.1667	10.1281	10.0602	10.3469	10.3329	10.2583	10.212	10.2415	10.084	10.2586	10.2416
Arhgef12	1423902_s_at	10.2022	10.1919	10.1977	10.1869	10.3229	10.2096	10.2087	10.1523	10.0926	10.3525	10.1784	10.1025	10.0849	10.2275	10.082	10.485	10.5111
Tfg	1415887_at	10.1066	10.0556	10.0429	10.2646	10.2952	10.1774	10.0504	10.0738	10.1156	10.4312	10.5657	10.4088	10.1941	10.0953	10.139	10.4733	10.2691
Slc17a7	1428986_at	10.5376	10.5556	10.5841	10.0764	10.1055	10.3976	10.4023	10.3675	10.441	9.83968	9.94246	9.83782	10.9281	10.7517	10.0556	9.41603	9.51035
Chl1	1435190_at	10.2884	10.3931	10.2875	10.0589	10.1084	10.0487	10.4841	10.4242	10.5003	9.84252	9.86559	9.76952	10.5754	10.4611	10.6638	9.97579	9.98766
Atp5g2	1415980_at	10.1519	10.1249	10.2536	10.158	10.175	10.1733	10.3276	10.2151	10.2547	10.2234	10.03	10.0306	10.2485	10.3533	10.3402	10.3188	10.3398
Ube2s	1416726_s_at	9.99834	10.0668	10.2235	10.3536	10.343	10.2496	10.0725	9.95984	10.097	10.31	10.2629	10.31	10.1448	10.1217	10.3495	10.4887	10.3595
Ppp1r3c	1433691_at	9.55076	10.0383	9.73351	10.7684	10.9158	10.7168	9.44867	9.49403	9.71226	10.6719	10.9334	10.7726	9.87455	9.78222	10.1306	10.6391	10.5243
Atp5g1	1416020_a_at	10.2931	10.105	10.3093	9.99705	10.3534	10.0759	10.308	10.1958	10.2006	10.2525	9.97896	9.95114	10.2512	10.375	10.3006	10.3108	10.4221
Ppm1b	1451669_at	10.1131	10.1183	10.0999	10.3227	10.469	10.3955	10.0386	10.0215	10.0766	10.2416	10.4097	10.2412	10.0494	10.0715	10.2053	10.4434	10.3557
Jun	1417409_at	9.05508	9.54727	9.03628	11.5354	11.4822	11.5468	9.32292	9.39441	9.53784	11.0237	11.0326	10.9888	9.70486	9.62555	9.70844	10.5836	10.5469
Tanc1	1452714_at	10.3215	10.6311	10.3294	10.2886	10.167	9.90533	10.1055	10.1093	10.2433	10.2633	10.3659	10.2276	10.1461	10.1673	10.1981	9.96902	10.2307
Pam16	1416765_s_at	10.1707	10.1826	10.1533	10.068	10.206	10.1431	10.3329	10.3413	10.3365	10.3123	10.0812	10.0502	10.0852	10.1805	10.1923	10.3942	10.4365
Tspan2	1424567_at	10.2199	10.4119	10.2604	10.674	10.5615	10.5178	10.3162	10.2437	10.4151	10.2827	10.1208	10.4945	10.1382	9.9257	10.0454	9.40019	9.63127
H2afz	1438091_a_at	9.95692	10.0978	10.087	10.5968	10.5639	10.7559	10.0786	10.0108	10.0722	10.2827	10.463	10.1784	9.95552	10.1473	10.213	10.0933	10.0759
Hipk3	1426819_at	10.1967	10.1192	9.84514	10.3916	10.6249	10.5825	10.1403	10.0019	10.0442	10.5133	10.5308	10.3531	9.97188	9.96173	9.98429	10.0619	10.2427
Limd2	1456377_x_at	10.7095	10.5566	10.564	9.78268	9.39259	9.98006	10.8894	10.7391	10.6474	9.52866	9.32102	9.46122	10.6754	10.7941	11.0984	9.72424	9.68697
Ipo7	1454955_at	10.1165	10.2054	10.1011	10.1752	10.1661	10.0636	10.1135	10.1096	10.1962	10.3596	10.2969	10.3098	10.2664	10.1598	10.2595	10.328	10.3226
Psmc4	1416290_a_at	10.0883	10.1746	10.1066	10.1952	10.1267	10.2519	10.222	10.1963	10.3275	10.3995	10.1814	9.9069	9.93782	10.0999	9.97911	10.7051	10.6496
Pak3	1435486_at	9.98705	10.0467	10.139	10.2231	10.2458	10.111	10.0004	10.0072	9.96566	10.4191	10.7352	10.4085	10.2028	10.1048	9.87812	10.5427	10.5306
Tspan5	1417179_at	10.151	10.3374	10.2555	10.2591	10.3548	10.3458	10.055	10.0627	10.2392	10.2003	10.1709	10.1218	10.1774	10.2227	10.0128	10.352	10.2178
Nop10	1423210_a_at	10.107	10.1287	10.1749	10.2315	10.2281	10.2675	10.213	10.1801	10.1732	10.2167	10.2103	10.2071	10.2487	10.3397	10.3475	10.2011	10.0093
Wbp2	1448121_at	10.4661	10.4709	10.5555	10.1881	10.1552	10.3339	10.358	10.3308	10.2388	9.88548	9.8429	9.86621	10.6816	10.6124	10.0543	9.70803	9.732
Nedd4	1450431_a_at	10.2958	10.3116	10.3103	9.96718	10.0376	9.9082	10.303	10.2595	10.3749	10.1867	9.95098	10.2299	10.4312	10.3867	10.3393	10.0383	10.1392
Gpbp1	1423773_at	10.1707	10.2042	10.2229	10.1958	10.2478	10.1622	10.1854	10.1254	10.272	10.1953	10.2165	10.0986	10.2042	10.1455	10.3142	10.247	10.26
Drap1	1451676_at	10.291	10.2459	10.2809	10.3081	10.2572	10.5283	10.2713	10.2297	10.1492	10.1519	10.2479	10.1978	10.3028	10.3607	10.1235	9.71834	9.80172
Cnih1	1423727_at	10.1001	10.1567	10.2333	10.1486	10.1609	10.1737	10.1905	10.11	10.1018	10.2767	10.2341	10.1567	10.1819	10.2737	10.1483	10.478	10.3353
Atp1b3	1423126_at	10.1464	10.0947	10.1393	10.3898	10.4529	10.1561	10.0712	9.96051	9.90117	10.398	10.2144	10.3111	10.1233	10.148	10.0923	10.3557	10.4976
Srgap3	1424588_at	10.6172	10.5784	10.5475	10.0191	9.86784	9.96349	10.5025	10.5484	10.5773	9.65243	9.56622	9.7186	10.6752	10.6277	10.3878	9.79821	9.7948
Fgfr1op2	1423591_at	10.3718	10.3621	10.2549	10.1659	10.1433	10.3015	10.3401	10.4127	10.3924	10.0086	9.88504	9.85225	10.4665	10.372	10.2632	9.88132	9.93638
Uqcrq	1430326_s_at	10.173	10.1038	10.1757	10.0518	10.2313	10.1685	10.2629	10.0979	10.1277	10.2026	10.1328	10.2209	10.2968	10.2757	10.1899	10.3777	10.3153
BC018242	1424757_at	10.1688	10.2837	10.3097	10.0554	10.1849	10.026	10.3369	10.3009	10.2922	10.2103	10.2562	10.2306	10.3492	10.3511	10.1358	9.98149	9.91836
Ptbp2	1423470_at	10.3386	10.3207	10.4011	10.0373	9.89597	9.85611	10.2568	10.2381	10.2708	10.0638	10.0717	10.1051	10.3405	10.3825	10.4388	10.1736	10.1985
Tmbim6	1451586_at	10.312	10.319	10.2362	10.1274	10.2641	10.0768	10.1372	10.1483	10.037	10.245	10.0694	10.1551	10.3382	10.2984	9.90214	10.38	10.323
Pcna	1417947_at	9.83043	9.87149	9.793	10.7113	10.6265	10.6953	9.83333	9.78921	9.96469	10.4281	10.4228	10.3933	9.82614	9.89322	10.2628	10.4728	10.5381
1810013L24Rik	1434613_at	10.3981	10.3413	10.2892	10.282	10.2711	10.2255	10.1602	10.1582	10.1653	10.1253	10.112	10.1206	10.0903	10.0216	10.1302	10.2386	10.2117
Apbb1	1423893_x_at	10.34	10.3008	10.3989	10.213	10.2008	10.1855	10.2727	10.3438	10.3084	9.92995	9.88055	9.98583	10.4751	10.3838	10.2578	9.87334	9.98796
3110035E14Rik	1428184_at	10.1907	10.2668	10.3235	10.3036	10.3191	10.0562	10.3103	10.344	10.3514	10.0002	10.1548	9.97999	10.4793	10.4328	10.4136	9.69872	9.71278
Mat2a	1438630_x_at	10.1019	10.0802	9.96352	10.6444	10.5125	10.5447	9.95976	9.95033	9.92132	10.6019	10.3622	10.3072	9.61567	9.72617	9.71543	10.7141	10.5991
Prrc2b	1433624_at	10.5866	10.5672	10.4632	10.0835	10.1408	10.2742	10.4313	10.3458	10.3643	10.0469	10.0334	10.0821	10.3602	10.3175	10.0682	9.69613	9.44532
Idh3g	1416789_at	10.3103	10.2321	10.3547	10.1744	10.2022	10.3117	10.272	10.2707	10.2987	10.0861	9.88601	9.92286	10.3404	10.3375	10.4408	9.86913	9.99623
Swi5	1433480_at	10.2391	10.1867	10.2382	10.1559	10.127	10.2888	10.2468	10.233	10.0482	10.3152	10.1675	9.95564	10.3148	10.3986	10.3262	10.0375	10.0105
Lrp11	1433536_at	10.4568	10.42	10.4739	9.97045	9.89411	10.0288	10.4997	10.4885	10.4239	9.80815	9.74807	9.66424	10.5145	10.4792	10.5499	9.83558	10.0039
Scn1b	1418738_at	10.3545	10.3423	10.4633	10.2209	10.277	10.4191	10.3523	10.3591	10.4918	9.93393	9.83523	9.85328	10.5919	10.5093	10.0908	9.56399	9.59672
Cdk14	1419249_at	10.4392	10.3445	10.4036	10.276	10.241	10.5328	10.5956	10.5893	10.4712	9.86287	9.95248	9.84209	10.4345	10.405	10.7231	8.91918	9.19416
Tceb1	1427914_a_at	10.0667	10.1702	10.2033	10.165	10.1716	10.2755	10.2632	10.1956	10.2675	10.1882	10.1149	9.98175	10.2288	10.2853	10.4027	10.1351	10.0806
Pfn1	1449018_at	10.1752	10.1565	10.2794	10.2521	10.2848	10.1075	10.1491	10.0791	10.2194	10.015	9.80042	9.97888	10.3623	10.4785	10.0823	10.3466	10.4193
Psma5	1434356_a_at	10.1003	10.0932	10.1061	10.0013	9.98183	9.91249	10.1129	10.1763	10.184	10.1308	10.0696	9.93547	10.1149	10.1979	10.461	10.881	10.7244
D7Ertd715e	1436964_at	10.5786	10.2927	10.3944	10.0121	10.0063	10.5933	10.499	10.5634	10.3987	9.9159	9.68731	9.67744	10.32	10.3669	10.1687	9.7706	9.92776
Ube2k	1417186_at	9.97485	10.0254	10.0528	10.2585	10.3192	10.2119	10.0011	9.98846	10.0534	10.325	10.4094	10.2849	10.0272	10.0806	10.2972	10.441	10.4034
Snrpg	1448358_s_at	10.0055	10.1035	10.1467	10.1228	10.1171	10.1337	10.0686	9.97353	10.0089	10.2962	10.2943	10.2007	10.0453	10.0586	10.3584	10.6961	10.5194
Cystm1	1427878_at	9.83148	10.0839	10.073	10.7334	10.7294	10.782	9.90076	9.86761	9.9754	10.4778	10.5924	10.2356	9.8798	9.86045	9.78545	10.2617	10.0636
Zfp106	1425332_at	10.4196	10.3663	10.1033	10.0474	10.2705	10.1197	10.1465	10.1116	10.1507	10.1068	10.0103	10.0281	10.2326	10.1601	10.0831	10.3225	10.4294
Clptm1l	1423730_at	10.178	10.2569	10.2798	9.97826	10.063	9.9901	10.1898	10.1466	10.1259	10.2489	10.0871	10.1379	10.2061	10.2345	10.3478	10.2609	10.2884
Rap1gds1	1425266_a_at	10.3041	10.2919	10.2557	10.1205	10.2632	10.3069	10.2171	10.2801	10.3065	9.88671	9.92655	9.97425	10.4039	10.3205	10.1554	9.9774	9.99525
Large	1417435_at	10.2931	10.52	10.3757	9.89448	9.85619	9.91717	10.4177	10.3438	10.4642	9.93749	9.97284	9.92222	10.3653	10.3912	10.5376	9.78811	9.98172
Dlgap1	1436076_at	10.7528	10.6962	10.6422	9.8998	9.80343	9.94775	10.7791	10.6635	10.5403	9.69905	9.39122	9.53332	10.5931	10.6975	10.1388	9.54413	9.64885
Atp6v1g1	1423256_a_at	10.1196	10.0514	10.196	10.1856	10.2924	10.1055	10.2112	10.1101	10.0585	10.2649	10.0298	10.0085	10.0368	10.1897	10.1207	10.4272	10.5533
Scn2b	1436134_at	10.5179	10.4033	10.2559	10.2344	10.1926	10.3149	10.3272	10.4376	10.3094	9.84894	9.78249	9.71943	10.4659	10.492	10.514	9.4906	9.64754
Ptpn11	1451225_at	10.2035	10.254	10.1002	10.2156	10.3222	10.2868	10.1407	10.1233	10.2213	10.1644	10.1611	10.1488	9.92844	10.0029	10.0513	10.3097	10.3069
Zfp445	1454774_at	10.2449	10.2468	10.1426	9.94521	9.99047	9.95281	10.2956	10.4188	10.3998	10.1093	9.98116	9.89303	10.1849	10.2899	10.3291	10.2485	10.266
Ncs1	1434887_at	10.295	10.4097	10.1778	10.0293	10.1672	10.1748	9.94035	9.87746	9.96908	10.0269	10.1488	10.0173	10.1404	10.086	9.73569	10.9625	10.7756
Ctss	1448591_at	9.86274	9.9959	9.97076	10.3422	10.1995	10.1484	9.96738	9.99474	9.93693	10.2128	10.2761	10.1992	10.0329	10.1031	10.36	10.6455	10.632
Lrrc58	1427131_s_at	10.2085	10.1965	10.2306	10.3178	10.2235	10.2839	10.1798	10.1847	10.034	10.3335	10.2206	10.0122	9.86623	10.0191	9.663	10.4526	10.4226
Bai2	1435558_at	10.4563	10.6203	10.449	10.0573	10.0077	10.0963	10.3746	10.2894	10.4402	9.78986	9.67081	9.76846	10.5524	10.5839	9.87933	9.904	9.87048
Elavl2	1421882_a_at	10.395	10.2061	10.2499	10.356	10.2606	10.5557	10.4112	10.393	10.3423	9.88504	10.0002	9.97079	10.4529	10.2536	10.2493	9.42592	9.38771
4833439L19Rik	1448100_at	10.2519	10.2799	10.2621	10.1545	10.1162	10.0842	10.223	10.1848	10.2879	10.0877	9.97398	9.98081	10.2329	10.2294	10.3026	10.0475	10.0932
Tcea1	1419258_at	10.3374	10.2676	10.2784	9.88302	9.96507	9.90685	10.2537	10.2537	10.2948	10.059	9.82649	9.9192	10.2792	10.2774	10.4718	10.1796	10.3271
Synpr	1423640_at	10.681	10.7064	10.6811	10.2348	9.89313	10.2648	10.8042	10.8565	10.6353	9.51918	9.21406	9.25113	10.7329	10.7455	10.6729	8.82861	9.04631
Psmb1	1448166_a_at	10.2266	10.1452	10.2863	9.90932	10.0557	9.9784	10.1108	10.0959	10.1767	10.0408	10.0571	10.0717	10.2495	10.3063	10.3069	10.3637	10.3869
Pnmal2	1435960_at	10.4967	10.6195	10.609	10.0923	10.2167	9.99515	10.2723	10.329	10.2864	9.69574	9.75109	9.71817	10.7568	10.5586	9.86532	9.82016	9.67914
Aes	1420619_a_at	10.3375	10.2518	10.3448	10.1469	10.2954	10.3184	10.3719	10.3333	10.3106	10.0141	9.92059	9.89264	10.4912	10.4803	9.83634	9.64823	9.76652
Hif1a	1427418_a_at	10.1385	9.97925	9.93577	10.0935	10.1457	10.0337	10.1291	10.0178	9.94912	10.3291	10.3181	10.2954	9.94953	10.013	10.0812	10.6426	10.6652
Nedd8	1423715_a_at	10.0456	10.0963	10.1485	10.0729	10.1624	10.1395	10.1517	10.0616	10.0738	10.2538	10.1764	10.1672	10.1155	10.1521	10.2132	10.3731	10.3092
Nnat	1423506_a_at	9.62482	10.0449	10.3375	10.4007	10.4129	10.2145	10.1144	10.0337	10.0149	10.4534	10.2837	10.3045	10.4278	10.3665	9.46558	10.1201	10.0758
Trp53inp2	1452646_at	10.1364	10.1547	9.9577	10.5071	10.5927	10.411	9.95409	9.82631	9.87379	10.427	10.3377	10.4683	9.98263	9.95741	9.57252	10.2886	10.2152
Ubl3	1423461_a_at	10.1271	10.1623	10.248	10.2513	10.2556	10.1966	10.246	10.2079	10.2706	10.0018	9.97407	10.0887	10.1987	10.2786	10.3353	9.83481	9.98395
St13	1436113_a_at	10.059	10.2411	10.0947	10.0555	10.2152	10.0045	10.1446	10.2115	10.3769	10.349	10.1854	10.0175	10.0216	10.0772	10.0775	10.2858	10.2363
Trim28	1456308_x_at	10.2697	10.3231	10.2968	10.1338	9.94842	10.0176	10.1059	10.1762	10.1624	10.0358	10.1201	10.1338	10.2349	10.2168	10.2138	10.1698	10.0856
Gorasp2	1424710_a_at	10.1202	10.1607	10.1613	10.1825	10.0971	10.147	10.0487	9.99759	10.1211	10.3152	10.2425	10.2065	10.174	10.1382	10.0198	10.239	10.2627
Prelid1	1448202_x_at	10.0908	10.0965	10.1116	10.1438	10.1665	10.3472	10.1079	10.0394	9.97208	10.1489	10.1752	10.1733	10.2192	10.1995	10.1665	10.2862	10.1888
2610005L07Rik	1452997_at	10.1023	10.196	10.2259	10.2341	10.1483	10.0975	10.0536	10.0076	10.0372	10.1828	10.2186	10.2557	10.145	10.0897	10.104	10.1785	10.2981
Id4	1423259_at	10.565	10.485	10.5464	10.388	10.4893	10.5176	10.3943	10.4068	10.3169	10.0968	9.75336	10.0221	10.3978	10.3947	10.0101	8.82518	8.95552
Pfdn2	1421950_at	10.0857	10.1342	10.167	10.2462	10.2061	10.1885	9.9944	10.0106	10.1178	10.1536	10.176	10.1831	10.1536	10.1736	10.1997	10.1803	10.1736
Ogt	1460631_at	10.4669	10.4056	10.3435	9.95605	9.92794	9.91358	10.3551	10.495	10.4452	9.77265	9.43811	9.65572	10.4928	10.5204	10.5368	9.817	9.9782
Pitpnb	1454892_at	10.2105	10.2695	10.1015	9.8707	9.97745	9.81135	10.2393	10.1924	10.232	10.0522	10.0039	9.96288	10.187	10.2012	10.4692	10.3819	10.3433
Tnks2	1428388_at	10.2108	10.2698	10.171	10.1716	10.238	10.1829	10.0102	9.99692	10.062	9.99935	10.0724	10.0527	10.2136	10.2522	10.1716	10.199	10.2312
Fkbp8	1416113_at	10.354	10.3132	10.3369	10.1713	10.2786	10.2916	10.2454	10.1835	10.1552	9.86368	9.94413	9.95405	10.4456	10.429	10.039	9.67943	9.78061
Wdr26	1451188_at	10.0306	9.95121	10.1744	10.3219	10.2309	10.3413	10.0404	10.0227	10.1688	10.285	10.4072	10.1441	10.0613	10.0569	10.149	10.0456	10.0094
Ndufs7	1424313_a_at	10.1229	10.2029	10.2811	10.0881	10.0607	10.1659	10.2435	10.1983	10.2915	9.92651	9.91026	9.85419	10.1188	10.2699	10.3885	10.1659	10.1164
Spred2	1434403_at	10.0154	10.1432	9.97542	10.2674	10.31	10.1213	9.9185	9.96583	9.98075	10.4495	10.6108	10.3964	10.0392	9.97511	9.73478	10.3789	10.0909
Ubr5	1452718_at	10.1819	10.1733	10.1665	10.2084	10.2669	10.0912	10.032	9.95485	10.0455	10.1315	10.1522	10.107	9.94876	10.0443	10.0829	10.3414	10.4421
Suclg1	1415891_at	10.223	10.2308	10.3115	10.0648	10.0947	9.98839	10.2622	10.2386	10.146	10.0296	9.90069	9.87248	10.2123	10.256	10.2345	10.0354	10.2396
Slc25a46	1418134_at	10.1624	10.139	10.0949	10.0759	10.1132	10.0118	10.071	10.0932	10.158	10.1756	10.297	10.2078	10.0593	10.0338	10.0744	10.2925	10.2758
Scamp5	1451224_at	10.326	10.3229	10.255	10.042	10.0418	10.1815	10.2307	10.3066	10.2192	9.82725	9.88512	9.98756	10.4421	10.3881	9.94232	9.97127	9.95397
Epdr1	1450380_at	10.3882	10.3755	10.392	10.189	10.0978	10.262	10.3162	10.2994	10.2546	9.80175	9.86108	9.94057	10.4275	10.4204	10.3836	9.36564	9.51993
St6galnac5	1419420_at	10.4474	10.4727	10.4492	9.91951	9.77282	9.99179	10.4893	10.5112	10.5521	9.66886	9.65826	9.66339	10.6086	10.5155	10.5984	9.40713	9.553
Nrxn3	1433788_at	10.6314	10.473	10.5989	10.0606	10.0846	9.97847	10.3894	10.4214	10.3543	9.49751	9.67384	9.69106	10.5419	10.5538	10.426	9.32561	9.56336
Tagln3	1450683_at	9.73832	9.75798	10.0567	9.9574	10.1158	10.0828	9.83002	9.84454	9.95086	10.4858	10.6167	10.5944	10.1213	10.0955	10.1412	10.4923	10.3824
Pfkp	1416069_at	10.0331	10.0499	10.0765	10.0473	10.2761	10.0612	10.0446	10.0019	10.0613	10.2632	10.1415	10.1679	10.1108	10.1848	10.0636	10.3063	10.3635
Gtf2i	1425628_a_at	10.2809	10.2989	10.1871	10.012	10.1561	9.96301	10.2702	10.2828	10.3358	10.0115	9.68853	9.85625	10.3215	10.3106	10.1611	10.0083	10.0929
Pten	1454722_at	10.2046	10.2085	10.0586	10.1051	10.2328	10.1408	9.98602	10.0722	10.1332	10.0798	10.1384	10.0645	10.0742	10.0625	10.0824	10.31	10.2591
Nr2c2	1454851_at	10.4146	10.437	10.3501	9.96478	9.90302	9.94411	10.3156	10.3713	10.3064	9.74056	9.61967	9.65065	10.3623	10.3333	10.2725	10.0755	10.1487
Tra2b	1427432_a_at	10.0229	9.95738	10.0157	10.3431	10.3188	10.4132	9.972	9.96311	9.91365	10.3124	10.1911	10.0047	9.83622	9.8949	10.1251	10.5421	10.3821
Mcts1	1425018_at	10.3386	10.2981	10.3535	9.92127	9.99744	10.0548	10.4315	10.3906	10.2695	9.74298	9.56483	9.57407	10.2903	10.3949	10.6911	9.85548	10.0356
Cadm4	1426263_at	10.2072	10.0921	10.0964	10.1316	10.2454	10.1796	10.0933	10.1624	10.1583	9.93526	9.75383	9.92865	10.2231	10.2108	10.0679	10.3581	10.3342
Hp1bp3	1415751_at	10.2472	10.3076	10.281	9.89573	9.99517	9.92636	10.2565	10.2921	10.3153	9.91366	9.77058	9.866	10.3574	10.2818	10.2588	10.0592	10.1451
Snrpe	1451294_s_at	10.0185	10.0274	10.0343	9.79373	9.98301	9.92683	10.1047	9.95199	10.0249	10.2895	10.318	10.1134	10.0046	10.1332	10.1825	10.7119	10.5461
Eif3g	1417718_at	9.98732	10.0947	10.0581	10.0531	10.0357	10.0578	9.91221	9.85182	10.0127	10.2479	10.3605	10.207	9.97288	9.95175	10.1985	10.602	10.5224
Ndfip2	1452066_a_at	10.0385	10.1073	10.1078	10.3877	10.3472	10.248	10.1505	10.0573	10.0848	10.1815	10.246	10.1585	10.0845	10.0739	10.1078	9.78653	9.88766
Hspa1a	1452388_at	8.12516	10.2614	7.93318	12.2995	12.1361	12.2858	8.02691	8.00294	8.32025	12.5079	12.5974	12.4886	8.04779	7.86609	8.32502	11.6388	11.1779
Coa3	1419812_s_at	10.2689	10.2391	10.3629	9.97229	10.0693	10.0261	10.3318	10.1799	10.2337	9.7441	9.58367	9.62125	10.4586	10.4735	10.5076	9.98588	9.97563
Ak5	1457032_at	10.3169	10.3966	10.4014	9.9561	9.9187	10.1516	10.4166	10.4712	10.3966	9.59271	9.67401	9.6263	10.5338	10.5234	10.5595	9.33969	9.73773
Cacna2d1	1433643_at	10.3132	10.316	10.2842	9.94318	10.0226	9.92015	10.1816	10.2443	10.2177	9.92016	9.99027	10.0243	10.3458	10.2902	10.2229	9.87822	9.88982
Sec62	1454697_at	9.96013	10.0333	10.225	10.2616	10.3961	10.4036	10.2422	10.0789	10.0378	10.3101	10.1093	10.1072	9.83143	9.97116	9.95876	10.0532	10.0005
Inpp5f	1433542_at	9.8805	10.0428	9.92251	10.4695	10.4419	10.3342	9.79942	9.81779	9.90786	10.1972	10.4573	10.2823	9.86858	9.79354	9.92358	10.4067	10.4342
Capns1	1426400_a_at	10.0238	10.0715	10.0787	10.1099	10.1303	10.1303	9.98398	9.92828	9.9054	10.2351	10.2167	10.2158	10.134	10.109	9.94721	10.381	10.3641
Cryab	1434369_a_at	9.83636	9.90094	9.90391	10.3801	10.6302	10.3465	10.0046	9.73955	9.77511	10.6412	10.5005	10.3806	9.90229	9.75356	9.79191	10.2782	10.1792
Vbp1	1421750_a_at	10.1763	10.1668	10.2585	10.0894	10.1369	10.0676	10.1903	10.0742	10.1567	10.1067	9.94998	9.85445	10.1669	10.2675	10.189	10.0745	10.0167
Tspyl1	1415908_at	10.0008	10.2266	10.1438	10.3303	10.2818	10.1725	10.2113	10.2632	10.3404	10.2193	9.886	9.57869	9.92725	10.0776	10.1117	10.0352	10.1351
Pigq	1435416_x_at	10.2427	10.1982	10.1448	10.095	10.1545	10.0059	10.1884	10.2302	10.0517	10.0215	9.85515	9.9658	10.0752	10.0849	10.3793	10.0428	10.1981
P4htm	1459807_x_at	10.4222	10.3564	10.4228	9.96905	9.98837	10.1804	10.2767	10.3279	10.2818	9.73789	9.55502	9.73118	10.2306	10.2727	10.3466	9.88076	9.94428
Smim14	1416768_at	9.9164	9.88294	9.9959	10.4844	10.6256	10.3542	9.94876	9.88503	9.90935	10.2358	10.406	10.2399	9.89454	10.0194	10.0052	9.96624	10.12
Sult4a1	1433714_at	10.0915	10.0738	10.1115	10.2169	10.3588	10.3933	9.98441	10.0297	10.0545	9.91417	10.0047	10.0296	10.1979	10.1614	10.0752	10.1177	10.0648
Tmem9b	1448867_at	10.1885	10.2668	10.2233	10.0566	10.0657	10.0627	10.2252	10.1561	10.2044	9.97269	9.90433	9.95949	10.2011	10.198	10.3443	9.9137	9.87774
Ntsr2	1417151_a_at	10.1751	10.2819	10.3234	10.4462	10.238	10.4317	10.2365	10.255	10.302	10.1077	9.99315	10.0276	10.2726	10.1856	10.0705	9.25832	9.20657
Metap2	1434120_a_at	9.95082	9.96632	9.98807	10.0633	10.0396	9.98961	10.0253	9.99182	9.98984	10.2415	10.2151	10.0749	9.94478	9.98697	10.1005	10.5897	10.5817
Atp2b2	1433888_at	10.6166	10.4545	10.4498	9.64956	9.87539	9.93571	10.4259	10.4864	10.4245	9.56146	9.14749	9.46264	10.4751	10.4701	10.2329	10.0478	10.0135
2023-03-05	1428843_at	9.90359	9.93804	9.89294	10.1766	10.2452	10.0911	9.95388	9.94408	9.91224	10.2683	10.3619	10.3835	10.0089	9.96897	9.86061	10.4254	10.3771
Dync1i2	1415841_at	10.1667	10.2317	10.2165	10.0341	10.0006	10.1078	10.1421	10.1694	10.1826	10.0136	9.96528	9.90828	10.2054	10.2236	10.1457	10.021	9.96255
Marcksl1	1437226_x_at	9.87155	9.9533	10.0108	10.0661	9.94838	10.0971	10.0609	10.0667	9.96989	10.3568	10.3365	10.2603	9.95066	10.0877	9.3006	10.845	10.5146
Lgi1	1435851_at	10.2555	10.3423	10.2348	9.8227	9.80976	9.7811	10.3038	10.2142	10.2212	9.93016	10.1815	9.95108	10.1491	10.1721	10.3154	9.94035	10.0618
Ube3a	1416680_at	9.95723	9.92594	9.92682	10.1683	10.2612	10.4097	10.0003	9.81959	9.95564	10.5225	10.6274	10.4806	9.78587	9.82802	9.77788	10.1427	10.087
Csnk1d	1437690_x_at	9.87306	9.95926	9.73497	10.2625	10.2889	10.1326	9.82998	9.87427	9.95515	10.2402	10.4325	10.2701	9.90367	9.80815	10.3002	10.5253	10.2582
Nr1d2	1416958_at	10.7289	10.354	10.2744	10.1037	10.311	10.2861	10.3262	10.4212	10.3784	9.54433	9.17225	9.37984	10.4482	10.4624	10.394	9.37334	9.68463
Setd7	1435437_at	10.1123	10.2104	10.0329	10.2318	10.2144	10.1678	10.0907	10.1661	9.97436	10.0215	9.99708	10.0981	10.2045	10.1199	9.92774	10.0451	9.9908
Ddx1	1415915_at	10.0188	10.1375	10.1165	9.99187	9.93785	9.94487	9.95462	10.0148	10.0935	10.0711	10.0977	10.0982	10.1012	10.0428	10.2126	10.3569	10.3918
Ndufb10	1428322_a_at	10.0321	10.0913	10.1362	10.0118	10.1785	10.1646	10.2058	10.0885	10.1359	10.1361	9.99595	9.88118	10.0229	10.1187	10.1313	10.0553	10.1704
Cops6	1451366_at	10.102	10.0612	10.1587	9.86002	9.98833	10.0742	10.2053	10.0924	10.108	9.95744	9.85922	9.93005	10.2045	10.1879	10.4299	10.0946	10.2216
Map1a	1460566_at	10.5685	10.5615	10.4436	9.86828	10.0152	9.96666	10.22	10.1825	10.2153	9.5052	9.60071	9.60847	10.5448	10.4796	9.87298	9.95166	9.91504
Psenen	1415679_at	9.94115	9.93728	9.99988	10.0232	10.1982	10.0354	10.0991	10.0186	9.98562	10.1628	10.0342	10.0946	10.057	10.049	10.2821	10.2531	10.305
Cd47	1419554_at	10.3929	10.3718	10.3161	10.0973	10.0838	10.279	10.1551	10.0578	10.0672	9.68263	9.70052	9.85761	10.4235	10.431	10.0838	9.65244	9.81633
Anp32a	1434555_at	10.343	10.5018	10.4438	9.66973	9.63416	9.65544	10.2699	10.3101	10.3036	9.72184	9.57453	9.68296	10.3545	10.4218	10.4713	10.072	10.0305
Camsap2	1429044_at	10.2088	10.1587	10.0971	10.0354	10.1761	10.0474	10.0206	10.0296	10.0551	9.99193	10.068	10.1245	9.97912	10.0016	10.0633	10.2015	10.1883
Fos	1423100_at	7.71615	9.79287	8.0146	12.7236	12.738	12.8419	7.50777	8.2182	8.30191	12.3126	12.4181	12.3127	7.89733	8.11218	8.38045	11.2275	10.9016
Rasl11b	1423854_a_at	10.114	9.9512	9.97645	10.4894	10.2686	10.2159	9.79981	9.97972	9.86156	10.0263	10.1508	10.2318	9.75904	9.71078	9.89389	10.57	10.3912
Aqp4	1434449_at	9.80278	9.99808	9.97311	10.1711	10.0631	10.1026	9.77905	9.68492	9.85681	10.0562	10.2244	10.2087	10.2479	10.1311	10.3211	10.4033	10.354
Smad4	1422487_at	10.2982	10.346	10.2531	10.1288	9.89134	10.2002	10.1269	10.0698	10.0762	10.059	10.1767	10.1042	10.141	10.0392	9.90779	9.81152	9.73601
Grsf1	1437838_x_at	10.2166	10.0988	10.237	10.0643	10.013	9.76408	10.1214	10.1882	9.93307	10.2146	9.94678	9.84948	9.93159	10.0688	10.2068	10.205	10.2939
Npdc1	1415919_at	10.1868	10.1646	10.1995	10.0804	10.0664	10.0702	10.258	10.2905	10.2608	9.86252	9.74221	9.84586	10.3619	10.2928	10.1416	9.7089	9.80523
Tsc22d4	1448412_a_at	9.89174	10.04	9.85313	10.2089	10.1573	10.1571	10.0131	9.96414	10.0473	10.3493	10.2149	10.3626	9.79625	9.8079	9.74036	10.3778	10.3404
Lingo1	1428118_at	9.8278	10.1583	10.1443	10.1635	10.1286	10.0002	9.93804	9.99544	10.0957	10.3467	10.3628	10.3756	10.0764	9.96633	9.64646	10.0202	10.0716
Hsd17b12	1450011_at	9.68067	9.79408	9.81315	10.6565	10.735	10.5472	9.65662	9.50771	9.51792	10.5375	10.7138	10.372	9.69215	9.70136	9.66783	10.3045	10.4178
Trappc6b	1428178_s_at	10.1816	10.0755	10.1836	9.98779	9.96483	10.0618	10.2114	10.1201	10.0919	9.93041	9.83901	9.80078	10.1512	10.2424	10.13	10.1774	10.1445
Strn3	1423535_at	10.1494	10.1757	10.122	9.94912	9.99637	10.0116	10.1434	10.1956	10.0996	10.2518	10.078	9.91998	10.1469	10.1765	9.80463	10.0062	10.0553
Cacybp	1452047_at	9.79723	9.87709	9.93455	9.92649	9.97823	10.0553	9.97298	9.99593	9.94392	10.4752	10.382	9.97069	10.084	10.0475	10.0447	10.4941	10.2874
Gnai2	1435652_a_at	9.97761	10.0114	10	10.0246	10.1684	10.2935	10.095	10.0766	10.0766	10.3252	10.1483	10.0099	10.1306	10.1337	9.55246	10.2217	9.9736
H1f0	1423702_at	10.1779	10.2931	10.3439	10.0441	10.0579	10.0941	10.1222	10.1245	10.1086	9.92328	9.68885	9.93578	10.0852	10.022	9.86868	10.1437	10.1846
Tppp	1452766_at	10.3122	10.2865	10.3344	10.1113	10.0299	10.1395	10.3235	10.3581	10.3686	9.68443	9.46534	9.57654	10.4722	10.4653	10.2272	9.56157	9.49411
Cnot7	1423641_s_at	10.0572	10.173	10.1035	9.96555	9.99706	9.97092	10.1671	10.0904	10.2074	10.014	9.85971	9.74302	10.0204	10.1161	10.2336	10.261	10.1702
Csnk2b	1416728_at	10.0543	10.0877	10.1775	9.96353	10.0263	10.1468	10.0027	9.92097	10.024	10.1309	10.2128	10.1647	10.148	10.1403	9.98501	9.98114	9.96976
Slc25a51	1433816_at	10.3279	10.3794	10.3466	9.89044	9.82744	9.76958	10.2132	10.166	10.222	9.99324	9.98339	9.99148	10.365	10.2666	9.98369	9.72219	9.68588
Mef2a	1427185_at	10.2806	10.3855	10.3499	9.96382	9.8829	10.1015	10.2808	10.3181	10.4025	9.65318	9.60906	9.57559	10.2421	10.3514	10.5028	9.6224	9.60933
Rph3a	1434635_at	10.4258	10.3273	10.1829	10.0102	10.2007	10.3785	10.2172	10.2776	10.2143	9.66096	9.67579	9.77085	10.4266	10.3417	9.67882	9.52797	9.79639
Ccrn4l	1425837_a_at	9.72957	9.90093	9.78023	10.5455	10.5907	10.3941	9.7436	9.68218	9.78877	10.4801	10.5756	10.4133	9.59752	9.67455	9.66802	10.3685	10.1756
2900054C01Rik	1429625_at	10.4003	10.4171	10.3056	9.81287	9.79387	9.88309	10.2601	10.3924	10.4018	9.71348	9.70781	9.72404	10.2305	10.2218	10.3012	9.74824	9.79322
Hnrnpul2	1434551_at	10.2383	10.2472	10.1924	9.83934	9.93378	9.87036	10.2097	10.1899	10.2232	9.83906	9.69535	9.71998	10.3033	10.2259	10.1292	10.1245	10.1252
Cotl1	1436838_x_at	10.1605	10.0976	10.2485	9.78734	9.79401	9.9592	10.1018	10.0976	10.1329	9.97703	9.93038	9.79364	9.91905	9.99638	10.1911	10.4555	10.4522
Hcfc1r1	1428405_at	10.1154	10.049	10.0841	10.0873	10.1304	10.1894	10.2424	10.1903	10.1807	10.0209	9.7495	9.89463	10.1174	10.157	10.3162	9.70337	9.8493
Bdnf	1422168_a_at	8.62299	9.40898	8.77855	11.5491	11.6192	11.5534	8.70824	8.50557	8.90633	11.2095	11.6588	11.3506	8.80305	8.92909	9.29265	11.079	11.0959
Rab18	1420900_a_at	10.0898	10.1012	10.0622	10.004	9.89283	9.95585	10.1002	10.0918	10.2152	10.0979	9.92259	10.023	10.1265	10.1085	10.4109	9.86641	9.99836
Rapgef4	1425518_at	9.96853	10.1023	10.0045	10.2873	10.12	10.4155	10.0332	9.96546	10.0505	10.1518	10.1261	10.0249	10.034	10.0148	9.78715	9.91052	10.0632
Sik3	1455437_at	9.91434	10.0041	9.9896	10.2575	10.2821	10.0524	9.73179	9.73969	9.78118	10.4265	10.402	10.3095	9.7212	9.72752	9.75957	10.4703	10.4848
Cldn11	1416003_at	9.9118	10.0073	9.84163	10.316	10.2093	10.3802	10.0004	9.85987	9.99423	10.2722	10.1399	10.179	9.82823	9.71872	9.44894	10.4829	10.4357
Scp2	1449686_s_at	10.0846	10.1001	10.1377	10.0471	10.0921	10.0939	10.1615	10.1995	10.1127	10.0776	9.88025	9.63577	9.87571	10.0839	10.1238	10.1861	10.1291
Hnrnpd	1425142_a_at	9.8805	9.92405	9.98165	10.1187	10.0632	10.0869	9.98641	9.94006	9.83335	10.2056	10.2444	10.1024	9.86882	9.95499	10.0204	10.4638	10.3169
Slc12a2	1417622_at	10.4691	9.94644	9.91719	10.2753	10.9142	10.0346	10.1772	9.79602	9.59553	10.6158	9.93367	10.4177	9.4716	9.78901	9.44903	9.65743	10.5152
Tmed10	1424707_at	10.0969	10.0947	10.2194	9.84495	9.98852	9.83221	10.0317	9.9567	10.0277	10.0868	9.99128	10.0584	10.1447	10.1171	10.17	10.1107	10.1821
Acp1	1450721_at	10.1351	10.1015	10.2024	9.80968	9.89653	9.94931	10.1427	10.077	10.0991	9.94942	9.91535	9.9437	10.0125	10.0591	10.3099	10.1023	10.2274
Pgbd5	1460570_at	10.4526	10.6156	10.46	9.67854	9.46444	9.79626	10.3794	10.4774	10.5575	9.58875	9.36116	9.51868	10.3645	10.3597	10.5206	9.54026	9.79275
Mrpl39	1448909_a_at	10.0095	10.0829	10.0633	9.8573	9.85096	9.75728	10.0007	9.95973	10.0135	10.1179	10.1222	10.0116	9.899	10.0073	10.0499	10.6387	10.4756
Eif3k	1452674_a_at	9.95788	9.99387	10.0931	10.0469	9.99855	10.111	10.0837	9.94451	9.97799	10.0266	10.0046	9.96588	10.1632	10.0928	10.173	10.1506	10.1278
Snrnp27	1460697_s_at	10.051	10.1568	10.1638	9.84412	9.81572	9.95845	10.2113	10.1293	10.1669	9.96539	9.87212	9.66191	10.1879	10.1745	10.2422	10.2022	10.0855
Csrp1	1425811_a_at	10.0834	10.1572	10.2192	10.5047	10.5156	10.2824	10.0691	10.0443	10.0294	9.99566	9.75297	10.0633	9.99664	9.92936	9.96879	9.66762	9.59943
Hspa4	1435194_at	9.86253	10.0363	9.98041	10.0127	10.1178	9.95747	10.0649	10.0057	10.0308	10.2209	10.15	10.0462	9.84141	9.9451	10.0687	10.241	10.2706
Poldip3	1437837_x_at	10.0602	10.1316	10.0671	10.0499	10.0623	10.1487	10.052	9.99714	9.92753	10.0734	10.1217	9.95636	9.92743	9.89841	9.92404	10.2513	10.1626
Ppp1r12a	1437735_at	9.98509	10.0736	9.86558	10.0322	10.2933	9.91081	10.0076	10.0016	9.98585	10.1734	10.1792	10.039	9.86442	9.92101	10.0101	10.3002	10.1604
Pafah1b1	1448578_at	10.0673	10.2182	10.1873	9.88013	10.0432	9.96941	10.2822	10.2669	10.3428	9.90393	9.79307	9.78676	10.1261	10.1603	10.1123	9.74755	9.90121
Actr3b	1435605_at	10.3395	10.2924	10.1551	10.1788	9.93435	10.2464	10.2615	10.2827	10.2424	9.6068	9.59202	9.50383	10.2226	10.3761	10.4695	9.49284	9.59165
Napg	1424069_at	10.3018	10.279	10.2756	9.83501	9.92472	9.9627	10.1908	10.2399	10.271	9.72073	9.64455	9.65814	10.3008	10.2595	10.2677	9.75178	9.88338
Nmt1	1415683_at	10.1067	10.0914	10.1116	9.82028	9.8409	9.92429	10.1326	10.182	10.1845	9.92369	9.82511	9.86399	10.0413	10.0678	10.5407	10.0586	10.0477
Amd1	1448484_at	10.1501	10.1825	9.84641	10.1171	10.0683	10.0683	10.0209	9.99011	10.0763	9.97827	9.91254	9.93553	10.0905	9.98996	10.1177	10.1763	10.0399
Puf60	1416438_at	10.0336	9.98252	10.0567	10.0394	10.1049	10.0382	9.97935	9.87525	9.93293	10.0132	10.011	10.1003	10.0882	10.0927	9.90112	10.2724	10.2364
Cadm1	1417378_at	10.1506	10.1119	10.1964	10.1071	10.2438	10.2943	10.0177	10.0714	10.0452	9.85169	9.99781	9.93921	10.2299	10.124	9.58814	10.0127	9.77561
Vps28	1448447_at	10.0979	10.1121	10.0979	9.91014	9.97061	9.95526	10.1491	10.0979	10.1359	9.88556	9.72559	9.8678	10.1441	10.1701	10.3002	10.0267	10.0852
Slc39a10	1433751_at	10.2181	10.1937	10.2955	9.71463	9.76152	9.69178	10.3734	10.3663	10.4419	9.56627	9.19739	9.33342	10.5803	10.5227	10.4053	10.0727	9.9963
Ncan	1444020_at	9.81102	10.1616	10.2808	9.99082	9.72747	9.58538	10.3581	10.3262	10.416	10.512	10.339	10.4588	10.1416	10.1405	10.2195	8.79371	9.44766
Derl1	1437723_s_at	10.0548	10.154	10.052	9.93864	9.95393	9.90544	10.123	9.97528	9.94262	9.964	9.8233	9.7234	9.99601	10.1298	10.2898	10.2964	10.38
Emc4	1418124_at	10.0707	10.089	10.188	9.94235	10.011	10.0528	10.0774	10.0773	10.0869	9.95887	9.80045	9.84807	10.094	10.1913	10.1899	9.94883	10.0753
Myt1l	1436483_at	10.3718	10.3643	10.3891	9.76383	9.71523	9.81956	10.4046	10.4212	10.4003	9.5773	9.21268	9.26505	10.3589	10.408	10.441	9.87821	9.90387
Pfkl	1439148_a_at	10.4137	10.4901	10.4993	9.87046	9.94871	10.0089	10.4497	10.4226	10.4883	9.52428	9.37789	9.48233	10.6049	10.5859	10.2248	9.00194	9.29006
Amfr	1450102_a_at	10.1488	10.0374	10.1527	9.89021	10.0248	9.94381	10.019	9.99732	9.94837	10.0861	9.91726	10.0966	10.0582	10.1917	9.9135	10.2139	10.0393
Map7d2	1429013_at	10.239	10.1982	10.1508	10.0829	10.1395	10.1611	10.079	10.0861	10.1203	9.80972	9.90554	9.79136	10.1841	10.1379	9.9677	9.80556	9.81192
Gpd2	1417434_at	10.0295	9.92489	10.0435	10.0782	10.256	10.3286	10.2417	10.1914	10.2145	9.88966	9.82325	9.85103	10.1339	10.1557	10.6344	9.42082	9.45356
Marcks	1415971_at	10.0093	10.1193	10.0955	9.90145	9.85725	9.94035	10.1204	10.0955	10.0981	9.9774	9.96004	9.85738	10.1802	10.2306	10.0763	10.1293	10.0045
Vim	1438118_x_at	9.03472	9.4685	9.26236	10.1345	10.0933	9.9477	9.41262	9.32825	9.63541	10.8637	10.558	10.4805	9.17847	9.56494	10.2109	11.8005	11.6552
Arpc5l	1452044_at	10.0331	10.0943	10.1118	10.0481	10.0273	9.911	10.0032	10.0303	10.0432	9.96662	9.95039	9.78735	10.0179	10.1338	10.2005	10.1762	10.0842
Pla2g7	1430700_a_at	10.0662	10.1349	10.1796	10.4249	10.2314	10.4639	10.0304	9.96654	9.9887	10.1944	10.1276	10.1283	10.0404	10.0533	9.77265	9.42111	9.39468
U2af2	1417260_at	9.92255	10.0421	9.96948	9.87431	9.93737	9.8209	10.1293	10.1583	10.0886	10.0786	10.0752	9.97548	9.95468	10.0023	9.94891	10.4123	10.2282
Nr4a2	1455034_at	9.11201	9.72582	9.19795	11.7502	11.5533	11.7303	8.96101	9.36032	9.30976	11.1702	11.1706	10.8476	9.4735	9.42507	8.80462	9.6457	9.3796
Abhd17a	1415753_at	10.1098	10.138	10.1136	10.0402	9.98407	10.0722	10.1952	10.1202	10.1394	10.0221	9.93925	9.93084	10.2699	10.1982	10.0613	9.61744	9.65252
Sirt2	1423507_a_at	9.90367	10.0623	10.0257	10.2559	10.2382	10.2735	10.1059	10.0088	10.0904	10.031	10.0001	10.1231	10.0307	10.0205	9.74388	9.89996	9.78832
Abhd4	1439259_x_at	10.0307	10.0947	9.8807	10.2762	10.2438	10.0659	9.93252	9.96557	9.82992	10.23	10.0139	10.1508	9.80242	9.7574	9.89509	10.2725	10.1314
Ppme1	1423810_at	9.81367	9.9201	9.92688	10.2462	10.2345	10.0744	9.81327	9.8801	9.88637	10.1436	10.1859	10.1708	9.91529	9.92058	9.82593	10.2929	10.2884
Armcx3	1460359_at	10.1174	10.0812	9.99159	10.2308	10.2833	10.3536	10.0815	10.0846	9.8999	10.0226	10.134	9.98594	9.92043	9.93371	9.93394	9.68718	9.79432
Rcan2	1421425_a_at	9.99775	10.0386	9.91434	10.3781	10.3792	10.2804	9.92314	9.95979	10.0415	10.3282	10.264	10.2144	9.74367	9.76422	9.41079	9.96575	9.90761
Psmd4	1418874_a_at	9.96682	10.0128	9.99853	10.0174	9.99253	9.99182	9.89942	9.93942	9.96364	10.0072	10.042	9.95405	10.005	10.0471	10.187	10.2302	10.2563
Slc7a14	1439607_at	10.3271	10.4964	10.1809	9.70559	9.85482	9.68166	10.2031	10.2155	10.2725	9.57534	9.85936	9.60568	10.1772	10.1468	10.4412	9.77592	9.96617
Gsk3b	1454958_at	10.1075	10.2372	10.0663	10.0429	10.138	10.076	9.95555	10.1075	10.2094	9.95806	9.77877	9.7461	10.019	10.0145	10.0195	10.0934	9.8781
Stx12	1448936_at	10.1135	10.1323	10.1526	10.0023	9.83043	9.93881	10.1349	10.1585	10.205	9.71709	9.56401	9.7929	10.1243	10.1993	10.3478	9.99606	10.0356
Zcchc18	1425293_a_at	10.2255	10.1777	10.3426	10.0883	10.073	10.075	10.235	10.3421	10.281	9.75869	9.57964	9.6702	10.3291	10.326	10.169	9.29477	9.45193
1110008P14Rik	1459890_s_at	9.95758	9.9802	10.0581	10.0125	10.0771	10.2563	10.1546	10.2958	10.2243	9.89026	9.40884	9.5912	10.2152	10.2087	9.90357	10.1731	10.0103
Rpa1	1437309_a_at	9.7326	9.87868	9.78989	9.98384	10.2853	10.1814	9.72242	9.72206	9.76521	10.471	10.6971	10.519	9.66005	9.71885	10.0259	10.1828	10.0711
Mag	1460219_at	10.0476	10.1301	9.91821	10.3558	10.4107	10.3263	9.94017	9.82209	10.0301	9.93847	9.84776	10.1702	9.91062	9.76219	9.53201	10.165	10.087
Rogdi	1451421_a_at	10.2766	10.3151	10.3365	9.9381	9.8553	9.81641	10.4799	10.4905	10.4692	9.51569	9.19605	9.37321	10.4057	10.4801	10.5515	9.26829	9.62616
Cggbp1	1454641_at	10.0996	10.0557	9.82633	9.92386	10.0864	9.76742	9.97895	10.0074	9.95627	10.0469	9.99919	10.0821	9.99443	10.0122	10.1917	10.2033	10.1366
Atp5e	1416567_s_at	9.87056	9.84928	9.97985	9.96569	10.2015	10.1655	10.1183	9.94162	9.86246	10.1355	9.86562	9.92809	9.95804	10.057	10.1137	10.2186	10.137
Txndc15	1428256_at	10.1447	10.1486	10.1239	10.0107	10.0045	9.88591	10.0936	10.1221	9.90062	10.057	9.72569	9.89312	10.2001	10.1153	9.9596	9.89566	10.0858
B3gat1	1454821_at	10.3331	10.2875	10.2134	10.0273	9.86183	9.9743	10.4689	10.5208	10.4536	9.60906	9.38248	9.57755	10.4188	10.4198	10.1716	9.30916	9.32232
Nr4a1	1416505_at	8.92893	9.25972	8.98775	11.8429	11.821	11.8999	9.24727	9.44989	9.1785	11.0393	10.7659	10.6914	8.85865	8.96853	8.89241	10.5007	9.99713
Acvr1b	1433725_at	10.3976	10.3341	10.3503	9.85423	9.76594	9.76477	10.2076	10.2674	10.2798	9.61951	9.43858	9.73763	10.2438	10.2991	10.1887	9.74821	9.83244
Bzw1	1423041_a_at	9.79665	9.98105	10.0749	10.1911	10.0829	10.0461	9.81552	9.89313	9.9956	10.1563	10.1341	10.1362	10.0152	10.0231	9.9746	9.98238	10.0053
Psma1	1415695_at	9.92683	9.96394	9.99125	9.73897	9.67421	9.70708	9.91693	9.94604	10.0093	10.1706	10.2088	9.95866	10.0252	10.028	10.3193	10.3172	10.3611
Uhmk1	1433737_at	10.1168	10.1542	9.98816	9.9908	10.1199	10.1498	10.0833	10.0931	10.026	9.90815	9.96539	9.97793	10.1664	10.1403	9.91184	9.71115	9.75211
Bnip3	1422470_at	10.3125	10.1611	10.2221	9.95108	10.0869	10.1954	10.257	10.3261	10.1838	9.74013	9.56392	9.59702	10.2738	10.3691	10.3074	9.18782	9.50378
Gng10	1450649_at	10.1941	10.2393	10.2141	9.90611	9.64993	9.74059	10.291	10.1968	10.1533	9.78999	9.62429	9.58069	10.0967	10.238	10.4781	9.88905	9.94753
Mob4	1423168_at	10.2157	10.2087	10.241	9.73469	9.72349	9.59952	10.1454	10.1506	10.2043	9.9608	9.93294	9.92794	10.1261	10.168	10.0816	9.87555	9.92407
Chd3	1428466_at	10.2362	10.2005	10.2132	9.95806	10.0562	10.0872	10.1047	10.0785	10.0867	9.90293	9.83261	9.91986	10.2786	10.207	9.66151	9.67701	9.71692
Atl1	1428260_at	10.329	10.2552	10.2349	10.099	9.94038	10.0483	10.284	10.2697	10.2736	9.64835	9.50691	9.54511	10.258	10.3443	10.2186	9.43247	9.52003
Fam179b	1434843_at	10.1059	10.0536	9.85117	10.0439	10.0393	9.96488	9.98254	9.98747	9.95272	10.0622	10.0965	10.0085	9.99458	9.93308	10.14	10.0034	9.97049
Dad1	1418528_a_at	9.9061	9.8646	9.94267	10.2366	10.2976	10.2391	9.94652	9.77161	9.78581	10.1315	10.1286	10.1135	9.90969	9.92171	9.84466	10.0773	10.064
Tcerg1	1434434_s_at	10.0643	10.006	10.0342	9.95049	9.92424	9.77996	9.95531	9.95855	10.0003	9.97832	10.0613	9.89166	9.7885	9.94293	10.0521	10.4173	10.3456
Reps2	1435389_at	10.2707	10.2664	10.2826	9.9245	10.0404	9.96595	10.2872	10.2813	10.2717	9.61409	9.62037	9.58544	10.1745	10.1653	10.2965	9.47673	9.6188
Npc2	1448513_a_at	9.99623	9.7692	9.64434	10.1267	10.4586	10.0341	10.001	9.70923	9.51662	10.4699	10.2266	10.4159	9.61575	9.735	9.83994	10.2485	10.2989
B4galt6	1460329_at	10.2448	10.1924	10.1273	9.96296	10.0145	10.2072	10.1408	10.1235	10.1186	9.91898	9.7352	9.85583	10.1982	10.209	10.0161	9.27876	9.74993
Eif3a	1448425_at	9.83579	9.85684	9.80319	9.99811	10.0692	9.81609	9.85206	9.79473	9.94733	10.1818	10.0485	10.0231	9.78209	9.79215	10.2583	10.5144	10.5057
Fkbp2	1450694_at	9.97048	9.9093	10.0573	10.0389	10.2788	10.0568	10.0623	9.929	9.9403	10.0685	9.96152	9.93389	10.0425	10.01	9.93204	9.90585	9.95412
Ptov1	1438058_s_at	10.2207	10.1817	10.3076	10.0297	10.0623	10.0652	10.2144	10.1636	10.1135	9.75589	9.53428	9.73781	10.3905	10.3677	9.8727	9.48965	9.51999
Dock4	1436405_at	10.2712	10.332	10.2299	9.95427	9.90399	9.64466	10.3095	10.3003	10.1894	9.69259	9.84025	9.67813	10.0428	10.2084	10.1766	9.48151	9.74421
Nap1l1	1420478_at	9.7937	9.88779	9.82277	10.1443	10.1235	9.99747	9.8669	9.94515	9.89191	10.2557	10.1977	10.1855	9.99488	9.93346	9.9244	10.0516	9.97702
Mettl9	1417710_at	9.86108	9.9577	10.0969	9.93806	9.89261	9.79693	10.0333	9.96071	9.88423	10.2053	10.111	10.1007	9.99401	9.99895	9.96687	10.0976	10.0755
Rab15	1417829_a_at	9.99884	10.0339	10.0215	9.90453	9.91161	10.0151	9.99512	9.9781	10.0059	9.86555	9.92658	10.0214	10.1916	10.0723	9.81188	10.1671	10.0135
Ssr3	1415700_a_at	10.0057	10.0434	9.98548	9.91908	9.82478	9.85884	9.918	9.9142	9.96001	10.1538	9.97996	10.0479	9.99958	9.96909	9.86615	10.2001	10.2791
Rnf13	1451074_at	10.1725	10.0705	10.0524	10.1501	10.1368	10.1422	10.1425	10.0499	10.0574	9.93718	9.81074	9.87219	10.0924	10.0427	9.9618	9.49139	9.70341
Khdrbs1	1434541_x_at	9.90468	10.0027	10.0417	9.70231	9.83149	9.63262	10.0882	10.0963	10.0836	9.99928	9.82611	9.65632	9.93501	10.0092	10.2719	10.427	10.3589
Eif4b	1426380_at	10.1134	10.0989	10.012	9.84193	9.85895	9.85779	10.0332	10.0536	10.0533	9.87127	9.90035	9.95255	10.0204	10.0372	10.1671	9.99904	9.98968
Phyhipl	1427023_at	9.7943	9.88486	9.91199	10.313	10.2662	10.3025	9.77753	9.84077	9.72725	10.0998	10.2798	10.1258	10.1413	10.0271	9.6628	9.84003	9.86492
Aamp	1454754_a_at	10.0862	10.004	10.0147	9.97201	10.0111	9.87471	10.0014	10.0238	10.1184	9.95491	9.83562	9.98869	10.1307	10.1277	10.0898	9.71686	9.90854
Fam21	1456056_a_at	10.2324	10.1672	10.1579	9.89021	9.87207	10.0386	10.1153	10.0714	10.11	9.81874	9.68206	9.62168	9.95396	10.1308	10.1472	9.90913	9.93924
Pdxp	1417890_at	10.3886	10.3036	10.4519	9.95116	9.86068	10.0711	10.3132	10.3159	10.3465	9.50653	9.29418	9.50534	10.5869	10.5723	9.94233	9.30602	9.13252
Timp2	1454677_at	9.95511	9.7474	10.1948	9.98525	10.4136	9.84845	9.98454	10.0025	9.93662	10.1699	9.79474	10.0435	10.1169	10.0341	9.38842	10.0321	10.1889
Rgs2	1419248_at	9.12488	9.57324	9.20526	11.1921	11.2568	11.2969	9.04951	9.02828	9.15625	10.928	11.0759	10.7504	8.89643	8.93151	9.19392	10.5967	10.5357
Rfwd2	1426912_at	9.44866	9.68663	9.46558	10.3863	10.4101	10.297	9.49303	9.40576	9.54713	10.5281	10.7942	10.5231	9.52593	9.48642	9.46579	10.7402	10.568
Ube2ql1	1452779_at	9.88577	10.0727	10.0003	10.0675	10.222	10.173	9.81326	9.78382	9.79592	9.93418	10.038	9.98824	10.124	9.98652	9.52216	10.219	10.1243
Mprip	1460342_s_at	10.0482	10.0809	9.97614	9.73343	9.81323	9.75838	9.89757	9.91293	10.0357	10.0482	9.98642	10.0527	10.0356	9.95384	9.92253	10.1946	10.2997
Nap1l2	1418046_at	10.1866	10.1038	10.1144	10.0164	9.99101	9.93234	10.1821	10.2811	10.3169	9.65995	9.62253	9.58414	10.2309	10.2513	10.2935	9.40265	9.57476
Snrpb	1437193_s_at	10.0389	9.94044	9.88327	9.91979	9.9166	9.90323	9.96732	9.84922	10.0233	10.0282	9.94534	9.9408	9.9267	10.0592	10.0524	10.2245	10.1127
Jmjd1c	1426900_at	9.75227	9.83543	9.61013	10.5938	10.4414	10.4741	9.63381	9.67569	9.64145	10.3826	10.3744	10.2055	9.49589	9.54995	9.86152	10.0871	10.0774
Arhgef25	1419978_s_at	10.3108	10.3629	10.3344	9.94055	9.8948	10.2284	10.4237	10.3414	10.4186	9.43032	9.35013	9.38832	10.2707	10.4191	10.4188	9.03718	9.08302
Acsl4	1433531_at	9.47307	9.62506	9.55475	10.3981	10.4244	10.2136	9.68176	9.596	9.65551	10.5679	10.589	10.1369	9.43562	9.42997	9.59387	10.6889	10.5811
Lsm14a	1428438_s_at	10.0322	10.0683	9.97233	9.89327	9.90018	9.72841	9.97454	9.94379	10.0328	10.0403	9.96008	9.89486	9.96065	9.97617	10.0584	10.1827	10.0233
Sncb	1418053_at	10.3472	10.2344	10.2455	10.0178	10.1349	10.325	10.1624	10.2517	10.1653	9.58921	9.67686	9.73041	10.6335	10.3757	9.5316	9.28398	8.93036
Pdcd10	1448527_at	9.99508	10.1073	10.1107	9.98647	9.9545	9.91899	9.98329	10.0155	9.96222	9.94863	9.81068	9.8022	9.94741	10.0209	10.206	9.89149	9.97062
Atrx	1433537_at	10.3261	10.1731	10.1167	9.86923	9.87708	9.82573	10.1676	10.1511	9.99905	9.75556	9.70105	9.61933	10.1815	10.1187	9.94641	9.82585	9.97489
Clcn4-2	1415986_at	10.1361	10.1395	10.1416	9.86099	10.0428	10.039	9.85539	9.90805	9.84288	9.79654	9.90973	9.8943	10.1983	10.1559	9.70426	10.0176	9.98551
Arl2bp	1417112_at	9.96307	10.0247	9.96648	9.89967	10.0107	9.94516	9.91344	9.96392	9.90419	9.94775	9.90322	9.85295	10.0932	10.0334	9.97687	10.1704	10.0421
2700089E24Rik	1453208_at	10.1758	10.2285	10.2393	10.1068	9.93709	10.0383	10.1908	10.1598	10.1844	9.70818	9.50242	9.62044	10.2111	10.2242	10.1933	9.36765	9.52153
Rnasek	1426745_at	10.0464	9.99088	10.0688	9.91915	9.93468	9.97007	10.145	10.065	10.1028	9.93016	9.67992	9.91773	10.1038	10.1259	9.91425	9.83537	9.84637
Mbnl1	1416904_at	9.89088	9.93966	9.78918	10.2149	10.1631	10.6384	9.77297	9.70384	9.79468	10.1482	10.3071	10.0259	9.78286	9.74532	9.82534	9.9725	9.87653
Slc1a1	1448299_at	10.2002	10.3165	10.2175	9.7685	9.862	9.87419	10.1176	10.0282	10.0992	9.46158	9.47277	9.44884	10.2919	10.2292	10.0865	10.1209	9.98706
Phlpp1	1426994_at	9.9266	9.93264	9.78211	10.2647	10.3955	10.0756	9.82614	9.83395	9.85762	10.0364	10.281	10.1642	9.85544	9.74352	9.80175	9.87855	9.92305
Srp9	1448753_at	9.98622	10.0385	10.0602	9.91862	9.91314	9.90855	9.86037	9.91008	9.9219	9.97222	10.0074	10.0292	10.0536	10.0253	10.0202	10.0186	9.92295
Arglu1	1433597_at	9.78598	10.0219	9.79252	10.0042	10.1874	9.77097	10.0286	10.1054	10.134	9.98834	9.85555	9.7397	9.87247	10.0327	9.51925	10.3732	10.322
Top1	1423474_at	9.82207	9.89869	9.68214	10.1899	10.3642	10.0318	9.75205	9.69656	9.74883	10.2406	10.3609	10.1692	9.79063	9.77434	9.59133	10.3286	10.0567
1110008F13Rik	1416699_at	9.86528	9.97463	9.87523	9.96443	9.92875	9.93427	10.0076	10.0018	9.974	10.0039	9.97546	9.99999	9.90786	9.93884	9.86392	10.206	10.0604
Atp6v1h	1415826_at	9.88979	9.88596	9.96354	10.0052	10.0059	10.0945	9.81949	9.79625	9.7473	9.91567	10.0347	9.92736	9.92678	9.90287	10.0647	10.2132	10.2648
Nrcam	1434709_at	9.95842	9.99822	9.97517	9.87325	9.83378	9.97517	9.98744	9.98269	10.0702	9.77453	9.7321	9.66133	10.0477	10.0172	10.3026	10.119	10.1392
Ranbp2	1450690_at	9.81569	9.91323	9.59762	10.8092	10.6235	10.543	9.59881	9.51958	9.46984	10.2481	10.1831	10.0423	9.63673	9.59532	9.61001	10.1282	10.0807
Map4	1437855_at	10.1537	10.1614	10.2132	10.0094	9.96161	9.97401	10.116	10.2002	10.0835	9.69329	9.75589	9.68087	10.2064	10.1833	9.95184	9.40592	9.63181
Rab11a	1434549_at	9.91138	9.98312	10.0087	9.97102	10.081	10.1952	9.88764	9.97556	9.84132	10.0766	10.1901	9.96739	10.0478	9.96351	9.86562	9.68282	9.70018
Luc7l2	1436766_at	9.87751	9.93323	10.1979	9.72262	9.8623	9.64045	10.3228	10.32	10.433	9.93323	9.71883	9.45585	9.85445	10.0944	10.6729	9.56014	9.73927
Rundc3a	1449246_at	10.0242	10.0552	10.0549	10.0486	9.99419	10.1639	10.0169	10.0159	10.0469	9.77236	9.81382	9.74649	10.1699	10.1502	9.94808	9.64792	9.66734
Dnajb5	1450436_s_at	9.51556	9.94413	9.82998	10.2798	10.3808	10.037	9.59039	9.67476	9.79443	10.4151	10.1996	9.96236	9.62747	9.55155	9.56964	10.562	10.3809
2700029M09Rik	1452877_at	9.88225	9.90301	9.87418	9.80394	9.83692	9.87612	9.84362	9.85336	9.91719	9.97925	10.063	9.89255	9.9075	9.89346	10.148	10.3319	10.302
Park7	1456194_a_at	9.9742	10.057	10.0045	9.97571	9.94871	10.0428	10.0179	9.9742	9.93042	9.88652	9.73958	9.75296	9.90199	9.97005	10.1536	9.94728	10.0306
Nsfl1c	1429328_at	9.90106	9.88251	9.91332	9.82079	9.83605	9.86164	9.9011	9.90202	9.94824	9.99765	9.93211	10.0169	10.0479	10.0479	10.0552	10.1202	10.1113
Hnrnpr	1427129_a_at	10.1617	10.2271	10.3066	9.655	9.70618	9.7138	10.1059	10.1013	10.1404	9.67922	9.54697	9.60258	10.0094	10.1167	10.2812	9.85891	10.0387
Lsamp	1435895_at	10.3931	10.4108	10.4322	9.9004	10.0152	9.98538	10.2456	10.2926	10.3104	9.38325	9.44725	9.432	10.3223	10.3087	10.0866	9.08713	9.17444
Fam213a	1452716_at	10.0803	9.93532	10.0204	10.1006	10.117	10.0379	10.1725	10.1159	9.98126	10.1801	9.79116	9.94203	9.8978	10.0376	9.82461	9.36233	9.60936
Stx6	1460004_x_at	10.1364	10.1958	10.2053	9.76764	9.88082	9.78434	10.107	10.065	10.0455	9.76543	9.66063	9.58886	10.0017	10.1043	9.91957	9.92368	10.05
Map7d1	1424040_at	9.9734	10.0104	9.98302	9.93917	9.89483	10.0919	9.8543	9.80585	9.80962	9.94272	10.0654	10.048	10.0405	9.95515	9.53623	10.1902	10.0318
Pltp	1456424_s_at	10.2389	10.0079	10.1564	9.98695	10.6508	9.95582	10.2068	9.87349	9.7991	10.2581	9.53351	9.77286	9.81994	10.1435	9.38272	9.57412	9.79791
Arcn1	1451089_a_at	9.88936	9.9446	9.83123	9.82708	9.74044	9.82302	9.89685	9.82228	9.88336	10.0467	10.0848	9.85994	9.87661	9.89053	9.9863	10.4233	10.3225
Rgs7	1450659_at	9.41187	9.45775	9.54267	9.60192	9.71343	9.75584	9.38991	9.47647	9.51765	10.6921	11.034	10.843	9.54027	9.51797	9.70024	11.0905	10.8491
Epha4	1429021_at	10.5679	10.5197	10.5077	9.76089	9.55204	9.7447	10.4903	10.5471	10.4639	9.41229	9.30639	9.38069	10.312	10.4208	10.2462	8.83645	9.0649
Bud31	1433611_s_at	9.72392	9.81238	9.77887	10.0155	9.99165	10.0428	9.69802	9.64979	9.82654	10.1942	10.2397	10.0168	9.73359	9.74557	9.93672	10.4889	10.2007
Slc24a3	1424308_at	10.3177	10.3707	10.2729	10.1439	10.0283	10.4908	10.2444	10.0947	10.0927	9.70531	9.85826	9.77987	10.2802	10.2599	9.82576	8.5563	8.75566
Synj2bp	1448853_at	10.1187	10.0422	9.76389	9.89491	10.0639	10.237	9.97403	9.968	9.88926	9.92969	10.0082	9.8931	9.96221	9.8944	10.0019	9.69427	9.69948
Nudc	1419472_s_at	9.86899	9.85434	9.8871	9.8669	10.0413	10.0505	9.83723	9.7405	9.81136	10.0333	10.0217	10.0102	9.84993	9.88137	9.81456	10.2699	10.1649
Slc25a12	1428440_at	10.1913	10.1055	10.2735	9.71084	9.78023	9.65207	10.1813	10.2806	10.2514	9.59072	9.23905	9.53517	10.1821	10.2904	10.3777	9.57529	9.78189
Stard7	1449628_s_at	10.1938	10.1543	10.0327	9.74296	9.72781	9.8238	10.0394	10.0482	10.0293	9.83305	9.78713	9.83417	9.99137	10.0276	10.042	9.72439	9.93674
Dmtn	1460223_a_at	10.0868	10.1395	10.104	9.75373	9.68031	9.95848	9.998	10.0813	9.99668	9.84048	9.94162	9.81373	10.1922	10.169	9.912	9.71355	9.56715
Efr3a	1416133_at	10.0579	10.0395	10.0825	9.96384	10.0624	9.99275	9.93521	10.1081	10.1301	9.85151	9.5902	9.72738	10.3359	10.2607	9.64823	9.65741	9.50288
Cap2	1450910_at	10.0785	10.3011	10.2017	9.83728	9.73571	9.58927	10.0953	10.0818	10.1736	9.66547	9.54845	9.53598	10.1323	10.139	10.1924	9.8799	9.75872
Tpp1	1448313_at	10.0115	9.91109	9.95716	9.87559	10.1277	9.9598	10.0399	9.94856	9.93179	10.0297	9.66331	9.7887	9.94428	10.0792	9.89076	9.78848	9.99514
3000002C10Rik	1431997_at	9.98976	9.96614	9.88956	9.84564	9.81829	9.89864	10.1254	10.3324	10.0903	10.0204	9.68974	9.773	9.88589	9.89937	9.77426	9.77073	10.1646
Nus1	1419914_s_at	9.8771	9.86599	9.84072	9.95118	10.0603	9.77302	9.79132	9.8253	9.80624	10.0694	10.1543	10.0621	9.96065	9.96092	9.8803	10.0281	10.0212
Ankrd46	1428063_at	10.1857	10.1281	10.2038	9.81316	9.74975	9.83624	10.19	10.1968	10.2776	9.61907	9.44176	9.58238	10.1989	10.2276	10.2136	9.47031	9.58337
Cttnbp2	1435435_at	10.0974	10.0268	9.78804	10.1294	9.94379	9.96539	10.2234	10.2715	10.1636	9.80242	9.51719	9.42762	9.97526	10.0041	10.0687	9.52293	9.97801
Ewsr1	1436884_x_at	10.0771	10.0205	9.98083	9.82476	9.93903	9.81598	9.99346	10.0361	10.0107	9.82842	9.70069	9.82219	9.92707	10.0534	9.74776	10.0492	10.0629
Rbm7	1451237_s_at	9.82119	9.8292	9.88751	10.2719	10.1963	10.2289	9.63216	9.63051	9.53938	10.1714	10.1715	10.0601	9.5856	9.65901	9.86135	10.2048	10.1265
Garem	1436827_at	9.77907	9.89418	9.93539	10.2417	10.0025	10.1981	9.87745	9.89922	9.84046	10.2445	10.2824	10.1418	9.86682	9.72166	10.0832	9.42008	9.44607
Necap1	1448106_at	10.1641	10.2566	10.2707	9.75102	9.83543	9.8257	10.0296	10.1027	10.1095	9.56035	9.52851	9.54014	10.228	10.2098	10.1801	9.65295	9.61373
Cfl2	1418067_at	9.76351	9.81343	9.8465	9.97719	10.0254	9.95144	9.80742	9.69429	9.74139	10.0533	10.0576	10.0635	9.93094	9.89604	9.77512	10.2533	10.2029
Hnrnpf	1456664_x_at	9.6709	9.71988	9.43458	9.98514	9.96811	9.88821	9.82029	9.71702	9.72434	10.3175	10.1424	10.0345	9.56806	9.71729	9.85934	10.6578	10.5981
Arpc1a	1416079_a_at	9.99927	10.0622	10.0467	9.97344	9.89947	9.95229	10.0128	9.97475	9.99098	9.84861	9.8652	9.7756	9.97431	10.0506	9.89668	9.68646	9.81211
Gpr85	1437618_x_at	9.8577	9.76548	9.54787	10.2229	10.3092	10.498	9.80747	9.7204	9.68868	10.05	10.3284	10.0443	9.82465	9.83203	9.73232	9.67935	9.91065
Taok1	1426358_at	10.2754	10.2119	10.1115	9.87542	9.91121	10.1831	10.0064	9.99179	9.95949	9.57546	9.55091	9.59545	10.0972	10.0707	9.80574	9.79115	9.80163
Gnao1	1421152_a_at	10.0446	10.092	10.1369	9.90055	10.1411	10.3433	10.0545	9.93816	10.0163	9.63606	9.74922	9.76995	10.0584	10.0207	9.7578	9.53576	9.59726
Ppp2r5c	1425542_a_at	10.0156	9.97109	10.1945	9.94009	9.90004	10.0405	10.0365	10.0079	10.0469	9.83921	9.6332	9.67425	9.94873	10.0128	10.1521	9.58559	9.76663
Casc4	1433779_at	9.83726	9.86333	9.98338	10.1251	10.1235	10.0071	9.79536	9.81116	9.6937	10.0039	9.91304	9.8252	9.83913	9.90046	9.67602	10.0765	10.2896
Snph	1435210_s_at	10.23	10.3373	10.215	9.83906	9.5991	9.82837	10.2358	10.1757	10.2512	9.58685	9.40432	9.52617	10.4484	10.3912	9.79205	9.41731	9.45253
Pdcd6	1416027_at	9.75001	9.73687	9.81764	10.2405	10.2376	10.0296	9.73723	9.68271	9.61781	10.2951	10.2062	10.123	9.65477	9.72265	9.81096	10.0374	10.0242
Ttll7	1455377_at	10.117	10.0482	10.0177	9.92173	10.0381	10.0576	10.0074	10.0442	10.1065	9.59268	9.66728	9.58611	10.037	10.021	10.0633	9.5192	9.86043
Pantr1	1435678_at	10.0948	10.2935	10.2262	10.2553	10.0743	10.2451	10.2679	10.1787	10.0873	9.64553	9.56345	9.48617	10.1577	10.096	10.2846	9.08059	8.64478
Slc9a6	1435008_at	10.1927	10.1675	10.0635	9.89145	9.99254	9.94479	10.0786	10.1626	10.0648	9.55509	9.50877	9.64567	10.109	10.1081	10.1718	9.45524	9.54669
Pip5k1c	1424954_a_at	9.99748	10.0898	9.96104	9.84704	9.88951	10.0549	9.80193	9.85872	9.93037	9.6078	9.61237	9.69096	10.1071	10.0495	9.39753	10.3278	10.4237
Zmiz1	1435740_at	9.83541	10.115	9.90822	9.83672	9.91152	9.79275	9.56832	9.5478	9.74296	10.1907	10.2816	10.3497	9.77137	9.66692	9.42456	10.3706	10.3284
Tspan31	1416556_at	9.51677	9.65712	9.65704	10.4048	10.6283	10.3639	9.51056	9.44726	9.56986	10.3353	10.4155	10.3716	9.57195	9.53548	9.34181	10.1698	10.143
Osbpl1a	1460192_at	10.0789	9.95117	10.0199	9.96079	10.1151	10.2108	9.94109	10.1708	10.122	9.72539	9.56148	9.48667	10.2157	10.0616	9.89822	9.59651	9.51493
Coro2b	1434326_x_at	10.1485	10.2895	10.1708	9.59329	9.68613	9.80727	10.3935	10.2611	10.2866	9.67491	9.41762	9.68568	10.2882	10.2514	9.83797	9.3114	9.4696
Srsf6	1447898_s_at	10.1363	9.94023	10.1492	9.79587	9.74646	9.80736	9.90427	9.93689	9.97748	9.81029	9.71015	9.75603	9.91047	9.93308	9.9698	10.0815	9.98596
Pkia	1420859_at	10.0646	10.0773	10.0887	9.79525	9.54636	9.93488	10.148	10.3614	10.2098	9.58397	9.4482	9.45226	10.14	10.1898	10.3697	9.46825	9.6706
Rnf44	1423532_at	10.1289	10.1547	10.0422	9.85849	9.79841	9.90834	9.82807	9.91619	9.89185	9.77569	9.74302	9.81003	10.2828	10.1764	9.71883	9.81683	9.68741
Nsg1	1423055_at	10.1249	10.1497	10.1779	9.71838	9.74522	9.68689	10.1281	10.1937	10.23	9.57288	9.54366	9.77333	10.1766	10.1252	10.1508	9.48452	9.54192
Sar1b	1428163_at	9.96794	9.9823	10.075	9.55678	9.71549	9.76923	10.1195	10.0488	10.0539	9.84976	9.56647	9.64792	9.94824	10.1187	10.0494	9.99411	10.0575
Ensa	1428620_at	9.70825	10.0473	9.95026	9.93211	9.94559	9.79612	9.85674	9.89616	9.98585	9.8649	9.91508	9.92311	10.0175	9.96969	10.0365	9.87248	9.80217
Magoh	1416212_at	9.09885	9.17642	9.21121	10.8155	11.2234	11.0168	9.15363	9.11647	9.15317	10.827	10.9528	10.6494	9.15219	9.19019	9.32636	10.4197	10.0255
Gps1	1415699_a_at	9.84787	9.96006	9.94623	9.85973	9.85743	9.83651	9.95709	9.92789	10.0114	9.8841	9.73237	9.76354	10.0433	10.0031	10.1748	9.86735	9.83221
Elovl5	1437211_x_at	9.5562	9.83212	9.68687	10.4914	10.4901	10.3337	9.63626	9.51314	9.56125	10.3072	10.1919	10.2016	9.6128	9.64934	9.64852	10.0551	9.72876
Ppp2r2c	1438671_at	10.1448	10.2199	10.1808	9.67562	9.83924	9.75575	10.0476	10.0926	10.245	9.52858	9.34152	9.53154	10.1937	10.2152	10.121	9.59387	9.75483
Caly	1428813_a_at	10.209	10.1953	10.4176	9.8748	9.67723	9.88363	10.3765	10.3818	10.3356	9.30232	9.1926	9.12588	10.4695	10.4532	10.3994	8.989	9.17636
Ppp4r2	1433850_at	9.59926	9.83573	9.69629	10.0425	10.1816	9.90305	9.63683	9.56236	9.71447	10.2738	10.4585	10.2528	9.66668	9.55769	9.78897	10.2205	10.0539
Rnf157	1434427_a_at	10.057	10.1715	10.0491	9.94412	9.82289	10.0538	9.99822	10.1433	10.0341	9.57833	9.57692	9.26756	10.1513	10.1507	10.2184	9.47836	9.72342
Itfg1	1435637_at	10.2548	10.1276	10.2277	9.90568	9.88408	9.88706	10.1918	10.2027	10.0374	9.68142	9.43985	9.56529	10.2631	10.2495	10.1178	9.04967	9.3283
Tbcb	1448533_at	9.79163	9.82183	9.90339	9.8543	9.97704	9.9129	9.83027	9.80352	9.81584	9.96509	9.79207	9.73111	9.99131	9.97318	9.97704	10.1658	10.0829
A830039N20Rik	1455554_at	10.1838	10.1037	10.0611	9.76753	9.92441	9.88269	10.031	10.0804	10.1702	9.564	9.402	9.57967	10.1656	10.12	10.1094	9.53342	9.69349
Pygb	1433504_at	10.0381	10.0919	10.1298	10.0987	10.0802	10.1535	9.9519	10.0276	9.93099	9.80961	9.67019	9.70331	10.1308	10.0581	9.69142	9.37379	9.35738
Itpka	1424037_at	10.401	10.3902	10.2896	9.94835	9.71019	10.0622	10.2668	10.3239	10.2892	9.35306	9.24083	9.21626	10.3482	10.3042	10.2893	8.90859	8.95131
Timm13	1455211_a_at	9.77038	9.82347	9.82178	9.84514	9.88956	9.93553	9.87184	9.84029	9.86904	9.90025	9.88108	9.87318	9.87343	9.89042	10.0091	10.0187	10.1789
Bcl11b	1435227_at	10.4345	10.5488	10.3893	9.61904	9.47998	9.41958	10.2639	10.3596	10.4205	9.23291	8.9693	9.21342	10.3262	10.3272	10.7349	9.22019	9.32987
Arpp19	1422609_at	9.25429	9.36898	9.28551	10.7399	10.7764	10.5854	9.31729	9.39165	9.45077	10.6791	10.8226	10.5599	9.46129	9.39303	9.48149	9.95259	9.76444
Rgs5	1417466_at	10.0289	10.115	9.97608	10.0087	10.2048	10.0861	9.96978	9.91619	9.89094	9.74455	9.47598	9.50106	10.0189	9.99431	9.89729	9.64463	9.80584
Rnf146	1417733_at	10.06	10.0209	9.89646	9.87732	9.87681	9.77996	9.98373	10.003	9.93105	9.7331	9.84553	9.77949	10.0286	9.97547	10.0256	9.74183	9.70834
Klhl7	1452660_s_at	9.61317	9.81162	9.6154	10.6264	10.4652	10.4453	9.63812	9.68752	9.71508	10.3249	10.2082	9.94359	9.63356	9.61688	9.58615	9.69502	9.63651
Ap1s1	1416087_at	9.82526	9.8389	9.96469	9.82	9.74515	9.69043	9.94329	9.92773	9.91927	9.80562	9.7954	9.92471	10.0943	10.0129	10.083	9.96369	9.90748
Tm9sf3	1460186_at	9.71355	9.75875	9.97414	9.93468	9.97965	9.76289	9.78427	9.7738	9.86746	10.1744	9.98283	10.1387	9.96595	9.96273	9.86492	9.71073	9.90618
Epb4.1l1	1460592_at	9.78477	9.93732	9.84117	9.74659	9.93965	9.85157	9.83353	9.78831	9.82287	10.0002	10.1611	10.0947	9.88399	9.80582	9.80885	10.054	9.89852
Jph3	1418161_at	10.5073	10.4555	10.3307	9.78686	9.70927	9.97494	10.2266	10.1831	10.1453	9.36768	9.22825	9.3592	10.4192	10.3762	9.89403	9.04234	9.23267
Tnk2	1448297_a_at	10.1293	10.108	10.0205	9.85227	9.73967	9.65128	10.0108	10.0846	10.0396	9.6558	9.55124	9.71745	10.1063	10.0802	10.1595	9.62559	9.69861
Fads1	1423680_at	10.0558	10.0156	10.109	9.91617	10.187	10.0561	9.84614	9.816	9.78061	9.88541	9.82971	9.88067	9.73959	9.76379	9.47948	9.96291	9.90491
Slc4a7	1438673_at	9.75516	9.85157	9.57734	9.91327	9.81586	9.85893	9.71024	9.76095	9.74783	10.2266	10.2746	10.2229	9.67902	9.69124	9.85786	10.0442	10.2308
Bscl2	1437345_a_at	9.99389	9.89422	10.0978	9.77105	9.92135	9.93997	10.0162	10.0457	10.0734	9.63347	9.44974	9.52727	10.124	10.0887	10.0525	9.78218	9.785
2700060E02Rik	1448238_at	9.89541	9.9614	9.93806	9.76403	9.80308	9.90707	9.93343	9.84826	9.92284	9.88105	9.88175	9.82564	9.90901	9.93154	10.0512	9.84303	9.8944
Ncoa1	1418594_a_at	10.1355	10.0788	10.0055	9.84708	9.74822	10.0791	9.95377	9.97384	9.98872	9.56635	9.62536	9.6142	10.1017	10.0547	10.31	9.45697	9.60828
Lxn	1416503_at	9.7601	10.003	9.94674	9.97799	9.95861	10.0521	9.85776	9.85758	9.89707	9.69479	9.70052	9.70482	10.182	10.0978	10.1482	9.65477	9.6393
Sash1	1448005_at	9.7601	9.8869	9.90724	9.93877	9.99928	9.92862	9.92874	9.91187	9.93103	9.95851	9.82128	9.69175	9.90311	9.97499	9.74914	9.94425	9.89718
Syt4	1415845_at	8.99586	9.11595	9.20822	10.5873	10.9995	10.7194	8.97502	9.0117	9.03949	10.7151	11.4028	10.9404	9.47052	9.32613	8.81734	10.5133	10.2901
Calb1	1417504_at	9.95214	9.99243	10.0998	9.80275	9.79388	9.6922	10.2781	10.2603	10.0521	9.37395	9.52439	9.28183	10.201	10.2532	10.343	9.56333	9.64954
Ptpra	1425340_a_at	10.0335	10.1353	10.109	9.86319	9.82478	9.87167	10.0372	10.0481	10.0364	9.54321	9.4999	9.53033	10.1005	10.0586	10.2017	9.54532	9.64495
Cadm3	1449272_at	10.0022	10.0425	10.0755	9.93217	9.86845	10.0538	10.0103	10.0508	10.0321	9.61078	9.64342	9.48224	10.1693	10.2221	10.02	9.32271	9.54081
Impact	1415911_at	9.77539	9.81931	9.80654	9.95937	10.106	9.9082	9.81563	9.93215	10.0286	9.83114	9.94671	9.72027	9.80114	9.84756	9.73777	10.022	10.0164
Atp8a1	1433827_at	9.93266	10.0736	10.0459	10.0259	9.855	9.78271	9.9246	9.97301	10.0199	9.66564	9.80514	9.83809	10.1926	10.1302	9.93302	9.38782	9.4881
Col4a3bp	1452867_at	10.1353	10.0207	10.0443	9.67822	9.83229	9.70897	10.0394	10.0413	10.1084	9.61392	9.49936	9.5364	10.1571	10.118	10.1745	9.51819	9.80619
Ap2b1	1452292_at	9.81334	10.242	10.2668	9.92436	10.2549	9.39353	10.0365	10.0129	10.2612	9.80072	9.71652	9.77885	9.81206	9.87732	9.3505	9.72554	9.75879
Atg3	1448993_at	9.71185	9.77592	9.82577	9.76742	9.85071	9.88478	9.8178	9.68088	9.87091	9.94324	9.89796	10.001	9.90658	9.89609	9.91335	10.1518	10.1265
Gapvd1	1429454_at	9.99775	9.97897	9.84171	9.88613	9.8827	10.088	9.87379	9.81816	9.8767	9.95295	9.93683	9.9955	9.94753	9.77496	9.90842	9.66025	9.60002
Eif2s3x	1451090_a_at	9.97629	9.86297	9.9131	9.7771	9.91841	9.83616	9.74772	9.74602	9.6549	9.94235	9.91164	9.95298	9.77645	9.85804	9.65168	10.241	10.2267
Trappc2	1432158_a_at	10.0175	10.0983	10.139	9.80823	9.71222	9.73216	10.1045	10.1583	10.0519	9.52295	9.40037	9.49098	10.1339	10.0749	10.3609	9.51054	9.62323
Braf	1435434_at	10.0952	10.1139	9.99461	10.042	10.0836	10.1371	9.81943	9.77078	9.80971	9.74482	9.85269	9.74468	9.82363	9.90377	9.7962	9.52572	9.66857
Son	1420952_at	9.63932	9.68707	9.74816	9.98873	9.99583	10.202	9.8202	9.75804	9.82438	10.0379	10.0856	9.99546	9.54782	9.72263	9.70197	10.1668	9.98881
Dync1i1	1416361_a_at	10.1716	9.99125	10.0786	9.81446	9.82688	10.0083	10.1565	10.1177	10.0274	9.47436	9.4459	9.38533	10.2158	10.2281	10.0804	9.29004	9.5493
Purg	1424970_at	10.1642	10.1813	9.99278	9.65431	9.81145	9.75494	10.0556	10.1686	10.2173	9.46362	9.4593	9.48573	10.131	10.1336	9.99549	9.61652	9.575
Anks1b	1460449_at	10.3598	10.1971	10.2856	9.71684	9.53241	9.42181	10.3395	10.491	10.0703	9.55332	9.22141	9.23796	9.99986	10.1468	10.172	9.31352	9.78733
Ap3d1	1417964_at	9.89014	9.86782	9.88691	9.74591	9.88535	9.75721	9.82295	9.8082	9.82376	9.7994	9.77865	9.68508	9.95119	9.9544	9.82556	10.1424	10.2117
Kpnb1	1448526_at	9.87923	9.92891	9.83024	9.81015	9.84426	9.79494	9.73034	9.76779	9.89666	9.87987	9.86257	9.8268	9.82535	9.86723	9.69454	10.24	10.144
Myo5a	1436051_at	10.0619	10.0107	9.96116	9.61127	9.89404	9.86773	9.87539	9.94556	10.0803	9.62366	9.42628	9.4942	10.1468	10.027	9.83855	9.9095	10.0359
Rtcb	1420129_s_at	9.85126	9.82139	9.84866	9.88344	9.8302	9.75519	9.6645	9.77616	9.76336	9.91353	10.0588	9.91945	9.75838	9.66857	9.96612	10.2171	10.1138
Cd9	1416066_at	9.33395	9.35561	9.49027	10.0433	10.1648	9.98426	9.37536	9.06168	9.32362	10.4885	10.2997	10.4863	9.46646	9.61384	9.83235	10.777	10.6995
Socs5	1423350_at	9.86466	9.87151	9.67018	9.908	9.87958	9.91323	9.8123	9.87336	9.79625	9.93598	10.0168	9.85746	9.8388	9.70834	9.90292	9.98229	9.95131
Sel1l	1436774_at	10.0453	10.1134	10.0339	9.89979	9.94152	10.169	9.91402	9.82327	9.81655	9.95634	9.974	9.86074	10.0359	9.87087	9.68994	9.30068	9.33469
Rnf145	1452769_at	10.0655	9.98825	9.96764	9.65815	9.74244	9.43581	10.0238	9.9988	10.0609	9.74052	9.66385	9.64958	10.083	10.0954	10.0177	9.74893	9.83395
Ahi1	1455177_at	10.0352	10.0623	10.0777	9.87855	9.87185	9.837	10.0213	10.0419	10.0341	9.60347	9.52297	9.54689	10.1254	10.0509	9.98756	9.44349	9.56785
Trp53bp1	1426956_a_at	9.74461	9.80171	9.60725	10.1392	10.1678	10.0187	9.70997	9.66859	9.68564	10.0102	10.2719	10.0828	9.63966	9.61817	9.86484	9.8794	9.76985
Pclo	1419392_at	10.2057	10.1874	10.1525	9.77001	9.82026	9.99887	10.1291	10.1794	10.1439	9.20439	9.24553	9.25156	10.1473	10.2914	10.3105	9.26944	9.3696
Pnkd	1418746_at	10.2547	10.3288	10.2146	9.7611	9.90738	9.76361	10.3175	10.3958	10.3999	9.30695	9.00583	9.3337	10.4486	10.405	10.0734	8.75302	9.00221
Reep1	1433509_s_at	10.0034	9.94785	9.93212	9.6714	9.66664	9.6396	9.9761	10.0749	10.0125	9.59418	9.51247	9.71957	10.0768	10.0198	10.1317	9.78252	9.90666
Acsl6	1451257_at	9.83456	9.87492	9.92135	9.81687	9.93582	10.0366	9.7624	9.78859	9.74856	9.96665	9.85856	9.81681	9.85544	9.81837	9.64647	10.0067	9.97463
Clk1	1426124_a_at	10.002	9.84279	9.47416	10.0055	9.93662	10.2045	9.88132	10.0333	9.99589	9.83725	9.62502	9.63494	9.73052	9.81496	9.96817	9.80367	9.8715
Btf3	1449643_s_at	9.5942	9.6329	9.76561	9.94932	9.91631	10.1733	9.65004	9.60559	9.63279	10.1366	10.1838	10.0267	9.639	9.69069	9.81071	10.1284	10.1018
Sf3b2	1438637_x_at	9.98975	9.89568	9.95096	9.51981	9.69555	9.57776	10.0103	10.0818	10.004	9.75664	9.50199	9.54511	9.79348	9.89094	10.0211	10.1025	10.2648
Gucy1b3	1420872_at	10.2896	10.2049	10.1883	9.59177	9.48826	9.54683	10.2866	10.2926	10.2164	9.29418	9.02474	9.18669	10.218	10.2226	10.212	9.60959	9.72234
Mtmr6	1425486_s_at	9.98186	9.93245	9.90554	9.80292	9.833	9.79178	9.89767	9.93449	9.93295	9.73583	9.61805	9.44287	9.91326	9.94274	10.0462	9.91266	9.96804
Crmp1	1448289_at	10.1565	10.0852	10.1334	9.62015	9.51502	9.74968	10.1226	10.1691	10.1074	9.45305	9.49988	9.59494	10.2361	10.1824	9.98171	9.49949	9.47235
Lrrc59	1416234_at	9.56172	9.57933	9.59134	9.94451	9.90994	9.86792	9.43865	9.48364	9.54746	10.2947	10.469	10.2537	9.72518	9.66478	9.58133	10.4127	10.2513
Glrx5	1428553_at	9.90332	9.89861	9.93895	9.69749	9.80282	9.7644	9.87117	9.86533	9.85998	9.82048	9.68515	9.79118	9.90784	9.89376	9.91744	9.97931	9.97843
Cyfip1	1459866_x_at	9.98513	10.0377	9.97587	9.58024	9.67498	9.85771	10.0133	9.81752	10.0152	9.62203	9.72832	9.70585	9.88326	9.88272	10.078	9.95711	9.74245
Gabrb1	1419719_at	10.0463	10.2437	10.0486	9.89186	9.93246	10.1527	9.99665	9.82134	9.89568	9.64358	9.89608	9.89175	9.87809	9.78857	10.1224	9.02589	9.26098
Dek	1452659_at	9.81415	9.85233	9.79671	9.75909	9.81532	9.66739	9.77802	9.84097	9.81576	9.90473	9.7695	9.78855	9.68872	9.83107	9.99577	10.2188	10.1961
Tomm7	1428215_x_at	9.82376	9.77336	9.8062	9.79351	9.92064	9.81644	9.98124	9.83243	9.68333	10.1329	9.83347	9.86465	9.71646	9.78612	9.78477	9.95301	10.0195
Cbx4	1419583_at	9.94716	9.97217	9.87451	10.0845	9.94056	10.042	9.84834	9.8401	9.85097	9.73905	9.74436	9.82535	9.93273	9.85401	9.74755	9.73119	9.54636
Foxj3	1435362_at	9.9997	10.0064	9.82477	9.74122	9.7844	9.698	9.82991	9.7928	9.81906	9.74867	9.98429	9.82931	9.84917	9.84008	9.85619	9.96599	9.93524
Pisd	1460585_x_at	9.84488	9.91882	9.88385	9.84412	9.82219	9.83262	9.84795	9.84845	9.89531	9.76356	9.87045	9.84795	9.89807	9.83619	9.87719	9.9039	9.75653
Arc	1418687_at	8.46405	8.96159	7.97778	11.9528	11.8574	11.8773	8.49619	9.01012	8.45598	11.5873	11.7876	11.5154	8.4127	8.42944	7.47264	11.0681	10.149
Map9	1440231_at	9.94899	9.91676	9.73885	10.0295	10.0486	9.88342	9.73723	9.77425	9.81067	9.72556	9.84569	9.80191	9.78681	9.71841	9.75152	9.98741	9.9625
Trank1	1429276_at	9.89078	9.87149	9.83816	9.91162	9.87886	9.79078	9.65135	9.80279	9.80491	9.79468	9.8296	9.79325	9.80882	9.89616	9.61803	10.0649	10.1799
Prrt1	1423563_at	10.2477	10.2631	10.2007	9.74192	9.668	9.79352	10.1698	10.1109	9.90339	9.32062	9.29142	9.2609	10.3869	10.2878	10.0558	9.31798	9.39896
Nkiras1	1428503_a_at	9.93829	10.0196	10.0498	9.9029	9.81303	9.92009	9.95181	10.0081	9.91594	9.59483	9.52104	9.44382	10.0796	10.1198	10.1054	9.45265	9.5574
Rad21	1416161_at	10.0354	9.96585	9.91788	9.87319	9.78451	9.7851	9.99643	10.016	9.88663	9.80005	9.48827	9.45734	9.8237	9.90219	9.73016	9.92893	9.99373
Eif3d	1416100_at	9.60993	9.70126	9.77248	9.84926	9.8399	9.78093	9.58024	9.54646	9.63393	10.1006	10.2508	10.1171	9.6306	9.65537	9.738	10.3713	10.1932
Ctsz	1417868_a_at	9.47355	9.18539	9.41405	9.84686	9.87112	9.80319	9.4772	9.20722	9.29849	10.3784	10.1936	10.2926	9.54891	9.6624	10.0265	10.8936	10.789
Shank3	1419137_at	9.94569	10.0643	9.98095	9.78822	9.85903	9.818	10.0153	9.92778	9.95077	9.65645	9.50396	9.65801	10.2155	10.1391	9.59898	9.70498	9.52577
Ap1s2	1452657_at	9.59199	9.70693	9.63383	10.0124	9.98562	9.94543	9.68567	9.67311	9.62263	10.2897	10.5194	10.1844	9.66087	9.62754	9.61926	9.90565	9.68048
Rsrc2	1454074_a_at	9.8705	9.81981	9.76734	9.86603	9.83368	9.87367	9.78908	9.82083	9.79443	9.98723	9.91738	9.83364	9.83938	9.82177	9.9275	9.76718	9.80379
Zyg11b	1435754_at	10.1155	10.0742	10.0508	9.72262	9.76259	9.79471	10.0326	10.1154	10.0499	9.51608	9.35432	9.2542	10.0454	10.0736	10.0985	9.555	9.71477
Ctnnd2	1422592_at	9.83871	9.78691	9.81328	9.89768	10.0053	10.0426	9.78705	9.78353	9.76637	9.68054	9.83827	9.70483	9.85985	9.88137	9.53287	10.1305	9.97809
Polr2g	1416270_at	9.91364	9.87788	9.93723	9.67153	9.67346	9.74633	9.91259	9.909	9.98707	9.64557	9.58341	9.64726	9.91218	9.96059	10.1152	9.97364	9.86079
Ssr1	1417763_at	9.78086	9.82827	9.76671	9.81334	9.95767	9.82472	9.59534	9.7055	9.64449	10.0816	10.066	9.97729	9.63215	9.61155	9.58071	10.2874	10.1707
Zfand6	1422032_a_at	10.0999	9.9291	10.0423	9.70834	9.89128	9.67858	10.0379	9.89713	9.85215	9.61543	9.27567	9.56385	10.0156	10.1292	10.2176	9.54589	9.81936
Arih2	1454802_x_at	9.57017	9.62931	9.67669	10.367	10.3783	10.3678	9.32255	9.33484	9.36768	10.0093	10.3017	9.98621	9.3573	9.40228	9.63314	10.2947	10.3174
Romo1	1420642_a_at	9.82545	9.7812	9.83899	9.75131	9.92185	9.78789	9.90916	9.82196	9.76982	9.87922	9.53498	9.67245	9.77978	9.79858	10.0015	10.1795	10.0521
Btg1	1426083_a_at	9.4936	9.48337	9.28827	10.3303	10.2174	10.4423	9.3649	9.54422	9.57412	10.3046	10.31	10.1187	9.62453	9.58382	9.51747	10.1409	9.95496
Dctn3	1416247_at	9.78157	9.81156	9.90556	9.76586	9.84982	9.70974	9.89639	9.8946	9.85882	9.86475	9.67255	9.71094	9.9606	9.9266	10.0921	9.77401	9.80579
Casd1	1451980_at	10.192	10.0931	10.1085	9.77475	9.75739	9.72898	10.1198	10.1053	9.94035	9.52995	9.20474	9.32193	10.0584	10.0716	10.2283	9.3983	9.64308
Cd164	1416440_at	9.93956	9.63458	9.81635	9.84206	10.2542	9.78922	9.88038	9.63584	9.57227	10.2222	9.69141	9.86233	9.57063	9.80657	9.65638	9.92172	10.1784
Mast3	1435666_at	10.4117	10.3906	10.326	9.69795	9.50503	9.737	10.2372	10.1767	10.1662	9.30872	9.15766	9.32317	10.4136	10.3609	9.94128	9.03539	9.05047
Cacna1e	1436260_at	10.0652	10.1317	10.0413	9.64906	9.76452	9.70242	9.93912	9.94963	9.97189	9.47599	9.57081	9.56384	10.0205	10.0379	10.1077	9.6581	9.58161
Homer1	1437363_at	9.74972	9.90621	9.77107	10.0716	10.012	9.85567	9.71445	9.68534	9.64034	9.79492	9.74615	9.77566	10.0515	9.8949	9.93187	9.76281	9.86485
Trak2	1435016_at	9.82897	9.8313	9.64953	9.9312	9.84779	9.96071	9.7026	9.7049	9.70025	9.96973	9.90864	9.97265	9.64495	9.76206	9.69465	9.9677	10.1367
Timm17a	1426256_at	9.75815	9.73492	9.85736	9.70809	9.70729	9.78798	9.75893	9.69197	9.78041	9.93239	10.0064	9.92398	9.82642	9.80646	9.96057	9.93176	10.0323
Ildr2	1436293_x_at	9.70858	9.85454	9.8423	9.44568	9.62619	9.41376	9.78888	9.75311	9.7516	10.0033	9.9814	9.84441	9.66754	9.71716	9.66509	10.5946	10.5261
Higd1a	1416480_a_at	9.8689	9.78469	9.89245	9.71212	9.83594	9.8143	9.90397	9.80307	9.69368	9.87031	9.77308	9.80421	9.73878	9.78703	9.89769	9.96478	10.0274
Shfm1	1418575_at	9.67449	9.7114	9.72972	9.74166	9.87858	9.81892	9.75777	9.69681	9.77726	9.97699	9.93194	9.8944	9.64544	9.70446	9.78824	10.2202	10.1826
Cstf2	1419645_at	9.95281	9.89249	9.90264	9.84114	9.94177	9.83656	9.78243	9.91239	9.82086	9.73513	9.64566	9.7692	9.85983	9.85737	9.83321	9.71347	9.8276
Kcnd3	1435720_at	9.68235	9.87963	9.83668	9.44379	9.60651	9.45592	9.6942	9.60067	9.72376	9.97537	10.0557	10.0098	9.78059	9.70961	9.62545	10.4796	10.5514
Fermt2	1434180_at	9.58537	9.64368	9.62791	10.1901	10.1215	10.1452	9.62982	9.55728	9.56111	9.99984	9.97486	9.82763	9.59846	9.68	9.69159	10.1699	10.1025
Iscu	1452579_at	9.8821	9.88209	10.0637	9.77136	9.93229	9.8865	9.92524	9.8821	9.88948	9.73532	9.60316	9.73583	9.91394	9.9574	9.91969	9.52812	9.59754
Clptm1	1416883_at	9.88606	9.84719	9.9826	9.76193	9.8719	9.80063	9.84451	9.86377	9.87957	9.70688	9.57649	9.82928	9.95657	9.93086	9.70617	9.85948	9.78986
Mrps33	1427173_a_at	9.89837	9.88839	9.95571	9.81454	9.77182	9.81346	10.0575	9.90395	9.86246	9.64757	9.53687	9.60854	9.96502	9.95914	10.2363	9.56499	9.59375
Rasal2	1436910_at	9.72876	9.66326	9.70807	10.0155	9.97714	10.2684	10.0035	9.95391	9.97161	9.92027	9.80429	9.82474	9.58663	9.7389	10.1685	9.3946	9.347
E330009J07Rik	1449056_at	9.78343	9.81392	9.59762	9.95792	10.2159	9.93584	9.7272	9.82439	9.82439	9.88552	10.0409	9.95237	9.8218	9.77423	9.69595	9.68341	9.53476
Kcnq2	1451595_a_at	9.98737	10.097	10.0407	9.83782	9.84093	9.82518	9.99516	9.90468	10.09	9.45939	9.33667	9.27064	9.97992	10.0274	10.0734	9.66156	9.63046
Psma4	1460339_at	9.91695	9.83976	9.86813	9.46242	9.45193	9.38257	9.91566	9.8985	9.9599	9.80886	9.61446	9.83832	9.92431	9.90552	10.2404	9.9614	10.057
Rad23b	1450903_at	9.89032	9.91299	9.85674	9.88808	9.99457	9.84845	9.79994	9.71853	9.75062	10.0889	10.0485	9.96868	10.0551	9.85256	9.29048	9.59156	9.4898
Ahsa1	1424147_at	9.70727	9.80635	9.73588	9.70368	9.75069	9.75151	9.73102	9.68112	9.7873	10.0922	10.0401	9.88182	9.92765	9.89987	9.88761	9.92452	9.71924
Dnajb1	1416755_at	8.99804	9.77223	9.06512	10.7015	10.6751	10.6981	9.05754	9.10388	9.191	10.8818	11.1745	10.8764	9.24648	9.09879	9.17903	9.79527	9.48382
Sept4	1448729_a_at	9.95058	9.99862	9.9407	10.293	10.2287	10.3229	9.82735	9.77812	9.83613	9.49545	9.61216	9.68497	10.0549	9.86274	9.76146	9.20335	9.14413
Cdk9	1417269_at	9.8077	9.86033	9.84682	9.83706	9.79477	9.73706	9.82467	9.8685	9.80641	9.79624	9.60487	9.67624	10.0339	9.97223	9.78411	9.9669	9.7611
Slc2a13	1435387_at	9.59452	9.78244	9.68659	10.2569	10.2677	10.0241	9.42433	9.4237	9.4432	10.1006	10.4272	10.1993	9.40854	9.4756	9.47795	9.89351	10.0618
Ranbp9	1456199_x_at	9.84505	9.81917	9.69955	9.98782	9.94826	10.0115	9.7695	9.76886	9.75124	10.0054	9.83354	9.90803	9.90262	9.83469	9.47452	9.71933	9.65767
Zfp871	1433784_at	10.101	10.1054	10.025	9.69727	9.67794	9.59333	9.92173	10.0192	9.95893	9.63181	9.55956	9.52859	9.94352	9.95699	9.93258	9.62703	9.62731
Psmb6	1448822_at	9.76009	9.72343	9.91535	9.76595	9.78012	9.75257	9.66825	9.58157	9.5974	9.85934	9.92709	9.86	9.74204	9.82568	9.8488	10.2092	10.0884
Cdc37l1	1433574_at	9.84037	9.62838	9.79204	10.1797	10.3064	10.3916	9.75472	9.75838	9.79273	9.95644	9.95079	9.87271	9.50443	9.46634	9.6386	9.45879	9.60806
Ypel3	1426624_a_at	9.99042	9.89029	9.99232	9.78445	9.73955	9.87627	10.0674	10.1109	10.0938	9.54617	9.31659	9.4889	10.1789	10.1358	9.99165	9.28401	9.40876
Naa50	1428409_at	9.52577	9.7425	9.58463	9.792	9.8196	9.76205	9.60114	9.53379	9.65939	10.1753	10.2553	10.1542	9.54556	9.58699	9.72601	10.2483	10.1491
Rhoa	1437628_s_at	9.53576	9.69822	9.70018	9.95297	9.95149	9.89091	9.588	9.55322	9.64221	9.95853	9.89422	9.81576	9.69571	9.75719	9.69865	10.2539	10.2423
Sf3b4	1424619_at	9.67873	9.71472	9.77411	9.76746	9.84796	9.69861	9.67866	9.62103	9.71474	10.0649	10.2067	10.073	9.70163	9.74471	9.53218	10.1071	9.86405
Cltb	1453063_at	9.29863	9.38791	9.51841	9.96973	9.97448	9.88905	9.2705	9.31273	9.43247	10.4283	10.7173	10.4507	9.35003	9.44407	9.40808	10.4477	10.4532
Nlk	1435970_at	9.85447	9.88528	9.78492	9.65295	9.78655	9.5869	9.86889	10.0773	9.98023	9.63985	9.41297	9.49268	9.9451	9.85855	9.82429	10.0383	10.0546
Degs1	1423346_at	9.83721	9.68727	9.59165	9.92666	9.99886	9.71475	9.80193	9.7376	9.5931	10.0029	9.84237	9.91519	9.52311	9.57154	9.73987	10.0545	10.1946
Slc23a2	1417329_at	9.9695	9.56121	9.65813	9.90027	10.2208	10.0758	9.54525	9.43849	9.5462	10.1615	10.3088	10.2182	9.50219	9.58888	9.4253	9.62066	9.98089
Cend1	1451235_at	10.0371	10.0188	10.1886	9.62602	9.57532	9.64987	10.2173	10.2837	10.2694	9.26618	8.90602	9.0728	10.2442	10.2829	9.94386	9.48108	9.65333
Mef2c	1424852_at	9.78199	9.46821	9.49712	9.97414	10.1229	10.2234	9.52661	9.89196	9.74852	9.54805	9.44227	9.61523	9.92473	9.79955	9.54221	10.3257	10.2796
Tef	1424175_at	10.2645	10.0664	10.0819	9.80257	9.8114	9.84142	10.0285	10.1273	10.0234	9.39615	9.12792	9.29442	10.2819	10.1574	9.93425	9.34962	9.11664
Klhdc2	1435020_at	10.1002	9.98886	10.0216	9.59596	9.68943	9.767	10.0131	10.0732	10.0072	9.49639	9.34685	9.26792	9.9651	10.0256	9.9786	9.60886	9.74964
Bhlhb9	1428512_at	9.73495	9.7617	9.78488	9.81917	9.76374	9.78236	9.68609	9.76433	9.78452	9.80392	9.84403	9.68129	9.78488	9.72241	9.8504	10.0964	10.0248
Gpx1	1460671_at	9.40075	9.39035	9.46332	9.93507	10.1363	10.1591	9.53155	9.41454	9.39501	10.0449	9.86934	9.93695	9.47528	9.61348	9.78172	10.7044	10.4164
Wdfy3	1428517_at	10.0007	9.98545	9.88406	9.72265	9.72129	9.51091	9.91344	9.94971	9.95012	9.69615	9.54812	9.66908	9.93536	9.9163	9.92819	9.55696	9.77907
Slc2a1	1434773_a_at	9.70065	9.83325	9.65171	10.3734	10.4883	10.5833	9.64146	9.54927	9.48753	10.1729	10.096	9.82494	9.00172	9.20348	9.26519	9.81559	9.9719
Sdhd	1428235_at	9.93312	9.91133	9.98621	9.66276	9.72659	9.47619	9.89737	9.95749	9.8793	9.63785	9.45578	9.64175	10.01	9.98282	9.93261	9.72918	9.81257
Prmt8	1435204_at	9.90899	10.1537	9.94528	9.61924	9.54977	9.64232	9.93965	9.98323	9.86481	9.7249	9.66532	9.66957	9.76685	9.84006	9.62852	9.80956	9.8621
Fus	1451285_at	9.65316	9.75094	9.98194	9.57716	9.66237	9.44834	9.93756	9.98445	10.0558	9.6053	9.42262	9.49535	9.58959	9.79733	10.075	10.2191	10.2898
Rab40b	1436566_at	9.94711	9.92286	9.82122	9.72003	9.23414	9.20905	9.82412	9.85464	9.71811	9.92265	10.1296	9.71827	9.63076	9.78674	10.0246	10.0259	10.045
Grm5	1455272_at	10.1109	10.1224	10.0755	9.79011	9.83202	9.75774	10.1059	10.1385	10.0213	9.11071	9.09639	8.95076	10.2478	10.319	10.2981	9.18644	9.37096
P4hb	1437465_a_at	9.60611	9.57344	9.65273	9.71433	9.83045	9.56098	9.57744	9.5682	9.47112	10.1353	10.0133	10.0522	9.73695	9.67144	9.53471	10.411	10.4197
Rpgrip1	1421144_at	9.82169	9.83473	9.89769	9.64116	9.75091	9.6449	9.87033	9.82169	9.83255	10.017	10.0027	9.85826	9.71622	9.70716	9.87481	9.59941	9.63419
Smim15	1452737_at	9.73165	9.8398	9.79185	9.79897	9.76617	9.66629	9.8282	9.79929	9.74142	9.74036	9.71261	9.67122	9.88306	9.81549	10.0942	9.78046	9.84531
Jph4	1439031_at	10.3533	10.3341	10.2289	9.83354	9.78923	9.94374	10.1145	10.1834	10.0337	9.17832	9.19239	9.295	10.4454	10.3283	9.6308	8.85071	8.76264
Uhrf1bp1l	1451275_at	9.95619	9.87703	9.75667	9.84634	9.75742	10.1791	9.59881	9.57446	9.69075	9.75885	9.89656	9.79329	9.67984	9.63896	9.86239	9.89732	9.72989
Dgkg	1431167_at	10.067	10.2611	10.1539	9.41029	9.28387	9.34071	10.0202	9.93634	9.95353	9.43664	9.61356	9.70433	10.1533	10.1063	9.55647	9.70288	9.78469
Klhl9	1433442_at	9.82658	9.96044	9.83814	9.71991	9.80746	9.58206	10.0248	9.99662	10.1094	9.68295	9.52135	9.39659	9.84833	9.97056	9.7669	9.73905	9.69234
Xpr1	1426992_at	9.88254	9.80136	9.72818	9.8522	9.92941	9.76685	9.72266	9.73581	9.81376	9.72268	9.67253	9.73132	9.69751	9.69231	9.8147	9.89459	9.9942
Gars	1423784_at	9.59748	9.74505	9.71469	9.96716	9.83832	9.71974	9.56742	9.58915	9.65345	9.90367	9.96567	9.8868	9.57557	9.66897	9.64007	10.2369	10.1822
Dkk3	1448669_at	10.1397	10.0439	10.0009	9.86335	9.87971	10.0877	9.95104	10.0073	10.083	9.51057	9.3622	9.51128	10.1212	10.0452	9.80405	9.02826	9.00283
Prrc2a	1422799_at	9.82916	9.9157	9.76803	9.62236	9.78834	9.72169	9.90425	9.83819	9.91845	9.70087	9.63463	9.57865	9.9664	9.97596	9.50357	9.89173	9.85069
Tmem178	1429175_at	9.38777	9.50892	9.33853	10.2614	10.421	9.87599	9.44791	9.53174	9.55624	10.0832	10.5718	10.1055	9.51915	9.41936	9.66016	9.93821	9.77848
Mfsd6	1424463_at	10.0666	10.088	9.94654	9.63208	9.70841	9.69186	9.97612	10.0346	10.0387	9.28797	9.23727	9.44343	10.0209	9.96708	10.0178	9.62017	9.6229
BC030336	1434075_at	10.0635	9.96695	9.8897	9.56321	9.57502	9.43063	9.93311	9.93979	9.88023	9.56916	9.52743	9.64358	9.84592	9.86054	10.1033	9.79096	9.81286
Ehd3	1417235_at	10.0562	10.2348	10.1939	9.22557	9.24302	9.28249	9.94029	9.99264	10.0414	9.44306	9.54088	9.58721	9.96344	9.89694	9.86666	9.87075	10.0052
Cyb5a	1416727_a_at	9.73677	9.71028	9.70164	9.8086	9.8341	9.77396	9.84358	9.83214	9.75488	9.89791	9.6706	9.73258	9.82938	9.6801	9.82797	9.90647	9.83221
Emc2	1416668_at	9.82607	9.79007	9.82416	9.61861	9.79665	9.55621	9.99594	9.86868	9.90485	9.6364	9.51745	9.49964	9.83244	9.94074	10.1132	9.72826	9.92316
B230214O09Rik	1436240_at	9.80626	9.60912	9.28334	10.1655	10.159	10.5711	9.81084	9.80686	9.74548	9.96308	9.94084	9.77451	9.63811	9.66601	9.58638	9.51839	9.32363
Nrip3	1448954_at	9.88851	9.87267	9.99734	9.9419	9.88642	9.91698	9.99796	9.97863	10.0185	9.49139	9.54296	9.55012	10.022	9.97517	9.94958	9.16887	9.16507
Sdhc	1448630_a_at	9.94612	9.8391	9.89568	9.55118	9.76457	9.59849	10.0328	9.87901	9.85963	9.81323	9.47996	9.69193	9.96193	9.9641	9.83769	9.53661	9.71192
Cops3	1416678_at	9.83429	9.8094	9.88703	9.55938	9.55253	9.44948	9.80159	9.80659	9.73885	9.70699	9.69365	9.62385	9.80455	9.84387	10.0527	10.1109	10.086
Cdc37	1416819_at	9.77577	9.75414	9.79094	9.69837	9.79531	9.79907	9.76069	9.74676	9.8041	9.78108	9.74383	9.67001	9.89072	9.89	9.86004	9.74573	9.84893
Dock10	1435343_at	9.81104	10.0214	9.77729	9.70053	9.67173	9.62064	9.72975	9.73597	9.67237	10.0261	10.0331	9.92567	9.66755	9.63982	9.73274	9.85401	9.73274
Map2k7	1451736_a_at	9.90063	9.83543	9.83166	9.73353	9.717	9.75969	9.88887	9.94567	9.89377	9.72693	9.38613	9.48682	9.74574	9.93117	9.81797	9.83228	9.89329
Lancl2	1450028_a_at	9.88201	9.90699	10.0391	9.66347	9.73693	9.67748	9.96489	9.95473	9.93377	9.37639	9.33794	9.43298	10.0029	9.99113	10.0625	9.72369	9.63787
Vimp	1448704_s_at	9.64015	9.60553	9.62918	9.73244	9.75424	9.46556	9.59881	9.60314	9.60215	9.97746	9.97674	9.77485	9.61056	9.71997	9.74053	10.4074	10.4457
Gria3	1434728_at	10.1737	10.1687	10.1497	9.54799	9.60332	9.77888	10.3333	10.3208	10.3125	9.05422	8.80891	8.79244	10.2047	10.3334	10.1959	9.11264	9.39317
Supt5	1424255_at	9.77474	9.78554	9.91036	9.75301	9.77901	9.75421	9.78532	9.76867	9.78005	9.78772	9.62722	9.61281	9.84068	9.86769	9.82949	9.8101	9.79364
Pitpnm1	1437724_x_at	9.9177	9.81764	10.0283	9.59872	9.94516	9.79835	9.9699	9.89431	9.918	9.59037	9.4248	9.43841	10.1036	10.1866	9.47729	9.59143	9.55109
Dip2c	1429064_at	9.62244	9.83998	9.61381	9.66319	9.92436	9.59769	9.58897	9.66407	9.65734	9.93634	10.1908	10.0056	9.6349	9.54044	9.57858	10.1095	10.0659
Ppm1a	1415678_at	9.82267	9.74182	9.84225	9.87184	9.78823	9.73544	9.78176	9.79228	9.76969	9.78942	9.75717	9.75581	9.79979	9.79013	9.74199	9.70866	9.74438
Fis1	1416764_at	9.76615	9.69024	9.82629	9.7505	9.84912	9.94517	9.78602	9.69599	9.76182	9.67717	9.70231	9.76003	9.8089	9.73559	9.84625	9.78602	9.83896
Eftud2	1438835_a_at	9.86616	9.90056	9.88043	9.74402	9.66515	9.66748	9.7754	9.81623	9.804	9.72948	9.73517	9.80994	9.86697	9.78091	9.8398	9.59797	9.74565
Sema6d	1453055_at	9.64313	9.79404	9.64402	9.88036	9.87334	9.76726	9.61887	9.63826	9.80146	9.78815	9.79783	9.81571	9.86642	9.85706	9.64286	9.94421	9.8486
D10Bwg1379e	1435050_at	10.0898	9.99108	9.8707	9.6531	9.58095	9.73086	9.9475	10.0304	9.83955	9.56824	9.65845	9.44318	9.93709	9.95185	9.79462	9.48512	9.59976
Fam92a	1451570_a_at	9.84885	9.83151	9.8824	9.62632	9.63609	9.73268	9.86788	9.86315	9.93115	9.64736	9.39248	9.41251	9.84005	9.89046	9.99954	9.88859	9.87729
Mkrn1	1434853_x_at	9.94016	9.96464	9.92802	9.54911	9.63975	9.48065	9.78886	9.91113	9.87461	9.64633	9.69292	9.57786	9.91057	9.85968	9.69178	9.89111	9.81604
Ago2	1455389_s_at	9.5233	9.67166	9.45862	10.0976	10.0611	9.9148	9.24778	9.34511	9.39568	10.4065	10.4872	10.3015	9.39741	9.34138	9.10215	10.3085	10.0932
Cct8	1415785_a_at	9.53471	9.63841	9.60311	9.68814	9.67497	9.61146	9.56293	9.60957	9.62966	10.0487	10.0667	9.85988	9.61271	9.6609	9.73168	10.3317	10.272
Tom1l2	1434385_at	9.98666	9.94373	9.80978	9.72582	9.74867	9.76998	9.81955	9.87826	9.81359	9.61922	9.53644	9.70481	9.95272	9.85472	9.68931	9.61965	9.65905
Ralgapa1	1428594_at	9.81985	9.74327	9.65274	10.2984	10.1383	9.99826	9.63246	9.71216	9.70773	9.80684	9.88822	9.8596	9.67329	9.65503	9.73467	9.36313	9.43758
Cyb5b	1417766_at	9.93217	9.97771	9.90627	9.73739	9.76113	9.69105	9.73518	9.78275	9.70917	9.48134	9.52593	9.61804	9.91248	9.87285	9.92222	9.82427	9.72938
Ppp1r11	1448565_at	9.48926	9.54994	9.66716	9.96065	9.89483	9.8794	9.68426	9.58073	9.60057	10.0728	10.0835	10.1155	9.68855	9.67552	9.66391	9.78815	9.72397
Ythdf1	1437456_x_at	9.79012	9.79342	9.70075	9.76263	9.75087	9.75563	9.72487	9.67521	9.64707	9.76866	9.97399	9.73341	9.60431	9.72124	9.78811	10.0628	9.85441
Sf3b6	1417055_at	9.63583	9.79064	9.77374	9.60888	9.56246	9.54057	9.74888	9.69168	9.75237	9.8708	9.77986	9.67645	9.70836	9.70472	10.0386	10.2098	9.98661
Mcl1	1437527_x_at	9.21923	9.47556	9.18912	10.2924	10.2844	10.2774	9.10998	9.1338	9.29313	10.4275	10.6167	10.3231	8.97934	9.05651	9.47396	10.5844	10.3354
Stxbp6	1435396_at	10.2568	10.4081	10.2452	9.24362	8.99011	9.53163	10.454	10.4001	10.3708	8.79243	8.47105	8.62811	10.377	10.4169	10.5251	9.43422	9.52202
Slc20a1	1448568_a_at	9.46329	9.46324	9.30785	9.73876	9.84139	9.83393	9.37492	9.53001	9.59148	10.1055	10.0987	10.219	9.65013	9.69231	9.47583	10.3228	10.3565
Arsb	1429189_at	10.2441	10.0694	10.0875	9.58256	9.64493	9.68644	10.1804	10.1704	10.1129	9.26709	8.89193	9.16968	10.1319	10.2782	10.0186	9.17021	9.3549
Neurod6	1418047_at	10.702	10.6416	10.5791	9.06973	8.882	9.01389	10.8631	10.8071	10.7749	8.48896	8.02978	8.53748	10.7486	10.7817	10.7832	8.36012	8.99087
Taf10	1448784_at	9.47845	9.554	9.63243	9.76742	9.90869	9.92066	9.58197	9.40924	9.45323	10.0808	10.0921	9.96421	9.63982	9.68483	9.46713	10.334	10.0829
Rims1	1435667_at	9.84449	9.90195	9.91014	9.88274	9.91631	10.0347	9.93975	9.94165	9.83412	9.71595	9.77009	9.73633	9.97659	9.98686	9.4723	9.08156	9.10341
Tmem130	1455148_at	9.94251	9.88129	10.0198	9.78678	10.0219	9.90619	9.7985	9.85731	9.82682	9.51556	9.47382	9.47591	9.96606	9.90516	9.47948	9.67518	9.50921
Ppp2r2a	1437730_at	9.52626	9.66293	9.62397	9.92073	9.92042	9.96626	9.6092	9.52882	9.68389	9.98785	10.0264	9.93077	9.7176	9.63599	9.5147	9.87569	9.88777
Slc25a22	1452653_at	9.91501	9.90639	9.94601	9.64528	9.69073	9.73028	9.90124	9.94415	9.94872	9.43168	9.53992	9.68841	10.0361	10.0392	9.58788	9.48521	9.57216
Asns	1451095_at	9.69061	9.66716	9.7497	9.65094	9.59893	9.73104	9.6579	9.67194	9.76299	9.81263	10.0358	9.90423	9.74862	9.76544	9.76136	9.88329	9.89797
Foxp1	1435222_at	9.58675	9.70045	9.64271	9.94633	10.0064	10.1235	9.61605	9.51195	9.54432	9.99397	10.1571	9.98346	9.80011	9.70829	9.36817	9.7576	9.52282
Hivep2	1422018_at	10.0783	10.073	10.0458	9.78468	9.63952	9.50591	9.99757	10.0448	9.91967	9.564	9.34363	9.57185	10.0914	9.97845	9.99714	8.93291	9.39987
Ptprz1	1452284_at	9.83344	10.1865	9.98826	9.95112	9.89313	9.78121	9.79763	9.85151	9.81642	9.54866	9.67735	9.5441	9.74416	9.82593	9.8075	9.3588	9.35466
Adar	1434268_at	9.70251	9.78648	9.81251	9.88181	9.78835	9.66578	9.61345	9.72967	9.66794	9.85392	9.962	9.80894	9.78445	9.75717	9.4521	9.85445	9.80711
Ist1	1423838_s_at	9.74103	9.67136	9.57446	9.80118	9.86058	9.82517	9.60228	9.64698	9.66392	9.79522	9.94167	9.90006	9.68186	9.68043	9.64889	10.0269	9.85539
Ak3	1423717_at	9.7902	9.79039	9.63725	9.86932	9.96082	9.74559	9.86472	9.87009	9.78891	10.0626	9.80727	9.95155	9.54829	9.50818	9.37925	9.57515	9.76525
Usp34	1434392_at	9.98501	9.96524	9.80846	9.57718	9.73304	9.56779	9.80907	9.8734	9.73484	9.57469	9.55023	9.53871	9.65568	9.70645	9.9879	9.90457	9.93983
Psip1	1460403_at	10.0022	9.97486	10.1884	9.57485	9.46998	9.51283	10.0896	10.0697	10.0805	9.29369	9.11454	9.12796	10.0062	10.2464	10.0457	9.46345	9.64931
Stk25	1416770_at	10.0276	10.0127	10.1593	9.88274	9.9493	9.79204	9.81571	9.81571	9.83055	9.38476	9.17808	9.50308	10.1239	10.1522	9.62224	9.2692	9.38653
Fyn	1417558_at	9.49385	9.63206	9.67296	9.91222	9.9727	9.64779	9.44579	9.53576	9.65753	9.91777	10.0104	9.79841	9.68193	9.66847	9.75247	10.1278	9.96844
Map2k4	1451982_at	9.92012	9.83543	9.92515	9.85188	9.8173	9.75343	9.83797	9.85652	9.75592	9.52283	9.60889	9.46665	9.92027	9.8888	9.93451	9.451	9.54196
Psmd1	1429291_at	9.73554	9.65322	9.7406	9.67214	9.71287	9.97801	9.66674	9.63946	9.67756	9.84473	9.98152	9.86789	9.72744	9.8244	9.60809	9.77426	9.77679
Frrs1l	1437640_at	10.1191	10.0064	10.1032	9.70004	9.62764	9.80471	10.0736	10.0415	10.0619	9.33414	9.29072	9.50632	10.1259	10.1615	10.0768	8.86906	8.96253
Shisa5	1437503_a_at	9.66189	9.50216	9.57001	9.60051	9.74172	9.57975	9.60904	9.61325	9.62935	9.87848	9.66129	9.86839	9.70492	9.8092	9.90036	10.2384	10.2818
Smpd1	1448621_a_at	9.87016	9.67999	9.85801	9.59262	9.93669	9.51058	9.8649	9.67344	9.66047	9.85017	9.61508	9.80994	9.82066	9.8889	9.59467	9.74017	9.87676
Lgalsl	1451313_a_at	9.85779	9.76991	9.75443	9.55005	9.48878	9.53027	9.97832	9.92773	9.80068	9.92649	9.56901	9.54598	9.58292	9.68677	9.82383	10.0195	10.0284
Adk	1438292_x_at	9.7976	9.83306	9.82832	9.8342	9.84181	10.151	9.97011	9.98127	9.92154	9.61154	9.44171	9.1365	9.88812	9.92607	9.84759	9.43813	9.36259
Bsn	1436123_at	10.0224	10.247	10.0153	9.59967	9.66706	9.68212	9.84773	9.86838	9.95264	9.37673	9.60895	9.43205	10.0387	9.97458	9.57732	9.34926	9.54985
Lmo7	1455056_at	9.59143	9.8593	9.62671	10.471	10.3943	10.0584	9.59501	9.50168	9.47815	9.95268	10.0505	9.65491	9.22893	9.42628	9.51546	9.56729	9.83762
Ppm1l	1435787_at	9.52341	9.63206	9.34469	9.95431	10.1029	10.0848	9.21735	9.35868	9.44991	9.91538	10.228	9.96622	9.50987	9.45234	9.57883	10.1701	10.3082
Dnajc7	1448362_at	9.79558	9.73327	9.84613	9.52778	9.66915	9.43001	9.76166	9.7666	9.76441	9.78759	9.83231	9.7583	9.62466	9.67744	9.75252	10.0874	9.97505
Snhg6	1436506_a_at	9.29259	9.42508	9.48452	9.8719	9.84074	10.0277	9.41228	9.31082	9.44051	10.1746	10.3413	10.002	9.36309	9.37401	9.5663	10.4766	10.3703
Kcnab1	1448468_a_at	10.2583	10.195	10.1377	9.53128	9.34836	9.61384	10.2286	10.2215	10.2148	9.03011	8.82771	8.81905	10.1665	10.2037	10.367	9.34833	9.25469
Slc30a9	1426668_at	9.96406	9.80141	9.69835	9.70371	9.85257	9.77282	9.91207	9.84171	9.85427	9.63078	9.44158	9.57195	9.78151	9.79584	9.96359	9.44593	9.71351
Med13l	1434603_at	9.72801	9.69778	9.60724	9.72861	9.8178	10.0893	9.66852	9.65076	9.75558	9.8298	9.87485	9.85161	9.70929	9.5703	9.76518	9.77394	9.62687
Atp9a	1415932_x_at	9.96481	9.91685	9.86953	9.78522	9.81908	9.88608	9.82281	9.86376	9.84483	9.38482	9.40931	9.5061	9.98026	9.92986	9.57465	9.62002	9.56709
Nfasc	1436205_at	9.85747	9.89484	9.77922	9.86007	9.93783	9.76469	9.72671	9.6516	9.68742	9.78766	9.70267	9.80133	9.88927	9.74895	9.29291	9.68494	9.65886
Arhgap44	1455144_s_at	9.86377	9.80464	9.67747	9.64464	9.66783	9.67604	9.88836	9.97826	9.98699	9.51819	9.42665	9.32897	9.79059	9.9245	10.0089	9.69496	9.82614
Thoc7	1448461_a_at	9.70095	9.67794	9.7205	9.65588	9.60295	9.75378	9.71203	9.67392	9.67756	9.85597	9.8093	9.69612	9.5709	9.6249	9.78443	10.1011	10.0623
Ndufa6	1448427_at	9.80422	9.72465	9.83863	9.68388	9.83171	9.87931	9.85645	9.78929	9.75406	9.65451	9.59307	9.57709	9.87818	9.94101	9.77342	9.55037	9.53621
Ndufb3	1416547_at	9.71872	9.77376	9.79175	9.63612	9.68196	9.62224	9.82231	9.83682	9.82619	9.67332	9.60078	9.50517	9.78044	9.78124	9.99696	9.80105	9.80763
Psmd8	1423296_at	9.50654	9.62667	9.74118	9.80926	9.78755	9.78153	9.71348	9.61792	9.61663	9.91348	9.80981	9.78252	9.76563	9.81154	9.81574	9.70461	9.81856
Yipf5	1418576_at	9.51056	9.51679	9.47804	10.1152	10.0544	10.0833	9.40635	9.46786	9.34635	10.3087	10.4822	10.261	9.45055	9.46126	9.41802	9.66502	9.59022
Bbip1	1456393_at	10.1559	10.2939	10.1871	9.60056	9.60185	9.69691	10.31	10.2239	10.3241	9.25306	8.8739	9.0113	10.0979	10.1949	10.3126	8.67465	8.79679
Med28	1416508_at	9.64841	9.73257	9.72003	9.5891	9.71588	9.68055	9.81847	9.6981	9.76738	9.77922	9.66525	9.58903	9.76915	9.73507	9.93323	9.95103	9.81588
Cnrip1	1433695_at	9.82427	9.89834	9.87358	9.87907	9.70509	9.88666	9.89889	9.91794	9.91002	9.51532	9.5658	9.40949	9.80629	9.97906	9.95574	9.18437	9.39084
Camk2n2	1429204_at	9.58473	9.43593	9.7274	10.0228	10.2091	10.3911	9.41127	9.68091	9.52647	9.94879	10.145	9.93388	9.84957	9.7557	8.80233	9.60819	9.55024
Syt7	1460081_at	10.2208	10.2499	10.068	9.69099	9.58291	9.99931	10.188	10.2016	10.1092	9.2005	8.94802	9.03047	10.1254	10.2779	9.64554	9.0798	8.95152
Ndufs1	1425143_a_at	9.87639	9.87868	9.93464	9.52771	9.62758	9.61208	9.88569	9.92146	9.81294	9.54885	9.46288	9.50385	9.86109	9.98881	10.0232	9.41098	9.66137
Tpd52	1419493_a_at	9.49331	9.52334	9.38005	9.93806	9.93099	9.95751	9.42126	9.47725	9.56941	10.0477	10.0642	10.0294	9.59115	9.49171	9.55053	10.1622	9.89982
0610012G03Rik	1417002_at	9.66819	9.77185	9.80497	9.67364	9.73436	9.77086	9.82729	9.70764	9.75804	9.6899	9.52299	9.57093	9.82655	9.84807	9.87647	9.71866	9.75305
Dhx9	1451770_s_at	9.68749	9.72091	9.80743	9.58195	9.66655	9.5274	9.82866	9.73438	9.73467	9.70855	9.49366	9.43632	9.8337	9.89572	9.78524	10.0456	10.0216
Zfp91	1429615_at	9.88455	9.88937	9.72741	9.71404	9.61611	9.64417	9.70532	9.64258	9.70576	9.55167	9.68388	9.69978	9.79697	9.73503	9.81962	9.85779	9.82646
Asna1	1418292_at	9.67919	9.66963	9.83075	9.7467	9.79033	9.67194	9.84387	9.69947	9.83147	9.74348	9.54591	9.5612	9.84718	9.83827	9.88116	9.56279	9.75324
Ddah1	1429298_at	9.22029	9.38429	9.41415	9.89716	10.026	10.0835	9.54128	9.55022	9.6873	9.98773	9.90991	9.93311	9.56032	9.5646	9.63201	10.1137	9.96187
Sar1a	1415696_at	9.55417	9.65139	9.61437	9.78638	9.96525	9.83161	9.5038	9.51935	9.52679	9.92462	10.0112	9.87564	9.55886	9.51852	9.5163	10.1164	9.9894
Lasp1	1438634_x_at	9.6066	9.44082	9.60762	9.69622	9.71532	9.78424	9.83376	9.83489	9.60407	9.8185	9.4728	9.46027	9.8178	9.87128	9.65401	10.177	10.0633
Hspa9	1418504_at	9.54419	9.56339	9.67939	9.77871	9.78259	9.72636	9.49291	9.46403	9.58017	10.0691	10.1263	9.88428	9.44581	9.4222	9.65815	10.057	10.1809
Itgav	1452784_at	9.2537	9.17122	9.01377	9.6364	9.84527	9.72077	9.37018	9.32496	9.29142	10.1934	10.3232	10.2495	9.33982	9.3646	9.55056	10.9361	10.8656
Atp2c1	1437738_at	9.77058	9.76828	9.6579	9.91344	9.9421	9.79942	9.76597	9.69112	9.69849	9.65189	9.58392	9.74475	9.83486	9.83581	9.73688	9.47069	9.57122
Wdr13	1451728_at	9.89973	9.94387	9.9032	9.7573	9.72466	9.80409	9.82232	9.86803	9.90038	9.40388	9.40206	9.47696	9.97908	10.0784	9.72743	9.37134	9.36925
Bap1	1452039_a_at	9.70238	9.7788	9.72691	9.67465	9.69141	9.57394	9.70383	9.63824	9.6107	9.7095	9.72691	9.64992	9.73177	9.74473	9.67448	10.1748	9.89374
Snx10	1431055_a_at	9.91605	9.8753	9.99261	9.58199	9.5843	9.65005	9.86362	9.93211	9.84649	9.40949	9.35851	9.48194	10.1375	10.1379	9.95236	9.23762	9.44355
Tfrc	1452661_at	9.75848	9.71075	9.79898	9.63991	9.74847	9.82473	9.54949	9.52626	9.59961	9.51151	9.55367	9.67527	9.49579	9.73161	9.79315	10.2313	10.2502
Megf9	1433968_a_at	10.2482	9.87668	10.1023	9.68729	9.57044	9.70379	10.1749	10.1917	10.0619	9.23294	9.02908	8.94978	9.90457	10.0425	10.3273	9.08984	9.19484
Wfs1	1448411_at	10.1636	10.2624	10.1715	9.70452	9.6192	9.95742	9.89274	10.1466	10.0904	9.29939	8.7168	9.15687	10.0082	10.0624	9.90965	9.24562	8.94617
Socs7	1455402_at	9.82812	9.87787	9.79858	9.7533	9.76216	9.52273	9.81969	9.84455	9.81498	9.68114	9.57293	9.48328	9.83358	9.81017	9.68982	9.67324	9.57198
Atxn7l3	1435019_at	9.81787	9.82955	9.86477	9.72525	9.69448	9.68115	9.76292	9.84442	9.76931	9.54772	9.53568	9.35367	9.97687	9.96418	9.59702	9.74494	9.61003
Bcap31	1451049_at	9.59743	9.60786	9.67796	9.77413	9.79935	9.67926	9.56465	9.54449	9.54991	9.89465	9.779	9.80046	9.67006	9.67102	9.74924	10.025	9.93027
Evl	1434920_a_at	9.43373	9.39383	9.55927	10.354	10.3274	10.3736	9.5036	9.46187	9.40731	10.0751	10.2169	10.0182	9.55927	9.57777	8.82003	9.63071	9.60008
Mia3	1455066_s_at	9.61732	9.65892	9.58415	10.1676	10.1177	10.1792	9.47413	9.56698	9.62228	9.91663	10.066	9.86188	9.52277	9.47656	9.24391	9.59344	9.63133
Rab11b	1423448_at	9.86909	9.87066	9.96653	9.78225	9.72735	9.67572	9.90582	9.92264	9.87978	9.50608	9.39571	9.50228	9.94015	9.91879	9.65132	9.33305	9.42399
Gng2	1428156_at	10.136	10.1674	10.2967	9.58441	9.58304	9.57525	10.1406	10.0931	10.0629	9.11863	9.01619	9.21035	10.0957	10.2416	9.9729	8.86235	9.09993
Cox17	1434435_s_at	9.64142	9.7231	9.65169	9.57468	9.7231	9.68048	9.85185	9.70905	9.7377	9.62889	9.50368	9.38658	9.77893	9.68689	10.0449	10.0158	9.89546
Nudt4	1418505_at	9.77864	9.66945	9.63665	9.92669	9.96152	9.89489	9.63397	9.73885	9.74935	9.73664	9.38159	9.62868	9.79461	9.66446	9.49352	9.72486	9.81676
Actr1a	1415873_a_at	9.7859	9.82883	9.82083	9.69182	9.7357	9.71575	9.71484	9.7108	9.73954	9.58432	9.63292	9.67231	9.89493	9.80801	9.53269	9.7512	9.59851
Hdac2	1445684_s_at	9.76982	9.83337	9.79727	9.43473	9.36265	9.38178	9.74069	9.77093	9.76422	9.73255	9.62849	9.68328	9.77734	9.85818	9.76422	9.96154	9.94455
D5Ertd579e	1454680_at	9.62179	9.8546	9.76376	9.79605	9.83299	9.53443	9.55253	9.58646	9.68803	9.76589	9.69594	9.64944	9.57406	9.59593	9.65544	10.1029	9.93133
8430419L09Rik	1420630_at	10.0425	9.99273	9.94813	9.69598	9.74268	9.80485	9.85116	9.84394	9.93893	9.26031	9.35931	9.35378	10.0281	10.0096	9.57559	9.47445	9.26101
Pisd-ps3	1434975_x_at	9.98374	9.72504	10.0218	9.49042	9.63377	9.42137	9.83279	10.2267	9.94035	9.50951	9.26812	9.37536	10.0038	9.72929	9.86406	9.46184	9.68838
Crym	1416776_at	9.80575	10.0674	9.92532	9.68332	9.72084	9.60137	10.0833	9.93894	9.88903	9.44338	9.65075	9.34227	9.94773	9.95172	9.74552	9.15746	9.19003
Ap2s1	1433612_at	9.65642	9.66139	9.81443	9.71134	9.74288	9.88816	9.7372	9.73583	9.71962	9.56855	9.60191	9.55731	9.82899	9.79327	9.80601	9.67192	9.58337
Usp46	1436518_at	9.96455	10.0353	9.9896	9.57305	9.65959	9.64913	9.97029	9.87785	9.87118	9.3975	9.33344	9.38986	9.99002	9.86925	9.68965	9.44003	9.35717
Ola1	1430053_a_at	9.80989	9.77393	10.0197	9.65537	9.27896	9.44861	10.0332	10.0442	9.99148	9.70322	9.37017	9.55764	9.98683	9.96144	10.1367	8.88169	9.38397
Vamp4	1422895_at	9.72915	9.76879	9.76681	9.86828	9.76833	9.73498	9.60708	9.53419	9.56053	9.7727	9.80797	9.71262	9.74771	9.77335	9.62531	9.60138	9.6485
Trim37	1455012_s_at	9.84616	9.83122	9.88524	9.70143	9.73623	9.61469	9.83618	9.8741	9.96887	9.43436	9.3047	9.54916	10.0469	9.95087	10.0687	8.96906	9.40915
Lamtor3	1416272_at	9.58505	9.62574	9.51171	9.60539	9.71437	9.52533	9.45143	9.47074	9.65725	9.9494	10.0482	9.88927	9.49799	9.54735	9.73821	10.1188	10.0628
Ppa1	1416939_at	9.5991	9.69612	9.64452	9.55781	9.6149	9.54707	9.63922	9.68458	9.61214	9.79233	9.97546	9.82534	9.67717	9.6975	9.87114	9.83861	9.70751
Zfand2a	1415940_at	9.56929	9.65179	9.69456	9.90777	9.73079	9.74013	9.36798	9.52999	9.50537	10.0236	10.0131	9.95969	9.61263	9.51222	9.4394	9.86839	9.85013
Fnta	1447904_s_at	9.66124	9.61575	9.60007	9.76665	9.79388	9.63063	9.54698	9.57969	9.5827	9.79084	9.6755	9.61069	9.60159	9.66156	9.82686	10.0664	9.89948
Haghl	1428584_a_at	9.95189	9.95743	10.1178	9.60332	9.71469	9.78524	9.96958	9.98551	9.94625	9.01292	8.80064	9.1581	10.0889	10.1271	10.266	9.01315	9.40913
Grin1	1437968_at	10.0266	10.0428	9.93857	9.75227	9.75052	9.82158	9.94788	10.0232	10.0773	9.32586	9.42116	9.38909	9.94855	10.038	9.3483	8.97432	9.07903
Scd1	1415964_at	9.79741	9.76111	9.82311	10.1331	10.22	10.2405	9.53108	9.45002	9.53764	9.62237	9.83049	9.71477	9.51198	9.40783	9.40673	9.48254	9.41935
Hist1h1c	1416101_a_at	9.67026	9.70155	9.95173	10.2704	10.2885	10.203	9.24914	8.89782	8.8737	10.1735	10.2446	10.2207	9.00288	8.9962	9.16565	10.1976	9.7561
1500011B03Rik	1428370_at	9.94625	9.95835	9.99968	9.64821	9.55961	9.64677	9.9182	9.94522	9.88506	9.38493	9.22664	9.36913	10.1285	10.0872	9.80434	9.18972	9.1593
Lpgat1	1435326_at	9.61894	9.61896	9.60963	9.78051	9.90738	9.69865	9.47113	9.49659	9.50458	9.80074	9.85799	9.80214	9.67377	9.61315	9.45189	9.93734	10.0068
Zmat2	1417536_at	9.80147	9.81669	9.75239	9.62078	9.63197	9.77796	9.75887	9.71146	9.79129	9.44609	9.4939	9.40428	9.81386	9.82085	9.95474	9.60138	9.63388
Tsnax	1423395_at	9.98744	9.93611	9.971	9.4529	9.37065	9.46224	9.86667	9.86843	9.81782	9.39712	9.39774	9.47997	9.85182	9.84654	9.93879	9.53039	9.63323
Hipk1	1424540_at	9.78944	9.73783	9.62072	9.69046	9.88094	9.65357	9.409	9.46806	9.50352	9.71608	9.78065	9.80046	9.53931	9.51308	9.46398	10.1437	10.0958
Riok3	1415747_s_at	9.6378	9.62441	9.58715	9.54759	9.62671	9.47219	9.52464	9.56881	9.6014	9.87905	9.90223	9.82915	9.3721	9.45213	9.76727	10.2104	10.1962
Hagh	1424172_at	9.88225	9.88534	9.92666	9.45846	9.47303	9.54391	9.76015	9.8546	9.80277	9.59508	9.46777	9.57168	9.75378	9.7968	9.83324	9.38683	9.80601
Mgll	1426785_s_at	9.89973	10.0098	9.96879	9.88186	9.72654	9.77226	9.8284	9.93747	9.91435	9.14772	9.02302	9.21822	10.1185	10.1193	9.99337	9.12577	9.11239
Slc5a3	1435484_at	8.84687	8.9366	8.61745	10.0257	10.2363	9.8769	9.13647	8.89139	9.15737	10.5257	10.5618	10.4023	9.31226	9.28172	9.76389	10.5906	10.5997
Acbd5	1428236_at	9.80882	9.84425	9.7696	9.73761	9.72689	9.8081	9.96724	9.75551	9.77054	9.69038	9.37167	9.34138	9.63704	9.81474	9.74485	9.48408	9.4865
Hnrnpll	1427144_at	9.49875	9.75752	9.63222	9.81002	9.97024	9.86829	9.65683	9.60187	9.57503	9.8391	9.87298	9.72063	9.49626	9.53903	9.69848	9.63249	9.57412
Ttc7b	1433460_at	9.85295	9.83305	9.86435	9.6226	9.66855	9.71778	9.70261	9.71812	9.64705	9.61047	9.60264	9.56078	9.99323	9.9475	9.39473	9.44078	9.54919
Smap2	1450675_at	9.39165	9.58249	9.65346	9.85149	9.90886	9.88366	9.50112	9.42378	9.47224	9.87032	10.0588	9.87868	9.54637	9.56771	9.36954	9.90269	9.85307
Mat2b	1448196_at	10.117	9.95751	9.94159	9.54059	9.5274	9.65697	9.94299	9.99954	9.88186	9.32317	9.01878	9.26577	9.9862	9.90749	10.0232	9.17691	9.44694
Uso1	1424274_at	9.63917	9.61362	9.55329	9.59498	9.64387	9.43581	9.57478	9.51093	9.55789	9.83677	9.82745	9.74148	9.56865	9.6407	9.77889	10.0571	10.1288
Smarca4	1426804_at	9.73784	9.83316	9.69126	9.66524	9.70264	9.65979	9.68555	9.57302	9.5546	9.6639	9.69775	9.69039	9.80482	9.75343	9.46558	9.80997	9.7015
Jtb	1424283_at	9.69643	9.70101	9.51745	9.62192	9.72657	9.63169	9.67312	9.62817	9.63663	9.72924	9.65159	9.74779	9.62867	9.58092	9.79899	9.90688	9.80373
Cep19	1417840_at	9.8517	9.86789	9.78904	9.64077	9.47469	9.65319	9.85864	9.90962	9.92672	9.29087	9.19201	9.25032	9.97558	9.89677	9.94965	9.60857	9.54453
C2cd2l	1428095_a_at	9.58793	9.57036	9.54158	9.64091	9.70925	9.64276	9.60155	9.56237	9.61309	9.97803	10.1049	9.87469	9.62668	9.62808	9.32456	9.99385	9.67718
Tax1bp1	1448399_at	9.72883	9.69225	9.72868	9.61605	9.76111	9.54324	9.74428	9.59624	9.61564	9.85091	9.69225	9.75369	9.69178	9.74583	9.65345	9.5639	9.6989
Pdap1	1434019_at	9.46377	9.60307	9.7691	9.52664	9.71123	9.53829	9.62605	9.60756	9.71123	9.6573	9.65001	9.64448	9.5067	9.52678	9.79228	10.1934	10.1462
Abat	1433855_at	9.85407	9.8248	9.94592	9.73093	9.93234	9.73093	9.83491	9.85182	9.77378	9.72428	9.40525	9.58663	9.80139	9.77528	9.72785	8.9381	9.1916
Lamtor5	1436152_a_at	9.63005	9.71446	9.59637	9.65382	9.61034	9.74313	9.86671	9.80329	9.72631	9.7082	9.44365	9.21799	9.73578	9.77155	9.74902	9.82396	9.83097
Arf6	1418822_a_at	9.18382	9.29134	9.41086	10.0592	10.1573	9.88303	9.2812	9.17474	9.25136	10.1195	10.0636	9.87234	9.07093	9.27225	9.59942	10.5353	10.3811
Pafah1b2	1422792_at	9.72108	9.76561	9.83507	9.62584	9.53941	9.50904	9.68407	9.76864	9.78735	9.71385	9.70797	9.70153	9.82752	9.68407	9.78461	9.41224	9.53055
Tacc2	1425745_a_at	10.125	10.0149	9.95876	9.50523	9.42922	9.63782	10.0352	10.0195	10.0208	9.2585	8.87833	9.33686	9.97008	10.0705	9.93188	9.15965	9.24378
Omg	1418212_at	9.78321	9.86722	9.91559	9.94292	9.84787	9.85599	9.7679	9.72994	9.84851	9.47599	9.45272	9.44555	9.88726	9.92927	9.94137	8.92711	8.9623
Epb4.1l3	1419062_at	9.98666	9.85452	9.94633	9.77048	9.87569	9.76896	9.72104	9.77999	9.85914	9.26355	9.34495	9.45771	10.0966	9.96758	9.5245	9.1534	9.20945
Ccdc88a	1437216_at	9.94494	9.84842	9.77953	9.65797	9.53	9.92317	9.70004	9.75016	9.81127	9.51641	9.56749	9.41751	9.82374	9.87522	9.58812	9.39718	9.44838
Prmt2	1437234_x_at	9.45685	9.548	9.58445	9.81816	9.82448	9.4809	9.57376	9.50876	9.5546	9.69324	9.74297	9.66052	9.74627	9.69165	9.97781	9.83498	9.86271
Ppp1r1a	1422605_at	9.69858	9.59257	9.6189	9.40272	9.32025	9.79388	9.68896	9.61304	9.60974	9.66695	9.85263	9.76395	9.41522	9.58651	9.87786	9.99931	10.0264
Agtpbp1	1418332_a_at	9.788	9.79802	9.74106	9.6285	9.68235	9.85602	9.90118	9.77136	9.8963	9.3475	9.26374	9.20228	9.82569	9.76872	9.8046	9.54333	9.67307
Arl5a	1433951_at	9.62199	9.68541	9.56565	9.88528	9.9311	9.75181	9.63003	9.59135	9.65901	9.58649	9.6723	9.54217	9.59556	9.65394	9.73888	9.69254	9.68223
Sacm1l	1416500_at	9.50119	9.59956	9.38897	9.78569	9.97957	9.62296	9.60216	9.68553	9.777	9.78281	9.663	9.56659	9.61776	9.55672	9.7032	9.81271	9.83506
Ube2e2	1424358_at	9.85888	9.95234	9.93621	9.66515	9.63417	9.68713	10.0236	9.87564	9.86518	9.21434	9.24858	9.21946	10.0092	10.0935	9.9804	9.00555	9.19705
Spcs2	1423215_at	9.67632	9.74257	9.67253	9.35533	9.43676	9.25059	9.76771	9.68436	9.65395	9.75361	9.56055	9.6328	9.80784	9.80901	9.90173	9.81849	9.93975
9130022000000000	1429344_at	10.0586	9.8559	9.66399	9.91063	9.85019	10.313	9.93452	9.74644	9.78776	9.54449	9.54958	9.5	9.84861	9.89046	9.59046	8.59343	8.82479
Lrrc4c	1437201_at	9.18824	9.2347	9.36146	9.85476	9.82007	9.64063	9.42751	9.47427	9.58723	10.0263	10.2621	9.79164	9.63541	9.613	9.50741	10.1179	9.91288
Tmeff2	1419073_at	9.32498	9.61104	9.44362	9.63582	9.62388	9.57558	9.63957	9.55536	9.76526	9.71481	9.86953	9.7264	9.73867	9.69577	9.80569	9.84956	9.86982
Tiam1	1418057_at	10.2053	10.3346	10.0823	9.36459	9.41559	9.53528	9.84422	9.87155	9.86081	9.23945	9.23235	9.27412	9.79334	9.73824	9.61446	9.48529	9.54574
Ubr3	1460455_at	9.92399	9.80606	9.99919	9.47148	9.45489	9.66314	9.93794	9.94698	9.90753	9.41294	9.13653	9.01825	9.66257	9.82479	9.84759	9.57835	9.83836
Acsl3	1452771_s_at	9.84544	9.87335	10.0128	10.0441	9.89653	9.96191	9.6687	9.73013	9.63095	9.4923	9.38817	9.42616	9.64344	9.64024	9.70016	9.27634	9.19615
C1d	1448505_at	9.80154	9.83385	9.87737	9.41118	9.43736	9.55383	9.90475	9.77007	9.61935	9.50113	9.32031	9.2888	9.81862	9.9438	9.80135	9.70053	9.82573
Tmem147	1428465_at	9.69889	9.61666	9.71799	9.45119	9.76771	9.46091	9.72435	9.60949	9.61906	9.73664	9.42435	9.69553	9.72043	9.81341	9.60936	9.80972	9.92295
Txnl4a	1433698_a_at	9.53256	9.6211	9.71899	9.70693	9.75154	9.7383	9.57436	9.55481	9.61747	9.7096	9.84988	9.78241	9.56134	9.593	9.7187	9.68118	9.68553
Pcsk2	1447992_s_at	10.2761	10.2063	10.1938	9.42119	9.35326	9.74774	10.1673	10.2682	10.2466	8.83539	8.45652	8.65196	10.1212	10.1745	10.167	9.02846	9.07727
Rbm5	1452186_at	9.83185	9.77158	9.39294	9.43369	9.54637	9.38753	9.72334	9.71366	9.82457	9.53513	9.60705	9.60607	9.74086	9.70987	9.78495	9.88107	9.83533
Rap1gap2	1434754_at	9.84064	9.66612	9.67864	9.60021	9.72328	9.81648	9.55959	9.80582	9.6718	9.43945	9.34209	9.53342	9.87082	9.77002	9.60539	9.76694	9.63163
Dlg1	1415691_at	9.3946	9.31444	9.42756	9.67531	9.94411	9.69674	9.38874	9.39334	9.5151	9.9534	10.0874	9.95656	9.62739	9.49701	9.33716	10.11	9.99156
Sfr1	1425194_a_at	9.65901	9.65813	9.74016	9.6341	9.55146	9.52474	9.70599	9.68731	9.79328	9.7207	9.51288	9.39555	9.71026	9.83138	9.9028	9.66094	9.61861
Nebl	1438452_at	9.94855	10.0417	9.86308	9.5476	9.40208	9.53153	9.75841	9.77821	9.74656	9.54552	9.50514	9.51503	9.71899	9.66727	9.96506	9.23494	9.50496
Znhit1	1451745_a_at	9.60749	9.62857	9.71332	9.55471	9.63919	9.61335	9.68356	9.56642	9.56979	9.77596	9.50525	9.62427	9.69944	9.6839	9.73094	9.84368	9.82929
Snx2	1460224_at	9.75198	9.77647	9.79959	9.43285	9.40304	9.49326	9.72468	9.67815	9.86766	9.61815	9.44124	9.5469	9.89186	9.85308	9.97574	9.43026	9.56796
Sfpq	1423795_at	9.21764	9.51825	9.3309	9.65808	9.81696	9.36248	9.64772	9.72971	9.62587	10.0508	9.95414	9.82083	9.59088	9.41347	9.09871	10.1319	10.2792
C1qtnf4	1417050_at	9.94268	9.71838	9.90321	9.75912	9.73302	9.8677	10.1106	10.1294	10.0007	9.09514	8.84609	8.93447	10.1509	10.1837	9.95596	8.94395	8.9709
R3hdm4	1433932_x_at	9.85773	9.92155	10.0293	9.76787	9.91056	9.64229	9.89431	9.90656	9.85012	9.25421	8.98655	9.25594	9.96279	9.96392	9.42902	9.1091	9.50132
Trmt112	1425299_s_at	9.55219	9.66634	9.69629	9.39012	9.5321	9.51886	9.72145	9.63058	9.66796	9.538	9.32269	9.51342	9.71243	9.75449	9.90617	10.1313	9.98369
Pcbp4	1433658_x_at	9.68995	9.72711	9.74914	9.80642	9.7468	9.7684	9.69271	9.65264	9.60113	9.53358	9.23804	9.44925	9.85117	9.85697	9.54115	9.65809	9.66563
Senp3	1448866_at	9.58132	9.65274	9.6039	9.65355	9.64178	9.60905	9.57174	9.58096	9.69366	9.58763	9.758	9.69942	9.72602	9.64687	9.51069	9.94664	9.76271
Miat	1455325_at	10.0538	9.93364	9.94327	9.62498	9.57786	9.74384	9.99602	10.1155	10.0143	8.9005	8.86663	9.04873	10.0641	10.1829	9.89308	9.09112	9.17458
Eif3l	1423728_at	9.45647	9.58581	9.55931	9.51617	9.59745	9.61996	9.44837	9.39415	9.54572	9.86392	9.92311	9.85311	9.51613	9.55558	9.68497	10.0337	10.0653
Icam5	1418619_at	10.0834	10.1857	10.0314	9.5759	9.49275	9.53368	10.1577	10.158	10.1189	8.97789	8.88868	8.86323	10.1696	10.1892	9.89101	8.89704	8.98393
Rragc	1415749_a_at	9.77374	9.74743	9.71813	9.5853	9.60443	9.57905	9.64796	9.57451	9.6783	9.60301	9.70942	9.60848	9.74826	9.68188	9.47861	9.77329	9.66489
2900011O08Rik	1424624_at	9.80067	9.79788	9.93956	9.52742	9.59568	9.77445	9.90227	9.895	9.89583	9.30036	9.22926	9.12512	10.0528	10.0364	9.93193	9.13918	9.23197
Nedd4l	1423269_a_at	9.5769	9.60794	9.65844	9.81214	9.83835	9.66824	9.58825	9.6177	9.62936	9.78221	9.90828	9.82764	9.55378	9.52111	9.59911	9.42236	9.55752
Coro1a	1416246_a_at	9.55054	9.58026	9.64005	9.52618	9.39813	9.18391	9.82446	9.83379	9.7978	9.58955	9.43195	9.45952	9.88108	9.92697	9.85617	9.87102	9.81223
Adss	1460726_at	9.80539	9.74756	9.83214	9.58108	9.528	9.53459	9.76996	9.8238	9.84092	9.44287	9.2645	9.42417	9.98241	9.94669	9.81933	9.42129	9.39475
Errfi1	1416129_at	8.96671	9.13545	9.24119	10.9184	10.9229	11.0896	8.65936	8.75685	8.84477	10.6171	10.6653	10.5915	8.53303	8.46895	8.8963	9.88003	9.97123
Slc4a4	1434096_at	10.0202	9.93856	9.90568	9.85239	9.78056	10.0061	9.64273	9.7259	9.7259	9.31819	9.40363	9.27219	9.77769	9.78285	9.76985	9.05297	9.16328
9630010G10Rik	1460121_at	9.78962	9.7481	9.75996	9.42905	9.20654	9.27874	9.5569	9.89566	9.9167	9.31175	9.19236	9.15353	9.79228	9.86508	10.1305	10.0528	10.0439
Snapc2	1436703_x_at	9.4887	9.6369	9.76797	9.49835	9.60756	9.38588	9.70263	9.59485	9.68751	9.69024	9.65136	9.64404	9.76305	9.80293	9.69406	9.78103	9.7199
Fam63b	1436841_at	9.78881	9.66976	9.73166	9.83922	9.82539	10.2832	9.6357	9.62506	9.50113	9.75845	9.87841	9.73086	9.67717	9.58031	9.30461	9.21532	9.0686
Sec11c	1460698_a_at	9.66763	9.69005	9.79909	9.73784	9.698	9.73159	9.766	9.65659	9.54749	9.4936	9.34894	9.28895	9.64657	9.7189	9.70163	9.79826	9.80939
Larp4b	1434598_at	9.6635	9.57095	9.55489	9.70487	9.77737	9.61366	9.62283	9.5948	9.62821	9.77373	9.78393	9.63287	9.47704	9.49486	9.59983	9.87309	9.71884
Ppp2r4	1439393_x_at	9.65335	9.6292	9.68789	9.62329	9.64121	9.84631	9.68991	9.67946	9.75562	9.55064	9.5543	9.40697	9.76781	9.83448	9.44136	9.7719	9.54745
Kcmf1	1418695_a_at	9.48037	9.50756	9.46469	9.73008	9.70376	9.68266	9.45386	9.39297	9.46311	10.0044	10.0133	10.0236	9.45023	9.33922	9.47287	10.0081	9.88997
Cnot6l	1425480_at	9.52028	9.55606	9.53625	9.97513	10.0097	10.3793	9.58458	9.6602	9.65159	9.86228	10.0305	9.69298	9.59155	9.45398	9.6385	8.96854	8.95677
Kmt2e	1434704_at	9.79527	9.76611	9.79858	9.39848	9.57087	9.45545	9.76863	9.7472	9.67194	9.60562	9.43861	9.53593	9.71599	9.76036	9.65068	9.68495	9.69246
Ssrp1	1426788_a_at	9.68217	9.67284	9.76039	9.49974	9.31353	9.44767	9.64236	9.60195	9.62536	9.60728	9.55102	9.57493	9.68173	9.72219	9.74372	10.0067	9.90802
Srp19	1450891_at	9.56788	9.65029	9.61609	9.58325	9.30719	9.42578	9.48746	9.56699	9.63882	9.50536	9.6678	9.50193	9.66578	9.8432	9.8851	10.1119	10.0082
Ptk2	1423059_at	9.65556	9.74945	9.74134	9.58014	9.52297	9.40457	9.52216	9.51329	9.59161	9.66083	9.72972	9.65171	9.70357	9.66068	9.51034	9.90001	9.92873
Jak1	1433805_at	9.48423	9.61841	9.65515	9.73263	9.66558	9.75602	9.4617	9.55609	9.58572	9.6573	9.60283	9.71764	9.77739	9.69946	9.72567	9.65515	9.67428
Mmd2	1424534_at	9.85985	10.0007	9.99463	9.69972	9.73962	9.79046	9.84929	9.84138	9.85421	9.38235	9.3529	9.28921	9.99826	9.85737	9.7754	8.93303	8.80575
Ifrd1	1416067_at	8.66912	9.20399	8.80747	10.7435	10.8855	10.8915	8.72604	8.68901	8.73327	10.7306	10.8149	10.3634	8.52223	8.57851	8.88359	10.3905	10.3539
Epha7	1451991_at	9.95062	9.7018	9.18276	9.84548	9.56828	10.3441	9.55575	9.46111	9.31489	9.5815	9.80775	9.44695	9.33102	9.4974	9.29896	10.0223	10.0711
Rasl10b	1433566_at	9.9212	9.85852	9.85831	9.68122	9.60569	9.73894	9.80004	9.86996	9.75461	9.39227	9.22629	9.33423	9.96321	9.99914	9.59896	9.12569	9.24819
Dync1li2	1433925_at	9.77861	9.78279	9.74617	9.74121	9.76404	9.6742	9.63194	9.76774	9.75227	9.43166	9.25133	9.44608	9.73199	9.73623	9.55318	9.67774	9.50646
Lmo4	1420981_a_at	9.59482	9.68691	9.87897	9.56774	9.61096	9.84392	9.74552	9.72684	9.63809	9.6932	9.67901	9.62819	9.80016	9.85923	9.55889	9.34199	9.10601
Mef2d	1434487_at	9.96333	9.94117	9.95293	9.3426	9.30363	9.38498	9.90823	9.92414	9.92719	9.28215	9.02122	9.19855	9.95586	9.83296	9.81511	9.56729	9.63102
Sars	1426257_a_at	9.52626	9.48522	9.62655	9.5891	9.54637	9.59769	9.6023	9.55843	9.64113	9.64205	9.67874	9.64625	9.64264	9.68476	9.64264	9.84888	9.97749
Aurkaip1	1416245_at	9.62145	9.62353	9.52168	9.63641	9.68945	9.63232	9.63296	9.56355	9.57916	9.63841	9.62516	9.74054	9.57165	9.61553	9.60594	9.8599	9.77595
Ncor1	1423200_at	9.85531	9.89223	9.77248	9.49564	9.46938	9.46181	9.89346	9.89465	9.95406	9.47964	9.43423	9.41651	9.87814	9.90009	9.64525	9.25439	9.23479
Mtch2	1430474_a_at	9.59126	9.57275	9.60265	9.41258	9.34766	9.3479	9.81094	9.72677	9.76212	9.66663	9.4944	9.55091	9.69727	9.79013	9.89443	9.75791	9.89305
Klhl22	1426481_at	9.87502	9.86659	9.93157	9.3323	9.27086	9.40437	9.89997	9.90541	9.90462	9.21611	9.19805	9.23249	9.98475	9.94809	9.88285	9.47251	9.59253
Rab11fip4	1434156_at	9.81159	9.79294	9.72382	9.64556	9.69447	9.75647	9.59977	9.65987	9.68611	9.45338	9.44635	9.58343	9.86271	9.67299	9.33859	9.5853	9.5989
Cript	1423486_at	9.56309	9.66819	9.67362	9.65008	9.65016	9.6912	9.65022	9.62579	9.5635	9.73321	9.68726	9.732	9.70759	9.55054	9.76574	9.46564	9.53093
Khdrbs3	1453317_a_at	9.73424	9.90086	9.97756	9.93757	9.78032	9.80637	9.75089	9.71166	9.73395	9.4686	9.44556	9.42055	10.1117	9.96229	9.7709	8.76259	8.61065
Lrrtm1	1455883_a_at	9.85208	9.80766	9.59992	9.85568	9.73735	9.838	9.91985	9.95168	9.79546	9.45948	9.46162	9.18202	9.94089	9.93573	9.90857	8.67999	8.94851
Cpsf6	1428231_at	9.72487	9.77368	9.7127	9.68403	9.73639	9.60882	9.70636	9.71016	9.72943	9.41332	9.39944	9.35247	9.75832	9.78664	9.74948	9.52193	9.50599
Scrn1	1439500_at	9.99288	9.79571	9.89357	9.56226	9.59142	9.59746	9.83663	9.93779	9.90427	9.16388	8.95915	9.24938	9.9753	9.85989	9.96799	9.25146	9.31965
Fh1	1424828_a_at	9.59669	9.61993	9.58225	9.6022	9.74107	9.57578	9.61339	9.63402	9.68172	9.55334	9.64481	9.47737	9.64153	9.71981	9.76982	9.71962	9.67018
Taldo1	1425129_a_at	9.518	9.63534	9.58496	9.76229	9.66022	9.75547	9.49895	9.45355	9.5775	9.5387	9.41155	9.55379	9.6787	9.69439	9.84993	9.84082	9.82733
Tesc	1418744_s_at	10.1335	10.5478	10.341	9.43074	9.32828	9.40303	10.1214	9.91142	10.2071	9.07118	8.75644	8.89272	10.0709	9.94069	9.89783	9.04775	8.70335
Pcmt1	1456604_a_at	9.73984	9.6522	9.82812	9.66026	9.54479	9.60016	9.82904	9.86549	9.7333	9.52093	9.29577	9.34391	9.85433	9.84161	9.93133	9.16685	9.39618
Phactr1	1454832_at	9.81183	9.78576	9.7967	9.43318	9.53281	9.37942	9.69717	9.76582	9.73467	9.47885	9.45325	9.58185	9.86584	9.78108	9.53414	9.62993	9.53482
Serpina3n	1419100_at	8.41997	8.91592	8.75226	9.22054	9.13775	9.22054	8.86848	8.8479	9.25469	10.7508	10.5804	10.6912	9.21634	9.15058	10.1876	11.2607	11.3104
Rbm39	1426671_a_at	9.79665	9.75202	9.69423	9.5406	9.61298	9.56796	9.5893	9.60949	9.6774	9.71949	9.65634	9.66673	9.56157	9.59713	9.5356	9.55672	9.65052
Fam98b	1460037_at	9.62764	9.64358	9.76257	9.38282	9.45193	9.29331	9.77496	9.71083	9.69239	9.52179	9.41014	9.45935	9.69865	9.80388	9.83662	9.91654	9.78909
Ugp2	1451742_a_at	9.5328	9.59281	9.725	9.68578	9.66536	9.64668	9.66862	9.57424	9.62771	9.64028	9.46644	9.50184	9.93869	9.85541	9.79063	9.39041	9.45771
Ndst1	1460436_at	9.59434	9.50249	9.52119	9.45564	9.52796	9.63089	9.47662	9.53778	9.64994	9.56398	9.4834	9.52563	9.48892	9.58625	9.88033	10.1809	10.1521
Dvl1	1437301_a_at	9.47569	9.49144	9.37841	9.76402	9.75069	9.79177	9.3838	9.45151	9.515	9.61329	9.70599	9.64087	9.58173	9.4616	9.75273	10.0421	9.93466
Dmwd	1435505_at	9.6869	9.71735	9.84264	9.50175	9.52481	9.54345	9.71921	9.67784	9.65015	9.59003	9.58039	9.53474	9.67358	9.70397	9.65015	9.53554	9.59926
Fbxo2	1427004_at	9.64984	9.59187	9.71805	9.85482	9.92513	9.95487	9.54504	9.66514	9.5764	9.65392	9.54737	9.60171	9.77087	9.67035	9.41468	9.33845	9.24966
Malat1	1429060_at	9.34291	9.26024	9.02652	9.87787	9.83526	9.66761	9.23485	9.26925	9.34001	10.0561	9.90876	9.92318	9.4244	9.58799	9.46121	10.3153	10.1914
Psmc6	1417771_a_at	9.45496	9.49246	9.38083	9.63263	9.61487	9.46141	9.50883	9.4982	9.51251	9.84303	9.81612	9.7377	9.53629	9.52307	9.77335	9.97465	9.93047
2310035C23Rik	1433726_at	9.82104	9.80015	9.67114	9.49306	9.5282	9.44586	9.69219	9.69405	9.73945	9.40127	9.5364	9.42635	9.63509	9.67187	9.91	9.60759	9.61187
Gpr162	1418611_at	9.69448	9.81084	9.83405	9.55862	9.50858	9.47026	9.69448	9.67294	9.73885	9.33545	9.39537	9.3571	9.82066	9.86484	9.4694	9.76387	9.68468
2023-03-07	1420609_at	9.73433	9.74568	9.73565	9.62536	9.51508	9.197	9.63059	9.61441	9.64463	9.52827	9.45189	9.54033	9.57085	9.62411	9.8586	9.83702	9.80309
Fbxo11	1434108_at	9.80923	9.86794	9.89652	9.44275	9.32021	9.20335	9.76504	9.86481	9.80653	9.6769	9.33972	9.20702	9.75336	9.75157	9.89305	9.44557	9.61205
Trappc2l	1417105_at	9.72215	9.69006	9.75439	9.46659	9.50462	9.58218	9.90816	9.7875	9.81983	9.31836	9.07814	9.11272	9.83872	9.86616	10.0844	9.45195	9.65472
Lypla2	1417433_at	9.5197	9.49862	9.50145	9.55404	9.54203	9.34848	9.65448	9.57886	9.63031	9.78616	9.68366	9.81581	9.53338	9.5573	9.71857	9.89963	9.81383
Zc3h15	1427876_at	9.51601	9.57473	9.5593	9.78813	9.75099	9.59773	9.39826	9.43317	9.48311	9.73504	9.92838	9.73127	9.58315	9.62014	9.48158	9.81606	9.63526
Camkk1	1418954_at	10.1157	10.2979	10.1633	9.39252	9.20158	9.49214	9.91974	9.95227	10.0173	9.30414	9.33149	9.26571	9.90467	9.9307	9.78284	8.82917	8.72599
Oat	1416452_at	9.64833	9.59937	9.63615	9.60095	9.73063	9.55265	9.48044	9.5473	9.48032	9.72148	9.50129	9.53679	9.75812	9.73454	9.82694	9.54901	9.70092
Aldh1a1	1416468_at	9.84776	9.86112	9.59834	9.9654	9.69349	10.0372	9.60106	9.60096	9.60572	9.48559	9.6023	9.5706	9.45154	9.52491	9.66627	9.29712	9.19395
Ets2	1416268_at	9.27558	9.43774	9.25987	9.95754	9.89931	9.65979	9.12075	9.24842	9.28268	10.0109	10.3862	10.2434	9.27473	9.17447	9.12313	10.1475	10.0907
Bub3	1416815_s_at	9.58658	9.60776	9.62874	9.49945	9.44941	9.39575	9.55468	9.57104	9.51952	9.60473	9.55657	9.61347	9.5342	9.58654	9.80314	10.0936	9.97496
Dixdc1	1435207_at	9.93363	10.0082	9.81194	9.61734	9.6089	9.57216	9.8422	9.84995	9.87487	9.20619	9.02999	9.16896	9.92683	9.85028	9.76389	9.25302	9.25214
Cpt1c	1435281_at	9.81965	9.81042	9.84762	9.58282	9.58336	9.78366	9.88222	9.85366	9.86036	9.33912	9.15808	9.22818	9.8698	9.96794	9.76886	9.07983	9.13045
Acly	1451666_at	9.57573	9.64711	9.61073	9.60534	9.76871	9.69043	9.45373	9.4812	9.56638	9.47932	9.46402	9.53697	9.71664	9.66392	9.63264	9.8553	9.81637
Pnpla8	1417768_at	9.61583	9.67887	9.73781	9.70066	9.71529	9.62131	9.5585	9.59135	9.5646	9.62994	9.56826	9.48689	9.67497	9.6778	9.73075	9.54814	9.45862
Tns3	1455333_at	9.7389	9.73835	9.5944	9.78882	9.82979	9.80104	9.58122	9.57403	9.55344	9.73145	9.63908	9.64297	9.41533	9.30461	9.2662	9.64822	9.69805
Mrps34	1421971_a_at	9.67723	9.72345	9.82398	9.46081	9.50049	9.4725	9.63076	9.63017	9.63418	9.50244	9.27609	9.45337	9.65182	9.65948	9.94097	9.69469	9.81309
Wdr82	1452189_at	9.71875	9.7953	9.74385	9.51295	9.38904	9.42001	9.77083	9.91996	9.86964	9.45674	9.24343	9.21212	9.77278	9.82861	9.70588	9.61842	9.55245
Tmed4	1448422_at	9.72845	9.74701	9.76434	9.52238	9.71705	9.50781	9.75788	9.60993	9.67371	9.64224	9.3741	9.4543	9.6632	9.69169	9.63805	9.46466	9.56636
Wdr47	1434558_at	9.83061	9.78283	9.82739	9.59182	9.62313	9.66672	9.70373	9.74013	9.69341	9.23033	9.28297	9.31737	9.88831	9.80035	9.82359	9.36496	9.35095
Nfu1	1418228_at	9.6115	9.7191	9.82232	9.41952	9.43223	9.48374	9.77363	9.7792	9.74422	9.32718	9.19002	9.34571	9.81571	9.90397	9.99289	9.54405	9.59714
Ankrd40	1435322_at	9.59161	9.73532	9.60206	9.55532	9.58723	9.59562	9.58959	9.4928	9.50925	9.68288	9.6102	9.75201	9.68966	9.63169	9.50214	9.69811	9.65046
Cebpd	1423233_at	9.00737	9.25004	8.83141	10.1902	10.0352	10.4176	9.0102	8.88607	9.03839	10.3024	10.2691	10.1916	8.80959	8.98459	9.46195	10.554	10.2179
Aars	1423685_at	9.48037	9.54303	9.52678	9.57794	9.53655	9.38821	9.40587	9.57954	9.51228	9.67047	9.77461	9.69406	9.50126	9.44257	9.65507	10.0921	10.0321
Polr1d	1448287_at	9.23962	9.36899	9.41701	9.81071	9.79069	9.82636	9.39089	9.30107	9.28996	9.9774	10.0508	9.83652	9.30948	9.37401	9.49361	10.0122	9.90433
Slmap	1426457_at	9.93327	9.88329	9.7356	9.43013	9.53698	9.40462	9.80833	9.78265	9.76799	9.27913	9.17943	9.23882	9.78161	9.80104	9.88874	9.41309	9.52499
Gabrg2	1418177_at	9.65818	9.71269	9.89546	9.44877	9.1515	9.14571	9.91918	9.98429	9.99698	9.11514	9.03982	9.12176	9.97569	9.97994	10.3834	9.16286	9.69022
Tusc3	1421662_a_at	9.7838	9.63373	9.72227	9.61786	9.76307	9.70708	9.76361	9.73581	9.61913	9.46284	9.25116	9.35177	9.81482	9.77816	9.64382	9.24815	9.48271
Nfib	1454834_at	9.71906	9.72555	9.70902	9.55311	9.43338	9.63255	9.75937	9.65827	9.68852	9.35121	9.46107	9.38303	9.85189	9.86157	9.67787	9.56903	9.34165
Fam213b	1423266_at	9.65109	9.53833	9.63801	9.73024	9.76219	10.0273	9.61661	9.60658	9.65058	9.43785	9.54591	9.46059	9.7018	9.71262	9.67722	9.31114	9.30224
Rab10	1453095_at	9.51407	9.56367	9.4481	9.53012	9.90558	10.0872	9.54791	9.39079	9.47719	9.67135	9.9767	9.97036	9.26899	9.20934	9.44754	9.78517	9.56159
Ip6k1	1452694_at	9.83526	9.8871	9.74648	9.5206	9.60903	9.60222	9.53816	9.55276	9.67975	9.25946	9.34065	9.37099	9.80471	9.7006	9.46452	9.76065	9.65167
Med10	1448295_at	9.4072	9.47523	9.52714	9.83106	9.66591	9.73315	9.37415	9.30005	9.28465	9.93541	10.0077	9.73852	9.33713	9.38748	9.5401	9.93008	9.84929
Lamp2	1434503_s_at	9.35737	9.26032	9.06997	9.93359	9.94818	9.66881	9.43623	9.16327	9.07119	10.3598	9.88656	9.8944	9.08195	9.2026	9.26699	10.3417	10.3786
Acat1	1424183_at	9.69405	9.7095	9.67668	9.4138	9.47283	9.16627	9.66392	9.7144	9.72479	9.53441	9.31716	9.53496	9.69778	9.70695	9.85336	9.62932	9.80723
Gsto1	1456036_x_at	9.6974	9.56348	9.7228	9.67364	9.46793	9.65909	9.79114	9.92772	9.66712	9.51353	9.27498	8.99063	9.45913	9.57547	9.79579	9.73045	9.79584
Magee1	1422431_at	9.9774	9.90083	9.93033	9.42149	9.4064	9.05519	9.87346	9.99124	9.87499	9.21803	9.28547	9.33652	9.94367	9.87189	9.77015	9.13451	9.31039
Stim2	1434219_at	9.93014	9.95109	9.89	9.48964	9.50456	9.5317	9.82238	9.79735	9.75904	9.25404	9.26537	9.16154	9.84866	9.89937	9.88586	8.98243	9.32714
Ikbkap	1451254_at	9.76816	9.75492	9.69117	9.40584	9.49715	9.46934	9.65378	9.68237	9.64176	9.43492	9.4401	9.32324	9.6654	9.66292	9.78786	9.70273	9.71851
Sv2a	1423406_at	9.81549	9.72663	9.75983	9.63283	9.66773	9.75082	9.7169	9.76414	9.81054	9.18859	8.99743	9.34798	9.84346	9.8744	9.38846	9.42422	9.54779
Ube2g1	1415688_at	9.55684	9.528	9.55553	9.82454	9.81052	9.5805	9.52853	9.56933	9.61129	9.58759	9.58347	9.52817	9.57063	9.56419	9.75906	9.56972	9.52888
Ypel5	1451196_at	9.26569	9.44313	9.51557	9.85775	9.7706	9.74474	9.35456	9.32756	9.33701	9.82058	10.0087	9.92395	9.48631	9.46452	9.54041	9.68847	9.67657
Polr2m	1431390_a_at	9.63004	9.49347	9.5933	9.4861	9.69861	9.61809	9.58645	9.46852	9.5067	9.73646	9.56553	9.68171	9.68077	9.58227	9.34931	9.80717	9.73529
Gsk3a	1435638_at	9.74658	9.7285	9.72096	9.53359	9.53526	9.61722	9.74311	9.74597	9.75861	9.50946	9.41114	9.46907	9.77129	9.7416	9.48576	9.27997	9.41474
Psmc1	1416005_at	9.41816	9.57602	9.5859	9.41564	9.45376	9.57759	9.54402	9.47693	9.60001	9.68208	9.64569	9.49803	9.47183	9.50024	9.85185	10.0106	9.90089
Mzt1	1455052_a_at	9.85182	9.67019	9.72888	9.4263	9.4457	9.43112	9.87886	9.85424	9.82372	9.46803	9.30036	9.11277	9.8003	9.85211	9.69575	9.40277	9.46061
Nr2f1	1418157_at	9.55662	9.61089	9.58765	9.80063	9.58046	9.80472	9.87947	9.895	9.80808	9.45157	9.2134	9.02276	9.8504	9.73419	9.36263	9.46677	9.56637
Gabra5	1433602_at	9.97222	9.97947	10.0334	9.64062	9.30391	9.69213	9.97432	9.95269	9.79323	9.11295	9.04654	8.92205	9.89507	10.0048	10.1954	8.62917	9.04113
C1qb	1417063_at	8.91029	9.20023	9.21142	9.60978	9.51586	9.60011	9.3056	9.18969	9.34502	9.85462	9.84589	9.9352	9.46302	9.55136	9.87816	10.4769	10.2617
Rnf10	1423102_a_at	9.58227	9.65817	9.73701	9.52417	9.65268	9.65195	9.74023	9.69331	9.66363	9.60464	9.49443	9.4645	9.66818	9.70086	9.20476	9.50058	9.59862
D430019H16Rik	1455447_at	10.071	10.0045	9.96576	9.32292	9.17762	9.43046	9.94866	10.0432	10.0476	8.96484	8.67379	9.06197	9.99978	10.0497	10.0332	9.08742	9.23775
Dnal1	1455630_at	9.78616	9.82758	9.70668	9.41867	9.36355	9.39808	9.74067	9.81256	9.72135	9.33755	9.31838	9.35168	9.79121	9.7426	9.76566	9.47318	9.56133
Dusp8	1428864_at	9.62765	9.60194	9.62576	9.85049	9.7776	9.73912	9.47913	9.62194	9.52855	9.52956	9.67632	9.66658	9.61257	9.6091	9.46677	9.46435	9.2321
Mid1ip1	1416840_at	9.5785	9.59187	9.73906	9.67886	9.7771	9.77579	9.45526	9.48267	9.55383	9.40938	9.47789	9.43839	9.84501	9.73491	9.61034	9.49459	9.46566
Rab28	1423990_at	9.67642	9.6438	9.62452	9.47392	9.49275	9.47038	9.61023	9.65782	9.65758	9.54114	9.51074	9.43518	9.69168	9.74448	9.67887	9.6019	9.58973
Mrpl41	1428589_at	9.69294	9.77827	9.71627	9.67158	9.54876	9.68929	9.62587	9.56874	9.5579	9.38755	9.31993	9.41335	9.56581	9.59265	9.6854	9.68068	9.59405
Ptpn4	1434671_at	9.53973	9.67354	9.46542	9.77467	9.81437	9.71965	9.47718	9.53159	9.69773	9.5189	9.71687	9.48857	9.65156	9.5203	9.56148	9.41908	9.50912
Erbb2ip	1428011_a_at	9.29831	9.33075	9.23125	9.56086	9.62749	9.81698	9.39521	9.18808	9.41445	10.0267	9.83317	9.79192	9.17322	9.24574	9.47564	10.3223	10.3456
Sipa1l3	1428493_at	10.0831	10.1495	10.0031	9.13414	8.98583	9.16854	9.93844	9.89937	9.93818	9.31057	9.27777	9.1281	9.87641	9.77863	9.78482	9.31189	9.30725
Adh5	1416185_a_at	9.62073	9.62006	9.55139	9.49493	9.6089	9.46437	9.71761	9.52976	9.6002	9.62984	9.48146	9.48889	9.50208	9.54481	9.78471	9.66304	9.75735
Strap	1416566_at	9.40136	9.4717	9.57745	9.72715	9.68602	9.73859	9.40399	9.37538	9.43999	9.85595	9.95203	9.81888	9.48364	9.5315	9.37837	9.60096	9.59916
Rdx	1448236_at	9.53757	9.46916	9.44542	9.66124	9.8066	9.66004	9.30302	9.23437	9.24294	9.72466	9.87953	9.84854	9.46298	9.39841	9.14074	10.1283	10.0922
Gaa	1419428_a_at	9.80436	9.70157	9.84738	9.53343	9.72496	9.57273	9.69664	9.65616	9.61565	9.42418	9.2013	9.3524	9.766	9.78753	9.32935	9.49144	9.5257
Drosha	1438505_s_at	9.50188	9.65226	9.63206	9.54515	9.56777	9.51201	9.64271	9.57916	9.59553	9.4944	9.36064	9.0534	9.62859	9.61559	9.68929	10.0522	9.90362
Psmd12	1448492_a_at	9.46324	9.45537	9.42113	9.51493	9.51366	9.55168	9.42304	9.33286	9.41597	9.87204	9.89656	9.86426	9.44387	9.41287	9.49581	10.0231	9.9142
Mocs2	1424309_a_at	9.46995	9.61079	9.62883	9.55006	9.60935	9.55168	9.59553	9.55153	9.59553	9.50588	9.51918	9.37136	9.67194	9.68451	9.85897	9.60905	9.62885
Fam219a	1436150_at	9.64708	9.71288	9.79066	9.67793	9.5151	9.65506	9.67371	9.61531	9.72434	9.38875	9.39122	9.39927	9.79052	9.81961	9.44261	9.50013	9.25692
Ifitm3	1423754_at	8.68484	9.02755	8.94965	9.57777	9.53337	9.50416	9.23318	9.0597	9.19588	10.3324	9.83228	10.16	9.16124	9.50598	9.50416	11.0172	10.7136
Stx7	1418436_at	9.67315	9.58934	9.7037	9.49535	9.47806	9.51993	9.67865	9.68846	9.67684	9.47523	9.34337	9.51361	9.78896	9.77864	9.7913	9.38891	9.40415
Sdf2	1416857_at	9.56641	9.58618	9.56929	9.45449	9.61344	9.39919	9.60314	9.50901	9.58845	9.64416	9.41787	9.54789	9.55276	9.59677	9.86761	9.73561	9.72828
Myo18a	1451422_at	9.80882	9.84692	9.77512	9.42744	9.466	9.63693	9.48772	9.5547	9.57415	9.29783	9.47539	9.56032	9.80078	9.70246	9.2657	9.63853	9.66032
Ppm1k	1452973_at	10.0059	9.90094	9.80654	9.55306	9.53413	9.53506	9.92282	9.95638	9.9647	8.90555	8.86383	8.87418	9.92332	9.90706	10.0301	9.12214	9.14382
Tmem50b	1423707_at	9.64395	9.69284	9.71826	9.73768	9.64091	9.68483	9.58902	9.66597	9.49499	9.52422	9.52248	9.38946	9.85681	9.73885	9.57275	9.24665	9.17754
Snf8	1432526_a_at	9.54398	9.59006	9.60199	9.45222	9.55823	9.57971	9.48813	9.4943	9.51237	9.52589	9.53455	9.46469	9.62609	9.61441	9.74995	9.87872	9.67769
Rgs14	1419221_a_at	9.83341	9.64901	9.67279	9.70654	9.52136	9.60664	9.66781	9.75356	9.70578	9.35537	9.32059	9.53757	9.77977	9.80715	9.945	8.76683	9.26038
Ranbp1	1422547_at	9.46724	9.51162	9.60189	9.45196	9.3976	9.51183	9.4686	9.38472	9.43401	9.55125	9.58301	9.68505	9.59893	9.68317	9.67559	9.99023	9.87657
Clasp2	1424836_a_at	9.63787	9.74861	9.55315	9.62813	9.83769	9.76091	9.73346	9.84676	9.88913	9.44494	9.10566	9.1251	9.63505	9.71959	9.55036	9.23325	9.39106
Mex3c	1454612_at	9.52636	9.65972	9.40494	9.53146	9.60045	9.33306	9.50061	9.58705	9.3829	9.82619	9.88135	9.6956	9.37059	9.36462	9.54041	9.88708	9.73888
Vps41	1433666_s_at	9.73471	9.79746	9.75328	9.51479	9.53797	9.64412	9.74689	9.78502	9.79109	9.23222	9.17351	9.26939	9.78031	9.76929	9.93981	9.16854	9.1846
Mapk8ip3	1425975_a_at	9.62106	9.76489	9.6657	9.55184	9.62106	9.66827	9.6657	9.60067	9.77825	9.3491	9.27633	9.37199	9.82609	9.68725	9.35299	9.43659	9.57931
Dctn5	1415748_a_at	9.68146	9.65752	9.90228	9.4357	9.40116	9.36249	9.73387	9.66626	9.66674	9.41472	9.21404	9.28235	9.87089	9.87859	9.93144	9.2888	9.42788
Lztr1	1455928_x_at	9.57083	9.60684	9.55495	9.74263	9.54465	9.84429	9.72487	9.62485	9.63468	9.30499	9.22922	9.15253	9.61246	9.74905	9.76079	9.65945	9.45833
Ogfrl1	1424412_at	9.76811	9.78598	9.74915	9.64366	9.37543	9.38006	9.77894	9.87099	9.8689	9.23632	8.97749	8.92445	10.1017	10.1924	9.95409	9.10814	9.04597
Gabra4	1433707_at	9.76345	9.77519	9.77112	9.63928	9.48805	9.55728	9.58572	9.61338	9.46763	9.48319	9.74834	9.40811	9.4992	9.70494	9.64927	9.27173	9.3325
Nudt19	1434216_a_at	9.78118	9.74137	9.75865	9.41059	9.41086	9.56086	9.80352	9.76042	9.82758	9.33846	9.10238	9.08704	9.73496	9.73261	9.8587	9.4161	9.42656
Pnisr	1437041_at	9.85234	9.82391	9.74538	9.22237	9.31778	9.15394	9.83671	9.93586	9.8729	9.22491	9.13084	9.12491	9.80086	9.92459	9.92244	9.38191	9.47826
Opcml	1457446_at	9.83779	9.91105	9.78648	9.56932	9.53489	9.58148	9.7073	9.71675	9.70551	8.91447	9.09994	9.12486	9.91622	9.83706	9.98353	9.22728	9.29561
Sbf1	1434707_at	9.92334	9.99405	9.78334	9.54475	9.41979	9.43513	9.75773	9.81839	9.8704	9.1238	8.88868	8.98812	9.93915	9.88166	9.67223	9.34552	9.36257
Oaz2	1426763_at	9.603	9.48164	9.56061	9.52619	9.74938	9.43356	9.64154	9.61521	9.61583	9.65473	9.43472	9.54012	9.62558	9.70132	9.53999	9.40402	9.61754
Ssbp1	1427965_at	9.47134	9.52915	9.40491	9.23454	9.3861	9.20552	9.58925	9.54565	9.44155	9.65115	9.50994	9.57245	9.44428	9.57391	9.84816	10.1456	10.1737
Lnpep	1433747_at	9.75578	9.76933	9.73936	9.48593	9.5021	9.5745	9.67891	9.77361	9.73262	9.33286	9.21042	9.2935	9.74303	9.77384	9.62248	9.40529	9.32976
Tbc1d14	1420196_s_at	9.86689	9.74636	9.69658	9.1927	9.21177	9.29607	9.72125	9.66844	9.68715	9.40456	9.18211	9.26748	9.67207	9.67053	9.97826	9.69386	9.74885
Tmem131	1448396_at	9.7033	9.74631	9.57729	9.48028	9.43666	9.43118	9.59818	9.55709	9.62868	9.45288	9.37313	9.26942	9.50752	9.50307	9.72909	9.80909	9.89488
Ttyh1	1422694_at	9.5785	9.71198	9.75922	9.7702	9.73272	9.8868	9.59056	9.5961	9.50887	9.66409	9.61063	9.5785	9.62554	9.59318	8.86216	9.30729	9.31368
Glo1	1424109_a_at	9.61968	9.62035	9.80486	9.48262	9.54525	9.3481	9.84732	9.66524	9.72725	9.49735	9.09568	9.33141	9.74658	9.87774	9.98732	9.06294	9.40712
Camk2g	1423942_a_at	9.88669	9.68938	9.76908	9.60734	9.67218	10.088	9.77302	9.81651	9.8137	9.19722	9.03428	9.22879	9.95839	9.84262	9.57933	8.81951	8.8829
Stx1a	1437390_x_at	9.67488	9.61793	9.72018	9.55053	9.63347	9.7394	9.68495	9.86525	9.6778	9.33407	9.25872	9.18866	9.87618	9.85259	9.5874	9.21603	9.18009
Sirpa	1416985_at	9.99021	9.99656	9.8457	9.3802	9.44246	9.4823	9.73255	9.75342	9.82347	8.88964	8.82783	9.09585	10.0148	9.88635	9.61914	9.45416	9.39119
Srsf7	1424883_s_at	9.23446	9.31738	9.34729	9.96376	9.78274	9.79078	9.28432	9.39098	9.34896	9.91171	9.85991	9.6173	9.3405	9.28069	9.55201	9.78959	9.78444
Fbxo33	1426871_at	8.96922	9.0493	8.69002	10.9595	10.957	11.4857	8.8898	8.75763	8.77197	10.3792	10.56	10.2781	8.69503	8.69513	8.42764	9.57554	9.44859
Ddx6	1434697_at	9.49119	9.50081	9.51532	9.44238	9.43459	9.57132	9.60407	9.56764	9.53846	9.56764	9.6128	9.42934	9.54421	9.47012	9.56397	9.84634	9.87017
Mrpl42	1418439_at	9.60557	9.60328	9.64113	9.37906	9.57885	9.41029	9.67201	9.54311	9.55812	9.52795	9.33633	9.40769	9.75129	9.79326	9.74471	9.40135	9.61094
Smap1	1423956_at	9.70613	9.73222	9.65473	9.47184	9.45331	9.54736	9.59702	9.67192	9.66307	9.37544	9.32192	9.2684	9.66418	9.74553	9.71831	9.43456	9.52822
Clip1	1452929_at	9.60273	9.57934	9.574	9.56744	9.59632	9.47564	9.53753	9.59139	9.68123	9.44624	9.51132	9.38026	9.54073	9.56424	9.686	9.6484	9.5644
Ppdpf	1428381_a_at	9.37926	9.44873	9.53448	9.50665	9.49087	9.61498	9.54256	9.42879	9.37503	9.72259	9.69617	9.65052	9.44018	9.57003	9.5258	9.86105	9.75937
Sox4	1433575_at	9.36219	9.43288	10.011	10.0754	9.83135	9.81814	9.00078	9.06003	8.95222	9.85122	9.79315	9.64231	9.4085	9.47338	9.25216	9.93754	9.62891
Zdhhc14	1438619_x_at	9.38122	9.62353	9.7161	9.47908	9.73015	9.28518	9.36196	9.32015	9.42065	9.58328	9.81082	9.67026	9.67671	9.48935	9.6247	9.59074	9.75877
Pcdh17	1453070_at	9.08449	9.25055	9.2379	9.89349	10.0524	10.0442	9.26009	9.19502	9.23541	9.95125	10.1678	9.87515	9.19588	9.20729	9.27891	9.79838	9.78511
Epm2aip1	1434105_at	9.62727	9.63234	9.60382	9.66142	9.76148	9.58337	9.54236	9.62861	9.56487	9.45847	9.60949	9.43731	9.63869	9.5976	9.39209	9.37649	9.37315
Tmub2	1452446_a_at	9.66273	9.67302	9.77841	9.67364	9.58218	9.72277	9.57676	9.64458	9.64258	9.28653	9.28764	9.36081	9.71281	9.67526	9.72463	9.21945	9.26502
Ufc1	1416327_at	9.69094	9.58206	9.64268	9.5004	9.50082	9.48034	9.68226	9.61192	9.65841	9.47715	9.2216	9.36703	9.62996	9.62389	9.79364	9.43228	9.58199
Sod2	1448610_a_at	9.45986	9.41943	9.40171	9.58602	9.69691	9.70485	9.46873	9.38219	9.49621	9.63866	9.50879	9.52465	9.44446	9.47496	9.58082	9.83724	9.83682
Zfand3	1441948_x_at	9.48434	9.6052	9.61626	9.57805	9.63681	9.73114	9.53358	9.48545	9.44086	9.663	9.63022	9.40724	9.41567	9.49022	9.45378	9.71651	9.56444
Fam49a	1454806_at	9.68158	9.6525	9.60013	9.33306	9.34949	9.51123	9.67884	9.72453	9.67096	9.1274	9.0455	9.08392	9.69615	9.82713	9.91367	9.6525	9.90259
Myl12a	1420820_at	9.17194	9.19792	8.9688	9.92571	10.0724	9.99238	9.09612	8.95148	8.99491	10.2882	9.98966	9.85985	8.78779	8.97986	9.15908	10.5243	10.4773
Susd4	1460593_at	9.72875	9.80131	9.76637	9.23683	9.31161	9.38902	9.7607	9.74333	9.7444	9.24224	9.10416	9.16433	9.69886	9.73389	9.40647	9.68447	9.89422
Ncoa4	1420808_at	9.61007	9.62755	9.63946	9.35378	9.3945	9.3224	9.50249	9.55579	9.60236	9.71613	9.57324	9.55645	9.54876	9.5688	9.59082	9.57563	9.65667
Pdcd4	1418840_at	9.89241	9.92809	9.79143	9.37444	9.50289	9.46467	10.0307	10.0271	10.0555	9.02404	8.69199	8.76668	9.99855	10.0917	9.72099	8.9963	9.02923
Ddx3y	1426438_at	9.3129	9.41648	9.54186	10.1907	10.0509	9.91354	9.40057	9.35771	9.09946	10.0646	9.73852	9.67246	9.18532	9.23778	9.08713	9.46661	9.64141
Msmo1	1423078_a_at	9.30786	9.41811	9.53006	10.1693	10.276	10.1829	8.96664	8.86373	8.95004	10.0626	9.95808	9.7243	9.14834	9.0229	9.33588	9.78661	9.64998
Nae1	1423781_at	9.66094	9.70866	9.77965	9.18559	9.19486	9.1055	9.66094	9.69624	9.69621	9.37385	9.16578	9.24722	9.66094	9.66302	10.0441	9.74593	9.75583
Kcnip2	1436275_at	10.202	10.363	10.1747	9.61414	9.40996	9.55506	10.1809	10.0228	10.0272	8.84116	8.82598	8.83006	10.1661	10.1451	9.85546	8.00031	8.12615
Tmem151a	1433802_at	9.74554	9.69455	9.81623	9.52134	9.58465	9.4795	9.77145	9.80158	9.75248	9.30872	9.21704	9.47904	9.82752	9.80388	9.33659	9.21311	8.98564
Actn4	1423449_a_at	9.44155	9.4666	9.45204	9.65889	9.75433	9.58448	9.41634	9.34878	9.30184	9.73398	9.69617	9.73936	9.42509	9.45561	9.04152	9.86148	9.95042
Kpna1	1449505_at	9.37337	9.56892	9.39418	10.0011	9.94838	9.9887	9.40366	9.24097	9.41042	9.65992	9.68209	9.55987	9.37767	9.35955	9.37696	9.51981	9.45469
Prps1	1416052_at	9.67572	9.63435	9.81491	9.43743	9.58786	9.63934	9.59298	9.6092	9.5281	9.35069	9.33217	9.35113	9.68163	9.69996	9.64818	9.2483	9.47999
Ramp1	1417481_at	9.70751	9.96685	9.86529	9.54961	9.36316	9.64668	9.83311	9.80139	9.8296	9.23412	9.14925	9.14828	9.78737	9.76234	9.77781	8.92605	8.94631
Plcxd2	1455324_at	9.41077	9.21096	9.26359	9.91074	10.1132	10.026	9.23357	9.7301	9.68755	9.70898	9.41771	9.41076	9.57851	9.37989	9.31211	9.66904	9.22234
Eri3	1425265_a_at	9.67652	9.65231	9.76683	9.50102	9.59598	9.55821	9.79486	9.68199	9.72235	9.35735	9.23186	9.34971	9.84238	9.8273	9.64338	8.92906	9.1471
Abhd2	1435653_at	9.52396	9.49714	9.3366	9.56439	9.90436	9.47821	9.70295	9.46823	9.53846	9.87074	9.60705	9.30422	9.27056	9.4919	9.31588	9.5548	9.80869
Arpc4	1423588_at	9.58039	9.54644	9.69092	9.56897	9.51406	9.42388	9.62185	9.66437	9.6057	9.30678	9.28922	9.46247	9.75283	9.64841	9.8448	9.23224	9.46351
Snrnp200	1460552_at	9.66355	9.6396	9.50957	9.2627	9.3573	9.1504	9.57538	9.53579	9.60616	9.42418	9.36525	9.40925	9.51994	9.5356	9.75864	9.96021	9.94171
Papss1	1415890_at	9.70701	9.73851	9.75103	9.33754	9.39885	9.31532	9.75005	9.72189	9.76132	9.32449	9.2039	9.40299	9.79285	9.7192	9.65698	9.28196	9.32848
Ssr4	1448524_s_at	9.28706	9.27549	9.54385	9.45498	9.55885	9.4658	9.38398	9.30078	9.30366	9.67764	9.64417	9.66498	9.32112	9.43085	9.61768	10.0296	10.2113
Lpl	1415904_at	9.36751	9.31657	9.26967	9.3673	9.21473	9.45213	9.19825	9.19602	9.14412	9.94332	9.90674	9.97694	9.37057	9.38925	9.93641	10.183	9.91869
Zcrb1	1428489_at	9.46302	9.41667	9.5421	9.56324	9.62187	9.526	9.45051	9.50566	9.47158	9.60649	9.73783	9.60829	9.36174	9.41128	9.47242	9.71728	9.66328
Gprc5b	1424613_at	9.69236	9.91435	9.70509	9.40711	9.46498	9.3798	9.61665	9.65111	9.58317	9.59281	9.77796	9.48748	9.64185	9.61027	9.49826	9.14976	8.96437
Tmed9	1448268_at	9.5605	9.5523	9.56126	9.34936	9.55906	9.35372	9.47292	9.49996	9.52384	9.58586	9.44533	9.46151	9.5605	9.62973	9.4827	9.76937	9.76616
Cops2	1423459_at	9.49431	9.5072	9.59892	9.53325	9.45005	9.37857	9.53325	9.45421	9.5528	9.70419	9.62599	9.65585	9.6194	9.56723	9.77567	9.28875	9.39423
Tmem33	1436028_at	9.59167	9.67724	9.48582	9.48262	9.5941	9.4993	9.52067	9.55683	9.53004	9.47726	9.6144	9.51603	9.56736	9.49531	9.55458	9.56113	9.38837
Mrpl27	1415690_at	9.62913	9.59561	9.72005	9.28642	9.45973	9.31595	9.66935	9.57055	9.67189	9.37251	9.23613	9.35544	9.72024	9.7135	9.81341	9.50604	9.45928
Timm10	1417499_at	9.59262	9.57503	9.61857	9.19023	9.34602	9.07532	9.62631	9.51816	9.51069	9.5625	9.63833	9.65273	9.62458	9.53679	9.60443	9.71545	9.69329
Lmbrd1	1451622_at	9.49595	9.4629	9.59407	9.60777	9.69304	9.49595	9.56189	9.56045	9.51117	9.73388	9.40099	9.62072	9.57779	9.53006	9.53238	9.30954	9.39139
Hibadh	1435967_s_at	9.45175	9.47379	9.48312	9.49701	9.6469	9.56927	9.4786	9.48415	9.53367	9.72532	9.45053	9.47453	9.55912	9.52166	9.37831	9.70971	9.62226
Rap2a	1426965_at	9.27983	9.39212	9.22016	9.98087	9.91861	9.91925	9.42442	9.41736	9.37967	9.57687	9.65189	9.50762	9.58143	9.4068	9.30781	9.6326	9.45489
Ccdc104	1451442_at	9.45419	9.45769	9.52366	9.46558	9.42809	9.44456	9.5132	9.57679	9.48027	9.58451	9.52669	9.48766	9.46397	9.51386	9.66278	9.61212	9.84216
Arfgap2	1439460_a_at	9.4348	9.60789	9.53712	9.51251	9.69328	9.49274	9.42801	9.33038	9.4539	9.6066	9.44993	9.47891	9.26354	9.4109	9.47816	9.94385	9.91435
Sec61b	1417083_at	9.25814	9.27219	9.31418	9.21868	9.28378	9.10305	9.51511	9.34409	9.36404	9.90205	9.74219	9.74111	9.49055	9.37814	9.55439	10.3143	10.2351
S100a16	1425560_a_at	8.98462	9.25956	9.31866	9.52651	9.47596	9.17555	9.16819	8.94088	9.19732	9.79899	9.65636	9.78941	9.54336	9.52141	9.90008	10.4714	10.3006
Tbk1	1460315_s_at	9.54026	9.58063	9.51887	9.46901	9.56904	9.31926	9.5771	9.58311	9.73224	9.57744	9.44259	9.34443	9.32921	9.55121	9.57753	9.63762	9.65588
Bod1	1428293_at	9.48668	9.56543	9.50659	9.40448	9.51229	9.46718	9.47553	9.49932	9.52381	9.60166	9.54708	9.51792	9.56543	9.56424	9.45702	9.77039	9.53831
Emc3	1451145_s_at	9.37664	9.52979	9.46281	9.64589	9.62237	9.57381	9.45072	9.40352	9.4126	9.63547	9.65087	9.51053	9.42764	9.42206	9.43206	9.84408	9.5892
Cbx5	1454636_at	9.65293	9.66487	9.61995	9.20949	9.5457	9.23394	9.63787	9.59712	9.68699	9.18509	9.03475	9.2353	9.82881	9.77813	9.55362	9.76621	9.75795
Cdh2	1418815_at	9.58933	9.68056	9.69259	9.34672	9.20765	9.55775	9.46706	9.52956	9.47236	9.43507	9.486	9.48671	9.63143	9.59367	9.26963	9.858	9.68293
Rbmxl1	1416177_at	9.38752	9.5263	9.41401	9.67283	9.6217	9.61778	9.35223	9.41259	9.26054	9.66024	9.84633	9.57298	9.39635	9.30945	9.55399	9.71945	9.64978
Thrap3	1460545_at	9.65526	9.63479	9.63386	9.37719	9.38842	9.36003	9.56419	9.60308	9.41	9.38355	9.36327	9.42919	9.59586	9.64437	9.39936	9.75537	9.77605
Ncam1	1426864_a_at	9.66907	9.72687	9.70273	9.41683	9.55775	9.50653	9.53209	9.63931	9.65904	9.1995	9.19492	9.14353	9.68343	9.65596	9.48127	9.68536	9.51485
Tm2d2	1439454_x_at	9.51634	9.544	9.55752	9.49228	9.64235	9.49316	9.58736	9.46743	9.35149	9.58643	9.47994	9.4058	9.31974	9.518	9.544	9.7922	9.66712
Tia1	1416812_at	9.83991	9.68907	9.72275	9.35147	9.24075	9.7141	9.73271	9.73053	9.75408	9.3225	9.36862	9.35853	9.79398	9.76694	9.68541	8.88244	8.98871
Golph3	1450394_at	9.4214	9.41228	9.4423	9.62219	9.70092	9.5782	9.42392	9.43397	9.42903	9.81972	9.58881	9.58422	9.38876	9.46075	9.09317	9.70002	9.83374
Atrnl1	1419922_s_at	9.57774	9.52119	9.52943	9.28728	9.46199	9.36911	9.64162	9.63424	9.64875	9.34976	9.26009	9.16617	9.55425	9.61143	9.77908	9.77839	9.75822
Psma7	1423567_a_at	9.44548	9.46242	9.55653	9.51826	9.44964	9.37023	9.46092	9.48608	9.48624	9.50348	9.40507	9.46115	9.3857	9.40709	9.80878	9.85076	9.85798
Peli1	1417372_a_at	9.1524	9.15515	9.17863	10.3583	10.293	10.6408	9.14019	9.03102	9.01264	10.1416	10.0925	9.70018	8.98041	8.99981	9.06676	9.59426	9.37701
Serp1	1415827_a_at	9.3658	9.28396	9.3961	9.63444	9.66915	9.53249	9.30413	9.26334	9.2137	9.96723	9.95572	9.77907	9.11746	9.29814	9.3895	9.83779	9.90623
Fam162a	1451385_at	9.52949	9.55728	9.46526	9.37639	9.40292	9.44586	9.5953	9.46742	9.50984	9.46821	9.44223	9.46027	9.65591	9.69752	9.81001	9.49891	9.51596
Tmem126a	1451000_at	9.41627	9.48602	9.55448	9.41234	9.47542	9.43353	9.75738	9.57033	9.66088	9.40754	9.23081	9.19556	9.66293	9.69642	9.86325	9.53077	9.54438
Cdk5r1	1433451_at	9.67033	9.62857	9.69319	9.20334	9.46552	9.73015	9.69029	9.70654	9.68074	9.41291	9.51239	9.47323	9.69501	9.61042	9.34025	9.26834	9.09297
Fam134b	1424683_at	9.53756	9.6438	9.64129	9.54096	9.61617	9.58398	9.56478	9.45749	9.41607	9.41663	9.28659	9.33764	9.63196	9.60381	9.4827	9.55293	9.55133
Ptpn12	1422045_a_at	8.87773	8.9715	8.67141	10.0284	10.179	10.0481	8.78691	8.99599	8.96709	10.2423	10.4237	10.1854	8.75138	8.88693	9.26042	10.3987	10.1862
Adprh	1448333_at	9.73707	9.65164	9.76752	9.38726	9.36452	9.45747	9.62627	9.64735	9.6006	9.20302	9.03623	9.14529	9.78509	9.86523	9.6006	9.47432	9.48335
Pdpk1	1415729_at	9.65797	9.70292	9.49527	9.58488	9.46407	9.36879	9.52888	9.52757	9.52405	9.36729	9.52493	9.42393	9.5251	9.51071	9.80311	9.34484	9.46203
Pacs2	1426963_at	9.70197	9.669	9.61676	9.79715	9.84776	9.6443	9.18377	9.36614	9.31589	9.25693	9.25803	9.46533	9.70333	9.44009	9.10996	9.81748	9.61758
Bclaf1	1428845_at	9.84357	9.79482	9.84192	9.26887	9.32082	9.2464	9.54695	9.57449	9.628	9.24806	9.20693	9.31755	9.76189	9.71231	9.59651	9.41985	9.46876
Magi2	1454855_at	9.64491	9.87807	9.69823	9.27224	9.20001	9.29263	9.71123	9.6981	9.70039	9.31328	9.39055	9.29062	9.69367	9.66638	9.48849	9.48269	9.37561
Ctnna1	1448149_at	9.2639	9.15949	9.10363	9.73348	9.98955	9.64643	9.21137	8.98649	9.03933	10.1529	10.0521	10.0571	9.06604	9.14114	9.10622	9.98314	10.1037
Igsf8	1460675_at	9.85583	9.73662	9.88031	9.51959	9.57156	9.63243	9.75279	9.73855	9.75764	9.00057	8.92195	8.9928	9.96491	9.98563	9.3186	9.15642	9.00519
Cdk11b	1418841_s_at	9.15834	9.21854	9.25833	10.1828	10.0575	10.1952	9.04248	9.02843	9.10509	9.85781	10.0112	9.84316	9.02918	9.0375	9.10595	9.89149	9.76464
Sec61a2	1449944_a_at	9.53942	9.62583	9.52931	9.65026	9.60888	9.42245	9.47843	9.53008	9.52851	9.46492	9.53771	9.45518	9.68621	9.60316	9.44623	9.24743	9.43187
Cep170b	1433712_at	9.6972	9.5566	9.63182	9.41905	9.57422	9.5566	9.40282	9.46745	9.46058	9.39925	9.44626	9.42065	9.74821	9.67515	9.0972	9.67138	9.5566
Mvb12b	1428121_at	9.67837	9.57061	9.70668	9.33658	9.24942	9.38817	9.66208	9.75397	9.7486	9.36345	9.16742	9.11126	9.65015	9.64203	9.51997	9.59581	9.62941
Dusp3	1434472_at	9.52554	9.52346	9.43757	9.57607	9.66306	9.65955	9.43449	9.46072	9.496	9.44931	9.37122	9.31973	9.49408	9.52209	9.30859	9.81942	9.70299
Tbc1d24	1448028_at	9.79618	9.81155	9.69364	9.34663	9.36861	9.40528	9.6568	9.78846	9.75664	9.13368	9.08921	9.20627	9.64853	9.64693	9.62115	9.31516	9.46832
Sec14l1	1453412_a_at	9.87519	9.9317	9.84418	9.48777	9.49515	9.33808	9.77728	9.72101	9.87963	9.07041	8.75847	8.96914	9.70859	9.83448	9.74113	9.16707	9.14446
Tomm34	1448345_at	9.61757	9.63595	9.63758	9.62723	9.56747	9.60234	9.57151	9.55619	9.57865	9.33303	9.35783	9.32619	9.71118	9.6918	9.61624	9.16977	9.1363
Fopnl	1451187_at	9.6764	9.55696	9.7744	9.46734	9.40401	9.52428	9.63882	9.61325	9.53746	9.28098	9.2673	9.36686	9.53858	9.54324	9.79786	9.34373	9.40481
Ubxn2a	1425020_at	9.60292	9.54421	9.62273	9.4606	9.56122	9.57619	9.47294	9.45803	9.51042	9.70018	9.47456	9.4548	9.51366	9.55408	9.24586	9.51199	9.46479
Psmb3	1417052_at	9.52051	9.49367	9.63808	9.15543	9.26897	9.25935	9.50691	9.42977	9.54957	9.47079	9.4551	9.36103	9.50938	9.56971	9.76367	9.8855	9.87628
Cdc42bpa	1435847_at	9.75069	9.7575	9.76643	9.46308	9.42381	9.46651	9.55642	9.5395	9.58349	9.38314	9.262	9.41985	9.73961	9.65377	9.48323	9.13578	9.32302
Itgb8	1436223_at	9.56522	9.49947	9.38699	9.23569	9.80628	9.44834	9.69701	9.60985	9.43435	9.63571	9.40476	9.33998	9.30142	9.46238	9.51965	9.51039	9.81955
Vma21	1452607_at	9.55085	9.64714	9.69207	9.3692	9.36003	9.29732	9.66755	9.63533	9.59848	9.38716	9.24741	9.3111	9.56452	9.60152	9.70118	9.43179	9.56972
Ddx24	1415713_a_at	9.50938	9.53377	9.62986	9.55569	9.49787	9.38026	9.51545	9.48369	9.52232	9.58992	9.5784	9.5784	9.51185	9.49634	9.55634	9.31229	9.36226
Car11	1424379_at	9.69148	9.66171	9.81914	9.65842	9.5743	9.7206	9.81282	9.86079	9.86624	9.12522	9.06336	9.07047	9.82491	9.85621	9.74991	8.61493	8.64129
Acot13	1417316_at	9.78124	9.84846	9.77298	9.52804	9.48677	9.50743	9.87677	9.83129	9.80286	9.07662	8.96478	8.94269	9.84659	9.89939	10.0383	8.66575	8.72397
Nap1l4	1448476_at	9.36016	9.38786	9.42658	9.47022	9.54274	9.42352	9.44158	9.42502	9.47875	9.55738	9.58393	9.5486	9.39598	9.42565	9.55546	9.80209	9.75911
Fbxo9	1417480_at	9.7408	9.61077	9.61342	9.27058	9.29363	9.44569	9.63467	9.67462	9.7613	9.16509	9.07745	9.25552	9.70576	9.74904	9.68526	9.37045	9.5253
Iqsec3	1437912_at	9.663	9.85439	9.68166	9.49144	9.43624	9.33906	9.54788	9.58308	9.59591	9.2242	9.27793	9.38888	9.78209	9.71667	9.39502	9.2039	9.38251
Trim32	1427476_a_at	9.72533	9.61871	9.65751	9.28267	9.50261	9.56226	9.59538	9.58415	9.52602	9.22605	9.39331	9.11537	9.9087	9.87446	9.19061	9.53826	9.25945
Cmas	1426662_at	9.69625	9.58514	9.69017	9.34397	9.3381	9.42922	9.64077	9.69422	9.5688	9.15767	9.14696	9.21143	9.73763	9.71357	9.79451	9.37821	9.42476
Myh9	1420171_s_at	8.95634	9.40725	9.12031	9.79261	9.91314	9.71741	9.11163	9.00445	9.20734	10.0312	9.79813	9.58887	9.03221	9.09851	9.24335	10.3084	10.1852
Slc16a1	1415802_at	8.7891	9.08657	8.99018	10.4257	10.3499	10.3507	8.68334	8.66397	8.72344	10.0381	9.99379	9.8997	9.29515	9.4382	9.21895	9.7422	9.8233
Nav1	1436907_at	9.67828	9.6759	9.54234	9.58985	9.35572	9.87843	9.49176	9.579	9.38509	9.40462	9.47753	9.52574	9.76842	9.63159	9.0907	9.21904	9.21705
Slc39a6	1424674_at	9.5906	9.73885	9.45625	8.99454	8.93583	9.10133	9.5356	9.5032	9.47941	9.52342	9.37794	9.35918	9.24879	9.379	9.80449	10.0311	10.4286
Nudt9	1428164_at	9.24133	9.20034	9.14806	9.41015	9.43154	9.29697	9.21503	9.15294	9.18575	9.8298	10.303	10.1241	9.22746	9.19577	9.17662	10.1094	10.2143
Nlgn2	1455143_at	9.74876	9.72702	9.68209	9.62797	9.64411	9.64864	9.42302	9.41021	9.40328	9.22169	9.40461	9.24694	9.76158	9.7732	8.78312	9.51335	9.43885
Acox1	1416408_at	9.58227	9.49139	9.51986	9.52764	9.569	9.49637	9.49107	9.46632	9.4346	9.63592	9.37744	9.46695	9.46495	9.50051	9.49139	9.47753	9.46119
Vps53	1416989_at	9.65758	9.59271	9.70717	9.36012	9.36931	9.37549	9.55333	9.55492	9.61274	9.31136	9.29999	9.20931	9.57923	9.64323	9.59382	9.59205	9.43933
Ehmt2	1460692_at	9.651	9.63301	9.68742	9.34524	9.39131	9.33293	9.76887	9.72267	9.68182	9.25825	9.01174	9.17502	9.82567	9.83612	9.51509	9.37218	9.24019
Impa1	1436848_x_at	9.60545	9.59561	9.57316	9.33156	9.33043	9.5579	9.6103	9.65329	9.59905	9.40008	9.16563	9.0276	9.53697	9.53029	9.62838	9.58357	9.69015
Gm3579	1431213_a_at	9.20358	9.37159	9.75823	9.64187	9.39674	9.12026	9.8945	9.94073	10.0465	10.0525	9.50171	9.94613	9.86274	9.69093	9.87242	7.72523	8.36966
Usp33	1426709_a_at	9.77896	9.74667	9.63499	9.24964	9.27939	9.14886	9.7102	9.79663	9.71938	9.28327	9.12443	9.16475	9.70838	9.69562	9.81812	9.14139	9.37506
Dab1	1435578_s_at	9.45741	9.73551	9.55133	9.62162	9.61878	9.51058	9.3236	9.31607	9.26546	9.42656	9.75557	9.49595	9.43005	9.36559	9.17481	9.65452	9.66721
Pcdh20	1424701_at	9.83105	9.62123	9.31851	9.16267	9.1424	9.17202	9.77998	9.69869	9.6715	9.19974	9.32519	9.2654	9.72966	9.75142	9.89905	9.27228	9.51508
Asphd2	1452958_at	10.0149	10.0341	10.0089	9.22802	9.05609	9.38254	9.89322	9.88374	9.87935	8.93049	8.67627	8.86356	9.95284	9.91292	9.67093	8.94688	9.01102
2310061I04Rik	1434155_a_at	9.74502	9.64324	9.56653	9.30455	9.357	9.34769	9.73852	9.79732	9.72932	9.37835	9.22893	9.29784	9.71041	9.73085	9.38484	9.14893	9.22324
Chrm1	1439611_at	9.8462	9.92236	9.89512	9.20911	8.92841	9.16984	9.88752	9.90166	9.91224	8.89294	9.10484	9.02822	9.96885	10.035	9.69378	8.95113	8.98247
Astn1	1418615_at	9.83531	9.86983	9.82662	9.47093	9.49672	9.59793	9.82925	9.79382	9.69629	8.90262	8.96871	8.85624	10.0201	9.9391	9.79584	8.72855	8.69546
Snhg8	1435524_at	9.35781	9.39948	9.29855	9.77255	9.79293	10.0597	9.27016	9.19053	9.24386	9.5837	9.7749	9.62491	9.23325	9.30286	9.38777	9.544	9.48547
Btbd10	1438578_a_at	9.34592	9.39189	9.34105	9.83265	9.73524	9.64836	9.43643	9.44427	9.44835	9.54114	9.56011	9.40847	9.47392	9.55709	9.44166	9.39472	9.31533
Ncor2	1448893_at	9.60072	9.68676	9.62361	9.45428	9.55132	9.41335	9.26224	9.28913	9.2959	9.55491	9.48305	9.5609	9.51923	9.40745	8.86837	9.9288	9.81206
S100b	1434342_at	9.48015	9.55839	9.37284	9.62698	9.63673	9.68644	9.51153	9.49473	9.48486	9.60279	9.43699	9.48015	9.4485	9.43083	9.16267	9.4726	9.42322
Gna13	1422555_s_at	9.42606	9.33746	9.35783	9.49187	9.67937	9.62503	9.2713	9.27885	9.30404	9.60008	9.57014	9.49356	9.38355	9.36233	9.59949	9.85049	9.65692
Rnf115	1437009_a_at	9.86172	9.69658	9.74654	9.2961	9.33233	9.54147	9.7026	9.66322	9.64139	9.18015	8.95078	8.93064	9.52037	9.6835	9.84803	9.35383	9.31292
Anxa5	1425567_a_at	9.12269	9.20817	9.2558	9.56221	9.63421	9.56877	9.12996	9.07031	9.03223	9.89888	9.80317	9.94028	9.19266	9.34024	9.28149	10.1175	10.0891
Shisa4	1438426_at	9.47167	9.42014	9.50271	9.45183	9.4332	9.51684	9.54981	9.50073	9.51445	9.43119	9.29068	9.34103	9.55509	9.4949	9.26166	9.80557	9.7055
Cdc123	1416763_at	9.58987	9.63662	9.62942	9.21397	9.38627	9.20874	9.60923	9.62119	9.59833	9.22102	9.08634	9.07041	9.63035	9.74175	9.86774	9.53517	9.58815
Rnf167	1430527_a_at	9.80699	9.80347	9.93275	9.32779	9.35656	9.19382	9.78048	9.76	9.78707	9.09175	8.72362	8.99383	9.8815	9.86117	9.86046	8.94319	9.12144
Ap1ar	1426234_s_at	9.70332	9.77931	9.5747	9.45513	9.28853	9.41266	9.60102	9.62506	9.66262	9.20468	9.20373	9.21239	9.7144	9.64179	9.84325	9.09396	9.19848
Vps4b	1417007_a_at	9.59928	9.55371	9.39421	9.38693	9.39927	9.40499	9.45692	9.52577	9.48865	9.48785	9.33066	9.15775	9.43078	9.48997	9.82191	9.64958	9.63066
Plekha2	1417288_at	9.89183	10.3216	10.1229	9.00021	8.59713	9.23347	9.44342	9.26476	9.36568	9.56882	9.72935	9.54598	9.07953	9.22297	9.28077	9.67505	9.86537
Prosc	1423044_at	9.13182	9.3482	9.08061	9.98671	10.0762	9.74945	9.02097	9.10854	9.18627	9.90872	10.1831	9.86281	8.96292	8.90727	9.13522	9.76893	9.7887
Tjp1	1417749_a_at	9.30361	9.54296	9.21362	9.56472	9.5786	9.52097	9.41141	9.47167	9.50348	9.62711	9.36922	9.45967	9.46452	9.4377	9.4831	9.6172	9.63543
Xpo1	1418442_at	9.04073	9.43478	9.22679	9.56646	9.63358	9.44524	9.12097	9.14517	9.2298	9.83977	9.85301	9.79131	9.28238	9.2086	9.42389	10.1386	9.82056
Ube2i	1422712_a_at	9.31393	9.3539	9.66831	9.39666	9.34832	9.37818	9.55695	9.56964	9.57453	9.60305	9.56813	9.50042	9.49898	9.5639	9.73691	9.2559	9.2927
Txn2	1455640_a_at	9.53429	9.56623	9.56727	9.56074	9.57307	9.57505	9.45211	9.48934	9.381	9.48794	9.49545	9.55045	9.55017	9.59379	9.31049	9.2217	9.23469
Hnrnpul1	1451984_at	9.53447	9.66144	9.65047	9.29135	9.42617	9.34591	9.46369	9.45419	9.44688	9.29965	9.21136	9.29974	9.57716	9.53928	9.4571	9.78151	9.6983
S100a1	1419814_s_at	9.40749	9.25163	9.35487	9.56322	9.78003	9.57454	9.44588	9.2148	9.12969	9.71856	9.6527	9.71303	9.31235	9.43387	9.30062	9.61585	9.65147
Tug1	1415708_at	9.51079	9.65862	9.46629	9.41782	9.44124	9.3078	9.39436	9.40658	9.51538	9.3837	9.42432	9.38941	9.54472	9.51684	9.55351	9.62998	9.55628
Deb1	1427955_a_at	8.93642	9.13804	9.02968	10.3402	10.4983	10.3112	9.02708	8.9652	9.09952	9.87303	10.021	9.68801	8.89523	9.02098	9.16628	9.59344	9.50387
Gdap1	1423328_at	9.76311	9.74063	9.71506	9.27934	9.22103	9.25533	9.82546	9.85712	9.82771	8.98927	8.87978	8.8337	9.79159	9.72041	10.0395	9.10228	9.26117
Pds5b	1436161_at	9.77677	9.82711	9.64569	9.31765	9.2698	9.23588	9.70597	9.79409	9.76476	9.07375	9.07881	9.07024	9.73878	9.70725	9.82644	9.15929	9.09189
Srcin1	1436621_at	9.73226	9.66165	9.64662	9.40436	9.48308	9.41349	9.57171	9.73678	9.6204	9.23308	9.11771	9.18962	9.80822	9.71908	9.38583	9.22644	9.12621
Tmem158	1428074_at	9.72116	9.68421	9.78036	9.15949	9.23689	9.1144	9.60496	9.71586	9.56248	9.0614	8.82233	8.99211	9.64706	9.60593	9.86125	9.74214	9.75657
Rap1gap	1428443_a_at	9.72371	9.81279	9.79778	9.53186	9.56063	9.51208	9.6956	9.75806	9.8286	9.07652	8.91686	9.05786	9.77067	9.78207	9.43336	8.88212	8.92713
Ggnbp2	1426011_a_at	9.55886	9.48198	9.51129	9.59552	9.68511	9.66521	9.31276	9.24825	9.22624	9.52678	9.70572	9.59866	9.37907	9.40794	9.1645	9.63946	9.35083
Mib1	1454740_at	9.70266	9.65723	9.56601	9.219	9.4504	9.28427	9.59767	9.66729	9.60596	9.29772	9.15413	9.14243	9.36603	9.46143	9.66659	9.45873	9.74565
Ssu72	1425674_a_at	9.52577	9.46617	9.65494	9.28515	9.31149	9.40663	9.5734	9.48893	9.47419	9.48633	9.35483	9.34389	9.60472	9.68473	9.61389	9.47793	9.28069
Ppp2cb	1421823_a_at	9.39662	9.38757	9.55288	9.5089	9.50506	9.45782	9.39236	9.43396	9.4577	9.46339	9.40184	9.43522	9.60453	9.56212	9.53631	9.48254	9.43787
Polr2b	1433552_a_at	9.62625	9.62632	9.60237	9.34574	9.38208	9.14137	9.50051	9.53947	9.43886	9.26886	9.23493	9.25908	9.48878	9.46336	9.63257	9.72032	9.74345
Hsd17b11	1434642_at	9.49824	9.62258	9.34923	9.52944	9.5605	9.73241	9.62185	9.5878	9.52896	9.38954	9.30066	9.40423	9.50479	9.52555	9.37218	9.33846	9.13953
Rab21	1437741_at	9.407	9.43714	9.39477	9.50529	9.61166	9.49507	9.52772	9.43376	9.3338	9.53916	9.29354	9.41265	9.59513	9.63152	9.36718	9.53664	9.4803
Mrps14	1420489_at	9.42935	9.44749	9.55546	9.26699	9.32773	9.25691	9.52216	9.42225	9.45444	9.4848	9.44908	9.35524	9.55614	9.51864	9.67875	9.65198	9.61537
Psat1	1451064_a_at	9.44867	9.45658	9.30501	9.66873	9.54893	9.66558	9.37903	9.38449	9.42151	9.43392	9.54241	9.59381	9.33102	9.32575	9.37218	9.56903	9.54411
Ankrd17	1415726_at	9.52221	9.58146	9.35417	9.48024	9.73216	9.40361	9.3322	9.38753	9.41822	9.55522	9.57234	9.48633	9.499	9.44316	9.10408	9.59878	9.51246
Pou3f3	1435197_at	9.66223	9.69779	9.46018	9.41024	9.43001	9.60399	9.64627	9.61742	9.59944	9.22614	9.08325	9.12466	9.82905	9.70537	9.43393	9.32832	9.08819
Sgta	1451067_at	9.40026	9.51624	9.61074	9.43406	9.42922	9.41566	9.45048	9.5055	9.58807	9.3116	9.31395	9.30818	9.57693	9.5905	9.40891	9.59827	9.48328
Ube2h	1438971_x_at	9.65797	9.55383	9.45264	9.6486	9.65222	9.66066	9.44362	9.45271	9.46002	9.37904	9.32355	9.1891	9.44362	9.45496	9.39985	9.43563	9.32747
Ptdss2	1434586_a_at	9.66047	9.56338	9.61349	9.44239	9.56287	9.3687	9.54869	9.5613	9.53342	9.38926	9.1715	9.41438	9.68091	9.64705	9.34544	9.20308	9.21525
Clint1	1452152_at	9.46031	9.5274	9.36271	9.38806	9.39285	9.32412	9.5296	9.45686	9.48866	9.44205	9.52242	9.34591	9.45588	9.37451	9.53759	9.65497	9.65273
Sema7a	1459903_at	9.35207	9.64351	9.50866	9.2856	9.29169	9.28153	9.61151	9.63838	9.68511	9.39801	9.28624	9.34306	9.27946	9.52607	9.55905	9.67195	9.55066
Igf2	1448152_at	10.025	9.15198	9.63449	9.54842	10.6756	9.28901	9.98744	9.12321	8.57457	10.6677	9.42556	10.1892	8.65775	9.66579	7.93338	8.4546	9.90853
Hadhb	1426522_at	9.48862	9.40499	9.41327	9.42331	9.68137	9.42116	9.46028	9.33906	9.33556	9.75957	9.42215	9.55002	9.41763	9.50194	9.38027	9.3677	9.5446
Ythdc1	1456699_s_at	9.32734	9.28062	9.2297	9.99756	10.0169	10.0514	9.05715	9.11956	9.13672	9.88778	9.81899	9.58488	9.16798	9.11272	9.14457	9.47267	9.48333
Tmcc3	1435554_at	9.35623	9.59187	9.71522	9.68002	9.66827	9.7077	9.37995	9.29227	9.28268	9.62506	9.55353	9.3481	9.36178	9.12632	9.35415	9.42342	9.40384
Ccny	1428971_at	9.56106	9.58283	9.6914	9.38777	9.18876	9.20968	9.70363	9.68644	9.68707	9.25604	9.2628	9.38215	9.69161	9.73819	9.93525	8.83291	9.05246
Pkig	1423945_a_at	9.42433	9.48686	9.47024	9.18186	9.18599	9.43797	9.48624	9.49114	9.48009	9.4698	9.16474	9.3567	9.43013	9.47985	9.65194	9.78243	9.86411
Ccng1	1420827_a_at	9.45521	9.33746	9.30611	9.40724	9.74898	9.3652	9.47766	9.39365	9.32968	9.59664	9.2854	9.2999	9.34231	9.32329	9.33886	10.0106	9.81522
[truncated: 18,816 more rows]

## Sheet: Gene differential expression 
Table S2. Results of GSE88992
id	logFC	AveExpr	t	P.Value	adj.P.Val	B	Gene.Symbol
1459372_at	5.13939	8.15014	18.1083	1.59957e-13	7.927e-11	21.1957	Npas4
1449363_at	4.56518	8.11574	17.5365	2.86303e-13	1.10354e-10	20.6258	Atf3
1422134_at	4.29371	7.49093	12.4673	1.19537e-10	9.61849e-09	14.6135	Fosb
1423100_at	3.96878	10.0834	13.3439	3.69136e-11	4.10866e-09	15.7964	Fos
1452388_at	3.81831	10.12	13.8263	1.98556e-11	2.64919e-09	16.4187	Hspa1a
1427683_at	3.60443	5.28345	15.9951	1.50151e-12	3.68293e-10	18.9921	Egr2
1443888_at	3.58223	5.88751	13.236	4.25142e-11	4.5379e-09	15.6545	AU023762
1421134_at	3.56933	4.87787	17.236	3.91418e-13	1.38039e-10	20.3187	Areg
1453851_a_at	3.52605	9.43809	20.7866	1.28247e-14	1.28407e-11	23.6381	Gadd45g
1456203_at	3.46101	4.58369	8.68723	4.46541e-08	9.78348e-07	8.6004	Dsc1
1417262_at	3.45601	9.3936	26.174	1.78163e-16	6.18047e-13	27.6458	Ptgs2
1422053_at	3.4482	8.69077	23.4954	1.33139e-15	3.07907e-12	25.7845	Inhba
1418932_at	3.32383	7.61535	21.383	7.6149e-15	1.05664e-11	24.1362	Nfil3
1420753_at	3.32039	5.92186	11.203	7.33964e-10	3.9373e-08	12.7785	Tll1
1416039_x_at	3.25297	7.36538	20.8085	1.25783e-14	1.28407e-11	23.6567	Cyr61
1449827_at	3.23967	7.51991	15.914	1.64453e-12	3.91088e-10	18.902	Acan
1420720_at	3.22923	9.38455	19.6139	3.72489e-14	2.67344e-11	22.612	Nptx2
1455899_x_at	3.17381	8.0753	14.6076	7.54694e-12	1.28756e-09	17.3864	Socs3
1419149_at	3.11079	6.88675	7.21645	7.06402e-07	8.8374e-06	5.78512	Serpine1
1422943_a_at	3.09287	10.3799	11.4723	4.92298e-10	2.91062e-08	13.183	Hspb1
1439479_at	-3.06605	7.12704	-17.7418	2.31861e-13	9.6519e-11	20.8325	Lct
1418687_at	3.06542	9.85149	13.1746	4.60857e-11	4.79224e-09	15.5734	Arc
1436484_at	3.04811	6.88789	14.2054	1.2349e-11	1.87016e-09	16.8943	Fndc9
1452318_a_at	3.03348	10.9588	11.8275	2.93896e-10	1.96693e-08	13.705	Hspa1b
1416529_at	2.99409	6.50509	13.0119	5.71752e-11	5.63185e-09	15.3565	Emp1
1424248_at	2.95722	10.4216	32.1695	3.70809e-18	7.71801e-14	31.0822	Arpp21
1426063_a_at	2.94989	5.84952	10.5008	2.15181e-09	8.83386e-08	11.6871	Gem
1419561_at	2.94881	7.01906	7.50097	4.04869e-07	5.60302e-06	6.35252	Ccl3
1419082_at	2.92095	3.79784	5.08063	6.45571e-05	0.00036082	1.201	Serpinb2
1422562_at	2.91548	4.84546	13.7598	2.16025e-11	2.84579e-09	16.3342	Rrad
1449254_at	2.84609	8.35269	6.409	3.63813e-06	3.34175e-05	4.11606	Spp1
1417268_at	2.83558	8.64164	19.1424	5.8135e-14	3.66673e-11	22.181	Cd14
1460302_at	2.81408	5.73116	16.489	8.70036e-13	2.54795e-10	19.5318	Thbs1
1424529_s_at	2.75184	7.50425	23.7007	1.13278e-15	2.9472e-12	25.9356	Cgref1
1453238_s_at	2.72355	9.05277	15.8361	1.79542e-12	4.09434e-10	18.815	3930401B19Rik
1420994_at	2.64675	6.05517	12.6516	9.28621e-11	8.12934e-09	14.8681	B3gnt5
1457984_at	2.60558	7.01092	13.4509	3.21192e-11	3.71632e-09	15.9362	Crh
1417394_at	2.56959	7.52774	10.2134	3.39302e-09	1.24995e-07	11.2244	Klf4
1450971_at	2.56459	8.33848	15.8175	1.83352e-12	4.10353e-10	18.7942	Gadd45b
1424638_at	2.54837	8.99176	12.3739	1.36e-10	1.07224e-08	14.4834	Cdkn1a
1421396_at	2.53905	6.72135	11.3551	5.85263e-10	3.27987e-08	13.0078	Pcsk1
1416431_at	2.52125	7.15525	10.9503	1.07452e-09	5.17712e-08	12.392	Tubb6
1422452_at	2.51789	8.07589	19.2299	5.34883e-14	3.47908e-11	22.2618	Bag3
1450297_at	2.5127	4.46649	11.4782	4.88102e-10	2.90873e-08	13.1917	Il6
1422168_a_at	2.5055	10.063	20.7641	1.30826e-14	1.28407e-11	23.619	Bdnf
1437247_at	2.48971	9.29903	24.1203	8.17401e-16	2.43048e-12	26.2401	Fosl2
1418350_at	2.47953	7.79498	10.0489	4.42095e-09	1.53876e-07	10.9554	Hbegf
1440342_at	2.46459	7.59868	17.2203	3.97922e-13	1.38039e-10	20.3025	G530011O06Rik
1419599_s_at	2.45668	6.09519	6.8382	1.50581e-06	1.63495e-05	5.01395	Ms4a6d
1450716_at	2.4217	9.12219	26.8675	1.09255e-16	4.54806e-13	28.0911	Adamts1
1417335_at	2.3985	8.01728	20.9478	1.11244e-14	1.28407e-11	23.7742	Sult2b1
1417936_at	2.37676	7.30871	14.3097	1.0856e-11	1.71179e-09	17.0231	Ccl9
1418936_at	2.37326	6.29065	15.7572	1.96298e-12	4.30078e-10	18.7265	Maff
1420380_at	2.36588	6.83222	15.7018	2.09054e-12	4.44005e-10	18.6641	Ccl2
1451596_a_at	2.33754	6.1238	8.18616	1.10792e-07	2.03712e-06	7.67392	Sphk1
1416250_at	2.33351	7.99449	8.33272	8.46477e-08	1.65123e-06	7.94837	Btg2
1448239_at	2.32537	7.89307	14.1698	1.29061e-11	1.91876e-09	16.8501	Hmox1
1451780_at	2.31327	7.88556	7.88102	1.95792e-07	3.16399e-06	7.09329	Blnk
1438408_at	2.31157	7.70857	19.373	4.67037e-14	3.13578e-11	22.3932	Sowahb
1421855_at	2.29895	5.66645	20.9891	1.07282e-14	1.28407e-11	23.8089	Fgl2
1448830_at	2.28137	9.03573	9.97459	4.98775e-09	1.71312e-07	10.8327	Dusp1
1428909_at	2.27114	7.41537	11.852	2.83776e-10	1.9177e-08	13.7404	A130040M12Rik
1435494_s_at	-2.26502	8.34992	-11.5391	4.46403e-10	2.71679e-08	13.2821	Dsp
1433599_at	2.22824	5.71144	22.2561	3.63537e-15	6.68531e-12	24.8386	Baz1a
1415899_at	2.22357	7.81024	11.0425	9.34287e-10	4.73934e-08	12.5338	Junb
1434350_at	2.17673	7.8124	28.3687	3.9454e-17	2.73732e-13	29.0088	Csrnp1
1455130_at	2.14871	8.2539	7.95827	1.69313e-07	2.82152e-06	7.24147	Spty2d1
1434376_at	2.13033	8.01954	4.63859	0.000175027	0.000832498	0.197414	Cd44
1420664_s_at	2.12464	5.34892	15.829	1.80974e-12	4.09434e-10	18.8071	Procr
1426875_s_at	2.11571	9.3498	27.468	7.22326e-17	3.75862e-13	28.4656	Srxn1
1421578_at	2.10216	7.91495	13.4504	3.21388e-11	3.71632e-09	15.9356	Ccl4
1426808_at	2.09878	6.78688	8.38667	7.67178e-08	1.53097e-06	8.04867	Lgals3
1427747_a_at	2.0944	8.63883	13.8481	1.93143e-11	2.59361e-09	16.4464	Lcn2
1452519_a_at	2.08414	7.49002	18.3697	1.23259e-13	6.31798e-11	21.4501	Zfp36
1418047_at	-2.07076	9.76789	-17.5785	2.74162e-13	1.07668e-10	20.6682	Neurod6
1435458_at	2.06138	5.99052	12.5782	1.02653e-10	8.82897e-09	14.7671	Pim1
1419091_a_at	2.0496	8.71634	13.9796	1.63652e-11	2.2963e-09	16.6124	Anxa2
1452352_at	2.04933	5.92708	13.3196	3.81019e-11	4.18142e-09	15.7646	Ctla2b
1419706_a_at	2.04169	8.47372	11.8865	2.70069e-10	1.85519e-08	13.7905	Akap12
1416953_at	2.04031	7.92185	10.1698	3.63848e-09	1.31707e-07	11.1534	Ctgf
1421207_at	2.03559	5.75302	7.57075	3.53796e-07	5.02525e-06	6.48999	Lif
1419080_at	2.03447	4.07184	12.1393	1.88698e-10	1.39771e-08	14.1528	Gdnf
1415855_at	2.02519	8.54071	21.7378	5.61991e-15	8.3552e-12	24.4254	Kitl
1424090_at	2.01749	6.01557	10.6891	1.60461e-09	7.10604e-08	11.9851	Sdcbp2
1457276_at	2.00256	6.79849	15.1076	4.15684e-12	8.01115e-10	17.9809	Sik2
1440179_x_at	2.00099	8.20072	12.5741	1.0323e-10	8.83523e-09	14.7614	Rnf217
1449982_at	1.99911	5.36282	12.1953	1.74431e-10	1.32504e-08	14.2322	Il11
1416505_at	1.98404	10.0194	8.96403	2.74036e-08	6.69803e-07	9.09805	Nr4a1
1449227_at	1.97329	7.10749	14.1104	1.38948e-11	2.03473e-09	16.7762	Ch25h
1417487_at	1.96997	5.67988	10.7873	1.37891e-09	6.30311e-08	12.1389	Fosl1
1456046_at	1.96348	7.82521	17.0396	4.81419e-13	1.64267e-10	20.1152	Cd93
1420697_at	1.96169	6.34796	12.6766	8.9756e-11	7.91602e-09	14.9024	Slc15a3
1426721_s_at	1.96009	8.86431	13.6779	2.39807e-11	3.0435e-09	16.2294	Tiparp
1422825_at	1.95589	5.92363	10.5179	2.09505e-09	8.73591e-08	11.7143	Cartpt
1451415_at	1.9541	5.844	8.72018	4.21116e-08	9.36444e-07	8.66016	1810011O10Rik
1424067_at	1.94842	6.62646	12.0238	2.22127e-10	1.58772e-08	13.988	Icam1
1417789_at	1.94702	4.00684	16.2774	1.09723e-12	3.00496e-10	19.3026	Ccl11
1424107_at	1.94622	5.52297	14.4283	9.38588e-12	1.53825e-09	17.1686	Kif18a
1454768_at	1.92026	7.83114	14.9013	5.30586e-12	9.93841e-10	17.7378	Kcnf1
1428776_at	1.91533	6.35218	11.4725	4.92204e-10	2.91062e-08	13.1832	Slc10a6
1451416_a_at	1.90847	5.62659	3.56926	0.00202215	0.00685602	-2.23517	Tgm1
1416067_at	1.8897	9.6463	19.088	6.12393e-14	3.74892e-11	22.1305	Ifrd1
1418892_at	1.8824	7.09601	9.22701	1.73843e-08	4.65683e-07	9.56173	Rhoj
1418674_at	1.88088	7.87849	11.1553	7.88265e-10	4.12235e-08	12.7061	Osmr
1418547_at	1.87605	4.15355	13.5393	2.86496e-11	3.42709e-09	16.0509	Tfpi2
1416783_at	1.87491	9.35865	11.0591	9.11179e-10	4.67125e-08	12.5592	Tac1
1429444_at	1.86766	6.99504	5.80287	1.31711e-05	9.60556e-05	2.80913	Rasl11a
1451924_a_at	1.86442	6.32512	17.4498	3.13175e-13	1.18517e-10	20.5377	Edn1
1447726_at	-1.85611	5.5902	-9.0651	2.29833e-08	5.83478e-07	9.27729	Ripply2
1417266_at	1.85364	6.24066	9.77837	6.87848e-09	2.22657e-07	10.5057	Ccl6
1448529_at	1.85297	7.51136	11.6429	3.83693e-10	2.40548e-08	13.4353	Thbd
1424880_at	1.85266	7.18768	22.0483	4.32419e-15	6.92336e-12	24.6743	Trib1
1459717_at	-1.84537	6.54309	-8.70248	4.34582e-08	9.58198e-07	8.62807	Gm16532
1417273_at	1.82692	6.93046	10.276	3.06998e-09	1.16102e-07	11.3261	Pdk4
1419248_at	1.82525	9.98775	16.2341	1.15093e-12	3.03407e-10	19.2553	Rgs2
1429399_at	1.81987	6.48483	11.354	5.86197e-10	3.27987e-08	13.0062	Rnf125
1416266_at	1.81399	6.30232	9.54628	1.01179e-08	3.0042e-07	10.1129	Pdyn
1438761_a_at	1.80664	10.5484	16.734	6.67178e-13	2.06048e-10	19.7938	Odc1
1460227_at	1.80497	7.34419	4.26571	0.000409944	0.00173709	-0.654321	Timp1
1422324_a_at	1.80266	6.0293	16.2336	1.15159e-12	3.03407e-10	19.2548	Pthlh
1422818_at	1.80004	7.72503	19.5674	3.89039e-14	2.69915e-11	22.57	Nedd9
1449037_at	1.79431	7.34371	10.1715	3.62836e-09	1.31707e-07	11.1562	Crem
1452915_at	1.79308	9.06185	16.4934	8.65867e-13	2.54795e-10	19.5366	Prkar2a
1422860_at	1.79089	7.93985	10.8294	1.29252e-09	5.97373e-08	12.2046	Nts
1450708_at	1.79037	11.6735	22.4892	2.99771e-15	6.23944e-12	25.021	Scg2
1437385_at	-1.7877	7.18577	-10.516	2.10123e-09	8.73591e-08	11.7113	Ccbe1
1449872_at	1.77881	6.00911	12.4392	1.24255e-10	9.90901e-09	14.5745	Hspb3
1418666_at	1.77816	8.10853	5.09352	6.27223e-05	0.000351888	1.23009	Ptx3
1451386_at	1.77554	7.28644	13.5173	2.9475e-11	3.50567e-09	16.0224	Blvrb
1416442_at	1.77038	7.64738	13.6445	2.50298e-11	3.15739e-09	16.1865	Ier2
1416892_s_at	1.77034	8.55381	7.5726	3.5254e-07	5.02207e-06	6.49362	Fam107b
1448471_a_at	1.76787	8.94559	9.12653	2.06655e-08	5.3499e-07	9.38559	Ctla2a
1431724_a_at	-1.75997	6.83062	-10.898	1.16374e-09	5.51428e-08	12.3111	P2ry12
1452521_a_at	1.75592	6.65648	15.0934	4.22651e-12	8.07069e-10	17.9644	Plaur
1451264_at	1.7484	7.93259	17.9294	1.91572e-13	8.8326e-11	21.0193	Frmd6
1416129_at	1.74838	9.65639	11.19	7.48301e-10	3.97472e-08	12.7589	Errfi1
1417719_at	1.74714	8.41984	18.602	9.80464e-14	5.51551e-11	21.6731	Sap30
1428834_at	1.74239	8.34654	16.4644	8.93632e-13	2.54795e-10	19.5054	Dusp4
1436998_at	-1.74	8.26231	-9.70007	7.8294e-09	2.45423e-07	10.3739	Sowaha
1460053_at	1.73663	8.40739	11.0424	9.34458e-10	4.73934e-08	12.5336	Smyd4
1417400_at	1.72507	6.87044	14.4834	8.77591e-12	1.46129e-09	17.2357	Rai14
1417489_at	-1.72071	7.84836	-8.96152	2.75239e-08	6.70822e-07	9.09359	Npy2r
1448748_at	1.70335	7.44325	14.5215	8.37757e-12	1.40931e-09	17.2821	Plek
1437481_at	1.70036	7.6106	7.68322	2.85075e-07	4.29035e-06	6.7102	Trmt61b
1423311_s_at	1.69508	5.66676	6.91565	1.28758e-06	1.4393e-05	5.17342	Tpbg
1428759_s_at	1.69436	7.60368	5.47719	2.6784e-05	0.000175034	2.08995	Cwc25
1416700_at	1.69047	7.59203	15.1479	3.96462e-12	7.71212e-10	18.0281	Rnd3
1417406_at	1.68922	7.86042	17.8516	2.07309e-13	8.98942e-11	20.9421	Sertad1
1417426_at	1.68566	9.25423	17.9816	1.81714e-13	8.79582e-11	21.071	Srgn
1426871_at	1.6837	9.56408	7.83294	2.14413e-07	3.42238e-06	7.00065	Fbxo33
1443287_at	-1.68113	6.65125	-8.92305	2.94402e-08	7.08402e-07	9.025	Ankrd63
1436532_at	-1.67646	6.26806	-16.7494	6.5625e-13	2.06048e-10	19.8101	Dclk3
1416342_at	1.67537	6.90963	5.9339	9.93438e-06	7.6216e-05	3.09529	Tnc
1433428_x_at	1.67309	7.94996	9.7519	7.1857e-09	2.30222e-07	10.4612	Tgm2
1444982_at	1.6673	6.31578	16.7257	6.73164e-13	2.06048e-10	19.785	C230007H23Rik
1415845_at	1.6643	9.88989	13.588	2.6911e-11	3.31435e-09	16.1138	Syt4
1451160_s_at	1.66424	7.57475	20.0125	2.57608e-14	1.98587e-11	22.9679	Pvr
1452207_at	1.66412	9.16935	20.6727	1.41893e-14	1.28407e-11	23.5412	Cited2
1454742_at	1.66236	7.17636	13.1214	4.94385e-11	5.04418e-09	15.5028	Rasgef1b
1456389_at	-1.6593	8.7923	-18.3599	1.24453e-13	6.31798e-11	21.4407	Zeb2
1422706_at	1.65788	8.07603	9.58032	9.55729e-09	2.87881e-07	10.1709	Pmepa1
1433508_at	1.65613	8.03931	20.694	1.39234e-14	1.28407e-11	23.5593	Klf6
1417409_at	1.65554	10.216	11.3177	6.18635e-10	3.42454e-08	12.9517	Jun
1419647_a_at	1.65346	7.63129	13.8609	1.90037e-11	2.56846e-09	16.4627	Ier3
1449858_at	1.6526	5.62987	17.9109	1.95205e-13	8.8326e-11	21.0009	Cd86
1439830_at	1.65057	8.3083	8.97534	2.68679e-08	6.60246e-07	9.11817	Map3k5
1450958_at	1.64894	8.8431	4.64405	0.000172872	0.000823001	0.209846	Tm4sf1
1450826_a_at	1.64612	6.01103	8.15617	1.17104e-07	2.13433e-06	7.61742	Saa3
1455034_at	1.6426	10.0363	5.77149	1.40958e-05	0.000101597	2.74031	Nr4a2
1418318_at	1.63911	9.01838	21.038	1.02778e-14	1.28407e-11	23.8499	Rnf128
1452332_at	-1.63665	8.23572	-11.1476	7.97426e-10	4.15981e-08	12.6944	Ccdc85a
1443612_at	-1.62523	7.79274	-5.91644	1.03135e-05	7.87472e-05	3.05728	Ano3
1431231_at	1.62497	5.20164	6.06244	7.54881e-06	6.09468e-05	3.37412	Hist1h3f
1418203_at	1.62456	5.09407	7.77871	2.37634e-07	3.71052e-06	6.8958	Pmaip1
1433469_at	-1.62209	7.89032	-29.7146	1.6523e-17	1.71955e-13	29.7817	Lrrn2
1420498_a_at	1.62061	8.14251	12.8323	7.27163e-11	6.78707e-09	15.1145	Dab2
1422101_at	1.61798	4.43424	8.81177	3.58045e-08	8.25288e-07	8.82553	Tnfrsf23
1449799_s_at	-1.61566	8.35936	-8.98698	2.63277e-08	6.49387e-07	9.13886	Pkp2
1445415_at	-1.61552	5.67851	-7.74701	2.52403e-07	3.89727e-06	6.83432	AK078363
1438658_a_at	1.61489	8.66404	3.77463	0.00126413	0.00457593	-1.77251	S1pr3
1447825_x_at	1.61479	11.5039	15.6492	2.21973e-12	4.66682e-10	18.6046	Pcdh8
1423267_s_at	1.5926	6.00343	10.3717	2.63755e-09	1.03974e-07	11.4804	Itga5
1422256_at	1.59223	7.73215	11.003	9.91836e-10	4.91525e-08	12.4732	Sstr2
1419483_at	1.58744	6.94456	13.3491	3.66636e-11	4.10277e-09	15.8033	C3ar1
1449824_at	1.58447	7.12787	7.92288	1.8095e-07	2.96792e-06	7.17368	Prg4
1437921_x_at	1.57902	6.71026	8.9951	2.59574e-08	6.42669e-07	9.15329	Zfp516
1437868_at	1.5672	6.48587	14.0667	1.46742e-11	2.12103e-09	16.7216	Fam46a
1416212_at	1.56587	9.91227	13.4024	3.42047e-11	3.91174e-09	15.873	Magoh
1439399_a_at	1.56406	8.88124	19.7894	3.16389e-14	2.3519e-11	22.7697	Snhg1
1447115_at	-1.56051	4.95801	-9.2348	1.71536e-08	4.61883e-07	9.57533	Slc26a10
1438020_at	-1.5521	5.85707	-7.68794	2.82513e-07	4.25794e-06	6.71941	Hapln1
1437313_x_at	1.55032	6.90255	14.824	5.81787e-12	1.04391e-09	17.646	Hmgb2
1450744_at	1.5439	9.27017	18.4542	1.13376e-13	6.21e-11	21.5315	Ell2
1433883_at	1.54024	8.72545	20.095	2.3887e-14	1.91224e-11	23.0407	Tpm4
1416871_at	1.53972	6.64884	8.49587	6.29392e-08	1.3074e-06	8.2505	Adam8
1421814_at	1.53826	9.12036	8.00652	1.54682e-07	2.64164e-06	7.33363	Msn
1456610_at	1.53758	9.44893	7.65375	3.01625e-07	4.47681e-06	6.65266	Kdm6b
1437199_at	1.53742	7.93371	11.2825	6.51846e-10	3.5704e-08	12.8987	Dusp5
1427374_at	1.53236	4.33345	12.143	1.87727e-10	1.39548e-08	14.158	Muc3
1418571_at	1.53057	7.31315	8.54989	5.71009e-08	1.20293e-06	8.34975	Tnfrsf12a
1441801_at	-1.53053	8.84532	-10.7029	1.57061e-09	7.03024e-08	12.0068	Kctd4
1416612_at	1.52812	7.11423	9.55138	1.00318e-08	2.98647e-07	10.1216	Cyp1b1
1439015_at	1.52505	8.59772	8.87843	3.18377e-08	7.47934e-07	8.94521	Gfra1
1453529_at	1.51817	6.18682	6.50458	2.98291e-06	2.83499e-05	4.31808	6330418B08Rik
1427378_at	1.51811	6.29246	4.90641	9.54686e-05	0.000502423	0.806719	Krt75
1422153_a_at	1.5175	6.78061	11.6271	3.92588e-10	2.44651e-08	13.4121	Asb11
1438531_at	-1.51728	6.97338	-14.6682	7.01417e-12	1.22683e-09	17.4594	A730054J21Rik
1418135_at	1.51655	7.78248	17.3513	3.46961e-13	1.28958e-10	20.4372	Aff1
1428663_at	1.51368	6.53221	3.83997	0.00108831	0.00403565	-1.6245	Sgms2
1418250_at	1.50859	7.76377	6.36786	3.96421e-06	3.57484e-05	4.02876	Arl4d
1444687_at	-1.50622	8.75034	-17.6283	2.60471e-13	1.04259e-10	20.7185	C1ql2
1456798_at	-1.50579	7.43121	-15.2911	3.35353e-12	6.71158e-10	18.1946	9330118A15Rik
1456783_at	1.50312	8.38736	7.65566	3.00523e-07	4.47112e-06	6.65639	Zdbf2
1448325_at	1.50255	7.90714	10.7557	1.44756e-09	6.56417e-08	12.0896	Ppp1r15a
1442272_at	-1.50137	6.32561	-7.97576	1.63849e-07	2.74462e-06	7.27491	Galntl6
1418133_at	1.49763	5.84518	14.3605	1.01992e-11	1.6205e-09	17.0855	Bcl3
1448318_at	1.49716	7.94207	9.73858	7.34576e-09	2.33093e-07	10.4388	Plin2
1423389_at	1.49694	8.14327	15.5624	2.45131e-12	5.05164e-10	18.506	Smad7
1449519_at	1.49406	6.27219	12.2776	1.55474e-10	1.20747e-08	14.3483	Gadd45a
1429088_at	1.4928	7.53844	13.3949	3.45418e-11	3.91236e-09	15.8631	Lbh
1459971_at	-1.49046	7.3249	-7.94858	1.72418e-07	2.85228e-06	7.22293	Kcnt2
1429236_at	1.48959	5.66848	5.61472	1.98178e-05	0.000135508	2.39497	Galnt15
1424099_at	1.4842	7.13587	7.72738	2.62023e-07	4.01305e-06	6.79618	Gpx8
1426043_a_at	-1.48377	6.32391	-5.86921	1.14156e-05	8.58704e-05	2.95425	Capn3
1424711_at	1.48273	6.59521	11.3839	5.6079e-10	3.18046e-08	13.0511	Tmem2
1426246_at	1.47976	6.65117	9.89342	5.69404e-09	1.90847e-07	10.698	Pros1
1444402_at	1.47721	6.60583	13.8038	2.04297e-11	2.70843e-09	16.3901	Zc3h12c
1417290_at	1.47412	6.64126	6.83296	1.5219e-06	1.64933e-05	5.00313	Lrg1
1435701_at	1.46416	6.81501	16.9625	5.22488e-13	1.75404e-10	20.0346	Cyyr1
1420591_at	1.46306	6.97111	14.1075	1.3946e-11	2.03473e-09	16.7726	Gpr84
1418930_at	1.46276	6.56486	2.66078	0.0153568	0.0391422	-4.1926	Cxcl10
1437463_x_at	1.46054	7.521	6.05284	7.70467e-06	6.20368e-05	3.35337	Tgfbi
1452035_at	1.45613	9.13402	12.949	6.2176e-11	5.90928e-09	15.2721	Col4a1
1450211_at	-1.455	5.59608	-7.79169	2.31846e-07	3.63651e-06	6.92094	Lrp1b
1435420_at	1.45333	5.95867	2.06051	0.0531742	0.111521	-5.3389	Slc4a5
1426208_x_at	1.45227	10.2504	6.68684	2.04955e-06	2.10455e-05	4.70003	Plagl1
1456509_at	-1.45145	6.162	-9.36683	1.36951e-08	3.85202e-07	9.80467	1110032F04Rik
1444723_at	-1.44534	6.66834	-16.387	9.72603e-13	2.73564e-10	19.4217	Fam212b
1440831_at	1.44312	8.37693	15.3492	3.13467e-12	6.33447e-10	18.2617	Bach1
1449977_at	1.44189	7.95121	5.93218	9.97111e-06	7.64697e-05	3.09154	Egr4
1435084_at	1.44062	6.99424	8.74763	4.01084e-08	9.02505e-07	8.70984	C730049O14Rik
1434052_at	-1.4345	9.01733	-8.61331	5.09566e-08	1.09004e-06	8.46581	AI593442
1460483_at	1.42769	4.4379	12.9064	6.58191e-11	6.19891e-09	15.2148	2610034E01Rik
1434283_at	1.41837	9.01593	18.9408	7.05407e-14	4.19496e-11	21.9933	Arid5b
1418826_at	1.41835	6.13289	5.15194	5.5048e-05	0.000317036	1.36178	Ms4a6b
1450355_a_at	1.41687	6.18232	5.96929	9.20904e-06	7.18429e-05	3.17225	Capg
1449421_a_at	1.41333	6.46785	1.78889	0.089435	0.17067	-5.79738	Kcne2
1421756_a_at	1.41215	8.34532	10.1127	3.98863e-09	1.41017e-07	11.06	Gpr19
1418637_at	1.40982	7.81431	12.678	8.95872e-11	7.91602e-09	14.9043	Etv3
1449164_at	1.40901	7.12511	7.02993	1.02352e-06	1.19559e-05	5.40725	Cd68
1449184_at	1.40757	7.67888	4.61655	0.000184022	0.000869517	0.147133	Pglyrp1
1424409_at	1.40463	4.55758	8.24389	9.96133e-08	1.87126e-06	7.78237	Cldn23
1422052_at	-1.40274	6.68603	-10.1261	3.90343e-09	1.38882e-07	11.0819	Cdh8
1418401_a_at	1.39639	7.63923	16.2438	1.13864e-12	3.03407e-10	19.2659	Dusp16
1429051_s_at	1.39475	8.14728	9.33034	1.45714e-08	4.03846e-07	9.74151	Sox11
1424751_at	1.39466	8.14859	8.13795	1.21122e-07	2.1884e-06	7.58302	Abt1
1418266_at	-1.3941	4.96047	-7.36013	5.32576e-07	6.99813e-06	6.07302	Alox12b
1429650_at	1.39363	8.29078	14.1056	1.39793e-11	2.03473e-09	16.7702	Stk40
1424208_at	1.39207	5.8355	9.57768	9.5997e-09	2.88324e-07	10.1664	Ptger4
1434819_at	-1.39071	6.19484	-13.6253	2.56539e-11	3.19736e-09	16.1618	St6gal2
1451163_at	1.38834	7.8734	10.1921	3.51069e-09	1.28421e-07	11.1897	Tinf2
1417109_at	1.38628	7.26522	6.55795	2.67127e-06	2.59577e-05	4.43036	Tinagl1
1441228_at	1.38014	6.5281	6.06528	7.50326e-06	6.06823e-05	3.38027	Apold1
1437785_at	1.37977	7.24792	11.7377	3.34482e-10	2.15642e-08	13.5742	Adamts9
1438097_at	1.3797	3.55614	8.93768	2.86955e-08	6.95633e-07	9.05111	Rab20
1434458_at	1.37967	4.72364	8.79643	3.67881e-08	8.4422e-07	8.79791	Fst
1450448_at	1.37931	6.16355	8.73898	4.07291e-08	9.12426e-07	8.69418	Stc1
1422641_at	1.3791	5.72255	10.5537	1.98083e-09	8.39302e-08	11.7712	Dok5
1454866_s_at	1.3758	8.46506	2.07403	0.0517751	0.109162	-5.31497	Clic6
1416303_at	1.37328	8.8775	13.1097	5.02119e-11	5.08692e-09	15.4872	Litaf
1438796_at	1.37224	10.3706	5.86056	1.16302e-05	8.71074e-05	2.93535	Nr4a3
1416600_a_at	1.37129	9.2856	14.9556	4.97386e-12	9.41144e-10	17.8022	Rcan1
1437056_x_at	1.36877	7.62649	11.5225	4.5735e-10	2.7753e-08	13.2576	Crispld2
1456642_x_at	1.3659	8.61768	5.6391	1.87915e-05	0.00012977	2.44885	S100a10
1449984_at	1.36219	3.87725	5.35242	3.52637e-05	0.000219754	1.8117	Cxcl2
1418807_at	1.36089	4.43203	4.29489	0.000383448	0.00164152	-0.587635	3110070M22Rik
1449472_at	-1.35765	7.14672	-9.16289	1.94092e-08	5.09437e-07	9.44949	Gpr12
1438211_s_at	-1.35676	8.71771	-6.38095	3.85732e-06	3.51055e-05	4.05656	Dbp
1425110_at	1.35497	8.75206	6.72496	1.89587e-06	1.96419e-05	4.77939	Sorcs3
1434098_at	1.35446	6.91412	10.3865	2.57644e-09	1.02705e-07	11.5042	Glra2
1437696_at	1.35073	7.0929	7.24825	6.63428e-07	8.39428e-06	5.84909	Zfp948
1438606_a_at	1.35028	10.2332	14.299	1.10011e-11	1.72162e-09	17.0099	Clic4
1453595_at	1.34686	5.57847	8.45525	6.77364e-08	1.38423e-06	8.17561	2900064B18Rik
1416755_at	1.34558	9.82345	7.14232	8.18112e-07	1.00048e-05	5.63549	Dnajb1
1417231_at	1.34317	6.76674	2.10059	0.0491233	0.104535	-5.26767	Cldn2
1417818_at	1.34242	8.63692	7.5352	3.78927e-07	5.31111e-06	6.42003	Wwtr1
1417065_at	1.33863	10.8472	9.54223	1.01868e-08	3.02034e-07	10.106	Egr1
1446756_at	1.33762	3.48512	9.91255	5.51871e-09	1.86169e-07	10.7298	Ghsr
1431229_at	-1.33438	6.98666	-5.79874	1.32891e-05	9.67805e-05	2.80008	Ipw
1422771_at	1.33402	5.59092	10.1193	3.94592e-09	1.40154e-07	11.0709	Smad6
1448890_at	1.33302	7.53304	6.18373	5.83678e-06	4.93247e-05	3.63545	Klf2
1455085_at	1.33214	7.23816	8.41362	7.30494e-08	1.4733e-06	8.09862	1700086L19Rik
1435906_x_at	1.33133	6.80711	5.85533	1.17619e-05	8.78722e-05	2.92392	Gbp2
1417638_at	-1.33085	7.16837	-10.2936	2.98521e-09	1.14217e-07	11.3545	Lefty1
1433956_at	1.33023	6.27896	12.6509	9.29558e-11	8.12934e-09	14.8671	Cdh5
1435311_s_at	-1.32917	7.32339	-10.4963	2.16713e-09	8.86181e-08	11.6799	Syn3
1421228_at	1.3275	4.84655	9.64445	8.58757e-09	2.61701e-07	10.2798	Ccl7
1438127_at	1.32617	6.47338	6.8678	1.41823e-06	1.55445e-05	5.07498	LOC552906
1428682_at	-1.32323	7.08407	-13.382	3.51232e-11	3.95165e-09	15.8464	Zc3h6
1439349_at	1.31709	7.15079	17.6852	2.45676e-13	1.00265e-10	20.7758	Sbno2
1449312_at	-1.31698	7.10847	-10.0395	4.48891e-09	1.5598e-07	10.9398	Npy5r
1440545_at	-1.31676	8.04455	-13.2575	4.13296e-11	4.4342e-09	15.6829	Grm1
1428083_at	1.31189	9.22642	11.4922	4.78174e-10	2.88484e-08	13.2125	Neat1
1427038_at	1.30844	8.84838	4.66148	0.000166159	0.000797057	0.249601	Penk
1435396_at	-1.30713	9.76866	-10.0901	4.13612e-09	1.45176e-07	11.0231	Stxbp6
1417162_at	1.30637	8.72988	15.9925	1.50588e-12	3.68293e-10	18.9893	Tmbim1
1435926_at	1.30514	6.34579	14.2606	1.15344e-11	1.77835e-09	16.9625	Chml
1422045_a_at	1.30377	9.52124	17.2631	3.80467e-13	1.36535e-10	20.3466	Ptpn12
1451021_a_at	1.30363	6.9757	11.2639	6.70097e-10	3.64162e-08	12.8707	Klf5
1455448_at	-1.30341	9.05568	-18.8334	7.82528e-14	4.52432e-11	21.8924	Dagla
1450842_a_at	1.30305	5.72214	3.10934	0.00572588	0.0168355	-3.24959	Cenpa
1449851_at	1.30269	8.24505	8.86678	3.24966e-08	7.59128e-07	8.92433	Per1
1449708_s_at	1.30207	5.78479	13.9368	1.72694e-11	2.36477e-09	16.5585	Chek1
1420502_at	1.30132	9.31092	14.8413	5.69889e-12	1.03145e-09	17.6666	Sat1
1435644_at	1.30122	7.31958	12.0891	2.02548e-10	1.46893e-08	14.0812	Sh3pxd2b
1422286_a_at	1.29547	5.06218	8.7935	3.69788e-08	8.4673e-07	8.79264	Tgif1
1424672_at	1.29498	8.83219	12.807	7.52297e-11	6.86768e-09	15.0803	Dmxl1
1455271_at	1.29361	8.98472	11.0154	9.73482e-10	4.86208e-08	12.4922	Gm13889
1452217_at	1.29343	8.49175	11.8364	2.90185e-10	1.95466e-08	13.7179	Ahnak
1433943_at	1.29106	5.19638	13.7345	2.23105e-11	2.92057e-09	16.3018	Itprip
1459921_at	-1.29046	6.78374	-14.3922	9.81013e-12	1.58537e-09	17.1244	Nxph1
1452358_at	1.28919	5.60073	14.2687	1.1419e-11	1.77369e-09	16.9726	Rai2
1417130_s_at	1.28911	6.604	11.1105	8.43151e-10	4.36551e-08	12.6379	Angptl4
1430535_at	1.28818	8.11086	12.5717	1.03574e-10	8.83523e-09	14.7581	Tsc22d2
1439289_s_at	-1.28751	6.34187	-7.87886	1.96591e-07	3.17025e-06	7.08914	Pnmal1
1448021_at	1.28308	5.82773	8.58935	5.31927e-08	1.13322e-06	8.42203	Fam46c
1460275_at	1.28246	6.26203	11.3654	5.7636e-10	3.25104e-08	13.0234	Gpr3
1427893_a_at	1.28245	7.9617	8.98788	2.62864e-08	6.49387e-07	9.14046	Pmvk
1418907_at	1.28237	6.74878	1.81289	0.0855288	0.164787	-5.75868	F5
1440148_at	1.28234	4.15591	6.4772	3.15709e-06	2.97472e-05	4.26034	Gpr6
1455978_a_at	-1.28132	7.83773	-6.95277	1.19487e-06	1.35605e-05	5.24955	Matn2
1423584_at	1.28085	9.1409	10.1269	3.89838e-09	1.38882e-07	11.0833	Igfbp7
1455627_at	1.28058	6.36293	2.27621	0.0344771	0.0778398	-4.9458	Col8a1
1418492_at	1.27715	6.87595	9.33657	1.44176e-08	4.00117e-07	9.75231	Grem2
1417483_at	1.27637	7.70962	13.5714	2.74919e-11	3.36597e-09	16.0923	Nfkbiz
1457052_at	-1.27515	6.12226	-6.91827	1.28082e-06	1.43328e-05	5.17878	Kcng1
1449239_at	1.26494	4.94865	6.95992	1.1778e-06	1.33741e-05	5.2642	Rnf138rt1
1450995_at	1.26372	7.50291	1.70785	0.103796	0.192309	-5.92535	Folr1
1451714_a_at	1.2594	7.34783	14.6609	7.07676e-12	1.22746e-09	17.4506	Map2k3
1417185_at	1.25591	10.6065	11.3567	5.83886e-10	3.27987e-08	13.0102	Ly6a
1425895_a_at	1.25253	8.22186	11.3287	6.08625e-10	3.37811e-08	12.9682	Id1
1416656_at	1.25214	7.70761	8.13173	1.22525e-07	2.20609e-06	7.57127	Clic1
1439947_at	-1.25191	5.48214	-12.0402	2.17037e-10	1.56001e-08	14.0114	Cyp11a1
1426204_a_at	-1.25028	7.34187	-9.88154	5.8058e-09	1.93347e-07	10.6782	Oprl1
1435367_at	1.25023	8.74885	8.93465	2.8848e-08	6.97377e-07	9.04571	Mapk4
1449133_at	1.24948	5.11123	4.26336	0.000412159	0.00174525	-0.659697	Sprr1a
1433885_at	-1.24912	9.1906	-16.8744	5.73938e-13	1.83784e-10	19.9421	Iqgap2
1433555_at	1.2485	6.69011	13.2085	4.40753e-11	4.64991e-09	15.6182	Eaf1
1452065_at	-1.24808	9.18704	-13.104	5.05906e-11	5.08692e-09	15.4796	Vstm2a
1435484_at	1.24748	9.69194	9.13631	2.03195e-08	5.29987e-07	9.4028	Slc5a3
1448303_at	1.24689	6.66906	11.201	7.36081e-10	3.9385e-08	12.7755	Gpnmb
1455463_at	-1.24606	9.3134	-8.03254	1.47346e-07	2.5409e-06	7.38317	Phyhip
1417357_at	1.2447	8.69818	10.1756	3.60466e-09	1.31167e-07	11.1629	Emd
1437966_at	-1.24384	6.90725	-9.94029	5.27435e-09	1.79673e-07	10.7758	Prrt3
1452263_at	-1.24321	5.81792	-11.998	2.30415e-10	1.63125e-08	13.951	Slc35f4
1429918_at	-1.24284	7.65816	-12.2123	1.70332e-10	1.30823e-08	14.2562	Arhgap20
1423233_at	1.24118	9.61515	14.3909	9.82575e-12	1.58537e-09	17.1228	Cebpd
1421969_a_at	-1.23948	8.53653	-8.32793	8.53926e-08	1.66264e-06	7.93944	Faah
1454755_at	1.23826	7.07515	13.7051	2.31634e-11	3.00335e-09	16.2642	Itpkc
1436021_at	-1.2368	8.57247	-5.40036	3.17211e-05	0.000201601	1.91877	Mfsd4
1420098_s_at	1.2367	5.31523	6.60398	2.4295e-06	2.39998e-05	4.52692	D13Ertd787e
1438118_x_at	1.23655	10.037	5.26599	4.27072e-05	0.000257356	1.61813	Vim
1442992_at	1.23138	7.5354	9.35291	1.40226e-08	3.92294e-07	9.7806	130004C03
1437451_at	1.2296	6.09363	5.88525	1.10283e-05	8.32279e-05	2.98927	Ecscr
1418248_at	1.22934	6.59822	10.5223	2.08051e-09	8.69555e-08	11.7214	Gla
1449852_a_at	1.22644	6.59017	11.0239	9.61e-10	4.84316e-08	12.5052	Ehd4
1455753_at	-1.2261	8.41791	-6.47272	3.18656e-06	2.99842e-05	4.25088	Fam163b
1436275_at	-1.22601	9.54942	-6.52551	2.85646e-06	2.72898e-05	4.36215	Kcnip2
1448688_at	1.22402	7.84185	8.4373	6.9977e-08	1.41959e-06	8.14243	Podxl
1443036_at	1.22193	8.71972	14.1707	1.28919e-11	1.91876e-09	16.8512	Zfp804a
1457092_at	-1.22094	8.39551	-8.37461	7.84212e-08	1.56048e-06	8.02627	Fam19a1
1438710_at	-1.21965	7.26329	-10.3341	2.79911e-09	1.08898e-07	11.42	Htr1a
1422120_at	1.21939	5.54001	10.2804	3.04876e-09	1.15882e-07	11.3331	Eaf2
1440681_at	-1.21705	8.04587	-9.88168	5.80451e-09	1.93347e-07	10.6784	Chrna7
1456418_at	1.21622	8.12718	1.81137	0.0857706	0.1651	-5.76113	Kcnj13
1455372_at	1.21516	7.94795	5.78686	1.36349e-05	9.87999e-05	2.77402	Cpeb3
1448170_at	1.2149	7.37955	6.51423	2.92391e-06	2.78527e-05	4.3384	Siah2
1432787_at	1.21448	7.3909	4.73865	0.000139474	0.000687266	0.425425	6720420G18Rik
1452398_at	1.21381	7.77349	9.13258	2.04505e-08	5.32071e-07	9.39625	Plce1
1460208_at	1.21223	6.86044	8.19375	1.0925e-07	2.0159e-06	7.68821	Fbn1
1452192_at	1.21137	9.01642	14.8119	5.90234e-12	1.05001e-09	17.6316	Naf1
1448530_at	-1.21137	7.99852	-9.57895	9.57937e-09	2.88129e-07	10.1686	Gmpr
1448477_at	-1.20387	6.63962	-14.6213	7.42274e-12	1.27683e-09	17.4029	Chst12
1428492_at	1.20335	6.35895	6.11701	6.72226e-06	5.52934e-05	3.49192	Glipr2
1419100_at	1.20335	9.63447	3.81457	0.00115356	0.00423311	-1.68207	Serpina3n
1449153_at	1.20211	3.73352	6.03367	8.02588e-06	6.42997e-05	3.31189	Mmp12
1419766_at	1.20183	5.51158	8.43801	6.98863e-08	1.41914e-06	8.14376	Sik1
1430089_at	1.2013	7.43214	9.95927	5.11374e-09	1.74774e-07	10.8073	5830469G19Rik
1418483_a_at	1.20081	6.10648	11.0516	9.21512e-10	4.70107e-08	12.5478	Ggta1
1421287_a_at	1.19748	6.4687	11.3461	5.93065e-10	3.3094e-08	12.9944	Pecam1
1440874_at	1.1955	5.83953	10.1298	3.88029e-09	1.38532e-07	11.088	Slco5a1
1453228_at	1.19439	4.56723	11.0671	9.00144e-10	4.62607e-08	12.5716	Stx11
1438540_at	-1.19415	7.93157	-6.6311	2.2977e-06	2.29925e-05	4.58369	Col25a1
1419132_at	1.19384	6.13911	9.88486	5.77429e-09	1.92915e-07	10.6837	Tlr2
1423640_at	-1.19248	10.1628	-7.25516	6.54459e-07	8.30748e-06	5.86296	Synpr
1455872_at	1.19208	5.73549	12.8134	7.45896e-11	6.83925e-09	15.0889	Fam167a
1431717_at	-1.18934	7.25301	-5.31971	3.79113e-05	0.0002327	1.73851	Akap5
1425288_at	1.18796	4.7798	5.53628	2.35264e-05	0.000156948	2.22123	Samd11
1448169_at	1.18716	5.81647	2.46797	0.0231551	0.0556332	-4.57779	Krt18
1449388_at	1.18699	8.18615	4.93418	8.96823e-05	0.00047875	0.869679	Thbs4
1455206_at	1.18691	8.34297	11.4961	4.75448e-10	2.87674e-08	13.2183	Rps6ka3
1435355_at	1.18592	3.47814	6.8822	1.37752e-06	1.52139e-05	5.10464	Neb
1419811_at	-1.18461	9.05163	-10.5155	2.10276e-09	8.73591e-08	11.7106	Adcy9
1422253_at	1.18317	4.73616	5.39195	3.23154e-05	0.000204442	1.9	Col10a1
1424051_at	1.17864	7.94108	11.5545	4.36467e-10	2.67195e-08	13.3049	Col4a2
1417928_at	1.17851	8.16275	6.27919	4.77341e-06	4.16229e-05	3.83988	Pdlim4
1437527_x_at	1.17815	9.76894	15.7405	2.00067e-12	4.3377e-10	18.7077	Mcl1
1452157_at	1.17702	9.28024	13.4822	3.08448e-11	3.61669e-09	15.9768	Eprs
1456945_at	1.17619	7.40062	5.3423	3.60619e-05	0.000223896	1.78907	Nudt6
1435991_at	-1.17243	9.10363	-17.9431	1.88936e-13	8.8326e-11	21.0329	Nr3c2
1423146_at	-1.17242	4.92854	-8.91265	2.99816e-08	7.17285e-07	9.00642	Hes5
1436614_at	1.17142	6.11946	20.1438	2.28476e-14	1.9022e-11	23.0835	2023-03-03
1451532_s_at	1.17047	7.6925	3.01736	0.00702999	0.0200496	-3.44745	Steap1
1438799_at	-1.17043	5.19506	-6.37592	3.89803e-06	3.53986e-05	4.04588	Dlx6os1
1449976_a_at	1.16895	4.13518	8.33174	8.47994e-08	1.65264e-06	7.94655	Gpr35
1455258_at	-1.16853	9.14841	-6.71707	1.9267e-06	1.99415e-05	4.76296	Kcnc2
1429157_at	1.16815	3.98264	4.07415	0.00063598	0.00253883	-1.09173	Hhipl2
1437595_at	1.16778	5.81005	8.96541	2.73374e-08	6.69412e-07	9.10051	Tmem252
1451340_at	1.16769	7.03445	16.6985	6.93191e-13	2.09103e-10	19.7561	Arid5a
1416200_at	1.16562	9.20331	5.78333	1.37393e-05	9.94676e-05	2.76629	Il33
1445234_at	-1.16454	5.57182	-11.563	4.31093e-10	2.65467e-08	13.3174	C130030K03Rik
1423427_at	1.16387	6.35768	6.64525	2.23191e-06	2.24964e-05	4.61326	Adcyap1
1435285_at	-1.1636	7.88086	-10.8729	1.20918e-09	5.68125e-08	12.2722	Mpped2
1417391_a_at	-1.16155	6.67414	-6.48008	3.13827e-06	2.95833e-05	4.26642	Il16
1453334_at	1.16037	6.19071	9.40113	1.29211e-08	3.67908e-07	9.86391	B230216N24Rik
1460330_at	1.15981	7.67764	11.4767	4.8912e-10	2.90873e-08	13.1896	Anxa3
1459019_at	-1.15911	8.15507	-8.18264	1.11513e-07	2.04858e-06	7.6673	Sprn
1434802_s_at	-1.15883	5.96255	-7.99259	1.58765e-07	2.68226e-06	7.30706	Ntf3
1441081_a_at	1.15768	8.01434	11.468	4.95415e-10	2.91062e-08	13.1766	1110038B12Rik
1417785_at	1.15627	6.00713	15.7176	2.05347e-12	4.40628e-10	18.6818	Pla1a
1433733_a_at	1.15615	6.96631	8.25282	9.79918e-08	1.84595e-06	7.79911	Cry1
1417291_at	1.1549	8.79769	8.19645	1.08707e-07	2.00766e-06	7.69329	Tnfrsf1a
1455358_at	-1.15472	10.7803	-12.7465	8.16402e-11	7.38809e-09	14.9979	Rbfox1
1440925_at	1.15439	5.52946	10.74	1.48322e-09	6.68218e-08	12.0649	Gm19773
1449237_at	1.15299	7.34527	8.455	6.77681e-08	1.38423e-06	8.17514	Aloxe3
1425503_at	1.15059	7.71488	17.2976	3.66952e-13	1.33995e-10	20.3821	Gcnt2
1437273_at	-1.14993	4.96048	-8.4786	6.49345e-08	1.34215e-06	8.21868	Htra4
1436444_at	1.14914	9.22589	12.2963	1.51466e-10	1.18075e-08	14.3747	Sertm1
1423294_at	1.14771	7.52045	5.52731	2.39937e-05	0.000159549	2.20132	Mest
1434046_at	1.14704	4.58583	3.39619	0.00299862	0.00963763	-2.62107	AA467197
1451525_at	-1.14614	8.07218	-11.5454	4.42315e-10	2.69981e-08	13.2914	Arhgap12
1427633_a_at	1.14575	5.48519	7.51352	3.9515e-07	5.48676e-06	6.37729	Pappa
1427357_at	1.14399	5.67271	6.99212	1.10406e-06	1.27172e-05	5.33006	Cda
1422196_at	-1.14074	5.99993	-11.7418	3.32495e-10	2.15642e-08	13.5802	Htr5b
1440576_at	1.14055	4.64258	4.57586	0.000201872	0.000944005	0.0542794	Cpn1
1419003_at	1.13861	6.17143	9.48514	1.12123e-08	3.27797e-07	10.0083	Bves
1418296_at	1.13782	7.40809	9.2588	1.64631e-08	4.46757e-07	9.61719	Fxyd5
1449425_at	-1.13758	5.61381	-7.59039	3.40662e-07	4.91119e-06	6.52856	Wnt2
1430978_at	1.13672	7.71093	10.2218	3.34738e-09	1.24193e-07	11.2382	Rps25
1422622_at	1.13361	6.73165	16.4671	8.91067e-13	2.54795e-10	19.5082	Nos3
1424874_a_at	1.13196	8.93456	17.7822	2.22494e-13	9.45099e-11	20.8729	Ptbp1
1456377_x_at	-1.13186	10.2089	-12.5484	1.06926e-10	8.90226e-09	14.726	Limd2
1447992_s_at	-1.13086	9.67016	-8.68885	4.45254e-08	9.77761e-07	8.60334	Pcsk2
1434976_x_at	1.1298	6.20879	6.06259	7.54639e-06	6.09468e-05	3.37445	Eif4ebp1
1443302_at	1.12835	5.95688	14.5197	8.396e-12	1.40931e-09	17.2799	LOC102641080
1436850_at	-1.12781	5.5137	-8.65559	4.72467e-08	1.02224e-06	8.54287	Creg2
1420545_a_at	-1.12768	11.6298	-8.98688	2.63324e-08	6.49387e-07	9.13868	Chn1
1426095_a_at	1.12667	6.02427	8.13283	1.22275e-07	2.2035e-06	7.57336	Tnfrsf22
1437103_at	1.12549	4.649	8.64072	4.8518e-08	1.04324e-06	8.5158	Igf2bp2
1424830_at	1.12477	6.0626	9.81506	6.47509e-09	2.12575e-07	10.5672	Ccnk
1425993_a_at	1.12379	11.5073	8.37046	7.90168e-08	1.57083e-06	8.01856	Hsph1
1424289_at	1.12258	8.20077	13.147	4.77936e-11	4.90038e-09	15.5368	Osgin2
1451204_at	1.12156	5.73946	5.12462	5.85096e-05	0.000334199	1.30023	Scara5
1429443_at	-1.11897	8.7854	-5.18651	5.09647e-05	0.000297554	1.43959	Cpne4
1437872_at	-1.1182	6.32858	-11.0345	9.45681e-10	4.77752e-08	12.5215	Napepld
1423271_at	1.11716	7.63556	7.51741	3.9219e-07	5.46388e-06	6.38496	Gjb2
1450783_at	1.11513	5.41543	3.06808	0.00627894	0.0182121	-3.3386	Ifit1
1418683_at	-1.11363	8.11335	-5.70552	1.62632e-05	0.000114359	2.5953	Lin7b
1423062_at	1.1129	6.61614	7.62213	3.20489e-07	4.68445e-06	6.59081	Igfbp3
1454653_at	-1.11245	6.50274	-6.15546	6.19627e-06	5.1629e-05	3.57471	Cpne9
1435227_at	-1.11223	9.89936	-13.8723	1.87316e-11	2.54824e-09	16.4771	Bcl11b
1435248_a_at	1.11171	8.84248	13.3102	3.85717e-11	4.18142e-09	15.7523	Btaf1
1416121_at	1.11089	5.47528	6.88492	1.36999e-06	1.51514e-05	5.11023	Lox
1422710_a_at	-1.11043	8.31157	-11.6367	3.8719e-10	2.42011e-08	13.4261	Cacna1h
1423261_at	1.10906	8.73215	1.64377	0.116513	0.211282	-6.02345	1500015O10Rik
1432565_at	1.10794	4.40489	10.0022	4.76868e-09	1.64602e-07	10.8784	Gm15247
1437397_at	1.10735	7.7449	2.13711	0.045678	0.0984306	-5.20203	Prlr
1420820_at	1.10701	9.55516	12.0817	2.04654e-10	1.47905e-08	14.0708	Myl12a
1422609_at	1.10679	9.8991	8.90646	3.03086e-08	7.23444e-07	8.99537	Arpp19
1435454_a_at	1.10631	5.44036	6.63467	2.28095e-06	2.28909e-05	4.59113	Helz2
1436411_at	-1.10532	5.6386	-9.74006	7.32771e-09	2.33093e-07	10.4413	Atp13a5
1436058_at	1.10501	6.58695	4.06094	0.000655547	0.00260591	-1.12185	Rsad2
1423852_at	1.10198	5.1427	5.53683	2.34979e-05	0.000156808	2.22246	Shisa2
1436584_at	1.10076	8.86108	11.4768	4.89108e-10	2.90873e-08	13.1896	Spry2
1453059_at	1.10011	8.73737	4.66997	0.000162986	0.000784367	0.268957	Mlip
1452004_at	1.10011	5.56778	11.2829	6.514e-10	3.5704e-08	12.8994	Calca
1416041_at	1.09897	10.7386	6.62268	2.33783e-06	2.33143e-05	4.56606	Sgk1
1417612_at	1.09861	9.34221	11.7762	3.16428e-10	2.10006e-08	13.6303	Ier5
1416808_at	1.09857	6.59904	9.38885	1.31929e-08	3.74112e-07	9.84271	Nid1
1448182_a_at	1.09782	8.04592	9.63787	8.68218e-09	2.64197e-07	10.2687	Cd24a
1417430_at	1.09748	7.38248	7.81684	2.21051e-07	3.50683e-06	6.96956	Cdr2
1435618_at	-1.09743	7.90391	-9.0243	2.46707e-08	6.14999e-07	9.2051	Pnma2
1425952_a_at	1.09731	3.5061	6.36941	3.95135e-06	3.56649e-05	4.03206	Gcg
1422698_s_at	1.09683	8.15925	7.77046	2.41391e-07	3.76072e-06	6.8798	Jarid2
1436332_at	1.09678	7.39901	4.64227	0.000173571	0.000826141	0.205795	Hspb6
1440564_at	1.09365	6.02097	7.18082	7.57972e-07	9.37956e-06	5.71331	Prokr2
1449106_at	1.09159	6.8679	4.72955	0.000142382	0.000699609	0.40469	Gpx3
1440910_at	-1.0915	9.07382	-12.1135	1.95684e-10	1.43415e-08	14.1161	C77370
1455426_at	-1.09137	6.87629	-7.18481	7.52007e-07	9.32237e-06	5.72136	Epha3
1456828_at	-1.09083	5.71672	-7.56067	3.60738e-07	5.09736e-06	6.47018	C030023E24Rik
1415802_at	1.09027	9.50072	8.83049	3.46409e-08	8.02914e-07	8.85921	Slc16a1
1447839_x_at	1.09019	6.40237	9.71914	7.58586e-09	2.38869e-07	10.4061	Adm
1434667_at	1.08794	5.69083	2.32315	0.0313088	0.0716978	-4.85723	Col8a2
1418191_at	1.08773	5.45349	2.44047	0.0245324	0.0584298	-4.63156	Usp18
1451969_s_at	1.08719	6.51495	4.95468	8.56401e-05	0.000460907	0.916132	Parp3
1456733_x_at	1.08535	7.87406	7.86355	2.02355e-07	3.24986e-06	7.05967	Serpinh1
1435999_at	-1.08528	8.04594	-4.84201	0.000110396	0.000566094	0.660508	Spink8
1451978_at	1.08492	6.30743	4.17311	0.000506843	0.00208446	-0.865857	Loxl1
1435394_s_at	1.08458	8.62508	11.006	9.87314e-10	4.90452e-08	12.4778	Rhoc
1442595_at	-1.08436	8.0356	-7.17963	7.5976e-07	9.39442e-06	5.7109	Gm2115
1424942_a_at	1.08434	6.4268	20.1939	2.1829e-14	1.89312e-11	23.1274	Myc
1416286_at	1.08406	10.5038	16.1964	1.19995e-12	3.12198e-10	19.2141	Rgs4
1415935_at	-1.08383	7.25167	-6.33584	4.23868e-06	3.76239e-05	3.96068	Smoc2
1449901_a_at	1.08212	6.06478	8.71513	4.24915e-08	9.41872e-07	8.651	Map3k6
1457753_at	1.0818	5.78142	8.47655	6.51752e-08	1.34556e-06	8.21491	Tlr13
1435911_s_at	1.08111	7.03649	1.89836	0.0727972	0.144366	-5.61788	Slc2a12
1426648_at	1.08056	7.36546	7.89249	1.91605e-07	3.09872e-06	7.11534	Mapkapk2
1435571_at	1.07947	6.07824	10.0911	4.12987e-09	1.45176e-07	11.0246	Mpzl3
1428078_at	1.07946	7.68869	16.0069	1.48169e-12	3.68293e-10	19.0053	Rnft1
1457118_at	1.07943	6.4964	14.8709	5.50132e-12	1.00442e-09	17.7018	Shc4
1427401_at	-1.07685	4.86395	-7.95466	1.70462e-07	2.83161e-06	7.23457	Chrna5
1429556_at	1.07648	8.20282	13.3016	3.90091e-11	4.20692e-09	15.741	Tead1
1437259_at	-1.07587	5.9998	-9.29328	1.55212e-08	4.26049e-07	9.67719	Slc9a2
1416846_a_at	1.07561	7.00113	6.88764	1.36247e-06	1.51004e-05	5.11583	Pdzrn3
1451547_at	-1.07412	5.88352	-4.76567	0.000131194	0.000652645	0.486934	Iyd
1437486_at	1.07227	5.83126	7.69309	2.79749e-07	4.23469e-06	6.72943	Gprc5a
1455660_at	1.07201	5.1025	6.79941	1.62913e-06	1.74607e-05	4.93379	Csf2rb
1430439_at	-1.07089	6.69251	-9.05334	2.34569e-08	5.93235e-07	9.25651	Mctp1
1429021_at	-1.07055	9.94906	-10.244	3.23071e-09	1.20645e-07	11.2742	Epha4
1425287_at	-1.06881	6.34412	-9.7984	6.65512e-09	2.16554e-07	10.5393	Zfp189
1419603_at	1.06762	2.85515	2.84226	0.0103499	0.0279952	-3.81809	Ifi204
1421551_s_at	1.06668	3.15907	4.15038	0.000533961	0.00218347	-0.917764	Ifi202b
1436778_at	1.06658	4.12166	4.56183	0.000208423	0.000970711	0.0222645	Cybb
1421698_a_at	-1.06513	6.88092	-3.97746	0.000793924	0.00307609	-1.31204	Col19a1
1456758_at	1.06495	6.53204	4.40845	0.000295737	0.00130842	-0.328103	9930017N22Rik
1455396_at	1.06463	4.07546	8.17954	1.12155e-07	2.05855e-06	7.66145	Atp8b1
1440534_at	-1.06409	10.7321	-6.28618	4.70383e-06	4.11022e-05	3.8548	6330403A02Rik
1426812_a_at	1.0634	8.36869	10.1124	3.99054e-09	1.41017e-07	11.0595	Fam129b
1424927_at	1.06154	5.61875	7.80912	2.24308e-07	3.54498e-06	6.95465	Glipr1
1439939_at	1.06072	6.28965	5.92252	1.01798e-05	7.78977e-05	3.07052	E030042N06Rik
1441416_at	-1.06053	5.14517	-9.63386	8.74032e-09	2.65578e-07	10.2619	Inpp4b
1436733_at	-1.06029	6.5037	-9.04007	2.40036e-08	6.02668e-07	9.23303	E130309F12Rik
1422929_s_at	1.05937	5.96364	4.67669	0.000160517	0.000775176	0.284279	Atoh7
1420150_at	1.05846	8.98545	9.16767	1.92502e-08	5.06542e-07	9.45787	Spsb1
1432705_at	-1.05832	4.69941	-4.59323	0.000194046	0.000911503	0.0939288	5330428N10Rik
1448894_at	1.05578	6.2569	3.628	0.00176827	0.00610868	-2.10331	Akr1b8
1427975_at	-1.05571	8.52326	-5.87726	1.12195e-05	8.45175e-05	2.97183	Rasl10a
1417653_at	-1.05502	8.40331	-8.35996	8.05432e-08	1.5966e-06	7.99905	Pvalb
1419224_at	-1.05495	7.38324	-10.981	1.02552e-09	4.98828e-08	12.4393	Cecr6
1433582_at	1.05367	8.34474	4.77744	0.000127747	0.000638552	0.513694	1190002N15Rik
1418071_s_at	1.05113	7.65429	7.17383	7.68542e-07	9.48218e-06	5.69919	Cdyl
1418744_s_at	-1.051	9.6356	-9.37243	1.35655e-08	3.82075e-07	9.81435	Tesc
1428785_at	1.0509	7.69897	6.92278	1.26922e-06	1.42259e-05	5.18805	Amotl1
1460428_at	1.05072	9.004	10.9443	1.08431e-09	5.20017e-08	12.3828	Ankrd13a
1455164_at	1.04935	7.88357	9.55066	1.00439e-08	2.98647e-07	10.1204	Arhgap31
1442032_at	-1.04841	6.28647	-6.90362	1.31922e-06	1.46914e-05	5.14869	BC030500
1435033_at	-1.04833	10.5628	-9.34221	1.428e-08	3.9789e-07	9.76208	Arhgef4
1446102_at	-1.047	5.03406	-5.23326	4.59283e-05	0.00027274	1.54467	D9Ertd292e
1443790_x_at	-1.04585	7.21242	-8.95266	2.79537e-08	6.79706e-07	9.07779	4930414L22Rik
1419649_s_at	1.04554	7.83044	15.8393	1.78884e-12	4.09434e-10	18.8186	Myo1c
1435036_at	1.04527	6.55989	4.58691	0.000196857	0.000923458	0.0795039	Aspg
1429418_at	1.04498	7.1528	6.03126	8.06727e-06	6.46064e-05	3.30666	Cdc14b
1456393_at	-1.04474	9.74172	-8.30072	8.97512e-08	1.72651e-06	7.88868	Bbip1
1455200_at	1.04299	7.89969	12.9706	6.04091e-11	5.82109e-09	15.3011	Pak6
1428016_a_at	1.04191	5.99055	9.75157	7.1896e-09	2.30222e-07	10.4607	Rasip1
1428942_at	1.0418	12.1919	7.72849	2.61467e-07	4.01045e-06	6.79834	Mt2
1448558_a_at	1.04061	6.17907	5.81089	1.29449e-05	9.48718e-05	2.8267	Pla2g4a
1440116_at	-1.03975	6.95137	-12.0219	2.22742e-10	1.58772e-08	13.9852	D630045J12Rik
1420558_at	1.03822	5.57326	7.50157	4.044e-07	5.60025e-06	6.3537	Selp
1454782_at	-1.03769	9.2408	-14.8027	5.968e-12	1.05269e-09	17.6206	Bai3
1429191_at	-1.03698	8.15544	-13.3324	3.74692e-11	4.14832e-09	15.7814	Dhx33
1416543_at	1.03594	8.078	16.0153	1.46791e-12	3.68293e-10	19.0146	Nfe2l2
1425109_at	1.03573	3.89435	5.38773	3.26173e-05	0.000205944	1.89059	Slc44a3
1416064_a_at	1.03537	11.3104	11.6122	4.01201e-10	2.47792e-08	13.3902	Hspa5
1460197_a_at	1.03479	5.65976	7.75919	2.46619e-07	3.83069e-06	6.85796	Steap4
1417702_a_at	-1.03372	7.7943	-7.62295	3.19987e-07	4.6837e-06	6.5924	Hnmt
1436066_at	-1.03319	11.3466	-11.8586	2.8108e-10	1.90567e-08	13.7501	Kalrn
1453245_at	-1.03314	5.54251	-8.74886	4.0021e-08	9.01511e-07	8.71206	9130024F11Rik
1424996_at	1.03227	7.00665	9.51656	1.06353e-08	3.13101e-07	10.0621	Cflar
1455166_at	1.03207	8.73531	6.45271	3.3218e-06	3.10602e-05	4.20859	Arl5b
1438838_at	-1.03126	7.87412	-8.6587	4.69846e-08	1.01868e-06	8.54854	Ftx
1427074_at	-1.03076	8.90684	-11.5582	4.34069e-10	2.66511e-08	13.3105	Pcmtd2
1419666_x_at	1.02964	6.86575	4.44078	0.000274687	0.00123059	-0.254233	Nupr1
1423306_at	1.02846	8.49952	8.7493	3.99896e-08	9.01511e-07	8.71286	Smim3
1426912_at	1.02811	9.98658	15.8846	1.69987e-12	3.97541e-10	18.8692	Rfwd2
1418476_at	-1.02749	8.78508	-6.13342	6.49246e-06	5.36672e-05	3.52726	Crlf1
1452414_s_at	1.02743	6.62534	11.8835	2.71252e-10	1.85589e-08	13.7861	Ccdc86
1460588_at	-1.02582	6.76737	-7.03605	1.01106e-06	1.18359e-05	5.41972	Carf
1437183_at	-1.02529	7.73286	-8.31233	8.78629e-08	1.70119e-06	7.91036	Lrrc4b
1425825_at	-1.02368	6.28688	-12.689	8.82549e-11	7.85016e-09	14.9194	Eml6
1425214_at	1.02349	6.58458	5.48003	2.66172e-05	0.000174108	2.09627	P2ry6
1452283_at	1.02197	7.85629	9.11484	2.1087e-08	5.44045e-07	9.36502	Rassf8
1428114_at	1.0219	7.90944	4.73888	0.000139403	0.000687199	0.425934	Slc14a1
1428861_at	1.02067	5.10027	11.2438	6.90474e-10	3.72319e-08	12.8404	Filip1l
1454877_at	-1.01928	7.55671	-11.4666	4.96431e-10	2.91062e-08	13.1746	Sertad4
1418397_at	1.01863	8.26061	15.4312	2.85089e-12	5.8175e-10	18.356	Zfp275
1460625_at	-1.01741	6.91498	-9.11465	2.10937e-08	5.44045e-07	9.3647	Ccdc177
1436600_at	-1.0173	6.4838	-10.8285	1.29439e-09	5.97373e-08	12.2031	Tox3
1418835_at	1.01637	8.72798	10.5095	2.12264e-09	8.78795e-08	11.701	Phlda1
1425926_a_at	1.0154	5.90796	1.64676	0.115891	0.210485	-6.01893	Otx2
1426784_at	1.01533	6.19977	6.0285	8.1148e-06	6.48623e-05	3.3007	Trim47
1456530_x_at	1.01424	8.19209	14.4352	9.30721e-12	1.53746e-09	17.177	Elovl1
1460556_at	1.01374	8.71092	10.6987	1.581e-09	7.04643e-08	12.0001	Micall1
1440761_at	1.01301	5.05226	6.14552	6.32813e-06	5.25174e-05	3.55331	4833422C13Rik
1439333_at	-1.01297	6.83422	-10.1767	3.59859e-09	1.31167e-07	11.1646	Kcnv1
1452346_at	-1.01274	9.27509	-10.8995	1.16106e-09	5.51428e-08	12.3134	B3gnt1
1447923_at	1.01221	7.81902	7.78107	2.3657e-07	3.69668e-06	6.90038	1810026B05Rik
1416203_at	1.01101	6.139	1.58706	0.128846	0.228471	-6.1079	Aqp1
1428623_at	-1.01092	7.63372	-11.7933	3.08717e-10	2.0595e-08	13.6553	Plxna1
1418808_at	1.00993	7.40691	2.28653	0.0337566	0.0763955	-4.92643	Rdh5
1437631_at	-1.0099	8.70197	-6.56773	2.61791e-06	2.55346e-05	4.4509	Kcnip4
1448845_at	-1.00982	5.64084	-6.40577	3.66267e-06	3.36132e-05	4.10923	Rpp25
1429326_at	1.00967	3.75318	6.96283	1.17093e-06	1.33034e-05	5.27016	Cenpl
1418518_at	1.00847	7.28568	8.66185	4.67219e-08	1.01405e-06	8.55426	Furin
1420699_at	1.00816	5.17583	9.91925	5.45859e-09	1.8474e-07	10.7409	Clec7a
1459922_at	1.00803	6.01764	7.58193	3.46259e-07	4.96522e-06	6.51195	AI646383
1452717_at	1.00802	6.01616	6.86904	1.41466e-06	1.55135e-05	5.07755	Slc25a24
1418201_at	1.00717	6.01019	7.11098	8.70688e-07	1.04936e-05	5.57202	Plekhg2
1418589_a_at	1.00484	5.11643	4.05196	0.000669185	0.00265051	-1.14231	Mlf1
1420905_at	1.00458	6.52883	10.3854	2.58071e-09	1.02705e-07	11.5025	Il17ra
1436114_at	-1.00431	7.795	-13.3939	3.45861e-11	3.91236e-09	15.8619	Rnf165
1456789_at	-1.00428	7.73224	-11.7373	3.34642e-10	2.15642e-08	13.5737	Zfp462
1441550_at	-1.00368	4.0081	-9.02427	2.4672e-08	6.14999e-07	9.20505	9330184L24Rik
1417961_a_at	1.00223	6.42789	3.71284	0.00145632	0.00516913	-1.91216	Trim30a
1434410_at	1.00066	6.4365	6.65531	2.18633e-06	2.21119e-05	4.63426	Crybg3
1455083_at	1.00001	7.68141	6.88127	1.38013e-06	1.52231e-05	5.10272	Atp11c
1448468_a_at	-0.999784	9.75097	-10.376	2.61928e-09	1.03617e-07	11.4874	Kcnab1
1419220_at	0.999681	4.65147	8.46029	6.71211e-08	1.37574e-06	8.18492	Xirp1
1423630_at	-0.999317	7.42785	-9.22445	1.74608e-08	4.66532e-07	9.55726	Cygb
1435693_at	0.997972	5.56673	11.4441	5.13144e-10	2.98005e-08	13.141	Mall
1437160_at	-0.997638	6.85998	-6.9279	1.25619e-06	1.41256e-05	5.19856	Nlgn1
1427165_at	0.99737	6.29832	6.25712	5.00001e-06	4.31648e-05	3.79273	Il13ra1
1416271_at	0.996448	6.76797	3.8004	0.00119165	0.00435522	-1.71418	Perp
1441963_at	-0.995698	9.34872	-11.1796	7.6008e-10	4.00514e-08	12.743	Lzts3
1433944_at	0.995268	9.16127	9.23065	1.72763e-08	4.63389e-07	9.56807	Hectd2
1448188_at	0.995245	8.57342	7.43598	4.59319e-07	6.20393e-06	6.22388	Ucp2
1423803_s_at	0.995051	10.3322	9.70868	7.71845e-09	2.4231e-07	10.3884	Gltscr2
1447936_at	0.994695	8.87898	14.2439	1.1775e-11	1.8021e-09	16.9419	2410006H16Rik
1416554_at	0.994664	7.64874	8.12778	1.23426e-07	2.21846e-06	7.56381	Pdlim1
1423465_at	0.994552	5.39422	8.87843	3.18374e-08	7.47934e-07	8.94522	Frrs1
1435239_at	-0.992271	10.9062	-8.88999	3.11976e-08	7.37894e-07	8.96591	Gria1
1433691_at	0.991132	10.2181	11.0134	9.76433e-10	4.86208e-08	12.4891	Ppp1r3c
1434436_at	0.98882	4.8632	11.7177	3.44297e-10	2.1915e-08	13.5449	Morc4
1429881_at	-0.988225	6.65273	-8.01975	1.50907e-07	2.58942e-06	7.35882	Arhgap15
1435115_at	-0.987916	7.56795	-6.68479	2.05815e-06	2.11026e-05	4.69577	Fndc5
1424727_at	0.987545	5.96216	5.4284	2.98191e-05	0.000191501	1.98132	Ccr5
1448617_at	0.987367	7.60989	7.32752	5.67701e-07	7.36208e-06	6.00792	Cd53
1426729_at	-0.986805	9.33494	-13.976	1.64384e-11	2.2963e-09	16.6079	Fam131a
1451236_at	-0.986655	6.03211	-4.76107	0.000132569	0.000658069	0.476454	Rerg
1460510_a_at	0.986355	8.82032	7.05824	9.67216e-07	1.14125e-05	5.46489	Coq10b
1419406_a_at	-0.985665	9.06017	-7.70198	2.75035e-07	4.17547e-06	6.74676	Bcl11a
1437932_a_at	0.984688	5.66932	2.01571	0.0580555	0.11989	-5.41747	Cldn1
1437261_at	-0.984678	6.90245	-12.6283	9.58604e-11	8.31349e-09	14.8361	Mblac2
1449175_at	0.984391	3.22335	5.79386	1.34302e-05	9.76717e-05	2.78937	Gpr65
1428509_at	0.982841	6.74553	10.8211	1.30907e-09	6.02808e-08	12.1917	Myo1e
1455758_at	-0.982574	10.3323	-4.39293	0.000306413	0.0013512	-0.363565	Prkcg
1448135_at	0.982341	10.424	22.1859	3.85431e-15	6.68531e-12	24.7833	Atf4
1457015_at	-0.982336	6.55794	-9.34124	1.43037e-08	3.98017e-07	9.76039	A230070E04Rik
1434728_at	-0.982187	9.78143	-8.41207	7.32555e-08	1.4746e-06	8.09575	Gria3
1451122_at	0.981955	8.77398	7.81042	2.23755e-07	3.54163e-06	6.95717	Idi1
1457035_at	0.981449	2.81779	3.64357	0.00170641	0.00592645	-2.06827	AI607873
1433110_at	-0.981323	5.99835	-5.23726	4.55214e-05	0.000270994	1.55366	5830474E16Rik
1435665_at	0.980399	5.02633	4.06914	0.000643329	0.00256518	-1.10315	Trim30d
1440531_at	-0.980211	4.69337	-8.1477	1.18955e-07	2.15862e-06	7.60143	Rbm11
1422936_at	-0.979958	6.09793	-9.43762	1.21479e-08	3.50065e-07	9.92675	Mas1
1433792_at	-0.979205	7.64353	-12.3068	1.49287e-10	1.17255e-08	14.3893	Nrip2
1438752_at	-0.977483	8.6438	-10.6175	1.79307e-09	7.79142e-08	11.8723	A230058F20Rik
1434425_at	0.976736	4.34456	7.16518	7.81837e-07	9.63478e-06	5.68171	Tchh
1427881_at	0.976352	7.4897	16.9047	5.55651e-13	1.80708e-10	19.974	Dnttip2
1449514_at	0.975238	6.26968	13.2013	4.44973e-11	4.65411e-09	15.6086	Grk5
1453181_x_at	0.973256	4.81533	8.04812	1.43125e-07	2.47838e-06	7.41281	Plscr1
1415960_at	0.972683	4.41888	5.82558	1.25409e-05	9.24972e-05	2.85886	Mpo
1419332_at	-0.971634	4.23673	-6.41644	3.58215e-06	3.29324e-05	4.13183	Egfl6
1427040_at	0.971167	7.65012	3.95662	0.000832816	0.00320293	-1.35948	Mdfic
1419721_at	0.969043	5.31535	8.02426	1.49639e-07	2.5743e-06	7.36742	Hcar2
1440849_at	-0.967284	9.18708	-8.24056	1.00226e-07	1.88107e-06	7.77612	Rasgrf2
1447788_s_at	-0.965838	7.67621	-6.88262	1.37637e-06	1.52139e-05	5.10549	Tspyl3
1449485_at	0.964162	6.72335	15.2566	3.49102e-12	6.9202e-10	18.1547	Ripk1
1431897_at	-0.962945	3.36078	-5.18666	5.09473e-05	0.000297536	1.43993	Chst9
1430791_at	-0.961807	6.48255	-5.78255	1.37625e-05	9.9601e-05	2.76458	6330415B21Rik
1418746_at	-0.961142	9.86306	-7.20888	7.1704e-07	8.94891e-06	5.76988	Pnkd
1436978_at	-0.960993	5.90778	-5.01846	7.42086e-05	0.000407648	1.06051	Wnt9a
1456768_a_at	0.960674	6.47786	7.79216	2.31641e-07	3.63603e-06	6.92185	Mmrn2
1423853_at	-0.959652	8.86648	-6.03993	7.91955e-06	6.35702e-05	3.32543	Lamp5
1438200_at	0.958132	6.69178	2.28778	0.0336703	0.0762169	-4.92408	Sulf1
1418619_at	-0.957797	9.65871	-9.22088	1.75679e-08	4.68793e-07	9.55102	Icam5
1433909_at	-0.957711	8.41241	-12.7819	7.78241e-11	7.0735e-09	15.0461	Syt17
1416686_at	0.9576	6.418	7.35683	5.36021e-07	7.03895e-06	6.06645	Plod2
1428813_a_at	-0.957039	9.9094	-8.4453	6.89687e-08	1.40599e-06	8.15723	Caly
1428851_at	0.956621	7.29109	10.9169	1.13067e-09	5.39765e-08	12.3403	Pxdc1
1433748_at	0.952897	7.20407	6.76057	1.76309e-06	1.85525e-05	4.85332	Zdhhc18
1460700_at	0.952359	8.86828	9.79807	6.65872e-09	2.16554e-07	10.5387	Stat3
1422506_a_at	0.950922	10.5919	13.9508	1.69671e-11	2.33876e-09	16.5762	Cstb
1450644_at	0.95078	8.78242	15.9831	1.52173e-12	3.68293e-10	18.9789	Zfp36l1
1447585_s_at	0.948399	9.42568	5.40938	3.1096e-05	0.000198112	1.9389	Mrps6
1450770_at	-0.947824	6.74914	-6.16413	6.08369e-06	5.08538e-05	3.59334	3632451O06Rik
1427955_a_at	0.947695	9.47691	8.02654	1.49006e-07	2.56739e-06	7.37175	Deb1
1416710_at	0.947373	8.76142	10.4184	2.44963e-09	9.84297e-08	11.5555	Tmem35
1435411_at	-0.946289	9.27252	-12.1784	1.78622e-10	1.35194e-08	14.2082	Neurod2
1419879_s_at	0.946127	6.53354	4.83026	0.000113365	0.000578613	0.633805	Trim25
1417372_a_at	0.945038	9.52439	7.14166	8.19186e-07	1.00121e-05	5.63416	Peli1
1422539_at	-0.944145	9.09544	-9.35298	1.40209e-08	3.92294e-07	9.78073	Extl2
1425305_at	0.942874	7.18866	10.696	1.58749e-09	7.06025e-08	11.996	Zbtb21
1433696_at	0.942695	5.96284	4.74271	0.000138197	0.000681617	0.43467	Hn1l
1450659_at	0.941397	9.9491	4.88526	0.00010013	0.000523056	0.758724	Rgs7
1418478_at	-0.940388	8.14336	-6.36982	3.94799e-06	3.56592e-05	4.03293	Lmo1
1443824_s_at	-0.940084	8.25979	-10.027	4.5808e-09	1.58644e-07	10.9192	Car7
1416066_at	0.939793	9.87038	8.25333	9.79004e-08	1.84595e-06	7.80006	Cd9
1423305_at	-0.939413	7.03366	-6.82908	1.53391e-06	1.65854e-05	4.99512	Extl1
1448620_at	0.939307	7.73967	13.0269	5.60413e-11	5.55449e-09	15.3767	Fcgr3
1424857_a_at	0.938138	6.14382	6.80878	1.59841e-06	1.72201e-05	4.95318	Trim34a
1450468_at	-0.937935	7.08395	-3.27937	0.00390664	0.0121326	-2.87892	Myoc
1421178_at	-0.936944	5.02557	-8.4409	6.95217e-08	1.41588e-06	8.14909	Mgat4c
1423754_at	0.936939	9.58782	4.9436	8.78006e-05	0.000470031	0.891036	Ifitm3
1435453_at	-0.936154	8.85497	-5.81539	1.28198e-05	9.41538e-05	2.83655	A930011O12Rik
1449049_at	0.935662	4.59784	5.48143	2.65357e-05	0.000173738	2.09938	Tlr1
1435984_at	-0.932719	6.89295	-14.8946	5.34785e-12	9.93841e-10	17.73	Zfp40
1451268_at	-0.931646	7.97646	-14.2021	1.23994e-11	1.87016e-09	16.8902	Tram1l1
1417494_a_at	0.931507	7.60464	8.56856	5.52161e-08	1.16914e-06	8.38397	Cp
1450004_at	0.93065	3.18639	3.41663	0.00286264	0.00925921	-2.57573	Tslp
1419542_at	-0.929192	5.33276	-5.28961	4.05264e-05	0.000245817	1.67109	Dazl
1455476_a_at	-0.92914	9.01541	-9.67328	8.18541e-09	2.52776e-07	10.3287	Gse1
1436076_at	-0.928056	10.1748	-10.4666	2.27054e-09	9.19435e-08	11.6326	Dlgap1
1421998_at	0.927308	5.61554	7.08578	9.15511e-07	1.09138e-05	5.52087	Tor3a
1440759_at	-0.926876	9.04931	-6.77467	1.71319e-06	1.81283e-05	4.88255	Kcna2
1449298_a_at	-0.926378	7.33394	-5.80598	1.30829e-05	9.55569e-05	2.81594	Pde1a
1437292_at	-0.925379	8.04416	-16.3252	1.04096e-12	2.88887e-10	19.3546	Clvs2
1434501_at	-0.923996	8.01085	-5.55899	2.23849e-05	0.000150442	2.2716	Ypel4
1452784_at	0.923477	9.73238	5.9908	8.79507e-06	6.92101e-05	3.21895	Itgav
1454969_at	-0.92275	6.98603	-7.2758	6.2839e-07	8.01428e-06	5.90439	Lypd6
1434399_at	0.921714	7.22146	6.00965	8.44782e-06	6.6933e-05	3.25985	Galnt6
1436407_at	-0.921697	7.52026	-6.32105	4.37209e-06	3.86272e-05	3.92917	Amer3
1422542_at	-0.921127	5.5164	-3.51807	0.00227258	0.00759254	-2.34975	Gpr34
1419639_at	0.920654	8.07053	9.34903	1.41153e-08	3.94357e-07	9.77389	Efnb2
1456014_s_at	0.920064	6.46891	4.41468	0.00029156	0.00129283	-0.313874	Fermt3
1448831_at	0.919589	5.38695	7.90182	1.88265e-07	3.05421e-06	7.13327	Angpt2
1415806_at	0.919209	9.02437	9.87436	5.87448e-09	1.9439e-07	10.6662	Plat
1435767_at	-0.919066	10.8384	-5.95166	9.5633e-06	7.38866e-05	3.13393	Scn3b
1434984_at	-0.918433	6.44088	-9.27052	1.61365e-08	4.40191e-07	9.63759	Plk5
1422573_at	0.918315	8.35454	5.33588	3.65778e-05	0.000226327	1.77471	Ampd3
1431050_at	-0.917955	6.00968	-7.15356	8.00052e-07	9.81278e-06	5.65824	Rps6ka5
1435666_at	-0.91743	9.83762	-9.23397	1.71781e-08	4.61945e-07	9.57388	Mast3
1431049_at	-0.917085	5.70088	-6.89379	1.34564e-06	1.49457e-05	5.12849	Ica1l
1415983_at	0.916431	6.81076	5.41183	3.09288e-05	0.000197107	1.94436	Lcp1
1434535_at	-0.916218	7.09496	-6.82188	1.55646e-06	1.67943e-05	4.98025	Krt222
1451040_at	-0.915879	9.12222	-10.8562	1.24043e-09	5.78886e-08	12.2463	Dtd1
1446929_at	0.915584	5.97319	4.62444	0.000180748	0.00085658	0.165138	D130062J21Rik
1428562_at	0.915134	8.90927	13.5657	2.76923e-11	3.37068e-09	16.085	Mir22hg
1455604_at	0.914599	4.73202	5.69308	1.67087e-05	0.000117135	2.5679	Fzd5
1434891_at	0.914313	7.01485	4.56756	0.00020572	0.000959412	0.0353487	Ptgfrn
1439634_at	-0.913845	6.5834	-7.40189	4.9086e-07	6.54083e-06	6.15617	Tbc1d30
1455032_at	0.913699	7.68843	11.9354	2.5186e-10	1.76339e-08	13.8611	Ccnyl1
1454268_a_at	0.913539	7.47036	5.15348	5.48597e-05	0.000316302	1.36524	Cyba
1429225_at	-0.913283	10.5177	-6.79298	1.65056e-06	1.76178e-05	4.92048	Slc24a2
1455700_at	-0.913124	7.28115	-8.57343	5.47349e-08	1.1625e-06	8.3929	Mterfd3
1432329_a_at	-0.91268	8.72048	-5.32842	3.71868e-05	0.000229199	1.75802	Matk
1455647_at	-0.912287	7.07658	-5.08105	6.44964e-05	0.000360674	1.20195	Ar
1457676_at	0.91226	6.02356	7.57843	3.48599e-07	4.98334e-06	6.50508	Tirap
1422561_at	0.912204	4.78912	8.20027	1.07944e-07	2.00066e-06	7.70048	Adamts5
1417941_at	-0.912052	8.0788	-12.1348	1.89893e-10	1.40157e-08	14.1464	Nanp
1433992_at	-0.911985	9.2821	-7.02989	1.02361e-06	1.19559e-05	5.40715	Shroom2
1420499_at	0.911623	5.28631	8.96371	2.7419e-08	6.69803e-07	9.09748	Gch1
1424378_at	0.911103	4.96915	5.50482	2.52066e-05	0.000166099	2.15139	Ldlrap1
1453063_at	0.910993	9.80902	9.31791	1.48831e-08	4.10846e-07	9.71995	Cltb
1415996_at	0.910963	8.1494	5.1978	4.96992e-05	0.000291967	1.46498	Txnip
1434653_at	-0.910086	10.529	-9.45353	1.1826e-08	3.42326e-07	9.95409	Ptk2b
1421375_a_at	0.909947	7.85557	3.44921	0.00265831	0.00869328	-2.5033	S100a6
1419394_s_at	0.908235	5.69245	4.35018	0.000337877	0.00147248	-0.461272	S100a8
1440038_at	0.907792	5.87103	6.93423	1.24028e-06	1.39769e-05	5.21154	LOC102643069
1453373_at	-0.907308	6.37485	-10.2146	3.38656e-09	1.24978e-07	11.2263	Il1rapl1
1416164_at	0.907116	6.29207	5.36469	3.43205e-05	0.000214648	1.83911	Fbln5
1453782_at	0.905061	8.80554	12.4663	1.19688e-10	9.61849e-09	14.6123	Ankrd33b
1452958_at	-0.904908	9.49093	-11.3989	5.48548e-10	3.11953e-08	13.0735	Asphd2
1416316_at	-0.904814	5.22384	-6.97144	1.15085e-06	1.31326e-05	5.28778	Slc27a2
1434295_at	-0.904457	10.8888	-8.61772	5.05562e-08	1.0837e-06	8.47386	Rasgrp1
1422877_at	-0.903939	5.7198	-13.2227	4.32624e-11	4.5942e-09	15.6369	Pcdhb12
1434051_s_at	-0.90375	8.71757	-8.01699	1.51685e-07	2.60064e-06	7.35357	Hspa12a
1450646_at	0.903281	8.40444	9.42151	1.24833e-08	3.56905e-07	9.89902	Cyp51
1457213_a_at	-0.903244	8.01407	-5.1086	6.06433e-05	0.000343184	1.26409	Dgkh
1442187_at	0.903004	3.69197	4.70893	0.000149196	0.000728573	0.357727	Bdkrb2
1436359_at	0.902962	5.27459	4.73681	0.000140057	0.000689484	0.421237	Ret
1416897_at	0.902213	6.00023	4.7003	0.000152146	0.000741111	0.338065	Parp9
1418105_at	0.901375	11.1759	15.178	3.82707e-12	7.51478e-10	18.0632	Stmn4
1439148_a_at	-0.901295	10.0402	-7.9043	1.87387e-07	3.04614e-06	7.13803	Pfkl
1420566_at	0.900874	4.31624	6.78294	1.68461e-06	1.79083e-05	4.89968	AK009121
1449335_at	0.90074	8.73153	5.64832	1.8418e-05	0.000127487	2.46919	Timp3
1437168_at	-0.899942	7.20144	-9.0541	2.34261e-08	5.93175e-07	9.25785	Srsf12
1439488_at	0.899933	8.10933	11.6486	3.80524e-10	2.39282e-08	13.4437	Dot1l
1452864_at	-0.899346	7.99888	-9.68805	7.98713e-09	2.48125e-07	10.3536	Med12l
1419136_at	-0.899293	5.89645	-8.26945	9.50444e-08	1.80662e-06	7.83025	Akr1c18
1421366_at	0.89887	4.36464	4.82383	0.000115023	0.000585923	0.619204	Clec5a
1417793_at	0.898829	5.74648	6.61045	2.39737e-06	2.37687e-05	4.54047	Irgm2
1424037_at	-0.89864	9.8996	-6.75739	1.77455e-06	1.86637e-05	4.84672	Itpka
1455447_at	-0.898559	9.5953	-11.6933	3.56636e-10	2.25001e-08	13.5093	D430019H16Rik
1435482_at	-0.897809	7.24769	-4.67927	0.000159581	0.000771729	0.290153	Fibcd1
1416685_s_at	0.896464	9.37577	15.9091	1.65349e-12	3.91088e-10	18.8966	Fbl
1439755_at	-0.896436	10.9365	-12.7209	8.45212e-11	7.61569e-09	14.9629	Sipa1l1
1419169_at	0.895111	8.92077	10.3391	2.77696e-09	1.08239e-07	11.428	Mapk6
1417141_at	0.894976	7.41651	3.32548	0.0035199	0.0110569	-2.77743	Igtp
1448982_at	0.894746	5.2086	2.08999	0.0501669	0.106256	-5.2866	Klk6
1452595_at	0.894604	7.65578	5.97457	9.10554e-06	7.13028e-05	3.18373	Adamts4
1451382_at	0.894374	7.24204	7.69092	2.80911e-07	4.2461e-06	6.7252	Chac1
1456765_at	-0.894077	8.87195	-4.76824	0.000130435	0.000649899	0.492766	Nhsl2
1435993_at	-0.8939	6.03512	-13.5482	2.83229e-11	3.40759e-09	16.0624	Zkscan4
1457539_at	0.893698	5.60682	4.59242	0.000194404	0.000912965	0.0920803	D10Ertd709e
1457398_at	0.893242	5.85039	10.2879	3.01233e-09	1.15043e-07	11.3454	AK164218
1429269_at	-0.89269	7.11766	-7.11726	8.59882e-07	1.04116e-05	5.58475	BC068157
1416053_at	-0.890782	8.83969	-8.03937	1.4548e-07	2.51497e-06	7.39617	Lrrn1
1416101_a_at	0.89053	9.69784	6.44135	3.40115e-06	3.17167e-05	4.18458	Hist1h1c
1435607_at	-0.890327	8.3083	-7.27357	6.3116e-07	8.04468e-06	5.89991	Grm2
1426798_a_at	0.889974	8.73418	12.2976	1.51194e-10	1.18075e-08	14.3765	Ppp1r15b
1437671_x_at	0.889765	8.61773	6.2086	5.53815e-06	4.70686e-05	3.68882	Prss23
1418945_at	0.889751	4.0487	5.46603	2.74492e-05	0.00017854	2.06512	Mmp3
1435330_at	0.889663	4.21231	3.17857	0.0049026	0.0147546	-3.09939	Pyhin1
1444441_at	-0.889577	5.99622	-6.57222	2.59376e-06	2.53696e-05	4.46033	Rapgefl1
1439056_at	-0.88951	5.31316	-8.12714	1.23571e-07	2.21917e-06	7.56261	Gm9866
1433531_at	0.889364	9.97915	12.3825	1.34388e-10	1.06356e-08	14.4954	Acsl4
1429759_at	0.889301	6.25912	7.07749	9.30754e-07	1.10523e-05	5.50405	Rps6ka6
1423613_at	0.888985	9.0798	12.5511	1.06533e-10	8.90226e-09	14.7297	Ssfa2
1436094_at	0.888979	10.7289	9.23669	1.70982e-08	4.61274e-07	9.57863	Vgf
1453119_at	0.888951	7.06819	7.38452	5.07788e-07	6.74084e-06	6.12161	Otud1
1435176_a_at	0.887952	10.5724	5.74625	1.48879e-05	0.000106377	2.68488	Id2
1423622_a_at	0.887583	8.92028	9.69739	7.86429e-09	2.46146e-07	10.3694	Ccnl1
1417460_at	0.88753	8.30035	10.9952	1.00362e-09	4.91599e-08	12.4612	Ifitm2
1444077_at	-0.887103	8.78791	-7.09349	9.01541e-07	1.07719e-05	5.53654	Stxbp5l
1449188_at	0.886376	7.68946	12.6334	9.51937e-11	8.29022e-09	14.8431	Midn
1416382_at	0.884124	8.34339	3.84761	0.00106942	0.00397551	-1.60718	Ctsc
1420667_at	-0.883947	9.01005	-6.21211	5.49731e-06	4.68171e-05	3.69634	Doc2b
1445721_at	-0.883237	4.77337	-8.35013	8.20005e-08	1.61625e-06	7.98077	A830021M18Rik
1423619_at	0.88318	8.97234	4.6252	0.000180439	0.000855306	0.166859	Rasd1
1437422_at	-0.883117	8.05107	-4.80297	0.000120578	0.000607972	0.571767	Sema5a
1428400_at	-0.88308	6.29405	-7.42636	4.68004e-07	6.29672e-06	6.20478	Vstm5
1440513_at	0.883036	7.19191	9.71764	7.60474e-09	2.39101e-07	10.4035	C80258
1430404_at	0.883019	5.55227	9.11369	2.11289e-08	5.44277e-07	9.363	LOC75771
1427344_s_at	-0.882341	8.41562	-5.12657	5.82556e-05	0.00033293	1.30462	Rasd2
1427005_at	0.882225	10.8567	12.7135	8.53743e-11	7.6594e-09	14.9528	Plk2
1456050_at	0.881304	5.70645	7.59446	3.38e-07	4.88551e-06	6.53656	C80998
1419845_at	-0.880961	6.0759	-3.41969	0.00284284	0.00920804	-2.56894	Dlx1as
1429703_at	-0.879771	5.38477	-13.4418	3.24988e-11	3.73718e-09	15.9244	2900072G11Rik
1426677_at	0.878414	7.92187	6.55474	2.68904e-06	2.60931e-05	4.42361	Flna
1428156_at	-0.877831	9.721	-9.25037	1.67025e-08	4.52664e-07	9.60248	Gng2
1424246_a_at	0.877615	5.43454	6.86454	1.42759e-06	1.56225e-05	5.06828	Tes
1458307_at	-0.876354	6.17197	-5.19477	5.0035e-05	0.000293526	1.45818	B230334C09Rik
1423672_at	-0.876277	7.43825	-8.00154	1.5613e-07	2.65525e-06	7.32412	Ttc30b
1453847_at	-0.876155	5.77151	-10.5479	1.99889e-09	8.40504e-08	11.762	A930037O16Rik
1453342_at	-0.87483	8.4876	-11.2467	6.87589e-10	3.71726e-08	12.8446	Cdc40
1448613_at	0.874681	6.57125	5.1069	6.08741e-05	0.000344303	1.26026	Ecm1
1451537_at	0.874088	6.33923	3.53763	0.00217346	0.00729777	-2.306	Chil1
1418172_at	-0.873996	7.95465	-8.7427	4.04611e-08	9.09456e-07	8.70091	Hebp1
1434013_at	-0.873386	6.04139	-6.31781	4.40187e-06	3.88717e-05	3.92226	Ablim3
1426068_at	-0.873122	8.88557	-12.0152	2.24844e-10	1.59723e-08	13.9757	Slc7a4
1428568_at	-0.87268	8.92155	-6.79532	1.64272e-06	1.75612e-05	4.92532	B230217C12Rik
1460570_at	-0.872651	10.0546	-14.0347	1.52737e-11	2.17027e-09	16.6815	Pgbd5
1434762_at	-0.871721	8.69927	-10.2799	3.05098e-09	1.15882e-07	11.3324	Orai2
1421844_at	0.871176	7.39558	10.7615	1.43477e-09	6.52036e-08	12.0986	Il1rap
1416695_at	0.871169	7.21471	4.01538	0.000727772	0.00285485	-1.22568	Tspo
1438878_at	0.870528	5.23414	8.49171	6.34146e-08	1.31596e-06	8.24283	6430537K16Rik
1434476_at	-0.870388	8.72348	-10.3479	2.73882e-09	1.07154e-07	11.4421	Crtc1
1422944_a_at	0.869818	4.57264	8.93741	2.8709e-08	6.95633e-07	9.05063	Diap3
1417104_at	0.869093	5.60513	4.44953	0.00026925	0.00120936	-0.234227	Emp3
1419070_at	-0.868583	7.04681	-8.22931	1.02322e-07	1.9135e-06	7.75502	Cys1
1434719_at	0.868308	7.49057	3.69618	0.00151294	0.00533641	-1.94976	A2m
1427985_at	0.86783	4.40035	8.71162	4.27573e-08	9.45749e-07	8.64465	Spin4
1426969_at	-0.867281	8.16221	-13.0358	5.53821e-11	5.51542e-09	15.3886	Trim23
1424367_a_at	-0.867205	9.35336	-6.35563	4.06683e-06	3.64544e-05	4.00277	Homer2
1438751_at	-0.867088	5.30569	-6.08035	7.26654e-06	5.90112e-05	3.41283	Slc30a10
1452298_a_at	-0.866928	8.58563	-7.93942	1.75411e-07	2.89073e-06	7.20539	Myo5b
1435848_at	-0.866868	8.19719	-8.10192	1.29492e-07	2.29579e-06	7.51488	D430041D05Rik
1421137_a_at	-0.866851	5.45285	-6.07588	7.33597e-06	5.95054e-05	3.40317	Pkib
1449318_at	-0.866802	6.97382	-7.70457	2.73676e-07	4.15788e-06	6.75181	Tubg2
1445897_s_at	0.86632	6.68928	5.62268	1.94765e-05	0.000133526	2.41257	Ifi35
1443327_at	-0.866288	7.46189	-5.82326	1.26038e-05	9.28291e-05	2.85379	D130043K22Rik
1455119_at	0.866208	5.98183	4.66357	0.000165372	0.000794016	0.254364	Ppapdc1a
1418841_s_at	0.866159	9.51692	13.6931	2.35201e-11	3.00335e-09	16.2489	Cdk11b
1450011_at	0.865372	10.0774	13.1613	4.69032e-11	4.83289e-09	15.5557	Hsd17b12
1417976_at	0.865137	4.60869	7.37038	5.2201e-07	6.87666e-06	6.09345	Ada
1419764_at	0.864957	3.55379	2.89316	0.00925458	0.0253654	-3.71124	Chil3
1450123_at	-0.864722	9.40738	-8.91003	3.01197e-08	7.1976e-07	9.00174	Ryr2
1435850_at	-0.864364	7.69676	-14.368	1.01059e-11	1.61802e-09	17.0947	Xkr4
1436921_at	0.864201	7.42613	7.02199	1.03991e-06	1.21191e-05	5.39106	Atp7a
1426206_at	0.863656	6.01414	7.13092	8.36847e-07	1.01741e-05	5.61242	Robo4
1423289_a_at	0.863607	6.97393	9.13419	2.0394e-08	5.31266e-07	9.39907	Tma16
1452825_at	-0.86317	10.6873	-7.4438	4.52379e-07	6.13809e-06	6.2394	Tmem59l
1418334_at	0.862909	4.50248	7.41196	4.81316e-07	6.43424e-06	6.17619	Dbf4
1419324_at	-0.862898	5.33563	-7.14027	8.21439e-07	1.00337e-05	5.63136	Lhx9
1441197_at	-0.862623	5.98752	-3.57108	0.00201378	0.00683097	-2.2311	9530059O14Rik
1439611_at	-0.862489	9.48998	-15.6234	2.28598e-12	4.75803e-10	18.5754	Chrm1
1457764_at	-0.86224	4.64575	-8.86125	3.28141e-08	7.6483e-07	8.91442	A530058O07Rik
1429843_at	0.861939	6.68021	14.0434	1.51075e-11	2.1686e-09	16.6925	Grrp1
1420962_at	0.861885	7.01071	8.21049	1.0593e-07	1.97035e-06	7.71969	Hapln2
1424713_at	0.861141	6.99636	1.72756	0.100133	0.186971	-5.89463	Calml4
1428748_at	-0.860851	7.0944	-8.84633	3.36875e-08	7.81685e-07	8.88765	5830428H23Rik
1434429_at	-0.86084	8.40701	-7.99099	1.59241e-07	2.68811e-06	7.304	Syt16
1451564_at	0.86084	5.13934	5.16687	5.32454e-05	0.000308317	1.39539	Parp14
1430353_at	0.860139	6.69382	4.50056	0.000239656	0.00109342	-0.117653	Glis3
1438417_at	-0.86009	7.03799	-12.9235	6.43291e-11	6.08611e-09	15.2379	Pwwp2b
1435519_at	0.858984	10.307	13.6945	2.34775e-11	3.00335e-09	16.2507	Rap1b
1418580_at	0.85875	6.46357	2.9888	0.00749044	0.0211541	-3.50846	Rtp4
1435417_at	-0.858292	6.92327	-4.23983	0.000434976	0.00182774	-0.713448	AI464131
1450678_at	0.857651	6.24329	4.88263	0.000100725	0.000525307	0.752759	Itgb2
1416296_at	0.85764	5.73142	6.12716	6.5791e-06	5.42541e-05	3.5138	Il2rg
1443933_at	0.856337	3.7092	2.1348	0.0458891	0.0987834	-5.2062	Tc2n
1418825_at	0.856192	7.80225	5.22578	4.66983e-05	0.000276759	1.52787	Irgm1
1428207_at	-0.856149	8.13945	-9.30069	1.53263e-08	4.22518e-07	9.69006	Bcl7a
1423017_a_at	0.856083	5.44552	5.81051	1.29556e-05	9.49162e-05	2.82587	Il1rn
1424279_at	0.855952	3.36978	7.46848	4.31198e-07	5.88908e-06	6.28828	Fga
1455179_at	0.855766	5.37032	4.85583	0.000107003	0.000552784	0.691912	Mpp7
1455551_at	-0.855445	6.04419	-10.9533	1.0696e-09	5.16534e-08	12.3967	Uevld
1435796_at	-0.855006	8.34558	-10.0625	4.32526e-09	1.5105e-07	10.9776	Wscd2
1421821_at	0.854799	7.61024	10.8892	1.17947e-09	5.56679e-08	12.2975	Ldlr
1419208_at	0.854104	4.75266	10.7769	1.40119e-09	6.38169e-08	12.1227	Map3k8
1428963_at	-0.853806	7.74693	-9.20736	1.79805e-08	4.77966e-07	9.52737	Rwdd2a
1457587_at	-0.853657	7.53955	-7.09469	8.99393e-07	1.07648e-05	5.53897	Kcnq5
1455765_a_at	-0.853454	6.7752	-5.4578	2.79503e-05	0.000181289	2.04681	Abcc8
1460477_at	0.853367	5.30058	6.58381	2.53253e-06	2.48408e-05	4.48464	Fam135b
1435777_at	0.853135	6.98052	6.96771	1.15951e-06	1.32053e-05	5.28015	Itpripl2
1452763_at	-0.852991	9.06042	-10.1411	3.81027e-09	1.36736e-07	11.1065	Nipa1
1436520_at	0.852803	4.75708	5.38139	3.30775e-05	0.00020822	1.87642	Ahnak2
1444046_at	-0.852645	7.10749	-6.16808	6.0331e-06	5.05243e-05	3.60183	Shisa7
1441891_x_at	0.852257	7.01504	4.54703	0.000215571	0.00100065	-0.0115372	Elovl7
1448797_at	0.852256	6.86207	5.15394	5.48032e-05	0.000316151	1.36628	Elk3
1418822_a_at	0.852152	9.68278	9.65557	8.43012e-09	2.57657e-07	10.2987	Arf6
1434447_at	0.851425	5.18359	5.24458	4.47866e-05	0.000267563	1.5701	Met
1436459_at	-0.850681	8.32543	-6.39238	3.76639e-06	3.4367e-05	4.08082	Gpr161
1455754_at	-0.850359	9.17869	-7.1936	7.39039e-07	9.17255e-06	5.73908	Lmo3
1421712_at	0.849727	3.17864	8.97029	2.71056e-08	6.64838e-07	9.10919	Sele
1451421_a_at	-0.849138	10.0232	-9.09917	2.1666e-08	5.55364e-07	9.33743	Rogdi
1433212_at	0.848985	4.29335	5.86594	1.14962e-05	8.63016e-05	2.94711	2700008E08Rik
1457325_at	-0.848419	7.83238	-5.30442	3.92172e-05	0.000239251	1.70428	Kcns2
1450042_at	-0.847636	7.10992	-6.48708	3.0931e-06	2.92133e-05	4.28117	Arx
1434729_at	-0.845662	7.68252	-10.4799	2.2235e-09	9.03904e-08	11.6539	Zc4h2
1438729_at	-0.845393	5.61544	-4.83037	0.000113336	0.000578604	0.634067	Sox1
1448149_at	0.845066	9.51741	12.5361	1.08741e-10	9.01083e-09	14.709	Ctnna1
1434062_at	-0.845042	10.2273	-9.91927	5.45847e-09	1.8474e-07	10.7409	Rabgap1l
1418098_at	0.845031	5.73243	11.4679	4.95524e-10	2.91062e-08	13.1764	Adcy4
1419536_a_at	0.844491	8.47224	17.865	2.04499e-13	8.98942e-11	20.9554	Rela
1448276_at	0.844398	7.56888	4.92766	9.10076e-05	0.000484211	0.854905	Tspan4
1424130_a_at	0.843689	6.42078	6.74482	1.82058e-06	1.9042e-05	4.82065	Ptrf
1455237_at	0.843518	7.69968	12.8145	7.44767e-11	6.83925e-09	15.0904	Usp36
1433040_at	-0.842829	6.64958	-7.63507	3.12625e-07	4.60182e-06	6.61614	2900018E21Rik
1418840_at	-0.842217	9.55216	-8.08984	1.3243e-07	2.32804e-06	7.49201	Pdcd4
1416432_at	0.841701	7.29038	8.8569	3.30662e-08	7.68984e-07	8.90662	Pfkfb3
1455665_at	0.841132	9.28235	5.20081	4.93664e-05	0.000290741	1.47176	Lonrf1
1444993_at	-0.840742	4.24722	-10.598	1.84863e-09	7.96633e-08	11.8414	Gm7420
1451171_at	0.840496	5.82791	4.30652	0.000373373	0.001604	-0.561053	Spidr
1451864_at	-0.840096	5.96211	-7.63555	3.12341e-07	4.60089e-06	6.61706	Cacng8
1434503_s_at	0.839245	9.60715	8.8592	3.29325e-08	7.66731e-07	8.91075	Lamp2
1419521_at	-0.838972	5.29565	-8.56879	5.51928e-08	1.16914e-06	8.3844	Zfp94
1417642_at	0.838849	4.79177	6.76574	1.7446e-06	1.84045e-05	4.86405	Aldh1a3
1450449_a_at	-0.838335	8.71142	-10.5794	1.9028e-09	8.13242e-08	11.812	Rilpl1
1417464_at	0.838203	4.01109	3.88385	0.000984131	0.0037041	-1.52492	Tnnc2
1447657_s_at	0.837122	4.13715	10.8516	1.24922e-09	5.80385e-08	12.2392	Synpo2l
1451079_at	0.836893	6.128	7.12963	8.38991e-07	1.01943e-05	5.60981	Adpgk
1440867_at	0.836254	6.65954	10.1614	3.68799e-09	1.33036e-07	11.1397	Spry4
1433699_at	0.835328	6.41817	5.51727	2.45276e-05	0.00016237	2.17903	Tnfaip3
1432294_at	-0.834813	6.51919	-6.32102	4.37233e-06	3.86272e-05	3.92911	9330177L23Rik
1434496_at	0.833298	6.81104	10.375	2.62352e-09	1.03617e-07	11.4858	Plk3
1427231_at	-0.832312	8.24996	-9.96056	5.10298e-09	1.74693e-07	10.8094	Robo1
1460205_at	-0.831651	7.52294	-10.9951	1.00379e-09	4.91599e-08	12.4611	Dcakd
1457030_at	0.831419	7.51077	10.6438	1.72142e-09	7.52723e-08	11.9138	Mirg
1450735_at	0.831397	8.91222	10.9004	1.15943e-09	5.51428e-08	12.3148	Pno1
1451604_a_at	0.829415	6.13848	10.7977	1.35691e-09	6.23065e-08	12.1553	Acvrl1
1451046_at	-0.829408	7.33552	-6.42794	3.4974e-06	3.24398e-05	4.15619	Zfpm1
1452050_at	-0.828913	8.88202	-7.94189	1.74598e-07	2.88191e-06	7.21012	Camk1d
1448550_at	0.828304	7.77252	2.06599	0.0526032	0.11055	-5.32922	Lbp
1449025_at	0.828064	7.12767	2.38924	0.0273031	0.0638055	-4.73084	Ifit3
1439031_at	-0.827904	9.794	-5.28976	4.05129e-05	0.000245817	1.67143	Jph4
1431393_at	-0.827171	5.34299	-5.84717	1.19704e-05	8.91737e-05	2.9061	4930447C04Rik
1456444_at	-0.827067	8.47215	-8.40084	7.47658e-08	1.49776e-06	8.07494	Fbxo41
1452399_at	0.826531	5.49757	8.19307	1.09387e-07	2.01663e-06	7.68694	Rgs6
1449173_at	-0.826329	8.00839	-6.84434	1.48719e-06	1.61896e-05	5.02662	Mpp2
1429167_at	-0.826066	7.08295	-9.22547	1.74303e-08	4.66316e-07	9.55904	Ccdc112
1427305_at	0.825782	7.0063	5.24188	4.5056e-05	0.000268709	1.56404	Piga
1416586_at	-0.825713	7.6002	-8.75647	3.94848e-08	8.93225e-07	8.72581	Zfp239
1428352_at	0.825352	6.61184	4.47627	0.000253307	0.00114891	-0.173129	Arrdc2
1456423_at	-0.825139	8.08362	-9.11548	2.10634e-08	5.44045e-07	9.36616	Mbd5
1428054_at	-0.825105	6.01869	-10.8467	1.25874e-09	5.83506e-08	12.2315	Slc8a2
1419609_at	0.825081	4.25516	6.5518	2.7054e-06	2.61664e-05	4.41744	Ccr1
1460251_at	0.824146	5.30591	8.12421	1.24245e-07	2.22741e-06	7.55707	Fas
1448756_at	0.824125	5.18658	4.85804	0.000106471	0.00055017	0.696932	S100a9
1446218_at	0.823997	4.6382	5.11716	5.94935e-05	0.000338254	1.28341	C230021G24Rik
1421654_a_at	0.823886	7.43532	8.46746	6.6256e-08	1.3614e-06	8.19814	Lmna
1431569_a_at	-0.823459	7.77526	-6.86332	1.43113e-06	1.56447e-05	5.06576	Lypd1
1435344_at	-0.823289	7.79433	-8.09492	1.31187e-07	2.31534e-06	7.50162	Tfdp2
1455620_at	-0.823103	9.02542	-6.44652	3.36483e-06	3.1392e-05	4.1955	Hs3st4
1426910_at	0.823051	6.67725	9.35509	1.39708e-08	3.91899e-07	9.78437	Pawr
1424223_at	-0.822768	8.96425	-7.54544	3.71504e-07	5.23171e-06	6.4402	Mtfp1
1419757_at	-0.822724	9.25955	-7.90334	1.87728e-07	3.04788e-06	7.13618	Pitpnm2
1419978_s_at	-0.822621	9.9796	-6.26213	4.9476e-06	4.28475e-05	3.80344	Arhgef25
1449893_a_at	0.822438	7.507	6.16928	6.01773e-06	5.04645e-05	3.60442	Lrig1
1455389_s_at	0.82179	9.77373	9.87928	5.82731e-09	1.93421e-07	10.6744	Ago2
1435588_at	0.821742	6.39684	9.74516	7.26623e-09	2.32293e-07	10.4499	Wdfy1
1434539_at	-0.821509	8.42838	-15.7736	1.92692e-12	4.26669e-10	18.7449	Lrrn3
1448074_at	0.821319	3.85008	8.29146	9.1286e-08	1.74956e-06	7.87139	Rln1
1424594_at	0.821241	9.0264	10.309	2.91298e-09	1.12362e-07	11.3794	Samd4
1426529_a_at	0.821182	7.37002	8.17092	1.13954e-07	2.08421e-06	7.64523	Tagln2
1417147_at	-0.820761	8.49104	-10.9976	1.00006e-09	4.91599e-08	12.4648	Fam69b
1439181_at	-0.820547	4.29272	-5.56112	2.22809e-05	0.000149889	2.27631	Zfp658
1436602_x_at	-0.820501	7.64868	-7.71094	2.70371e-07	4.11368e-06	6.7642	Cacna1b
1429447_at	-0.819948	6.87083	-10.1141	3.97963e-09	1.41017e-07	11.0623	Evc2
1416556_at	0.819819	9.92	13.0033	5.78273e-11	5.65079e-09	15.3451	Tspan31
1418161_at	-0.819341	9.89642	-7.01183	1.06129e-06	1.23199e-05	5.37032	Jph3
1449145_a_at	0.819067	8.12138	4.98237	8.04713e-05	0.000436862	0.978853	Cav1
1457334_at	0.818383	7.51418	4.02837	0.000706407	0.00278205	-1.19609	C130057M05Rik
1429251_at	0.81824	7.20664	8.97001	2.71186e-08	6.64838e-07	9.1087	Prdm2
1421074_at	-0.8182	8.81779	-10.0128	4.68766e-09	1.62075e-07	10.8958	Cyp7b1
1425364_a_at	0.817772	10.551	16.9179	5.47893e-13	1.80708e-10	19.9879	Slc3a2
1423954_at	0.817656	4.60023	6.52747	2.84487e-06	2.7237e-05	4.36629	C3
1423044_at	0.817597	9.48273	11.8288	2.9337e-10	1.96693e-08	13.7068	Prosc
1442845_at	0.817422	6.40407	9.77592	6.90638e-09	2.22867e-07	10.5016	C130075A20Rik
1418425_at	0.817118	5.74926	5.65661	1.80884e-05	0.000125372	2.48749	Sp7
1418790_at	0.816785	8.58054	4.99721	7.78335e-05	0.000424981	1.01244	Fezf2
1418954_at	-0.816538	9.62513	-8.23638	1.00998e-07	1.89215e-06	7.7683	Camkk1
1434675_at	-0.816099	7.30863	-12.1108	1.96421e-10	1.43449e-08	14.1123	Zfp763
1455157_a_at	0.815924	6.61698	7.41941	4.74381e-07	6.35761e-06	6.19098	Piezo1
1448419_at	0.815868	8.29096	12.5488	1.06867e-10	8.90226e-09	14.7265	Pop4
1453326_at	0.815292	7.8484	6.78201	1.68779e-06	1.7916e-05	4.89776	C2cd4b
1440671_at	0.814426	6.48132	5.10269	6.14497e-05	0.000346805	1.25076	A130012E19Rik
1449031_at	0.814315	5.1382	9.67046	8.22396e-09	2.5359e-07	10.3239	Cited1
1428991_at	-0.813958	6.9448	-7.96408	1.67475e-07	2.79313e-06	7.25259	Hrasls
1443694_at	0.813751	8.1927	5.43663	2.92836e-05	0.000188586	1.99966	Rgs20
1428513_at	-0.813517	6.84315	-7.14457	8.14466e-07	9.96607e-06	5.64005	Calcoco1
1421392_a_at	0.812913	6.07014	9.90401	5.59628e-09	1.88107e-07	10.7156	Birc3
1457260_at	-0.812659	8.84738	-6.80041	1.62582e-06	1.74343e-05	4.93586	5730409E04Rik
1422535_at	-0.812196	4.30372	-7.95524	1.70277e-07	2.83161e-06	7.23568	Ccne2
1449360_at	0.812185	4.42477	5.7428	1.49994e-05	0.000107137	2.67731	Csf2rb2
1420731_a_at	0.811772	6.97474	4.52608	0.000226109	0.00104189	-0.0593635	Csrp2
1419420_at	-0.811699	10.1341	-12.1576	1.83917e-10	1.37699e-08	14.1787	St6galnac5
1452251_at	-0.811525	10.6882	-10.5678	1.93773e-09	8.24784e-08	11.7936	Nbea
1457745_at	0.811352	6.62968	10.6025	1.83569e-09	7.94347e-08	11.8485	Gpr4
1439904_at	-0.810967	7.5297	-5.35005	3.54494e-05	0.000220713	1.80639	Fstl5
1431920_a_at	-0.810853	6.4492	-6.80462	1.61199e-06	1.73127e-05	4.94456	Il34
1416435_at	0.810744	6.70954	8.82658	3.48808e-08	8.06678e-07	8.85217	Ltbr
1438613_at	0.81044	6.85359	7.53669	3.77837e-07	5.29939e-06	6.42297	Kcna4
1460081_at	-0.810264	9.7394	-6.01887	8.28328e-06	6.58958e-05	3.27983	Syt7
1451566_at	-0.810028	6.58191	-10.3462	2.74611e-09	1.07237e-07	11.4394	Zfp810
1442562_at	-0.809865	6.94416	-10.4048	2.50278e-09	1.00371e-07	11.5337	Zfp827
1451678_at	-0.809656	7.36276	-9.01837	2.49265e-08	6.19858e-07	9.19459	Narf
1416458_at	0.809174	8.34736	12.8154	7.4381e-11	6.83925e-09	15.0917	Arf2
1440450_at	-0.809049	5.23944	-6.43417	3.45236e-06	3.21222e-05	4.16938	Gm10501
1433032_at	-0.808852	4.62788	-8.28382	9.25733e-08	1.76449e-06	7.85711	2900064K03Rik
1424137_at	-0.80869	8.45676	-5.92282	1.01733e-05	7.78766e-05	3.07117	Gprin1
1416956_at	-0.808249	10.6088	-6.88716	1.3638e-06	1.51009e-05	5.11484	Kcnab2
1449839_at	0.807887	7.243	8.32075	8.65209e-08	1.68146e-06	7.92605	Casp3
1424007_at	-0.807881	6.5321	-4.24256	0.000432271	0.00181833	-0.707225	Gdf10
1446282_at	-0.807551	6.62816	-5.61355	1.98687e-05	0.000135678	2.39237	Gm20754
1417575_at	-0.807535	8.25576	-16.1274	1.29538e-12	3.32866e-10	19.1383	Otub2
1424552_at	0.807439	6.06088	5.08025	6.46131e-05	0.000361036	1.20013	Casp8
1417498_at	0.807379	6.02636	3.98457	0.00078109	0.00303257	-1.29587	Serpinf2
1437351_at	-0.807237	7.02338	-11.0894	8.70364e-10	4.49523e-08	12.6057	Cxxc4
1460465_at	-0.807207	6.84051	-7.73481	2.58338e-07	3.97123e-06	6.81062	Ndnf
1424351_at	0.806906	6.09242	2.17639	0.0422183	0.092391	-5.13065	Wfdc2
1457747_at	-0.806888	5.13794	-6.52352	2.86821e-06	2.73723e-05	4.35797	Glra3
1433596_at	-0.806592	10.4175	-9.47715	1.13643e-08	3.31749e-07	9.99464	Dnajc6
1439670_at	0.806384	2.71467	3.96804	0.00081128	0.00313516	-1.3335	Ubtfl1
1424437_s_at	-0.806378	7.73485	-9.04264	2.3897e-08	6.00714e-07	9.23757	Abcg4
1436656_at	-0.806092	8.26081	-8.27378	9.42924e-08	1.79397e-06	7.83835	Tmem150c
1433642_at	-0.806022	7.80619	-11.4092	5.40236e-10	3.08914e-08	13.0889	Arl15
1416268_at	0.805265	9.6231	10.2007	3.46269e-09	1.27112e-07	11.2037	Ets2
1453196_a_at	0.805084	5.4336	2.34097	0.0301782	0.0695835	-4.82335	Oasl2
1419309_at	0.804908	8.30164	4.47372	0.000254786	0.00115494	-0.178958	Pdpn
1419127_at	0.804903	10.4142	3.03356	0.00678114	0.0194492	-3.41275	Npy
1423078_a_at	0.804715	9.5502	7.60102	3.33764e-07	4.83099e-06	6.54942	Msmo1
1455308_at	0.804653	7.81969	7.94015	1.75168e-07	2.88903e-06	7.2068	Ano6
1423495_at	-0.804593	7.02614	-8.09887	1.30227e-07	2.30489e-06	7.50911	Decr2
1433602_at	-0.804282	9.59936	-6.98381	1.12263e-06	1.2867e-05	5.31307	Gabra5
1452952_at	-0.804108	9.29463	-8.42083	7.20997e-08	1.45697e-06	8.11197	Fam217b
1449588_at	0.804013	6.98639	2.70146	0.0140656	0.0362822	-4.10959	Abca4
1434008_at	-0.803948	6.63764	-6.37536	3.90258e-06	3.54209e-05	4.0447	Scn4b
1420872_at	-0.803728	9.85855	-10.2467	3.21728e-09	1.2044e-07	11.2785	Gucy1b3
1421048_a_at	-0.803527	7.41227	-6.37141	3.93489e-06	3.55935e-05	4.03631	Ypel1
1452767_at	0.802111	8.03383	6.90393	1.31839e-06	1.46901e-05	5.14933	Rrbp1
1439862_at	0.801619	7.23339	7.85812	2.04441e-07	3.28083e-06	7.04922	Rorb
1436979_x_at	0.80084	9.01095	13.0979	5.10045e-11	5.10389e-09	15.4714	Rbm14
1424634_at	-0.800825	8.8134	-7.07171	9.41555e-07	1.1154e-05	5.49229	Tceal1
1433791_at	-0.800697	7.77289	-9.23633	1.71089e-08	4.61274e-07	9.57799	Rab9b
1421457_a_at	0.80063	4.56587	7.38407	5.08234e-07	6.74084e-06	6.12071	Samsn1
1422756_at	-0.800497	7.83165	-5.59959	2.04833e-05	0.000139464	2.36151	Slc32a1
1455486_at	-0.800465	8.34615	-9.90324	5.60327e-09	1.88107e-07	10.7143	Pias1
1454587_at	-0.800421	7.13948	-5.72772	1.54979e-05	0.000109943	2.64416	9330199C07Rik
1439030_at	0.800364	7.22438	11.912	2.6043e-10	1.8129e-08	13.8272	Gmppb
1454926_at	-0.800317	10.6944	-10.5917	1.86661e-09	8.01063e-08	11.8315	Sphkap
1421180_at	-0.800189	7.60066	-3.99253	0.000766959	0.0029855	-1.27775	Lix1
1421897_at	-0.799938	6.58305	-8.68875	4.45334e-08	9.77761e-07	8.60316	Elk1
1434777_at	-0.799695	7.21685	-9.80293	6.60571e-09	2.15504e-07	10.5469	Mycl
1451527_at	0.799437	7.35567	2.31387	0.0319135	0.0728981	-4.87484	Pcolce2
1416332_at	-0.799106	7.93533	-4.8845	0.000100302	0.000523492	0.757	Cirbp
1418517_at	0.799076	4.56471	7.52242	3.88406e-07	5.42569e-06	6.39484	Irx3
1418852_at	0.798449	5.33292	3.6365	0.00173423	0.00601026	-2.08419	Chrna1
1429189_at	-0.797744	9.7683	-8.75126	3.98508e-08	8.99626e-07	8.7164	Arsb
1426850_a_at	0.79758	7.4094	5.59735	2.05839e-05	0.000140011	2.35655	Map2k6
1417165_at	0.796703	8.7627	12.9558	6.16155e-11	5.88287e-09	15.2812	Mbd2
1449117_at	0.796531	10.5855	5.8602	1.16392e-05	8.71123e-05	2.93456	Jund
1433968_a_at	-0.796089	9.72871	-7.54005	3.75392e-07	5.26865e-06	6.42959	Megf9
1455169_at	-0.795948	8.93284	-9.33897	1.43589e-08	3.99019e-07	9.75647	Rab11fip2
1430395_at	-0.795878	6.16967	-4.87326	0.000102878	0.000533993	0.731473	Ankrd45
1424807_at	0.795873	5.33132	9.45438	1.18089e-08	3.42326e-07	9.95557	Lama4
1427035_at	0.7955	8.38238	7.97557	1.63907e-07	2.74462e-06	7.27455	Slc39a14
1455450_at	-0.794841	8.81488	-10.6554	1.69069e-09	7.43974e-08	11.932	Ptpn3
1421384_at	-0.794829	7.05189	-9.1415	2.01382e-08	5.25919e-07	9.41192	Lyst
1434636_at	-0.794576	4.84211	-7.55209	3.66763e-07	5.17195e-06	6.4533	Homez
1449041_a_at	0.794466	6.73404	8.55596	5.64804e-08	1.19227e-06	8.36089	Trip6
1436450_at	-0.794421	11.6001	-8.54443	5.76638e-08	1.21356e-06	8.33975	Rbfox3
1456756_at	-0.794304	6.20683	-7.65276	3.02196e-07	4.47681e-06	6.65073	Zc3hav1l
1451253_at	0.794208	7.31601	10.1989	3.47285e-09	1.27261e-07	11.2008	Pxk
1440830_at	0.793961	7.59932	9.38396	1.33028e-08	3.76713e-07	9.83427	Gpr116
1435361_at	0.793724	5.88953	6.93568	1.23666e-06	1.39587e-05	5.21452	Sema3g
1435392_at	-0.793557	7.11976	-6.99232	1.10361e-06	1.27172e-05	5.33048	Wdr17
1420877_at	-0.793408	8.19359	-7.66471	2.95354e-07	4.42157e-06	6.67408	Sept6
1456117_at	0.793196	6.90589	11.7687	3.19841e-10	2.10006e-08	13.6194	Rrp1b
1449127_at	-0.793149	6.72186	-8.88314	3.1575e-08	7.43501e-07	8.95365	Selplg
1457983_s_at	0.793016	9.25468	12.2032	1.72503e-10	1.31519e-08	14.2434	Rwdd4a
1431076_at	-0.792602	10.4263	-13.2058	4.42338e-11	4.64991e-09	15.6146	Add2
1448676_at	-0.791771	10.5013	-8.38905	7.6386e-08	1.52581e-06	8.05308	Camk2b
1417133_at	0.79037	8.27195	6.68482	2.05805e-06	2.11026e-05	4.69582	Pmp22
1418400_at	-0.789995	8.55747	-10.5445	2.00966e-09	8.43329e-08	11.7565	Larp6
1416564_at	0.789909	6.1505	8.12195	1.24768e-07	2.23488e-06	7.55278	Sox7
1436445_at	-0.789713	7.27767	-6.08067	7.26172e-06	5.89951e-05	3.41351	Gm996
1451316_a_at	0.78956	10.8523	18.3678	1.2349e-13	6.31798e-11	21.4482	Picalm
1450792_at	0.789349	8.76519	5.16681	5.32527e-05	0.000308317	1.39525	Tyrobp
1418156_at	0.789313	6.10229	9.29272	1.55362e-08	4.26049e-07	9.67621	Kcne4
1433722_at	0.789033	8.56894	10.7093	1.55509e-09	6.9758e-08	12.0169	Akap13
1427986_a_at	0.788731	6.79453	4.23979	0.000435025	0.00182774	-0.713559	Col16a1
1449921_s_at	-0.788652	11.0218	-5.1758	5.21954e-05	0.000303293	1.4155	Cpne6
1455181_at	0.788617	8.27477	11.7038	3.51289e-10	2.22919e-08	13.5246	Rasa2
1420838_at	0.788558	10.4885	10.3981	2.52955e-09	1.0125e-07	11.5228	Ntrk2
1424735_at	0.788443	8.47292	9.10795	2.13395e-08	5.49023e-07	9.3529	Slc25a25
1426880_at	-0.788344	7.72042	-4.95534	8.55114e-05	0.000460501	0.917647	Etl4
1432345_at	0.788301	4.92308	4.04115	0.000685993	0.00270935	-1.16696	1700048F04Rik
1450930_at	-0.787739	12.2823	-4.80425	0.000120228	0.000606647	0.574692	Hpca
1454999_at	0.787352	5.78903	5.81766	1.27572e-05	9.38262e-05	2.84152	Phf21b
1423782_at	0.78735	7.95915	11.3407	5.9783e-10	3.32707e-08	12.9863	Mob1a
1448862_at	0.786845	5.55433	8.54082	5.80394e-08	1.22024e-06	8.33313	Icam2
1454736_at	0.786683	7.99944	5.54016	2.3327e-05	0.000155868	2.22985	Sowahc
1457642_at	-0.785877	5.18172	-5.96438	9.30628e-06	7.24658e-05	3.16159	Skida1
1420171_s_at	0.785604	9.50096	8.77186	3.84222e-08	8.7401e-07	8.75362	Myh9
1434353_at	0.785553	5.17345	5.61364	1.98645e-05	0.000135678	2.39259	Sfmbt2
1438168_x_at	0.785341	8.06551	5.28484	4.09569e-05	0.000247885	1.66041	Ddx39
1437176_at	0.785245	3.92921	3.74765	0.00134475	0.0048308	-1.83354	Nlrc5
1435307_at	-0.78518	6.90994	-11.4855	4.82839e-10	2.90457e-08	13.2027	Ankrd34b
1437667_a_at	0.784954	7.76921	4.91824	9.29584e-05	0.000492952	0.833548	Bach2
1434645_at	-0.784409	8.13798	-10.6178	1.79224e-09	7.79142e-08	11.8728	C530008M17Rik
1421399_at	-0.784142	5.56652	-7.54344	3.72942e-07	5.24487e-06	6.43626	Insm1
1421921_at	0.784086	3.59085	3.9036	0.000940525	0.00356188	-1.48003	Serpina3m
1460062_at	0.783892	4.22822	9.68279	8.05723e-09	2.49558e-07	10.3447	Plekhh2
1460356_at	0.783384	7.72698	12.9579	6.14413e-11	5.88287e-09	15.2841	Esam
1429071_at	-0.782804	7.40951	-6.89249	1.34918e-06	1.4977e-05	5.12582	Me3
1434998_at	0.782523	8.29859	8.06526	1.38627e-07	2.41612e-06	7.44537	Iqgap1
1431775_at	-0.78208	5.12627	-8.0042	1.55356e-07	2.6483e-06	7.32919	3100002H09Rik
1417868_a_at	0.781467	9.84483	5.17842	5.18914e-05	0.000302201	1.42139	Ctsz
1445503_at	-0.781423	5.61901	-8.09001	1.3239e-07	2.32804e-06	7.49231	Gm715
1435655_at	0.781045	6.88796	8.71245	4.26942e-08	9.45359e-07	8.64615	Rpl12
1434083_a_at	-0.78088	10.6963	-7.4191	4.74667e-07	6.35761e-06	6.19037	Elmod1
1456873_at	0.780118	5.83045	7.11536	8.63132e-07	1.04267e-05	5.58091	Clic5
1447012_at	0.779908	3.88665	5.17734	5.20162e-05	0.000302693	1.41897	Gm10791
1452092_at	-0.779854	8.45345	-7.66726	2.93915e-07	4.40429e-06	6.67906	Chst15
1417890_at	-0.779473	9.9911	-6.42134	3.54576e-06	3.27877e-05	4.14222	Pdxp
1448328_at	0.779143	5.74361	5.08086	6.4524e-05	0.000360731	1.20152	Sh3bp2
1448961_at	0.779092	3.64886	3.31939	0.00356873	0.0111985	-2.79085	Plscr2
1417876_at	0.778567	6.30202	2.30373	0.0325857	0.074165	-4.89401	Fcgr1
1441054_at	-0.778419	5.17202	-7.99269	1.58737e-07	2.68226e-06	7.30724	Apol8
1450344_a_at	0.778131	3.82235	4.96522	8.36342e-05	0.000451911	0.940009	Ptger3
1434655_at	-0.777946	7.29943	-10.7444	1.47313e-09	6.65114e-08	12.0719	Foxk1
1433711_s_at	-0.777863	9.24657	-6.22983	5.29574e-06	4.52983e-05	3.73431	Sesn1
1455715_at	-0.777473	7.16273	-6.33782	4.22119e-06	3.7547e-05	3.96488	Gm1976
1434225_at	0.776974	6.89301	11.6193	3.97086e-10	2.46715e-08	13.4006	Swap70
1444615_x_at	-0.776725	7.39194	-7.28487	6.17285e-07	7.90657e-06	5.92256	Runx1t1
1451245_at	-0.776569	6.34683	-4.48759	0.000246854	0.00112282	-0.147288	Lrrc3b
1454802_x_at	0.775695	9.84214	10.5821	1.89493e-09	8.11546e-08	11.8162	Arih2
1428375_at	-0.775445	7.1285	-8.33854	8.3753e-08	1.63838e-06	7.95921	Cep83os
1451201_s_at	0.775387	9.04659	5.80035	1.32431e-05	9.65469e-05	2.8036	Rnh1
1417013_at	0.775066	7.84159	7.79932	2.28517e-07	3.59512e-06	6.93569	Hspb8
1417601_at	0.774887	3.53158	5.94471	9.70688e-06	7.48293e-05	3.11881	Rgs1
1433813_at	0.774838	7.16689	5.89333	1.08385e-05	8.20935e-05	3.00689	Ndc1
1428447_at	-0.774702	8.70731	-5.17687	5.20713e-05	0.000302825	1.4179	Tmem14a
1440487_at	-0.774426	7.86585	-7.63112	3.15002e-07	4.63027e-06	6.60841	Dcc
1453282_at	0.77411	7.35516	8.24578	9.92682e-08	1.86646e-06	7.78591	Cxadr
1428309_s_at	0.774094	7.89976	8.55108	5.69782e-08	1.20156e-06	8.35195	Pdrg1
1448416_at	0.773986	9.26627	5.30928	3.8797e-05	0.000237088	1.71517	Mgp
1425580_a_at	-0.773751	7.59777	-11.1934	7.44563e-10	3.97367e-08	12.7639	Pik3c3
1428529_at	0.773313	7.85148	8.11932	1.25377e-07	2.24192e-06	7.54781	Snhg5
1437165_a_at	0.773153	7.40354	2.46006	0.023544	0.0564466	-4.5933	Pcolce
1431394_a_at	0.773053	6.59926	9.46895	1.15223e-08	3.35888e-07	9.98059	Lrrk2
1455272_at	-0.773042	9.79615	-6.77108	1.72574e-06	1.82509e-05	4.87512	Grm5
1451499_at	-0.772672	9.39829	-4.10815	0.000588259	0.00237333	-1.01415	Cadps2
1424143_a_at	0.772652	5.7336	4.12021	0.000572216	0.00231804	-0.986639	Cdt1
1415892_at	0.772644	7.15889	6.10245	6.93335e-06	5.67036e-05	3.46051	Sgpl1
1452309_at	0.77252	7.2315	4.01548	0.000727611	0.00285476	-1.22546	Cgnl1
1429274_at	-0.772323	5.94722	-8.2144	1.0517e-07	1.95797e-06	7.72702	Lypd6b
1420925_at	-0.771655	9.06167	-6.86357	1.4304e-06	1.56447e-05	5.06628	Tub
1451296_x_at	0.771193	8.53663	7.24935	6.61997e-07	8.38637e-06	5.85129	Pabpc4
1436200_at	0.771178	8.83723	6.31431	4.43429e-06	3.91082e-05	3.9148	Lonrf3
1417621_at	0.770956	5.96757	9.14394	2.00538e-08	5.24372e-07	9.4162	Nfatc1
1422669_at	-0.770914	8.06669	-12.1542	1.84778e-10	1.37849e-08	14.174	Ebag9
1428781_at	0.770568	4.28304	4.51386	0.000232495	0.00106566	-0.0872681	Dmkn
1450080_at	-0.769911	9.03816	-6.47162	3.19386e-06	3.00257e-05	4.24855	Cxx1c
1441214_at	-0.769846	5.48819	-5.58718	2.10463e-05	0.000142876	2.33404	Exph5
1433694_at	0.769836	7.88805	6.50216	2.99788e-06	2.84662e-05	4.31298	Pde3b
1438701_at	-0.769684	8.56401	-9.80491	6.58416e-09	2.15138e-07	10.5502	Bicd1
1449085_at	0.769528	8.06076	8.30814	8.85392e-08	1.7111e-06	7.90254	Phf10
1450189_at	-0.768954	5.46695	-8.68182	4.50867e-08	9.84716e-07	8.59057	Xk
1439024_at	-0.76839	8.58861	-12.235	1.65008e-10	1.27203e-08	14.2882	Bag4
1455325_at	-0.768316	9.66029	-6.97789	1.13605e-06	1.29948e-05	5.30097	Miat
1430195_at	0.767808	7.02792	3.26552	0.0040308	0.0124828	-2.90934	2810043O03Rik
1436447_at	-0.766631	6.01218	-5.95365	9.52272e-06	7.36278e-05	3.13825	A630026N12Rik
1418912_at	0.766573	7.36749	9.76307	7.05441e-09	2.26888e-07	10.48	Plxdc2
1425094_a_at	-0.76644	5.87345	-9.92237	5.43086e-09	1.84702e-07	10.7461	Lhx6
1421322_a_at	0.766297	6.44286	4.10988	0.000585929	0.00236485	-1.0102	Irf9
1460576_at	-0.76617	8.56666	-13.1715	4.62785e-11	4.79224e-09	15.5692	Exoc6
1428919_at	0.766006	7.95584	12.5025	1.13879e-10	9.33181e-09	14.6624	Fgfr1op
1434880_at	0.765837	6.7491	9.64938	8.51735e-09	2.59941e-07	10.2882	Etv6
1418149_at	0.765269	8.78517	7.74064	2.55481e-07	3.93312e-06	6.82196	Chga
1434969_at	-0.765216	10.4078	-10.7445	1.47289e-09	6.65114e-08	12.072	Celf5
1456202_at	-0.765052	6.73517	-6.28695	4.69622e-06	4.1053e-05	3.85645	Elfn2
1421088_at	0.764936	9.06868	6.87407	1.40036e-06	1.5381e-05	5.0879	Gpc4
1424588_at	-0.764858	10.2025	-12.5632	1.04784e-10	8.86572e-09	14.7464	Srgap3
1457883_at	-0.764623	6.2806	-8.67847	4.53567e-08	9.88539e-07	8.58449	Pm20d2
1439190_at	0.764583	6.83645	4.95907	8.47975e-05	0.000457366	0.926093	Fhad1
1438511_a_at	0.764488	9.15426	8.25747	9.71591e-08	1.83676e-06	7.80781	Rgcc
1428693_at	-0.76443	5.54853	-6.9316	1.24687e-06	1.40431e-05	5.20615	2610044O15Rik8
1436175_at	0.764342	7.92557	5.89777	1.07355e-05	8.14624e-05	3.01658	Atxn7
1434140_at	-0.764007	9.2903	-8.08602	1.33374e-07	2.34067e-06	7.48477	Mcf2l
1431233_at	-0.763398	7.33837	-3.72228	0.00142519	0.00507248	-1.89085	Cnnm4
1455735_at	0.763073	4.40953	4.84766	0.000108997	0.000560577	0.673341	Ap1s3
[truncated: 19,590 more rows]
