# Supplementary material for: Identifying Novel Drug Targets for Epilepsy Through a Brain Transcriptome-Wide Association Study and Protein-Wide Association Study with Chemical-Gene-Interaction Analysis
Source: Mol Neurobiol. 2023 May 29;60(9):5055–66. doi: 10.1007/s12035-023-03382-z (PMC10415436; doi:10.1007/s12035-023-03382-z)
Supplement: Supplementary file 3 — (XLSX 452 kb) [file 12035_2023_3382_MOESM3_ESM.xlsx]

## Sheet: Sheet1
Table S3. Results of PWAS
PANEL	FILE	ID	Protein.Name	CHR	P0	P1	HSQ	BEST.GWAS.ID	BEST.GWAS.Z	EQTL.ID	EQTL.R2	EQTL.Z	EQTL.GWAS.Z	NSNP	NWGT	MODEL	MODELCV.R2	MODELCV.PV	PWAS.Z	PWAS.P	FDR
Banner	./WEIGHTS//train_weights/A0A087WWK8.ENSG00000144711.wgt.RDat	ENSG00000144711	IQSEC1	3	12938719	13114617	0.1672	rs2600328	4.43	rs444944	0.04025	-4.51	-3.105	206	206	blup	0.062	0.0012	4.27194	1.94e-05	0.0194582
Banner	./WEIGHTS//train_weights/Q6DKK2.ENSG00000011295.wgt.RDat	ENSG00000011295	TTC19	17	15902694	15948329	0.1234	rs2051736	3.64	rs12603728	0.01211	3.42	-3.018	56	3	lasso	0.028	0.022	-3.8431	0.000121	0.0606815
Banner	./WEIGHTS//train_weights/P57087.ENSG00000154721.wgt.RDat	ENSG00000154721	JAM2	21	27011584	27089874	0.105	rs4817045	5.08	rs11087969	0.065053	3.6	3.399	86	86	blup	0.079	0.00026	3.809	0.00014	0.0468067
Banner	./WEIGHTS//train_weights/P52429.ENSG00000153933.wgt.RDat	ENSG00000153933	DGKE	17	54911460	54946036	0.0692	rs4794665	4.22	rs11651695	0.034371	-3.76	3.601	94	7	lasso	0.054	0.0024	-3.5702	0.000357	0.0895177
Banner	./WEIGHTS//train_weights/Q9Y2Z0.ENSG00000165416.wgt.RDat	ENSG00000165416	SUGT1	13	53226844	53275044	0.0822	rs2147676	-4.7	rs9526975	0.02643	-3.68	-3.611	77	77	blup	0.029	0.02	3.3856	0.00071	0.142426
Banner	./WEIGHTS//train_weights/Q96DP5.ENSG00000103707.wgt.RDat	ENSG00000103707	MTFMT	15	65294845	65321977	0.2379	rs1471834	-3.58	rs7175761	0.01163	3.51	-1.524	65	65	bslmm	0.075	0.0018	-3.34299	0.000829	0.138581
Banner	./WEIGHTS//train_weights/I3L0X5.ENSG00000091640.wgt.RDat	ENSG00000091640	SPAG7	17	4862521	4871167	0.1883	rs16942615	-3.24	rs16942615	0.121482	4.25	-3.243	74	1	top1	0.12	1e-05	-3.243	0.001183	0.169507
Banner	./WEIGHTS//train_weights/P61978-2.ENSG00000165119.wgt.RDat	ENSG00000165119	HNRNPK	9	86582998	86595569	0.0937	rs3180887	-4.05	rs10868083	0.014097	-3.82	-2.721	58	58	blup	0.06	0.0022	3.2347	0.00122	0.152957
Banner	./WEIGHTS//train_weights/O75648.ENSG00000100416.wgt.RDat	ENSG00000100416	TRMU	22	46726772	46753237	0.0986	rs1055659	4.14	rs6008770	0.086743	-4.04	3.175	81	81	blup	0.11	0.00015	-3.203	0.00136	0.151564
Banner	./WEIGHTS//train_weights/Q16775.ENSG00000063854.wgt.RDat	ENSG00000063854	HAGH	16	1845621	1877195	0.2439	rs10500323	-3.22	rs10500323	0.168539	5.75	-3.22	121	7	lasso	0.18	3.6e-08	-3.13	0.00175	0.175525
Banner	./WEIGHTS//train_weights/Q8IWB7.ENSG00000085449.wgt.RDat	ENSG00000085449	WDFY1	2	224720433	224810104	0.1284	rs486593	3.73	rs12694622	0.060747	-4.43	-2.761	107	5	lasso	0.066	0.00081	3.0717	0.00213	0.194217
Banner	./WEIGHTS//train_weights/P30046.ENSG00000099977.wgt.RDat	ENSG00000099977	DDT	22	24313554	24322660	0.7595	rs2739338	3.08	rs4822458	0.319864	-7.65	2.147	60	30	enet	0.49	1.1e-23	-3.069	0.00215	0.179704
Banner	./WEIGHTS//train_weights/Q86VN1.ENSG00000136100.wgt.RDat	ENSG00000136100	VPS36	13	52986737	53024763	0.0947	rs9536104	-4.29	rs1056335	0.02968	-3.61	2.975	49	49	blup	0.047	0.0042	-3.0509	0.00228	0.175911
Banner	./WEIGHTS//train_weights/P10599.ENSG00000136810.wgt.RDat	ENSG00000136810	TXN	9	113006091	113018920	0.2627	rs10512404	3.07	rs1049927	0.194458	-5.74	-2.46	135	20	enet	0.23	2.8e-10	3.0326	0.00242	0.173376
Banner	./WEIGHTS//train_weights/A0A087X295.ENSG00000178252.wgt.RDat	ENSG00000178252	WDR6	3	49044495	49053386	0.1681	rs6446196	-3.15	rs7626445	0.11323	4.67	-2.906	39	5	lasso	0.13	9e-06	-3.00145	0.00269	0.179871
Banner	./WEIGHTS//train_weights/O43491-3.ENSG00000079819.wgt.RDat	ENSG00000079819	EPB41L2	6	131160487	131384462	0.313	rs6913822	-4.19	rs3777436	0.22287	6.12	-3.082	185	185	bslmm	0.25	2.5e-11	-3.0005	0.0027	0.169256
Banner	./WEIGHTS//train_weights/Q9NUT2.ENSG00000197150.wgt.RDat	ENSG00000197150	ABCB8	7	150725510	150744869	0.1148	rs2373929	3.448	rs11770520	0.07239	-4.61	-3.095	94	5	lasso	0.094	7e-05	2.9985	0.00271	0.15989
Banner	./WEIGHTS//train_weights/Q8IUS5.ENSG00000172031.wgt.RDat	ENSG00000172031	EPHX4	1	92495539	92529093	0.1111	rs6668529	2.661	rs2391112	0.016066	-3.56	2.549	81	81	bslmm	0.068	0.00071	-2.9876	0.00281	0.156579
Banner	./WEIGHTS//train_weights/P15559.ENSG00000181019.wgt.RDat	ENSG00000181019	NQO1	16	69740899	69760854	0.6515	rs11075734	4.24	rs12595869	0.608048	-9.6	3.013	72	8	lasso	0.66	3.6e-37	-2.978	0.0029	0.153089
Banner	./WEIGHTS//train_weights/Q6ZSS7.ENSG00000151690.wgt.RDat	ENSG00000151690	MFSD6	2	191273081	191373931	0.1421	rs6753226	3.29	rs12998288	0.001189	-3.84	-3.1547	103	103	bslmm	0.036	0.011	2.9702	0.00298	0.149447
Banner	./WEIGHTS//train_weights/Q9H9T3.ENSG00000134014.wgt.RDat	ENSG00000134014	ELP3	8	27947190	28048673	0.147	rs11786174	-3.75	rs1377338	0.06628	4.45	2.958	153	1	top1	0.066	0.0008	2.958	0.0031	0.148062
Banner	./WEIGHTS//train_weights/H7BXI1.ENSG00000117868.wgt.RDat	ENSG00000117868	ESYT2	7	158523686	158622944	0.1295	rs4484634	-3.515	rs6969349	0.09608	-4.27	-2.735	134	14	enet	0.12	5.2e-06	2.9375	0.00331	0.150906
Banner	./WEIGHTS//train_weights/Q6MZT1.ENSG00000186479.wgt.RDat	ENSG00000186479	RGS7BP	5	63802084	63908139	0.1372	rs3797050	2.7	rs3797050	-0.002949	-3.01	2.697	117	117	bslmm	0.03	0.019	-2.9068	0.00365	0.159172
Banner	./WEIGHTS//train_weights/Q9NZJ6.ENSG00000132423.wgt.RDat	ENSG00000132423	COQ3	6	99817276	99842080	0.1649	rs4499939	-4.34	rs9399170	0.17047	-6.08	-0.83	105	21	enet	0.24	1.2e-10	2.8657	0.00416	0.173853
Banner	./WEIGHTS//train_weights/Q6ZS17.ENSG00000039523.wgt.RDat	ENSG00000039523	FAM65A	16	67552321	67580691	0.1504	rs5030980	-2.33	rs9924509	0.001345	-2.98	1.446	25	25	bslmm	0.058	0.0017	-2.847	0.00442	0.17733
Banner	./WEIGHTS//train_weights/P43897.ENSG00000123297.wgt.RDat	ENSG00000123297	TSFM	12	58176372	58201854	0.1589	rs1021469	-3.37	rs2072052	0.335461	-7.22	-2.845	75	1	top1	0.34	3.3e-15	2.845	0.00444	0.171282
Banner	./WEIGHTS//train_weights/P21964.ENSG00000093010.wgt.RDat	ENSG00000093010	COMT	22	19929130	19957498	0.6064	rs1012157	5.17	rs4680	0.559155	9.24	-2.829	160	1	top1	0.56	1.1e-28	-2.829	0.00467	0.173482
Banner	./WEIGHTS//train_weights/Q9NQR4.ENSG00000114021.wgt.RDat	ENSG00000114021	NIT2	3	100053545	100075710	0.7231	rs1036769	2.95	rs2289506	0.68753	-10.32	-2.7	66	8	enet	0.69	2.2e-40	2.7862	0.00533	0.190928
Banner	./WEIGHTS//train_weights/B5MDU6.ENSG00000118961.wgt.RDat	ENSG00000118961	C2orf43	2	20883788	21022882	0.2656	rs13394027	3.09	rs13385191	0.328663	-7.17	2.783	141	1	top1	0.33	7.1e-15	-2.783	0.00539	0.18642
Banner	./WEIGHTS//train_weights/O95747.ENSG00000172939.wgt.RDat	ENSG00000172939	OXSR1	3	38206580	38296979	0.2846	rs6768315	-2.74	rs7744	0.17759	-5.33	-1.293	75	21	enet	0.23	1.7e-10	2.77459	0.00553	0.184886
Banner	./WEIGHTS//train_weights/Q9H9S4.ENSG00000102547.wgt.RDat	ENSG00000102547	CAB39L	13	49882786	50018262	0.516	rs8000300	-2.95	rs4941638	0.37255	-7.57	2.751	130	1	top1	0.37	4.2e-17	-2.751	0.00594	0.192188
Banner	./WEIGHTS//train_weights/P55957.ENSG00000015475.wgt.RDat	ENSG00000015475	BID	22	18216906	18257536	0.0998	rs2542334	-2.79	rs2535694	-0.000758	-3.37	-2.162	112	112	blup	0.07	0.00066	2.734	0.00625	0.195898
Banner	./WEIGHTS//train_weights/Q9UNH7.ENSG00000129515.wgt.RDat	ENSG00000129515	SNX6	14	35030300	35099389	0.1445	rs12879479	2.74	rs12880885	0.11751	5.06	2.252	92	92	blup	0.13	2.2e-06	2.72086	0.00651	0.197865
Banner	./WEIGHTS//train_weights/Q8N442.ENSG00000151806.wgt.RDat	ENSG00000151806	GUF1	4	44680444	44702943	0.1533	rs7682495	-3.506	rs2046910	0.23737	-6.11	-2.691	77	1	top1	0.24	1.2e-10	2.691	0.00712	0.21004
Banner	./WEIGHTS//train_weights/P05091.ENSG00000111275.wgt.RDat	ENSG00000111275	ALDH2	12	112204691	112247782	0.2707	rs441	-2.8	rs16941724	0.175163	-5.82	-2.494	59	59	bslmm	0.22	9.2e-10	2.6774	0.00742	0.212636
Banner	./WEIGHTS//train_weights/O14672.ENSG00000137845.wgt.RDat	ENSG00000137845	ADAM10	15	58887403	59042177	0.0907	rs12592017	-3.37	rs1427281	0.06142	-3.61	2.647	128	1	top1	0.061	0.0012	-2.647	0.008121	0.22626
Banner	./WEIGHTS//train_weights/Q63HN8.ENSG00000173821.wgt.RDat	ENSG00000173821	RNF213	17	78234665	78372586	0.1492	rs28364735	3.72	rs8068613	-0.000748	-2.95	-0.767	158	158	blup	0.072	0.00048	-2.6068	0.00914	0.247768
Banner	./WEIGHTS//train_weights/Q9UDX5.ENSG00000242114.wgt.RDat	ENSG00000242114	MTFP1	22	30821518	30825045	0.1955	rs17730748	-2.7	rs4820834	0.095126	3.66	-2.587	112	1	top1	0.095	0.00072	-2.587	0.00968	0.255501
Banner	./WEIGHTS//train_weights/P30711.ENSG00000184674.wgt.RDat	ENSG00000184674	GSTT1	22	24376133	24384680	0.9326	rs6004011	3.48	rs738809	0.403977	-8.36	3.225	38	18	enet	0.58	1.8e-30	-2.578	0.00995	0.255894
Banner	./WEIGHTS//train_weights/Q13438.ENSG00000135506.wgt.RDat	ENSG00000135506	OS9	12	58087738	58115340	0.0987	rs1021469	-3.37	rs4646536	0.073657	-4.28	-2.535	82	23	enet	0.1	3.7e-05	2.5668	0.01026	0.257269
Banner	./WEIGHTS//train_weights/P48454.ENSG00000120910.wgt.RDat	ENSG00000120910	PPP3CC	8	22298332	22398652	0.1424	rs11783730	-3.24	rs2469745	0.19964	-5.73	-2.566	143	1	top1	0.2	4.8e-09	2.566	0.0103	0.251973
Banner	./WEIGHTS//train_weights/P08237.ENSG00000152556.wgt.RDat	ENSG00000152556	PFKM	12	48498922	48540187	0.2908	rs4760622	3.33	rs10875746	0.359904	-7.7	2.526	117	30	enet	0.4	2.2e-18	-2.5495	0.01079	0.257675
Banner	./WEIGHTS//train_weights/O75165.ENSG00000138246.wgt.RDat	ENSG00000138246	DNAJC13	3	132136370	132257876	0.0898	rs16839387	-3.14	rs9289429	0.02741	3.48	2.113	92	92	blup	0.063	0.001	2.54945	0.0108	0.251916
Banner	./WEIGHTS//train_weights/Q13325.ENSG00000152778.wgt.RDat	ENSG00000152778	IFIT5	10	91174343	91180758	0.1571	rs17476559	-3.44	rs304411	0.15395	-5.34	2.404	85	85	blup	0.16	2e-07	-2.49956	0.0124	0.282664
Banner	./WEIGHTS//train_weights/Q96I15.ENSG00000132330.wgt.RDat	ENSG00000132330	SCLY	2	238969530	239008054	0.4653	rs2264132	3.5	rs1128552	0.455362	9	2.218	139	10	lasso	0.59	2.3e-31	2.4815	0.01308	0.291539
Banner	./WEIGHTS//train_weights/Q8TD16.ENSG00000185963.wgt.RDat	ENSG00000185963	BICD2	9	95473645	95527094	0.0654	rs1117670	-2.62	rs6479426	0.01231	3.95	-2.556	82	82	blup	0.039	0.0083	-2.4668	0.01363	0.297193
Banner	./WEIGHTS//train_weights/P16333.ENSG00000158092.wgt.RDat	ENSG00000158092	NCK1	3	136581050	136668665	0.1012	rs7651736	3.3	rs6786302	0.08076	-4.41	-2.13	100	100	blup	0.099	4.7e-05	2.46206	0.0138	0.294498
Banner	./WEIGHTS//train_weights/P30039.ENSG00000108187.wgt.RDat	ENSG00000108187	PBLD	10	70042417	70092806	0.2002	rs7916697	-3.23	rs10762201	0.26915	6.51	-2.606	108	24	lasso	0.29	7.7e-13	-2.45125	0.0142	0.296721
Banner	./WEIGHTS//train_weights/Q15031.ENSG00000011376.wgt.RDat	ENSG00000011376	LARS2	3	45429998	45590913	0.5465	rs7648441	-2.92	rs12638088	0.57329	-9.34	-2.427	134	1	top1	0.57	9.4e-30	2.427	0.0152	0.311135
Banner	./WEIGHTS//train_weights/Q9BWM7.ENSG00000107819.wgt.RDat	ENSG00000107819	SFXN3	10	102790991	102800998	0.3862	rs2863098	-4.02	rs7099531	0.07087	-4.67	-0.171	99	99	bslmm	0.24	1e-10	2.40023	0.0164	0.328984
Banner	./WEIGHTS//train_weights/Q9NRR6.ENSG00000148384.wgt.RDat	ENSG00000148384	INPP5E	9	139323071	139334274	0.1293	rs3812591	-2.28	rs11146021	0.065427	-4.3	-2.183	101	7	enet	0.072	0.0016	2.3934	0.01669	0.328237
Banner	./WEIGHTS//train_weights/Q3V6T2-3.ENSG00000115355.wgt.RDat	ENSG00000115355	CCDC88A	2	55514978	55647057	0.1037	rs1437391	-2.5	rs13019339	0.075836	4.36	2.358	110	1	top1	0.076	0.00035	2.358	0.01837	0.354329
Banner	./WEIGHTS//train_weights/P0CG30.ENSG00000133433.wgt.RDat	ENSG00000133433	GSTT2B	22	24299601	24303373	0.6788	rs2739338	3.08	rs2739338	0.57536	9.45	3.076	64	25	enet	0.68	7.2e-39	2.347	0.0189	0.357674
Banner	./WEIGHTS//train_weights/O43353.ENSG00000104312.wgt.RDat	ENSG00000104312	RIPK2	8	90769975	90803291	0.2249	rs40638	-1.75	rs39502	0.02977	-3.91	1.248	76	76	bslmm	0.086	0.0002	-2.3337	0.0196	0.364052
Banner	./WEIGHTS//train_weights/Q8NBX0.ENSG00000143653.wgt.RDat	ENSG00000143653	SCCPDH	1	246887349	246931439	0.2854	rs10924841	2.989	rs10924826	0.079429	-4.42	-1.455	117	117	bslmm	0.14	1.5e-06	2.3289	0.01987	0.362357
Banner	./WEIGHTS//train_weights/O15439.ENSG00000125257.wgt.RDat	ENSG00000125257	ABCC4	13	95672083	95953687	0.2598	rs9524937	2.63	rs7986283	0.01662	3.46	-0.408	426	53	enet	0.12	6.6e-05	-2.2927	0.02187	0.391707
Banner	./WEIGHTS//train_weights/O15067.ENSG00000178921.wgt.RDat	ENSG00000178921	PFAS	17	8150936	8173809	0.2795	rs4791641	3.97	rs11078736	0.153067	6.02	3.45	92	11	enet	0.22	5.4e-10	2.2778	0.022741	0.400162
Banner	./WEIGHTS//train_weights/O00519.ENSG00000117480.wgt.RDat	ENSG00000117480	FAAH	1	46859937	46879520	0.4404	rs3753362	-2.789	rs1535737	0.168679	6.16	-0.753	71	7	lasso	0.38	1.5e-17	-2.2653	0.02349	0.406215
Banner	./WEIGHTS//train_weights/Q6P6C2.ENSG00000091542.wgt.RDat	ENSG00000091542	ALKBH5	17	18086392	18113268	0.2388	rs854767	2.3	rs854793	0.050123	-3.59	-0.218	100	100	bslmm	0.069	0.0026	-2.2646	0.023535	0.400095
Banner	./WEIGHTS//train_weights/A8MTT3.ENSG00000218739.wgt.RDat	ENSG00000218739	CEBPZ-AS1	2	37423631	37443336	0.1354	rs2714474	-2.99	rs2110965	0.061175	-3.43	-2.237	75	1	top1	0.061	0.012	2.237	0.02529	0.422764
Banner	./WEIGHTS//train_weights/P35914.ENSG00000117305.wgt.RDat	ENSG00000117305	HMGCL	1	24128375	24165110	0.1608	rs2076346	-2.543	rs11591202	0.242976	6.34	2.236	47	1	top1	0.24	6.7e-11	2.236	0.02535	0.41682
Banner	./WEIGHTS//train_weights/H3BRF9.ENSG00000166140.wgt.RDat	ENSG00000166140	ZFYVE19	15	41099284	41106767	0.048	rs17657986	3.21	rs10152371	0.02615	-3.7	2.924	52	52	blup	0.031	0.018	-2.22376	0.026165	0.423282
Banner	./WEIGHTS//train_weights/Q8NFU3.ENSG00000215845.wgt.RDat	ENSG00000215845	TSTD1	1	161007421	161008780	0.3474	rs4656978	2.04	rs4559524	0.227326	6.03	1.906	84	84	bslmm	0.23	2.2e-10	2.1853	0.02887	0.459629
Banner	./WEIGHTS//train_weights/Q8N9V3.ENSG00000196151.wgt.RDat	ENSG00000196151	WDSUB1	2	160092304	160143310	0.3973	rs11685555	2.61	rs7564250	0.517121	-9.09	-2.495	103	5	lasso	0.55	9.1e-28	2.1748	0.02964	0.464514
Banner	./WEIGHTS//train_weights/Q9Y450.ENSG00000112339.wgt.RDat	ENSG00000112339	HBS1L	6	135281516	135424194	0.0963	rs13214669	-2.62	rs4289677	0.1139	4.83	-2.169	98	1	top1	0.11	1.3e-05	-2.169	0.03008	0.464158
Banner	./WEIGHTS//train_weights/Q14258.ENSG00000121060.wgt.RDat	ENSG00000121060	TRIM25	17	54965270	54991399	0.1985	rs6503772	-3.46	rs6503772	0.086453	4.2	-3.459	72	14	enet	0.17	5.7e-08	-2.1563	0.031056	0.471957
Banner	./WEIGHTS//train_weights/A0A087WYG2.ENSG00000138834.wgt.RDat	ENSG00000138834	MAPK8IP3	16	1756184	1820318	0.1855	rs10500323	-3.22	rs9888765	-0.00379	2.95	1.244	133	133	bslmm	0.019	0.048	2.149	0.03163	0.473506
Banner	./WEIGHTS//train_weights/Q12931.ENSG00000126602.wgt.RDat	ENSG00000126602	TRAP1	16	3701640	3767598	0.4205	rs35192564	-3.02	rs11646287	0.293235	-6.87	-0.372	52	6	lasso	0.39	5.8e-18	2.145	0.03193	0.470967
Banner	./WEIGHTS//train_weights/O15305.ENSG00000140650.wgt.RDat	ENSG00000140650	PMM2	16	8882680	8943188	0.2424	rs2289109	2.39	rs12049	0.130836	4.64	-2.132	133	1	top1	0.13	3.7e-06	-2.132	0.03301	0.479841
Banner	./WEIGHTS//train_weights/Q8N2U9.ENSG00000122490.wgt.RDat	ENSG00000122490	PQLC1	18	77662420	77711664	0.1042	rs12607496	2.6	rs3744870	0.08379	3.77	2.125	91	1	top1	0.084	0.00031	2.125	0.0336	0.48144
Banner	./WEIGHTS//train_weights/Q9H000.ENSG00000075975.wgt.RDat	ENSG00000075975	MKRN2	3	12598513	12625212	0.108	rs17036787	2.21	rs11706408	0.08044	3.7	2.122	80	1	top1	0.08	0.00023	2.122	0.0338	0.477485
Banner	./WEIGHTS//train_weights/Q86VX2.ENSG00000149600.wgt.RDat	ENSG00000149600	COMMD7	20	31290493	31331803	0.1592	rs437302	-2.83	rs6058755	0.0512	3.74	1.625	88	88	bslmm	0.057	0.0018	2.1013	0.0356	0.495928
Banner	./WEIGHTS//train_weights/Q9P2K8.ENSG00000128829.wgt.RDat	ENSG00000128829	EIF2AK4	15	40226347	40327797	0.1278	rs17720604	2.95	rs8041057	0.1623	-4.88	-2.097	110	1	top1	0.16	6.3e-07	2.097	0.035994	0.494548
Banner	./WEIGHTS//train_weights/Q9NWW6.ENSG00000106733.wgt.RDat	ENSG00000106733	NMRK1	9	77675489	77703133	0.4268	rs10869491	-3.41	rs2376397	0.068674	4.3	0.602	97	6	lasso	0.18	2.2e-07	2.0956	0.03611	0.489437
Banner	./WEIGHTS//train_weights/O00194.ENSG00000041353.wgt.RDat	ENSG00000041353	RAB27B	18	52385091	52562747	0.1049	rs7245332	3.25	rs12956208	0.04216	-4.15	1.884	90	90	blup	0.074	0.00041	-2.091	0.0365	0.488127
Banner	./WEIGHTS//train_weights/Q6UXG2.ENSG00000116299.wgt.RDat	ENSG00000116299	KIAA1324	1	109656301	109749401	0.0905	rs28634276	2.237	rs12239854	0.087064	-4.28	-2.089	119	1	top1	0.087	0.00013	2.089	0.03671	0.484475
Banner	./WEIGHTS//train_weights/Q9C0E8.ENSG00000144320.wgt.RDat	ENSG00000144320	KIAA1715	2	176788620	176867567	0.2488	rs17290602	-2.47	rs2121391	0.151026	-4.94	2.0009	119	3	lasso	0.15	3.1e-07	-2.0849	0.03708	0.483003
Banner	./WEIGHTS//train_weights/Q9UDW1.ENSG00000184076.wgt.RDat	ENSG00000184076	UQCR10	22	30163358	30166402	0.8429	rs1009147	2.35	rs11090584	0.245379	-6.76	-1.681	73	22	enet	0.56	1.4e-28	2.063	0.03908	0.502529
Banner	./WEIGHTS//train_weights/P09467.ENSG00000165140.wgt.RDat	ENSG00000165140	FBP1	9	97365415	97402531	0.1438	rs9409575	-2.65	rs10761350	0.004311	3.74	0.689	105	14	enet	0.053	0.0091	2.063	0.03911	0.496548
Banner	./WEIGHTS//train_weights/Q86SE8.ENSG00000158806.wgt.RDat	ENSG00000158806	NPM2	8	21881636	21894408	0.1375	rs17616085	-3.22	rs13256571	0.01	3.37	0.897	85	85	bslmm	0.028	0.025	2.0607	0.0393	0.492724
Banner	./WEIGHTS//train_weights/O60266.ENSG00000138031.wgt.RDat	ENSG00000138031	ADCY3	2	25042038	25142708	0.1294	rs6545729	3.46	rs11676272	0.054195	-4.13	-1.541	102	102	blup	0.081	0.00043	2.0525	0.04012	0.496795
Banner	./WEIGHTS//train_weights/Q14183.ENSG00000149927.wgt.RDat	ENSG00000149927	DOC2A	16	30016830	30034591	0.0664	rs12325539	2.8	rs35105141	0.053619	4.16	2.033	75	1	top1	0.054	0.0024	2.033	0.04205	0.514343
Banner	./WEIGHTS//train_weights/P50213.ENSG00000166411.wgt.RDat	ENSG00000166411	IDH3A	15	78423840	78464291	0.2347	rs9920103	-2.18	rs11631100	0.2696	6.72	-2.029	107	1	top1	0.27	4.3e-12	-2.029	0.042458	0.513077
Banner	./WEIGHTS//train_weights/Q9BVS5.ENSG00000171103.wgt.RDat	ENSG00000171103	TRMT61B	2	29072687	29093167	0.1962	rs4233731	2.29	rs3190	0.069575	4.37	-1.174	73	13	enet	0.085	0.00015	-2.0154	0.04386	0.523709
Banner	./WEIGHTS//train_weights/Q06203.ENSG00000128059.wgt.RDat	ENSG00000128059	PPAT	4	57259528	57301781	0.2316	rs8340	-2.155	rs7696808	0.11506	4.88	-2.014	95	1	top1	0.12	1.1e-05	-2.014	0.04401	0.519318
Banner	./WEIGHTS//train_weights/Q9NUV9.ENSG00000133574.wgt.RDat	ENSG00000133574	GIMAP4	7	150264365	150271041	0.2776	rs10270302	3.219	rs11769828	0.22554	6.68	-1.633	113	113	blup	0.33	4.8e-15	-2.0135	0.04406	0.513863
Banner	./WEIGHTS//train_weights/Q15118.ENSG00000152256.wgt.RDat	ENSG00000152256	PDK1	2	173420101	173489823	0.1348	rs836628	2.58	rs13425344	0.013477	-3.7	1.144	96	10	enet	0.067	0.00073	-2.0101	0.04442	0.512106
Banner	./WEIGHTS//train_weights/F8VWT9.ENSG00000173064.wgt.RDat	ENSG00000173064	HECTD4	12	112597992	112819896	0.0617	rs12422941	-2.41	rs2301756	0.039563	-3.72	-1.917	50	50	blup	0.067	0.00077	2.0095	0.04448	0.506971
Banner	./WEIGHTS//train_weights/Q96F10.ENSG00000141504.wgt.RDat	ENSG00000141504	SAT2	17	7529552	7531194	0.6219	rs858526	-4.05	rs13894	0.324603	-7.49	0.94	90	11	lasso	0.44	6.2e-21	-2.0081	0.044638	0.503055
Banner	./WEIGHTS//train_weights/Q15006.ENSG00000104412.wgt.RDat	ENSG00000104412	EMC2	8	109455830	109499145	0.0721	rs10111457	-2.54	rs10111457	0.00699	-3.37	-2.54	84	84	blup	0.026	0.026	1.9871	0.0469	0.522674
Banner	./WEIGHTS//train_weights/Q01650.ENSG00000103257.wgt.RDat	ENSG00000103257	SLC7A5	16	87863629	87903094	0.2178	rs1984981	4.09	rs7198286	-0.006328	3.14	0.508	129	129	blup	0.075	0.00039	-1.967	0.04919	0.542171
Banner	./WEIGHTS//train_weights/Q13163.ENSG00000137764.wgt.RDat	ENSG00000137764	MAP2K5	15	67835047	68099461	0.0804	rs420812	-3.66	rs12902812	0.05434	-3.83	2.169	179	179	blup	0.064	0.00096	-1.96693	0.049191	0.536289
Banner	./WEIGHTS//train_weights/P12955.ENSG00000124299.wgt.RDat	ENSG00000124299	PEPD	19	33877856	34012700	0.231	rs33838	-3.64	rs8111294	0.064558	4.74	1.162	146	146	bslmm	0.21	1.9e-09	1.9661	0.0493	0.531698
Banner	./WEIGHTS//train_weights/Q96JE9.ENSG00000171533.wgt.RDat	ENSG00000171533	MAP6	11	75297963	75380165	0.077	rs648930	2.979	rs589063	0.050423	3.97	2.12	122	9	enet	0.059	0.0015	1.9559	0.0505	0.538846
Banner	./WEIGHTS//train_weights/A0A0B4J259.ENSG00000090382.wgt.RDat	ENSG00000090382	LYZ	12	69742121	69748014	0.0846	rs618470	2.8	rs2305641	0.031734	-3.88	-2.019	92	10	lasso	0.043	0.008	1.9475	0.05148	0.54352
Banner	./WEIGHTS//train_weights/Q96RP9.ENSG00000168827.wgt.RDat	ENSG00000168827	GFM1	3	158362067	158410364	0.5968	rs1346834	1.68	rs1630524	0.00672	3.31	-0.585	94	39	enet	0.2	4e-09	-1.93592	0.0529	0.552695
Banner	./WEIGHTS//train_weights/Q9UQ49.ENSG00000162139.wgt.RDat	ENSG00000162139	NEU3	11	74699179	74729938	0.092	rs639768	-2.647	rs488115	0.050487	-4.12	1.534	61	10	enet	0.08	0.00024	-1.93	0.0536	0.554235
Banner	./WEIGHTS//train_weights/Q5JTV8.ENSG00000143337.wgt.RDat	ENSG00000143337	TOR1AIP1	1	179851177	179894135	0.1025	rs4310406	-2.895	rs1300068	0.078698	-4.62	-1.159	98	98	blup	0.1	3.7e-05	1.9276	0.0539	0.55165
Banner	./WEIGHTS//train_weights/Q92854.ENSG00000187764.wgt.RDat	ENSG00000187764	SEMA4D	9	91975702	92113045	0.1397	rs4078338	-2.39	rs4132699	0.024121	-3.95	0.913	109	109	bslmm	0.098	5.2e-05	-1.9158	0.05539	0.561173
Banner	./WEIGHTS//train_weights/Q96BR5.ENSG00000162377.wgt.RDat	ENSG00000162377	COA7	1	53152508	53164038	0.1828	rs269324	-2.566	rs269319	0.260662	-6.48	1.903	83	1	top1	0.26	1.1e-11	-1.903	0.05704	0.572111
Banner	./WEIGHTS//train_weights/Q8IZ21.ENSG00000204138.wgt.RDat	ENSG00000204138	PHACTR4	1	28696114	28826881	0.0772	rs1283628	2.656	rs9286966	0.079711	-3.56	-1.885	53	1	top1	0.08	0.00067	1.885	0.05943	0.590181
Banner	./WEIGHTS//train_weights/P30566.ENSG00000239900.wgt.RDat	ENSG00000239900	ADSL	22	40742507	40786467	0.1683	rs2072856	3.35	rs8135371	0.138128	4.83	1.885	59	1	top1	0.14	1.4e-06	1.885	0.05943	0.584395
Banner	./WEIGHTS//train_weights/Q9NY47.ENSG00000007402.wgt.RDat	ENSG00000007402	CACNA2D2	3	50400233	50541675	0.1265	rs2301639	-2.29	rs28365992	0.0064	-3.42	-2.063	78	78	bslmm	0.036	0.011	1.88073	0.06	0.584272
Banner	./WEIGHTS//train_weights/Q86TW2.ENSG00000063761.wgt.RDat	ENSG00000063761	ADCK1	14	78266426	78401355	0.1467	rs8003691	-2.94	rs741574	0.16745	-5.95	1.174	186	30	enet	0.2	1e-08	-1.87578	0.06069	0.585308
Banner	./WEIGHTS//train_weights/Q96RS6.ENSG00000120526.wgt.RDat	ENSG00000120526	NUDCD1	8	110253148	110346614	0.5302	rs6469241	-1.58	rs11550169	0.13188	-4.67	1.518	88	10	enet	0.26	7.3e-12	-1.8687	0.0617	0.589382
Banner	./WEIGHTS//train_weights/Q13873.ENSG00000204217.wgt.RDat	ENSG00000204217	BMPR2	2	203241659	203432474	0.0545	rs11678986	-3.24	rs6715945	0.006201	-3.12	1.236	86	86	bslmm	0.037	0.0098	-1.8671	0.06188	0.585525
Banner	./WEIGHTS//train_weights/Q14651.ENSG00000120756.wgt.RDat	ENSG00000120756	PLS1	3	142315229	142432506	0.0985	rs34660854	-2.23	rs7636909	0.09972	4.2	-1.852	93	1	top1	0.1	4.4e-05	-1.852	0.064	0.599925
Banner	./WEIGHTS//train_weights/O75146.ENSG00000130787.wgt.RDat	ENSG00000130787	HIP1R	12	123319000	123347507	0.0789	rs4759393	2.95	rs1696320	0.012726	-3.27	2.1373	50	50	bslmm	0.045	0.005	-1.8483	0.06456	0.599571
Banner	./WEIGHTS//train_weights/P54252.ENSG00000066427.wgt.RDat	ENSG00000066427	ATXN3	14	92524896	92572965	0.1799	rs723303	-2.66	rs2295165	0.11581	4.98	1.239	106	106	blup	0.13	2.9e-06	1.8457	0.06494	0.597567
Banner	./WEIGHTS//train_weights/Q96HC4.ENSG00000163110.wgt.RDat	ENSG00000163110	PDLIM5	4	95373037	95589377	0.2207	rs2510777	2.838	rs2452597	0.0455	-4.43	1.836	150	1	top1	0.045	0.0048	-1.836	0.06636	0.605083
Banner	./WEIGHTS//train_weights/Q9Y2C4.ENSG00000157036.wgt.RDat	ENSG00000157036	EXOG	3	38537618	38583652	0.0567	rs7373828	2.5	rs13085153	0.06759	3.87	1.828	119	1	top1	0.068	0.0013	1.828	0.0675	0.609932
Banner	./WEIGHTS//train_weights/A1X283.ENSG00000174705.wgt.RDat	ENSG00000174705	SH3PXD2B	5	171752185	171881527	0.1366	rs13182040	-2.14	rs9313596	-0.000281	-3.53	0.613	148	148	blup	0.049	0.0036	1.8162	0.06933	0.620875
Banner	./WEIGHTS//train_weights/Q8N8D7.ENSG00000185942.wgt.RDat	ENSG00000185942	NKAIN3	8	63161150	63912211	0.0954	rs7815152	-3.7	rs10100456	0.11314	-4.24	-1.803	401	1	top1	0.11	2.2e-05	1.803	0.0714	0.633754
Banner	./WEIGHTS//train_weights/P46063.ENSG00000004700.wgt.RDat	ENSG00000004700	RECQL	12	21621845	21654603	0.1969	rs10743417	2.02	rs10770818	0.100518	-4.31	1.7978	150	1	top1	0.1	4.1e-05	-1.7978	0.07221	0.635321
Banner	./WEIGHTS//train_weights/Q5T6J7.ENSG00000148057.wgt.RDat	ENSG00000148057	IDNK	9	86237964	86259045	0.1768	rs2811915	2.67	rs2780976	0.141013	-4.77	1.788	92	1	top1	0.14	1.9e-06	-1.788	0.07378	0.64349
Banner	./WEIGHTS//train_weights/P21589.ENSG00000135318.wgt.RDat	ENSG00000135318	NT5E	6	86159809	86205500	0.2454	rs7766485	-2.53	rs6942065	0.26285	6.52	-1.788	89	1	top1	0.26	8.8e-12	-1.7875	0.07385	0.638548
Banner	./WEIGHTS//train_weights/G9CGD6.ENSG00000074706.wgt.RDat	ENSG00000074706	IPCEF1	6	154475631	154677926	0.1953	rs9479824	3.15	rs12208947	0.05808	-4.65	-1.603	233	6	lasso	0.071	0.00052	1.787	0.07393	0.633776
Banner	./WEIGHTS//train_weights/P16278.ENSG00000170266.wgt.RDat	ENSG00000170266	GLB1	3	33038100	33138722	0.1776	rs12186107	-2.72	rs11129545	0.11232	-4.84	0.942	116	116	bslmm	0.14	1.6e-06	-1.78155	0.0748	0.6358
Banner	./WEIGHTS//train_weights/Q6P6B1.ENSG00000177459.wgt.RDat	ENSG00000177459	C8orf47	8	99076539	99105838	0.1534	rs3802195	2.58	rs2513829	0.01849	3.94	-0.053	134	134	blup	0.083	0.00019	1.7779	0.0754	0.635514
Banner	./WEIGHTS//train_weights/J3KQL8.ENSG00000128335.wgt.RDat	ENSG00000128335	APOL2	22	36622256	36636000	0.4872	rs5995225	3.75	rs9619597	0.265356	-6.5	1.469	159	7	lasso	0.27	4.4e-12	-1.777	0.0755	0.631054
Banner	./WEIGHTS//train_weights/Q9UGM6.ENSG00000116874.wgt.RDat	ENSG00000116874	WARS2	1	119573839	119683294	0.1489	rs12026409	-2.113	rs2645303	0.034153	-3.47	-1.953	101	101	bslmm	0.05	0.0032	1.7569	0.07893	0.654271
Banner	./WEIGHTS//train_weights/A6NGB9.ENSG00000122574.wgt.RDat	ENSG00000122574	WIPF3	7	29846102	29956682	0.2121	rs174956	-2.938	rs17606308	0.10787	-5.15	-1.333	114	114	blup	0.13	3.5e-06	1.756	0.07908	0.650141
Banner	./WEIGHTS//train_weights/P12821.ENSG00000159640.wgt.RDat	ENSG00000159640	ACE	17	61554422	61599205	0.1638	rs9914151	-2.47	rs4309	0.185481	-5.76	2.055	65	7	enet	0.21	1.3e-09	-1.7556	0.079159	0.6455
Banner	./WEIGHTS//train_weights/P04040.ENSG00000121691.wgt.RDat	ENSG00000121691	CAT	11	34460472	34493609	0.182	rs12804689	-3.22	rs7928060	0.113647	-4.3	2.419	182	182	bslmm	0.13	4.6e-06	-1.7402	0.0818	0.661656
Banner	./WEIGHTS//train_weights/Q13427.ENSG00000138398.wgt.RDat	ENSG00000138398	PPIG	2	170440850	170497916	0.0859	rs3213946	-1.95	rs2683449	0.019358	3.73	-1.086	101	101	bslmm	0.084	0.00017	-1.7379	0.08222	0.659733
Banner	./WEIGHTS//train_weights/Q01415.ENSG00000156958.wgt.RDat	ENSG00000156958	GALK2	15	49447853	49660066	0.1154	rs2457228	3.06	rs17396612	0.07826	3.91	-1.735	81	1	top1	0.078	0.00028	-1.735	0.082741	0.658645
Banner	./WEIGHTS//train_weights/P30533.ENSG00000163956.wgt.RDat	ENSG00000163956	LRPAP1	4	3508103	3534286	0.1563	rs1810606	-2.992	rs762870	0.13993	5.44	1.667	84	5	enet	0.16	2.4e-07	1.7284	0.08392	0.66277
Banner	./WEIGHTS//train_weights/O95466.ENSG00000184922.wgt.RDat	ENSG00000184922	FMNL1	17	43298811	43324687	0.1947	rs7223320	-3.55	rs4792819	0.1388	4.11	1.728	56	1	top1	0.14	0.00013	1.728	0.083988	0.658125
Banner	./WEIGHTS//train_weights/Q92947.ENSG00000105607.wgt.RDat	ENSG00000105607	GCDH	19	13001840	13025021	0.7927	rs9384	3.77	rs8012	0.394799	-8.01	-2.606	52	52	bslmm	0.44	1.1e-20	1.7214	0.0852	0.662447
Banner	./WEIGHTS//train_weights/Q8NC44.ENSG00000144567.wgt.RDat	ENSG00000144567	FAM134A	2	220040947	220050201	0.309	rs7561119	-2.33	rs17655123	0.32803	-7.16	-1.643	76	2	lasso	0.33	5.8e-15	1.7095	0.08736	0.674016
Banner	./WEIGHTS//train_weights/Q9ULE6.ENSG00000107719.wgt.RDat	ENSG00000107719	PALD1	10	72238577	72328205	0.2342	rs885822	3.07	rs7100295	0.01315	3.52	-2.205	151	151	bslmm	0.048	0.0037	-1.70882	0.0875	0.669943
Banner	./WEIGHTS//train_weights/Q9Y3A6.ENSG00000117500.wgt.RDat	ENSG00000117500	TMED5	1	93615299	93646285	0.0767	rs475120	-3.547	rs12038699	0.025681	3.47	-1.11	73	73	blup	0.043	0.0074	-1.6983	0.08945	0.679684
Banner	./WEIGHTS//train_weights/Q96GX9.ENSG00000149089.wgt.RDat	ENSG00000149089	APIP	11	34874641	34938046	0.4248	rs731727	3.338	rs2288667	0.588391	9.45	1.688	136	1	top1	0.59	6.2e-31	1.688	0.0914	0.68928
Banner	./WEIGHTS//train_weights/Q03426.ENSG00000110921.wgt.RDat	ENSG00000110921	MVK	12	110011060	110035067	0.1246	rs11067663	3.74	rs754179	0.09601	4.32	1.68	95	1	top1	0.096	6.1e-05	1.68	0.09296	0.695813
Banner	./WEIGHTS//train_weights/P28161.ENSG00000213366.wgt.RDat	ENSG00000213366	GSTM2	1	110210644	110252171	0.3608	rs3818562	-2.699	rs1927328	0.230159	-6.29	-2.053	74	74	blup	0.26	9.3e-12	1.6715	0.09463	0.703066
Banner	./WEIGHTS//train_weights/Q9H492.ENSG00000101460.wgt.RDat	ENSG00000101460	MAP1LC3A	20	33134658	33148149	0.0698	rs8116198	-4.17	rs6059909	0.0713	4.27	-2.541	68	13	enet	0.076	0.00033	-1.6713	0.0947	0.698412
Banner	./WEIGHTS//train_weights/Q15847.ENSG00000148671.wgt.RDat	ENSG00000148671	ADIRF	10	88727949	88743691	0.1101	rs1800373	2.17	rs12416136	0.09672	4.07	-1.668	54	1	top1	0.097	5.7e-05	-1.668	0.0953	0.697707
Banner	./WEIGHTS//train_weights/Q14689.ENSG00000160305.wgt.RDat	ENSG00000160305	DIP2A	21	47878812	47989926	0.105	rs2839290	-2.82	rs11702704	0.041133	-4.12	-1.449	154	12	enet	0.052	0.0027	1.6584	0.09723	0.706679
Banner	./WEIGHTS//train_weights/Q9BQA9.ENSG00000178927.wgt.RDat	ENSG00000178927	C17orf62	17	80400465	80408705	0.1549	rs9911520	-1.87	rs3751913	0.048366	-4.02	1.631	78	4	lasso	0.066	0.00079	-1.6539	0.09815	0.708233
Banner	./WEIGHTS//train_weights/P78324.ENSG00000198053.wgt.RDat	ENSG00000198053	SIRPA	20	1875154	1920543	0.7201	rs200889	-2.19	rs6075340	0.6737	-10.1	-1.644	138	1	top1	0.67	1.6e-38	1.644	0.1002	0.717861
Banner	./WEIGHTS//train_weights/Q9HA77.ENSG00000134905.wgt.RDat	ENSG00000134905	CARS2	13	111293759	111365950	0.501	rs1536621	-2.79	rs9670064	0.33294	-7.79	-1.544	137	137	blup	0.35	3.8e-16	1.62	0.10524	0.748622
Banner	./WEIGHTS//train_weights/Q96FJ0.ENSG00000138134.wgt.RDat	ENSG00000138134	STAMBPL1	10	90639491	90734910	0.0791	rs17446483	-2.19	rs6586154	0.04052	-3.46	1.169	104	104	bslmm	0.053	0.0024	-1.61717	0.1058	0.747306
Banner	./WEIGHTS//train_weights/Q9H2K8.ENSG00000135090.wgt.RDat	ENSG00000135090	TAOK3	12	118587606	118810750	0.0729	rs7488309	-3.06	rs7957470	0.05943	-3.98	2.346	93	2	lasso	0.09	0.0001	-1.6115	0.10707	0.750987
Banner	./WEIGHTS//train_weights/Q8N9L9.ENSG00000177465.wgt.RDat	ENSG00000177465	ACOT4	14	74058410	74063200	0.3949	rs4899469	-3.09	rs2041073	0.27231	-6.07	0.595	54	54	blup	0.32	3.8e-12	-1.60902	0.10761	0.749534
Banner	./WEIGHTS//train_weights/Q96AT9.ENSG00000197713.wgt.RDat	ENSG00000197713	RPE	2	210867289	210886300	0.0727	rs10490029	1.56	rs7570090	0.022657	-3.51	1.487	37	37	blup	0.028	0.022	-1.6037	0.10878	0.752458
Banner	./WEIGHTS//train_weights/P54886.ENSG00000059573.wgt.RDat	ENSG00000059573	ALDH18A1	10	97365696	97416463	0.2148	rs11592789	-2.15	rs11595248	0.14347	-4.89	-1.601	146	1	top1	0.14	8.9e-07	1.601	0.1094	0.751563
Banner	./WEIGHTS//train_weights/P48163.ENSG00000065833.wgt.RDat	ENSG00000065833	ME1	6	83920108	84140797	0.7086	rs628629	1.98	rs9350981	0.02104	3.42	0.617	123	123	bslmm	0.44	5.6e-21	1.596	0.11049	0.753888
Banner	./WEIGHTS//train_weights/Q96TA1.ENSG00000136830.wgt.RDat	ENSG00000136830	FAM129B	9	130267618	130341268	0.3438	rs1891730	3.05	rs12341585	0.0506	-3.39	-1.095	86	18	enet	0.11	1.8e-05	-1.5929	0.11117	0.753402
Banner	./WEIGHTS//train_weights/F2Z2V1.ENSG00000172456.wgt.RDat	ENSG00000172456	FGGY	1	59762310	60233347	0.2226	rs835369	-2.64	rs835357	0.017229	3.64	-2.132	204	204	bslmm	0.13	3.7e-06	-1.5923	0.11131	0.749288
Banner	./WEIGHTS//train_weights/P0C870.ENSG00000243789.wgt.RDat	ENSG00000243789	JMJD7	15	42120283	42129779	0.1707	rs16972243	2.83	rs1197690	0.13824	-4.92	-1.749	96	14	enet	0.2	1.7e-08	1.5876	0.112377	0.751428
Banner	./WEIGHTS//train_weights/O95466-2.ENSG00000184922.wgt.RDat	ENSG00000184922	FMNL1	17	43298811	43324687	0.0895	rs1133458	-3.02	rs11657325	0.020672	3.64	1.384	42	6	enet	0.068	0.00069	1.5802	0.114054	0.75759
Banner	./WEIGHTS//train_weights/P28070.ENSG00000159377.wgt.RDat	ENSG00000159377	PSMB4	1	151372010	151374420	0.3265	rs6587572	3.075	rs4603	0.515856	-7.59	1.58	48	1	top1	0.52	3e-19	-1.58	0.11411	0.752976
Banner	./WEIGHTS//train_weights/O00533.ENSG00000134121.wgt.RDat	ENSG00000134121	CHL1	3	238279	451090	0.1666	rs892296	-3.61	rs331885	0.00303	3.59	-2.309	224	224	bslmm	0.066	0.00084	-1.57487	0.115	0.753889
Banner	./WEIGHTS//train_weights/O43708.ENSG00000100577.wgt.RDat	ENSG00000100577	GSTZ1	14	77787227	77797940	0.785	rs2287379	-2.4	rs2363641	0.80128	8.4	1.5	114	7	lasso	0.81	6.8e-33	1.57223	0.1159	0.754855
Banner	./WEIGHTS//train_weights/O14994.ENSG00000185666.wgt.RDat	ENSG00000185666	SYN3	22	32908539	33454358	0.2589	rs241890	-3.14	rs12158631	0.076549	-4.46	-1.876	473	6	lasso	0.1	3.7e-05	1.572	0.11596	0.750373
Banner	./WEIGHTS//train_weights/Q6ZNB6.ENSG00000170448.wgt.RDat	ENSG00000170448	NFXL1	4	47849257	47916653	0.1395	rs6819172	-2.853	rs6823698	0.06786	-3.53	1.427	74	74	blup	0.076	0.0007	-1.5715	0.11608	0.746335
Banner	./WEIGHTS//train_weights/Q14644.ENSG00000185989.wgt.RDat	ENSG00000185989	RASA3	13	114747194	114898086	0.1374	rs446581	-2.45	rs3812831	0.06451	-3.62	1.57	100	1	top1	0.065	0.00093	-1.57	0.11642	0.743753
Banner	./WEIGHTS//train_weights/Q8TB45.ENSG00000155792.wgt.RDat	ENSG00000155792	DEPTOR	8	120885957	121063152	0.101	rs10104973	4.19	rs4871822	0.10317	4.68	-1.559	170	1	top1	0.1	4.8e-05	-1.559	0.119	0.755424
Banner	./WEIGHTS//train_weights/Q9BZ29-4.ENSG00000088387.wgt.RDat	ENSG00000088387	DOCK9	13	99445741	99738879	0.0694	rs9557137	-3.08	rs4772158	0.03661	-4.1	-0.126	246	246	blup	0.046	0.0045	1.5584	0.11915	0.751619
Banner	./WEIGHTS//train_weights/P14550.ENSG00000117448.wgt.RDat	ENSG00000117448	AKR1A1	1	46016215	46035721	0.9	rs11579176	-2.07	rs12042481	0.147026	-5.22	-0.937	77	27	enet	0.5	1.8e-24	1.5541	0.12016	0.753253
Banner	./WEIGHTS//train_weights/P31939.ENSG00000138363.wgt.RDat	ENSG00000138363	ATIC	2	216176540	216214487	0.249	rs6753702	-2.12	rs16853834	0.087832	4.85	1.292	116	18	enet	0.17	7.5e-08	1.5487	0.12146	0.756673
Banner	./WEIGHTS//train_weights/Q53GQ0.ENSG00000149084.wgt.RDat	ENSG00000149084	HSD17B12	11	43577986	43878167	0.5538	rs3802891	-2.757	rs11037579	0.312307	6.94	-1.742	148	32	enet	0.53	6.1e-27	-1.5472	0.1218	0.754107
Banner	./WEIGHTS//train_weights/Q9NYC9.ENSG00000007174.wgt.RDat	ENSG00000007174	DNAH9	17	11501748	11873065	0.2043	rs7211691	3.46	rs34487424	0.015798	-3.8	-1.813	238	238	bslmm	0.076	0.00033	1.5426	0.122932	0.756447
Banner	./WEIGHTS//train_weights/A0A0A0MRJ3.ENSG00000134369.wgt.RDat	ENSG00000134369	NAV1	1	201592411	201796102	0.1482	rs16849442	-2.936	rs1022361	0.12354	4.5	1.54	166	1	top1	0.12	5.3e-06	1.54	0.12356	0.755675
Banner	./WEIGHTS//train_weights/Q5VUM1.ENSG00000154079.wgt.RDat	ENSG00000154079	C6orf57	6	71276620	71299272	0.0911	rs2747703	2.8	rs6911983	0.04588	-4.08	1.107	72	72	bslmm	0.049	0.0036	-1.5365	0.12442	0.756323
Banner	./WEIGHTS//train_weights/Q5T6V5.ENSG00000165118.wgt.RDat	ENSG00000165118	C9orf64	9	86553226	86571901	0.1413	rs3180887	-4.05	rs1572030	0.100387	-4.59	2.476	53	3	lasso	0.11	1.4e-05	-1.529	0.12627	0.762945
Banner	./WEIGHTS//train_weights/Q96LJ7.ENSG00000157379.wgt.RDat	ENSG00000157379	DHRS1	14	24759804	24769039	0.6397	rs7158744	-1.8	rs10134537	0.30132	-6.71	1.518	98	98	bslmm	0.44	4.2e-20	-1.52612	0.12698	0.76264
Banner	./WEIGHTS//train_weights/Q9BQB6.ENSG00000167397.wgt.RDat	ENSG00000167397	VKORC1	16	31102163	31107301	0.053	rs741810	2.43	rs2855475	0.064072	3.85	-1.52	53	1	top1	0.064	0.00097	-1.52	0.12848	0.767056
Banner	./WEIGHTS//train_weights/Q9H0R4.ENSG00000167220.wgt.RDat	ENSG00000167220	HDHD2	18	44633774	44676891	0.4718	rs2684814	-2.8	rs2117373	0.23495	6.32	1.095	80	80	blup	0.24	6.3e-11	1.516	0.1295	0.768571
Banner	./WEIGHTS//train_weights/Q13336-2.ENSG00000141469.wgt.RDat	ENSG00000141469	SLC14A1	18	43304092	43332485	0.2626	rs11082490	-2.27	rs692899	0.23921	6.22	1.803	148	17	enet	0.24	5.8e-11	1.515	0.1297	0.76523
Banner	./WEIGHTS//train_weights/G3V164.ENSG00000152578.wgt.RDat	ENSG00000152578	GRIA4	11	105480721	105852819	0.1308	rs11226839	2.143	rs680109	0.148624	-4.5	-1.511	193	1	top1	0.15	1.1e-05	1.511	0.1308	0.767207
Banner	./WEIGHTS//train_weights/P53370.ENSG00000170917.wgt.RDat	ENSG00000170917	NUDT6	4	123809852	123844123	0.402	rs1960669	2.986	rs12513181	0.38757	-7.12	1.054	68	9	lasso	0.4	5.4e-16	-1.5075	0.13168	0.767878
Banner	./WEIGHTS//train_weights/Q9Y534.ENSG00000172346.wgt.RDat	ENSG00000172346	CSDC2	22	41956767	41973745	0.2491	rs1799932	-2.16	rs9611602	0.180252	5.6	1.673	39	39	bslmm	0.25	3.8e-09	1.503	0.13272	0.769469
Banner	./WEIGHTS//train_weights/Q96A23.ENSG00000196353.wgt.RDat	ENSG00000196353	CPNE4	3	131252399	132004254	0.1218	rs3844274	-4.03	rs1320900	0.03726	-4.05	1.503	492	1	top1	0.037	0.0098	-1.503	0.133	0.766661
Banner	./WEIGHTS//train_weights/Q8NAT1.ENSG00000144647.wgt.RDat	ENSG00000144647	POMGNT2	3	43120724	43147568	0.1417	rs11711770	-2.47	rs493412	0.18138	5.23	-1.502	86	1	top1	0.18	9.3e-08	-1.502	0.133	0.76228
Banner	./WEIGHTS//train_weights/Q9HBL8.ENSG00000153406.wgt.RDat	ENSG00000153406	NMRAL1	16	4511681	4545764	0.706	rs6500596	-3.89	rs11557236	0.419018	-7.98	1.087	57	5	lasso	0.46	8.7e-22	-1.499	0.1338	0.762508
Banner	./WEIGHTS//train_weights/Q12959.ENSG00000075711.wgt.RDat	ENSG00000075711	DLG1	3	196769431	197026171	0.2958	rs9870152	2.54	rs35370245	0.07594	-4.67	1.787	201	4	lasso	0.13	2.1e-06	-1.49667	0.134	0.759333
Banner	./WEIGHTS//train_weights/Q8WW22.ENSG00000140403.wgt.RDat	ENSG00000140403	DNAJA4	15	78556428	78574538	0.1928	rs4243078	2.37	rs2037347	0.09199	5.34	-0.871	118	4	lasso	0.2	3.3e-09	-1.49813	0.134099	0.755625
Banner	./WEIGHTS//train_weights/Q8WVC6.ENSG00000172992.wgt.RDat	ENSG00000172992	DCAKD	17	43100708	43138473	0.1451	rs7223320	-3.55	rs2157839	0.033748	-4.17	-0.525	100	100	blup	0.085	0.00016	1.4974	0.134298	0.752519
Banner	./WEIGHTS//train_weights/Q8IWW8.ENSG00000147576.wgt.RDat	ENSG00000147576	ADHFE1	8	67342420	67383836	0.5139	rs12541098	2.12	rs1060242	0.31589	-8.02	-1.187	56	13	enet	0.54	1.3e-27	1.4928	0.1355	0.755036
Banner	./WEIGHTS//train_weights/Q08357.ENSG00000168575.wgt.RDat	ENSG00000168575	SLC20A2	8	42273993	42397069	0.0526	rs2974312	-3.59	rs2974340	0.09083	4.09	1.49	72	1	top1	0.091	9.5e-05	1.49	0.1362	0.754744
Banner	./WEIGHTS//train_weights/Q9NUJ3.ENSG00000176148.wgt.RDat	ENSG00000176148	TCP11L1	11	33060963	33127489	0.0808	rs1033719	2.952	rs3758741	0.08007	4.06	1.489	80	1	top1	0.08	0.00024	1.489	0.1365	0.75225
Banner	./WEIGHTS//train_weights/P50583.ENSG00000164978.wgt.RDat	ENSG00000164978	NUDT2	9	34329504	34343709	0.5681	rs3808876	-2.77	rs4879775	0.154029	6.61	1.618	76	29	enet	0.56	4.9e-29	1.4883	0.13666	0.749016
Banner	./WEIGHTS//train_weights/Q9HCG7.ENSG00000070610.wgt.RDat	ENSG00000070610	GBA2	9	35736863	35749983	0.4088	rs10814275	2.22	rs10814274	0.457633	-8.42	1.488	95	1	top1	0.46	6.8e-22	-1.488	0.13675	0.745436
Banner	./WEIGHTS//train_weights/P83876.ENSG00000141759.wgt.RDat	ENSG00000141759	TXNL4A	18	77732867	77793949	0.059	rs12607496	2.6	rs11081582	0.05419	4.24	-0.968	106	106	blup	0.068	0.00067	-1.487	0.1369	0.74222
Banner	./WEIGHTS//train_weights/Q8TB22.ENSG00000006282.wgt.RDat	ENSG00000006282	SPATA20	17	48620419	48633213	0.6772	rs1460211	-2.08	rs28498091	0.318812	-8.21	1.107	98	4	lasso	0.63	4.3e-34	-1.4786	0.139241	0.750853
Banner	./WEIGHTS//train_weights/Q08257.ENSG00000116791.wgt.RDat	ENSG00000116791	CRYZ	1	75171170	75199092	0.7331	rs1146405	-2.231	rs525487	0.192541	6.31	-0.559	97	97	blup	0.56	7.7e-29	-1.4783	0.13932	0.747262
Banner	./WEIGHTS//train_weights/Q96I59.ENSG00000137513.wgt.RDat	ENSG00000137513	NARS2	11	78147007	78285919	0.0792	rs10793334	2.219	rs7936011	0.098226	-4.36	1.476	92	1	top1	0.098	5e-05	-1.476	0.1399	0.746381
Banner	./WEIGHTS//train_weights/P20933.ENSG00000038002.wgt.RDat	ENSG00000038002	AGA	4	178351924	178363657	0.3444	rs6832432	2.628	rs4690522	0.22387	-4.6	-1.476	110	1	top1	0.22	1.9e-06	1.476	0.13994	0.742645
Banner	./WEIGHTS//train_weights/P54803.ENSG00000054983.wgt.RDat	ENSG00000054983	GALC	14	88304164	88460009	0.3902	rs8003808	-2.54	rs10144207	0.39959	8.27	1.545	143	25	enet	0.48	4e-23	1.46707	0.14236	0.751511
Banner	./WEIGHTS//train_weights/P46439.ENSG00000134201.wgt.RDat	ENSG00000134201	GSTM5	1	110254864	110318050	0.3755	rs579035	-3.437	rs1927328	0.225089	-6.74	-2.053	75	75	blup	0.34	3e-15	1.4661	0.14261	0.748889
Banner	./WEIGHTS//train_weights/Q9NUB1.ENSG00000154930.wgt.RDat	ENSG00000154930	ACSS1	20	24986868	25039616	0.1368	rs4815361	-3	rs11699487	0.0909	-4.31	1.464	124	1	top1	0.091	9.4e-05	-1.464	0.1432	0.748071
Banner	./WEIGHTS//train_weights/Q15067-2.ENSG00000161533.wgt.RDat	ENSG00000161533	ACOX1	17	73937588	73975515	0.0708	rs12430	2.75	rs3682	0.042556	3.38	1.255	74	74	bslmm	0.047	0.0041	1.4639	0.14321	0.744247
Banner	./WEIGHTS//train_weights/Q96RR4-7.ENSG00000110931.wgt.RDat	ENSG00000110931	CAMKK2	12	121675497	121736111	0.2319	rs25643	2.02	rs2071272	0.196641	-4.63	1.456	110	1	top1	0.2	4e-06	-1.456	0.14539	0.751681
Banner	./WEIGHTS//train_weights/Q12805.ENSG00000115380.wgt.RDat	ENSG00000115380	EFEMP1	2	56093102	56151274	0.1078	rs6747490	-2.2	rs3791676	0.039017	-3.8	0.794	121	121	bslmm	0.067	0.00078	-1.4554	0.14555	0.748649
Banner	./WEIGHTS//train_weights/A0A087WT30.ENSG00000151131.wgt.RDat	ENSG00000151131	C12orf45	12	105380088	105443515	0.1639	rs4130161	-3.22	rs1129593	0.07056	-4.09	1.636	96	7	lasso	0.078	0.00048	-1.4505	0.14692	0.751841
Banner	./WEIGHTS//train_weights/Q86TX2.ENSG00000184227.wgt.RDat	ENSG00000184227	ACOT1	14	74003818	74010498	0.4699	rs4899469	-3.09	rs2041073	0.25984	-7.15	0.595	63	22	enet	0.47	1.6e-22	-1.44395	0.14875	0.757341
Banner	./WEIGHTS//train_weights/Q9HBL7.ENSG00000107020.wgt.RDat	ENSG00000107020	PLGRKT	9	5357973	5437878	0.3248	rs2093457	3.16	rs10975098	-0.00153	-3.93	1.139	166	166	blup	0.16	1.4e-07	-1.4432	0.14895	0.75453
Banner	./WEIGHTS//train_weights/Q8TD22.ENSG00000144040.wgt.RDat	ENSG00000144040	SFXN5	2	73169165	73302747	0.212	rs1150500	-2.08	rs10183113	0.14689	5.04	1.2286	95	95	blup	0.16	2.7e-07	1.4373	0.15065	0.759306
Banner	./WEIGHTS//train_weights/Q8WW59.ENSG00000176422.wgt.RDat	ENSG00000176422	SPRYD4	12	56862301	56864763	0.1256	rs11171821	2.52	rs7302925	0.11125	4.46	1.4315	56	1	top1	0.11	1.6e-05	1.4315	0.15228	0.763684
Banner	./WEIGHTS//train_weights/Q8N398.ENSG00000145198.wgt.RDat	ENSG00000145198	VWA5B2	3	183948217	183960117	0.3762	rs7371826	2.08	rs843348	0.18957	-5.64	1.43	87	1	top1	0.19	5.7e-08	-1.43	0.153	0.763478
Banner	./WEIGHTS//train_weights/O75844.ENSG00000084073.wgt.RDat	ENSG00000084073	ZMPSTE24	1	40723779	40759856	0.1064	rs12059558	3.062	rs6682701	0.079444	-4.96	1.428	80	3	lasso	0.1	4e-05	-1.4284	0.15319	0.760641
Banner	./WEIGHTS//train_weights/P13489.ENSG00000023191.wgt.RDat	ENSG00000023191	RNH1	11	494512	507300	0.2051	rs36042148	-3.192	rs11823647	0.239383	-6.45	-1.818	76	8	lasso	0.26	1.2e-11	1.4264	0.1538	0.759908
Banner	./WEIGHTS//train_weights/Q969Z0.ENSG00000136270.wgt.RDat	ENSG00000136270	TBRG4	7	45139699	45151646	0.1839	rs2304694	2.562	rs7789805	0.16178	-5.58	1.154	117	11	enet	0.19	1e-08	-1.4187	0.15598	0.766902
Banner	./WEIGHTS//train_weights/P12081.ENSG00000170445.wgt.RDat	ENSG00000170445	HARS	5	140052758	140071609	0.0486	rs778584	2.55	rs2878996	0.024002	-3.47	0.536	69	69	blup	0.04	0.0074	-1.4158	0.15682	0.767271
Banner	./WEIGHTS//train_weights/P28907.ENSG00000004468.wgt.RDat	ENSG00000004468	CD38	4	15779898	15854853	0.2331	rs13120356	-2.786	rs1110258	0.07796	-4.85	1.737	126	126	blup	0.19	1.8e-07	-1.4139	0.1574	0.76637
Banner	./WEIGHTS//train_weights/Q5JPH6.ENSG00000103356.wgt.RDat	ENSG00000103356	EARS2	16	23533335	23569052	0.3016	rs426745	2.06	rs488131	0.459005	-8.61	1.356	74	27	enet	0.47	6.3e-23	-1.412	0.158	0.765575
Banner	./WEIGHTS//train_weights/Q9BRF8.ENSG00000103381.wgt.RDat	ENSG00000103381	CPPED1	16	12756919	12897874	0.2039	rs4542650	-3.88	rs8044011	-0.000585	3.38	-1.983	252	252	bslmm	0.061	0.0012	-1.412	0.15809	0.762328
Banner	./WEIGHTS//train_weights/Q9UDY4.ENSG00000162616.wgt.RDat	ENSG00000162616	DNAJB4	1	78444859	78483648	0.114	rs6424648	2.552	rs1780050	0.024205	-3.84	-1.838	59	55	enet	0.053	0.0026	1.4097	0.15863	0.761272
Banner	./WEIGHTS//train_weights/Q15049.ENSG00000100427.wgt.RDat	ENSG00000100427	MLC1	22	50497820	50524331	0.2021	rs713669	-3.07	rs6010165	0.157554	-5.08	-1.31	102	6	enet	0.17	1.2e-07	1.408	0.15914	0.760083
Banner	./WEIGHTS//train_weights/P78406.ENSG00000101146.wgt.RDat	ENSG00000101146	RAE1	20	55926066	55954267	0.2454	rs6014998	2.85	rs2426714	0.013	-3.09	0.822	85	26	enet	0.11	2.2e-05	-1.4068	0.1595	0.758192
Banner	./WEIGHTS//train_weights/Q8IX01.ENSG00000064607.wgt.RDat	ENSG00000064607	SUGP2	19	19101697	19144832	0.1161	rs4808172	2.74	rs12979565	0.117458	5.03	1.404	72	1	top1	0.12	9.2e-06	1.404	0.1603	0.7584
Banner	./WEIGHTS//train_weights/P09913.ENSG00000119922.wgt.RDat	ENSG00000119922	IFIT2	10	91061712	91069033	0.1868	rs17476559	-3.44	rs1727	0.03816	-4.39	-0.845	102	102	blup	0.13	2e-05	1.4022	0.1609	0.757665
Banner	./WEIGHTS//train_weights/Q5T013.ENSG00000178922.wgt.RDat	ENSG00000178922	HYI	1	43916824	43919660	0.1814	rs12407785	-2.327	rs6954	0.110756	4.59	1.796	69	18	enet	0.16	3.4e-07	1.3986	0.16194	0.758999
Banner	./WEIGHTS//train_weights/Q9BYB4.ENSG00000185838.wgt.RDat	ENSG00000185838	GNB1L	22	19770747	19842462	0.1994	rs1012157	5.17	rs2269726	0.101656	4.94	-1.34	155	19	enet	0.12	7.9e-06	-1.398	0.16226	0.756962
Banner	./WEIGHTS//train_weights/Q9BXK5.ENSG00000099968.wgt.RDat	ENSG00000099968	BCL2L13	22	18111621	18213388	0.2183	rs408656	2.54	rs5747297	0.023824	-4.07	-0.079	128	128	blup	0.084	0.00017	1.391	0.16437	0.763255
Banner	./WEIGHTS//train_weights/O95260.ENSG00000107669.wgt.RDat	ENSG00000107669	ATE1	10	123499939	123688316	0.1982	rs11596204	-3.07	rs10788213	0.04053	4.5	1.244	183	26	enet	0.16	1.3e-07	1.3876	0.1653	0.764036
Banner	./WEIGHTS//train_weights/Q86YJ6.ENSG00000144115.wgt.RDat	ENSG00000144115	THNSL2	2	88469835	88486146	0.309	rs12994970	1.83	rs10865489	0.145445	-5.23	-0.8991	125	8	lasso	0.23	9.4e-09	1.3848	0.16612	0.764304
Banner	./WEIGHTS//train_weights/Q9Y2S2.ENSG00000165475.wgt.RDat	ENSG00000165475	CRYL1	13	20977806	21099996	0.1226	rs9509219	-3.91	rs9552195	0.13501	-5.18	1.308	203	9	enet	0.16	2.5e-07	-1.3825	0.16681	0.763975
Banner	./WEIGHTS//train_weights/P46952.ENSG00000162882.wgt.RDat	ENSG00000162882	HAAO	2	42994229	43019733	0.1085	rs10185815	2.29	rs12613026	0.034117	-3.8	-0.4993	123	17	enet	0.071	0.0029	1.3789	0.16793	0.765608
Banner	./WEIGHTS//train_weights/P56962.ENSG00000136874.wgt.RDat	ENSG00000136874	STX17	9	102668915	102732618	0.36	rs10156395	-2.78	rs7026529	0.358598	-7.5	-1.378	80	1	top1	0.36	2.2e-16	1.378	0.1682	0.763369
Banner	./WEIGHTS//train_weights/Q9Y5M8.ENSG00000144867.wgt.RDat	ENSG00000144867	SRPRB	3	133502877	133544616	0.107	rs13061203	2.09	rs9881405	0.13372	-4.97	-1.368	142	1	top1	0.13	2.2e-06	1.368	0.171	0.772581
Banner	./WEIGHTS//train_weights/P09622.ENSG00000091140.wgt.RDat	ENSG00000091140	DLD	7	107531415	107572175	0.1044	rs7797759	-2.213	rs6466199	0.05079	-4	-0.353	137	137	blup	0.068	0.00071	1.3677	0.1714	0.770916
Banner	./WEIGHTS//train_weights/Q9BYW1.ENSG00000133460.wgt.RDat	ENSG00000133460	SLC2A11	22	24198890	24228496	0.3194	rs2739338	3.08	rs9612503	0.239244	-5.23	-1.364	113	1	top1	0.24	1.5e-07	1.364	0.17257	0.772713
Banner	./WEIGHTS//train_weights/P25445.ENSG00000026103.wgt.RDat	ENSG00000026103	FAS	10	90750414	90775542	0.6496	rs1937326	-2.35	rs7097572	0.57468	9.62	0.828	125	13	enet	0.7	4.9e-41	1.36403	0.1726	0.769412
Banner	./WEIGHTS//train_weights/O75131.ENSG00000085719.wgt.RDat	ENSG00000085719	CPNE3	8	87497059	87573726	0.1565	rs10956871	2.59	rs10100368	0.02831	-3.79	2.105	97	97	blup	0.097	5.7e-05	-1.3626	0.173	0.767783
Banner	./WEIGHTS//train_weights/Q9NVS9.ENSG00000108439.wgt.RDat	ENSG00000108439	PNPO	17	46018872	46025654	0.5023	rs4362431	3.8	rs17617360	0.539063	-9.26	-0.962	98	17	enet	0.56	1.6e-28	1.3619	0.173217	0.76536
Banner	./WEIGHTS//train_weights/P40121.ENSG00000042493.wgt.RDat	ENSG00000042493	CAPG	2	85621871	85645555	0.5871	rs35522137	2.03	rs3770102	0.193932	5.63	0.923	86	37	enet	0.31	5.2e-14	1.3613	0.17342	0.762896
Banner	./WEIGHTS//train_weights/Q08752.ENSG00000171497.wgt.RDat	ENSG00000171497	PPID	4	159630286	159644548	0.9466	rs11559290	-1.749	rs17843966	0.41909	7.99	1.396	27	27	bslmm	0.64	2e-35	1.3594	0.17401	0.762149
Banner	./WEIGHTS//train_weights/P13716.ENSG00000148218.wgt.RDat	ENSG00000148218	ALAD	9	116148597	116163613	0.3084	rs7042485	3.1	rs4979237	0.057328	3.65	0.522	114	34	enet	0.13	4.5e-06	-1.358	0.17445	0.760754
Banner	./WEIGHTS//train_weights/P16930.ENSG00000103876.wgt.RDat	ENSG00000103876	FAH	15	80444832	80479288	0.3238	rs12595624	-2.49	rs1370276	0.08261	5	0.126	106	106	blup	0.21	4.7e-09	-1.35661	0.174905	0.759436
Banner	./WEIGHTS//train_weights/Q9UJ70.ENSG00000124357.wgt.RDat	ENSG00000124357	NAGK	2	71291474	71306935	0.1454	rs10187472	-3.37	rs6744843	0.083751	-4.28	-1.349	93	1	top1	0.084	0.00018	1.349	0.17734	0.76669
Banner	./WEIGHTS//train_weights/Q5U4P2.ENSG00000174939.wgt.RDat	ENSG00000174939	ASPHD1	16	29911696	29931185	0.5621	rs12917712	2.78	rs4787483	0.138983	4.79	2.726	66	22	enet	0.28	1.9e-12	1.349	0.17743	0.763787
Banner	./WEIGHTS//train_weights/Q86X76.ENSG00000158793.wgt.RDat	ENSG00000158793	NIT1	1	161087876	161095235	0.2029	rs4656978	2.04	rs4078017	0.120524	4.48	-1.47	84	84	bslmm	0.13	3.9e-06	-1.3405	0.18009	0.771924
Banner	./WEIGHTS//train_weights/Q04609.ENSG00000086205.wgt.RDat	ENSG00000086205	FOLH1	11	49168187	49230222	0.2352	rs7948561	-2.075	rs660439	0.118752	4.83	-0.669	59	8	lasso	0.18	4.8e-08	-1.3399	0.1803	0.769536
Banner	./WEIGHTS//train_weights/P43007.ENSG00000115902.wgt.RDat	ENSG00000115902	SLC1A4	2	65215611	65250999	0.162	rs759456	2.91	rs6754629	0.129987	5.1	1.238	100	5	lasso	0.14	1.1e-06	1.3383	0.18081	0.768443
Banner	./WEIGHTS//train_weights/Q96Q42.ENSG00000003393.wgt.RDat	ENSG00000003393	ALS2	2	202565277	202645912	0.0982	rs16837959	3.33	rs10931969	0.026826	-3.54	1.311	110	110	bslmm	0.047	0.0042	-1.3351	0.18184	0.769559
Banner	./WEIGHTS//train_weights/P27169.ENSG00000005421.wgt.RDat	ENSG00000005421	PON1	7	94926988	95025673	0.3534	rs854550	2.12	rs757158	-0.00824	3.6	1.319	100	100	bslmm	0.042	0.02	1.3231	0.18582	0.783099
Banner	./WEIGHTS//train_weights/Q9Y5B8.ENSG00000143156.wgt.RDat	ENSG00000143156	NME7	1	169101769	169337205	0.1399	rs7541564	-2.307	rs4656664	0.215023	-5.84	-1.323	170	1	top1	0.22	1.1e-09	1.323	0.18584	0.779906
Banner	./WEIGHTS//train_weights/O00233.ENSG00000110801.wgt.RDat	ENSG00000110801	PSMD9	12	122326637	122356203	0.1926	rs1449562	2.51	rs1169081	0.181387	-5.87	1.322	76	1	top1	0.18	2.7e-08	-1.322	0.18617	0.778035
Banner	./WEIGHTS//train_weights/Q13126.ENSG00000099810.wgt.RDat	ENSG00000099810	MTAP	9	21802542	21931646	0.2215	rs10965163	2.33	rs7027989	0.30586	7.42	-1.194	108	25	enet	0.33	8.3e-15	-1.3214	0.18636	0.775598
Banner	./WEIGHTS//train_weights/Q9UL12.ENSG00000123453.wgt.RDat	ENSG00000123453	SARDH	9	136528682	136605077	0.2033	rs12346239	3.99	rs2510245	0.062711	4.4	2	161	161	blup	0.2	3.2e-09	1.3201	0.18681	0.774258
Banner	./WEIGHTS//train_weights/Q9BY43.ENSG00000254505.wgt.RDat	ENSG00000254505	CHMP4A	14	24678789	24683075	0.085	rs1885711	1.89	rs2295322	0.04842	3.78	-1.312	82	1	top1	0.048	0.0037	-1.31159	0.18966	0.782835
Banner	./WEIGHTS//train_weights/O00400.ENSG00000169359.wgt.RDat	ENSG00000169359	SLC33A1	3	155538813	155572218	0.0836	rs358732	2.17	rs358703	0.05479	-4.08	1.261	65	7	enet	0.076	0.0012	-1.30831	0.191	0.785135
Banner	./WEIGHTS//train_weights/Q8TCU6.ENSG00000124126.wgt.RDat	ENSG00000124126	PREX1	20	47240790	47444420	0.1857	rs2093348	-2.86	rs2093348	-0.0045	3.59	-2.859	218	218	bslmm	0.078	0.00028	-1.3072	0.1911	0.78234
Banner	./WEIGHTS//train_weights/Q7RTP6.ENSG00000243156.wgt.RDat	ENSG00000243156	MICAL3	22	18270415	18507325	0.1584	rs2542334	-2.79	rs361893	-0.003105	-3	-0.337	240	240	bslmm	0.026	0.026	1.306	0.19161	0.781239
Banner	./WEIGHTS//train_weights/C9JQ41.ENSG00000160124.wgt.RDat	ENSG00000160124	CCDC58	3	122078438	122102078	0.1782	rs5008830	-2.84	rs2202127	0.08181	5.06	1.303	106	4	lasso	0.17	8.2e-08	1.30205	0.193	0.783721
Banner	./WEIGHTS//train_weights/P54727.ENSG00000119318.wgt.RDat	ENSG00000119318	RAD23B	9	110045418	110094475	0.1811	rs10978803	-2.09	rs1805330	0.088358	4.17	-1.301	129	1	top1	0.088	0.00012	-1.301	0.19326	0.781612
Banner	./WEIGHTS//train_weights/A0A087WVE9.ENSG00000172379.wgt.RDat	ENSG00000172379	ARNT2	15	80696692	80890278	0.1629	rs6495492	-3.12	rs3858944	0.00982	-3.48	-1.405	192	192	bslmm	0.053	0.0024	-1.29932	0.193835	0.780789
Banner	./WEIGHTS//train_weights/Q9BY32.ENSG00000125877.wgt.RDat	ENSG00000125877	ITPA	20	3189514	3204516	0.7949	rs857246	2	rs6139030	0.4506	-8.48	-1.476	87	12	enet	0.68	7.9e-39	1.2981	0.1943	0.779532
Banner	./WEIGHTS//train_weights/P11182.ENSG00000137992.wgt.RDat	ENSG00000137992	DBT	1	100652475	100715390	0.1248	rs11807256	2.456	rs2810418	0.142839	-5.07	1.295	79	1	top1	0.14	9.5e-07	-1.295	0.19532	0.780502
Banner	./WEIGHTS//train_weights/Q5T4U5.ENSG00000117054.wgt.RDat	ENSG00000117054	ACADM	1	76190036	76253260	0.3674	rs211718	2.098	rs211718	0.286219	7.07	2.098	88	88	bslmm	0.42	1.4e-19	1.2921	0.19633	0.781425
Banner	./WEIGHTS//train_weights/Q9BYD2.ENSG00000143436.wgt.RDat	ENSG00000143436	MRPL9	1	151732119	151736040	0.1398	rs1607933	-2.019	rs6692364	0.151315	-5.06	-1.292	82	1	top1	0.15	4.4e-07	1.292	0.19636	0.778455
Banner	./WEIGHTS//train_weights/P24666-2.ENSG00000143727.wgt.RDat	ENSG00000143727	ACP1	2	264140	278283	0.2986	rs13410499	2.77	rs11553746	0.213965	-6.29	-0.947	91	28	enet	0.29	3.2e-13	1.2917	0.19647	0.775824
Banner	./WEIGHTS//train_weights/B3KSI3.ENSG00000105552.wgt.RDat	ENSG00000105552	BCAT2	19	49298319	49314286	0.1548	rs4802510	-2.84	rs10413941	0.129205	4.63	-1.2906	102	1	top1	0.13	5e-06	-1.2906	0.1968	0.77408
Banner	./WEIGHTS//train_weights/P50995.ENSG00000122359.wgt.RDat	ENSG00000122359	ANXA11	10	81910645	81965328	0.2376	rs17098169	2.55	rs2245168	0.25265	6.26	-1.69	133	7	lasso	0.26	9.3e-12	-1.28988	0.1971	0.772232
Banner	./WEIGHTS//train_weights/G3V180.ENSG00000254986.wgt.RDat	ENSG00000254986	DPP3	11	66247484	66277130	0.1329	rs2282529	-2.62	rs678397	0.027418	-3.94	2.05	73	73	bslmm	0.087	0.00013	-1.2887	0.1975	0.770788
Banner	./WEIGHTS//train_weights/E9PNP3.ENSG00000087884.wgt.RDat	ENSG00000087884	AAMDC	11	77532155	77629478	0.5783	rs3824865	-2.167	rs2051484	0.648827	-10.46	1.434	98	3	lasso	0.7	1.5e-41	-1.2805	0.2004	0.779074
Banner	./WEIGHTS//train_weights/P29218.ENSG00000133731.wgt.RDat	ENSG00000133731	IMPA1	8	82570196	82598928	0.2705	rs958959	-1.82	rs1967328	0.09248	-4.44	-1.274	75	1	top1	0.092	8.2e-05	1.274	0.2027	0.784973
Banner	./WEIGHTS//train_weights/P17812.ENSG00000171793.wgt.RDat	ENSG00000171793	CTPS1	1	41445007	41478235	0.1186	rs6600358	3.399	rs4453027	0.082366	-4.34	1.055	98	4	lasso	0.12	6.6e-06	-1.2703	0.20396	0.786815
Banner	./WEIGHTS//train_weights/P55060.ENSG00000124207.wgt.RDat	ENSG00000124207	CSE1L	20	47662849	47713489	0.1615	rs6125521	-1.95	rs3091529	0.1495	5.02	1.048	77	77	blup	0.15	5e-07	1.2694	0.2043	0.785107
Banner	./WEIGHTS//train_weights/Q9H0R6.ENSG00000130348.wgt.RDat	ENSG00000130348	QRSL1	6	107077453	107116292	0.2858	rs4946762	2.5	rs3121445	0.2242	-6.39	-1.933	143	143	blup	0.29	8.2e-13	1.2677	0.20492	0.784484
Banner	./WEIGHTS//train_weights/Q9Y276.ENSG00000074582.wgt.RDat	ENSG00000074582	BCS1L	2	219523487	219528166	0.1195	rs1863703	-1.27	rs1863703	0.04798	-3.38	-1.267	63	1	top1	0.048	0.0039	1.267	0.20516	0.782416
Banner	./WEIGHTS//train_weights/O43303.ENSG00000103540.wgt.RDat	ENSG00000103540	CCP110	16	19535133	19564730	0.3876	rs226899	2.95	rs12708624	0.209638	-5.65	-0.864	95	18	enet	0.23	2.7e-09	1.265	0.20573	0.781618
Banner	./WEIGHTS//train_weights/P19174.ENSG00000124181.wgt.RDat	ENSG00000124181	PLCG1	20	39765600	39811629	0.6447	rs753381	-1.96	rs753381	0.2939	6.75	-1.96	45	18	enet	0.38	1.1e-17	-1.2624	0.2068	0.782718
Banner	./WEIGHTS//train_weights/Q9BZF1.ENSG00000091039.wgt.RDat	ENSG00000091039	OSBPL8	12	76745577	76953589	0.0544	rs1533515	4.19	rs4761429	0.067186	-3.86	-1.256	131	1	top1	0.067	0.00074	1.256	0.20912	0.788524
Banner	./WEIGHTS//train_weights/Q9NZB8.ENSG00000124615.wgt.RDat	ENSG00000124615	MOCS1	6	39867354	39902290	0.0629	rs1546965	-2.47	rs3003942	0.06427	3.9	-1.254	118	1	top1	0.064	0.00095	-1.254	0.20984	0.788275
Banner	./WEIGHTS//train_weights/Q15020.ENSG00000075856.wgt.RDat	ENSG00000075856	SART3	12	108916357	108955176	0.1564	rs2111949	-3.07	rs888555	0.143461	-4.85	1.254	117	1	top1	0.14	8.9e-07	-1.254	0.20984	0.785334
Banner	./WEIGHTS//train_weights/Q99797.ENSG00000027001.wgt.RDat	ENSG00000027001	MIPEP	13	24304328	24463558	0.1926	rs7987909	-2.73	rs11551114	0.17308	-5.76	-1.254	215	1	top1	0.17	5.9e-08	1.254	0.20984	0.782415
Banner	./WEIGHTS//train_weights/Q16891-2.ENSG00000132305.wgt.RDat	ENSG00000132305	IMMT	2	86371055	86422893	0.1183	rs7565645	-2.73	rs7598787	0.085456	4.47	-1.253	119	1	top1	0.085	0.00015	-1.253	0.21021	0.780891
Banner	./WEIGHTS//train_weights/Q9UH65.ENSG00000133789.wgt.RDat	ENSG00000133789	SWAP70	11	9685624	9774538	0.1415	rs7111053	-2.263	rs10770056	0.089984	4.94	-1.514	108	13	enet	0.17	8.8e-08	-1.2524	0.2104	0.778713
Banner	./WEIGHTS//train_weights/P09488.ENSG00000134184.wgt.RDat	ENSG00000134184	GSTM1	1	110230436	110251661	0.453	rs650985	-2.647	rs11101992	0.153216	4.95	0.867	80	80	blup	0.26	7.1e-12	1.2522	0.21051	0.776256
Banner	./WEIGHTS//train_weights/G3V2U7.ENSG00000119640.wgt.RDat	ENSG00000119640	ACYP1	14	75519924	75536186	0.2385	rs2159904	-2.22	rs10136948	0.19325	5.6	1.251	65	1	top1	0.19	8.8e-09	1.251	0.21093	0.774955
Banner	./WEIGHTS//train_weights/P14136-3.ENSG00000131095.wgt.RDat	ENSG00000131095	GFAP	17	42982376	42994305	0.1073	rs3169733	-2.44	rs17629022	0.089525	-4.74	-0.853	94	5	lasso	0.094	7e-05	1.2476	0.212182	0.77671
Banner	./WEIGHTS//train_weights/P17252.ENSG00000154229.wgt.RDat	ENSG00000154229	PRKCA	17	64298754	64806861	0.3594	rs9897002	3.76	rs9895770	0.118698	5.05	0.147	356	24	enet	0.21	1.9e-09	-1.2445	0.213319	0.778033
Banner	./WEIGHTS//train_weights/Q9NRY5.ENSG00000055147.wgt.RDat	ENSG00000055147	FAM114A2	5	153369688	153418496	0.1787	rs17625484	-2.76	rs378267	0.152745	-5.82	-1.181	86	86	blup	0.2	7e-09	1.2443	0.21337	0.775399
Banner	./WEIGHTS//train_weights/Q9NW97.ENSG00000171729.wgt.RDat	ENSG00000171729	TMEM51	1	15479028	15546976	0.1997	rs16851396	-2.576	rs12145963	0.018827	-4	1.602	183	28	enet	0.12	2.1e-05	-1.2388	0.21541	0.779986
Banner	./WEIGHTS//train_weights/Q6PI78.ENSG00000164983.wgt.RDat	ENSG00000164983	TMEM65	8	125324231	125384933	0.0752	rs6993070	-2.27	rs11992924	0.01573	3.2	-0.974	108	108	bslmm	0.046	0.0045	-1.2349	0.2169	0.782556
Banner	./WEIGHTS//train_weights/O95154.ENSG00000162482.wgt.RDat	ENSG00000162482	AKR7A3	1	19609052	19615744	0.2363	rs12751502	-2.347	rs9729157	0.124286	-5.4	-0.279	109	29	enet	0.2	3.1e-09	-1.2328	0.21766	0.782484
Banner	./WEIGHTS//train_weights/Q86X55.ENSG00000142453.wgt.RDat	ENSG00000142453	CARM1	19	10982189	11033453	0.1576	rs13345127	2.46	rs11085752	0.152725	4.95	-1.227	56	1	top1	0.15	3.8e-07	-1.227	0.2198	0.787355
Banner	./WEIGHTS//train_weights/Q6NZI2.ENSG00000177469.wgt.RDat	ENSG00000177469	PTRF	17	40554470	40575535	0.1477	rs1905339	2.52	rs9906989	0.005071	3.07	0.253	60	60	blup	0.026	0.027	1.2268	0.219888	0.784867
Banner	./WEIGHTS//train_weights/P23229-6.ENSG00000091409.wgt.RDat	ENSG00000091409	ITGA6	2	173292082	173371181	0.2113	rs1574257	2.31	rs10185752	0.127305	4.96	-0.027	144	144	bslmm	0.15	6.3e-07	-1.2259	0.22023	0.7833
Banner	./WEIGHTS//train_weights/A2RTX5.ENSG00000185418.wgt.RDat	ENSG00000185418	TARSL2	15	102193801	102264807	0.1475	rs2939585	-2.43	rs8035839	0.05708	4.5	1.149	103	103	blup	0.089	0.00011	1.22475	0.22067	0.782092
Banner	./WEIGHTS//train_weights/O60669.ENSG00000118596.wgt.RDat	ENSG00000118596	SLC16A7	12	59989848	60176395	0.0591	rs7485002	2.5	rs2711668	0.061555	-3.6	-1.222	88	1	top1	0.062	0.0012	1.222	0.22171	0.783011
Banner	./WEIGHTS//train_weights/P34896.ENSG00000176974.wgt.RDat	ENSG00000176974	SHMT1	17	18231187	18266856	0.3048	rs7207306	-1.78	rs2461838	0.334375	7.36	-1.15	57	8	lasso	0.36	2.3e-16	-1.2213	0.221969	0.781175
Banner	./WEIGHTS//train_weights/A8MXV4.ENSG00000213965.wgt.RDat	ENSG00000213965	NUDT19	19	33182867	33204702	0.6526	rs731673	3.62	rs12610342	0.480601	-8.64	1.359	84	13	enet	0.55	1.2e-26	-1.2194	0.2227	0.781007
Banner	./WEIGHTS//train_weights/Q96PE7.ENSG00000124370.wgt.RDat	ENSG00000124370	MCEE	2	71336814	71357369	0.6957	rs10187472	-3.37	rs6725113	0.503493	-9.29	0.34	106	106	bslmm	0.6	4.2e-32	-1.2188	0.22294	0.779125
Banner	./WEIGHTS//train_weights/P51148.ENSG00000108774.wgt.RDat	ENSG00000108774	RAB5C	17	40276994	40307035	0.0678	rs2079009	-1.94	rs8081327	0.077001	3.8	1.038	45	10	lasso	0.08	0.00025	1.2166	0.223762	0.779282
Banner	./WEIGHTS//train_weights/F5GXE4.ENSG00000107669.wgt.RDat	ENSG00000107669	ATE1	10	123499939	123688316	0.1442	rs11596204	-3.07	rs10788213	0.05978	4.31	1.244	188	23	enet	0.1	6.2e-05	1.2155	0.2242	0.778106
Banner	./WEIGHTS//train_weights/Q99572.ENSG00000089041.wgt.RDat	ENSG00000089041	P2RX7	12	121570622	121623876	0.6317	rs12368199	2.57	rs3751143	0.270819	-7.35	-0.9354	141	21	enet	0.51	1.5e-25	1.2137	0.22485	0.777671
Banner	./WEIGHTS//train_weights/Q92896.ENSG00000090863.wgt.RDat	ENSG00000090863	GLG1	16	74485856	74641012	0.0834	rs6564159	-2.88	rs11646445	0.001302	-3.32	-0.724	112	112	blup	0.025	0.029	1.213	0.22524	0.776343
Banner	./WEIGHTS//train_weights/Q8N6N3.ENSG00000162642.wgt.RDat	ENSG00000162642	C1orf52	1	85715639	85725355	0.1268	rs10493762	2.542	rs2735592	0.123056	-3.6	1.212	92	1	top1	0.12	0.00036	-1.212	0.22551	0.774611
Banner	./WEIGHTS//train_weights/P11766.ENSG00000197894.wgt.RDat	ENSG00000197894	ADH5	4	99992132	100009952	0.3854	rs1230185	2.998	rs6827292	0.15302	-5.78	0.43	119	16	lasso	0.28	2.2e-12	-1.2117	0.22561	0.77231
Banner	./WEIGHTS//train_weights/Q9HBH1.ENSG00000258429.wgt.RDat	ENSG00000258429	PDF	16	69362524	69364498	0.0708	rs16958736	-2.67	rs1127231	0.048438	3.72	-1.207	61	1	top1	0.048	0.0037	-1.207	0.22743	0.775892
Banner	./WEIGHTS//train_weights/Q12866.ENSG00000153208.wgt.RDat	ENSG00000153208	MERTK	2	112656056	112787138	0.1185	rs11675946	-2.53	rs908518	0.128651	-4.95	1.361	135	29	enet	0.14	1.5e-06	-1.2045	0.22841	0.776594
Banner	./WEIGHTS//train_weights/Q6PL24.ENSG00000100580.wgt.RDat	ENSG00000100580	TMED8	14	77801364	77843452	0.243	rs2287379	-2.4	rs12435136	0.18535	5.73	-1.131	130	28	enet	0.2	3.4e-09	-1.20138	0.2296	0.778003
Banner	./WEIGHTS//train_weights/P09668.ENSG00000103811.wgt.RDat	ENSG00000103811	CTSH	15	79213400	79241916	0.3367	rs894780	-2.41	rs12148472	0.11876	-4.92	1.201	89	1	top1	0.12	1.5e-05	-1.201	0.229751	0.775893
Banner	./WEIGHTS//train_weights/P17931.ENSG00000131981.wgt.RDat	ENSG00000131981	LGALS3	14	55590828	55612126	0.0459	rs8008134	-1.88	rs9806049	0.06097	-3.84	-1.192	57	1	top1	0.061	0.0013	1.192	0.23326	0.7851
Banner	./WEIGHTS//train_weights/Q5VVQ6.ENSG00000180667.wgt.RDat	ENSG00000180667	YOD1	1	207217194	207226325	0.1667	rs12137921	-3.282	rs2306714	0.107596	4.84	-0.139	84	84	bslmm	0.13	2.6e-06	-1.1907	0.23377	0.784185
Banner	./WEIGHTS//train_weights/O96007.ENSG00000164172.wgt.RDat	ENSG00000164172	MOCS2	5	52391509	52405893	0.5544	rs3212699	-3.22	rs3212639	0.510323	-9.33	1.188	135	4	lasso	0.57	8.9e-30	-1.19	0.23404	0.782474
Banner	./WEIGHTS//train_weights/O75112.ENSG00000122367.wgt.RDat	ENSG00000122367	LDB3	10	88428206	88495825	0.1395	rs10887625	-1.52	rs2803546	0.00892	3.24	0.907	108	108	bslmm	0.053	0.0038	1.187	0.2352	0.78374
Banner	./WEIGHTS//train_weights/P30520.ENSG00000035687.wgt.RDat	ENSG00000035687	ADSS	1	244571796	244615436	0.1006	rs3127462	-3.067	rs1601269	0.061563	3.71	0.136	117	4	lasso	0.093	7.7e-05	1.187	0.23522	0.781211
Banner	./WEIGHTS//train_weights/P78333.ENSG00000179399.wgt.RDat	ENSG00000179399	GPC5	13	92050929	93519490	0.2177	rs4351927	-3.7	rs7983063	0.01457	4.46	0.924	644	644	blup	0.15	5.6e-07	-1.1856	0.23578	0.780486
Banner	./WEIGHTS//train_weights/Q6PCB8.ENSG00000170571.wgt.RDat	ENSG00000170571	EMB	5	49692026	49739082	0.771	rs7709512	-1.41	rs17800685	0.117854	4.28	-1.185	52	1	top1	0.12	1.4e-05	-1.185	0.23602	0.778711
Banner	./WEIGHTS//train_weights/Q6PHR2.ENSG00000140474.wgt.RDat	ENSG00000140474	ULK3	15	75128457	75135687	0.4718	rs8029351	-2.31	rs936227	0.46969	8.48	0.803	60	10	lasso	0.47	1.2e-22	1.18453	0.236203	0.776759
Banner	./WEIGHTS//train_weights/Q16270.ENSG00000163453.wgt.RDat	ENSG00000163453	IGFBP7	4	57896939	57976551	0.1929	rs881382	-3.615	rs1718858	0.13156	-5.3	1.058	168	5	lasso	0.16	1.8e-07	-1.1833	0.2367	0.77585
Banner	./WEIGHTS//train_weights/Q7Z6M4.ENSG00000122085.wgt.RDat	ENSG00000122085	MTERFD2	2	242011584	242041747	0.2266	rs13000549	-2.6	rs2108485	0.188711	-5.48	1.175	111	1	top1	0.19	8.4e-08	-1.175	0.23999	0.784072
Banner	./WEIGHTS//train_weights/P22033.ENSG00000146085.wgt.RDat	ENSG00000146085	MUT	6	49398073	49430904	0.083	rs10484961	2.45	rs12528625	0.08463	3.98	-0.92	78	12	enet	0.087	0.00013	-1.1736	0.24057	0.783415
Banner	./WEIGHTS//train_weights/Q6NVY1.ENSG00000198130.wgt.RDat	ENSG00000198130	HIBCH	2	191054461	191208919	0.5769	rs13382543	-4.25	rs2664253	0.407918	-8.57	-0.455	101	11	lasso	0.58	2.2e-30	1.1732	0.24071	0.781334
Banner	./WEIGHTS//train_weights/Q9NZ08.ENSG00000164307.wgt.RDat	ENSG00000164307	ERAP1	5	96096521	96143803	0.7022	rs2290674	-2.14	rs17482078	0.455061	-8.39	-1.261	168	38	enet	0.64	1.8e-35	1.1703	0.24187	0.782566
Banner	./WEIGHTS//train_weights/O75096.ENSG00000134569.wgt.RDat	ENSG00000134569	LRP4	11	46878419	46940193	0.0847	rs11038993	-1.949	rs11039024	0.031976	4.27	-1.636	65	65	bslmm	0.05	0.0033	-1.1677	0.2429	0.783372
Banner	./WEIGHTS//train_weights/P35609.ENSG00000077522.wgt.RDat	ENSG00000077522	ACTN2	1	236849754	236927931	0.2002	rs12354209	-2.087	rs819643	0.122812	4.4	0.567	148	4	lasso	0.16	2.2e-07	1.1669	0.24324	0.781954
Banner	./WEIGHTS//train_weights/Q9UEE9.ENSG00000153774.wgt.RDat	ENSG00000153774	CFDP1	16	75327596	75467383	0.043	rs8046531	1.99	rs6564261	0.057364	3.6	-1.163	68	1	top1	0.057	0.0017	-1.163	0.24483	0.784551
Banner	./WEIGHTS//train_weights/Q5JTV8-3.ENSG00000143337.wgt.RDat	ENSG00000143337	TOR1AIP1	1	179851177	179894135	0.456	rs4310406	-2.895	rs1300068	0.594162	7.8	-1.159	98	1	top1	0.59	4e-21	-1.159	0.24646	0.787259
Banner	./WEIGHTS//train_weights/P50336.ENSG00000143224.wgt.RDat	ENSG00000143224	PPOX	1	161136200	161147803	0.3938	rs11265577	2.368	rs36013429	0.418436	-8.08	-1.158	104	1	top1	0.42	1.3e-19	1.158	0.24686	0.786034
Banner	./WEIGHTS//train_weights/Q6ZVF9.ENSG00000185477.wgt.RDat	ENSG00000185477	GPRIN3	4	90157537	90229161	0.1546	rs713175	-3.182	rs12640416	-0.00656	3.6	0.789	106	5	enet	0.04	0.008	1.1542	0.2484	0.788434
Banner	./WEIGHTS//train_weights/Q14956.ENSG00000136235.wgt.RDat	ENSG00000136235	GPNMB	7	23275586	23314727	0.1221	rs1964536	-1.625	rs7808488	0.12809	-5.22	-1.154	47	1	top1	0.13	8.4e-06	1.154	0.2485	0.786263
Banner	./WEIGHTS//train_weights/P00505.ENSG00000125166.wgt.RDat	ENSG00000125166	GOT2	16	58741035	58768261	0.1389	rs30823	-2.65	rs11076262	0.127864	4.92	0.599	92	24	enet	0.15	4.9e-07	1.151	0.24971	0.787607
Banner	./WEIGHTS//train_weights/Q02952.ENSG00000131016.wgt.RDat	ENSG00000131016	AKAP12	6	151561134	151679692	0.1897	rs17081012	-2.4	rs926561	0.0112	-3.62	-2.289	175	175	bslmm	0.067	0.00073	1.1505	0.24993	0.78583
Banner	./WEIGHTS//train_weights/P09455.ENSG00000114115.wgt.RDat	ENSG00000114115	RBP1	3	139236276	139258671	0.185	rs1511570	-2.46	rs12485273	0.03096	4.19	-1.836	97	97	bslmm	0.081	0.00023	-1.15063	0.25	0.783594
Banner	./WEIGHTS//train_weights/Q96PE3.ENSG00000040933.wgt.RDat	ENSG00000040933	INPP4A	2	99061317	99210853	0.0631	rs11892744	-2.52	rs13402379	0.052175	-3.5	-2.103	109	109	blup	0.058	0.0016	1.1492	0.25046	0.78259
Banner	./WEIGHTS//train_weights/Q5JRX3.ENSG00000107959.wgt.RDat	ENSG00000107959	PITRM1	10	3179920	3215003	0.56	rs7924157	2.86	rs7092621	0.29195	7.31	-0.311	193	10	lasso	0.51	1.7e-25	-1.14694	0.2514	0.783088
Banner	./WEIGHTS//train_weights/Q9NUM4.ENSG00000106460.wgt.RDat	ENSG00000106460	TMEM106B	7	12250867	12282993	0.2727	rs1435536	-1.763	rs5011432	0.20763	-6.47	1.619	123	123	blup	0.24	6.2e-11	-1.1457	0.25192	0.782278
Banner	./WEIGHTS//train_weights/Q6P996.ENSG00000179889.wgt.RDat	ENSG00000179889	PDXDC1	16	15068448	15233196	0.0794	rs11075253	2.83	rs4985155	0.097478	-4.18	-1.144	31	1	top1	0.097	5.3e-05	1.144	0.25262	0.78203
Banner	./WEIGHTS//train_weights/P05771-2.ENSG00000166501.wgt.RDat	ENSG00000166501	PRKCB	16	23847322	24231932	0.2058	rs11644907	3.37	rs17753569	0.072801	-4.32	-0.405	264	264	bslmm	0.09	9.8e-05	-1.141	0.25384	0.783389
Banner	./WEIGHTS//train_weights/G3V4K3.ENSG00000151445.wgt.RDat	ENSG00000151445	VIPAS39	14	77893018	77924295	0.2067	rs1061638	-1.83	rs10130481	0.09209	-4.67	-1.487	101	101	bslmm	0.11	1.7e-05	1.13966	0.25443	0.782802
Banner	./WEIGHTS//train_weights/Q6N063.ENSG00000111325.wgt.RDat	ENSG00000111325	OGFOD2	12	123459127	123464590	0.1611	rs7296418	-2.38	rs7296418	0.023217	3.41	-2.379	30	30	blup	0.099	0.00075	-1.1387	0.25482	0.781604
Banner	./WEIGHTS//train_weights/Q9UBT7.ENSG00000119326.wgt.RDat	ENSG00000119326	CTNNAL1	9	111704851	111775809	0.2578	rs674178	1.53	rs3750457	0.024673	4.36	0.754	150	150	bslmm	0.048	0.023	1.1261	0.2601	0.795367
Banner	./WEIGHTS//train_weights/O60841.ENSG00000158417.wgt.RDat	ENSG00000158417	EIF5B	2	99953816	100017789	0.2501	rs17763718	-2.22	rs2305354	0.122761	4.85	-1.126	87	1	top1	0.12	5.7e-06	-1.126	0.26017	0.793163
Banner	./WEIGHTS//train_weights/P16083.ENSG00000124588.wgt.RDat	ENSG00000124588	NQO2	6	2988221	3019996	0.42	rs10223369	3.14	rs1143684	0.22668	-6.87	2.504	110	6	lasso	0.38	3.1e-17	-1.1236	0.26116	0.793768
Banner	./WEIGHTS//train_weights/P10253.ENSG00000171298.wgt.RDat	ENSG00000171298	GAA	17	78075355	78093678	0.2023	rs2361719	2.48	rs12450199	0.095966	-4.81	-0.278	97	97	bslmm	0.14	8.4e-07	1.1173	0.263877	0.799603
Banner	./WEIGHTS//train_weights/Q96JX3.ENSG00000122335.wgt.RDat	ENSG00000122335	SERAC1	6	158530536	158589312	0.4027	rs644637	2.9	rs9365947	-0.00406	3.79	0.605	135	135	blup	0.17	5.6e-08	1.1118	0.26624	0.804333
Banner	./WEIGHTS//train_weights/O60313-2.ENSG00000198836.wgt.RDat	ENSG00000198836	OPA1	3	193310933	193415612	0.1707	rs883279	-3.03	rs1489927	0.16672	5.75	1.555	134	11	enet	0.18	3.1e-08	1.11049	0.267	0.804207
Banner	./WEIGHTS//train_weights/Q66K14.ENSG00000197226.wgt.RDat	ENSG00000197226	TBC1D9B	5	179289066	179334859	0.473	rs6601077	-2.24	rs30386	0.089654	-5.31	0.8896	93	33	enet	0.28	1.4e-12	-1.1097	0.26711	0.80213
Banner	./WEIGHTS//train_weights/O14772.ENSG00000254685.wgt.RDat	ENSG00000254685	FPGT	1	74663896	74699770	0.4055	rs11210419	-2.192	rs11806946	0.395637	-7.84	-0.846	49	24	enet	0.41	6.1e-19	1.1068	0.26839	0.803568
Banner	./WEIGHTS//train_weights/P20339.ENSG00000144566.wgt.RDat	ENSG00000144566	RAB5A	3	19988571	20026667	0.2672	rs17796904	3.13	rs13085450	0.12751	5.14	0.675	104	5	lasso	0.18	4.4e-08	1.10304	0.27	0.805982
Banner	./WEIGHTS//train_weights/Q9UKG1.ENSG00000157500.wgt.RDat	ENSG00000157500	APPL1	3	57261765	57307496	0.0749	rs950266	2	rs11710045	0.0156	3.51	0.75	70	70	blup	0.036	0.011	-1.10079	0.271	0.806567
Banner	./WEIGHTS//train_weights/Q9UM54-2.ENSG00000196586.wgt.RDat	ENSG00000196586	MYO6	6	76458909	76629254	0.189	rs960474	1.83	rs1280049	0.32109	-7.04	1.098	133	1	top1	0.32	1.7e-14	-1.098	0.2722	0.807741
Banner	./WEIGHTS//train_weights/Q6IA86.ENSG00000134759.wgt.RDat	ENSG00000134759	ELP2	18	33709407	33757909	0.0632	rs8096713	2.6	rs948419	0.05388	-4.17	-1.098	121	1	top1	0.054	0.0023	1.098	0.2722	0.805359
Banner	./WEIGHTS//train_weights/P19474.ENSG00000132109.wgt.RDat	ENSG00000132109	TRIM21	11	4406127	4414926	0.1368	rs11603357	-2.409	rs11032347	0.000242	-2.88	-1.503	93	93	blup	0.064	0.0012	1.0978	0.2723	0.803285
Banner	./WEIGHTS//train_weights/Q96C86.ENSG00000110063.wgt.RDat	ENSG00000110063	DCPS	11	126173647	126215644	0.0784	rs1111930	-2.566	rs4553380	0.028182	3.32	-0.862	132	132	blup	0.036	0.011	-1.0954	0.2734	0.804165
Banner	./WEIGHTS//train_weights/O75746.ENSG00000115840.wgt.RDat	ENSG00000115840	SLC25A12	2	172640880	172864766	0.126	rs11675404	-2.17	rs6738445	0.044068	4.36	0.239	92	92	blup	0.088	0.00012	1.0943	0.27383	0.803075
Banner	./WEIGHTS//train_weights/Q8IV38.ENSG00000106524.wgt.RDat	ENSG00000106524	ANKMY2	7	16639401	16685442	0.2048	rs886756	-3.058	rs11532682	0.15892	5.25	-1.065	154	14	enet	0.16	1.8e-07	-1.0914	0.27508	0.804388
Banner	./WEIGHTS//train_weights/Q9NVG8.ENSG00000107021.wgt.RDat	ENSG00000107021	TBC1D13	9	131549483	131572711	0.0711	rs8507	-2.27	rs15676	0.113616	4.69	-0.971	36	36	blup	0.12	1.1e-05	-1.091	0.27529	0.802662
Banner	./WEIGHTS//train_weights/Q96EM0.ENSG00000126790.wgt.RDat	ENSG00000126790	L3HYPDH	14	59927081	59951148	0.2323	rs12896175	-1.8	rs8660	0.21015	-5.77	-0.382	94	94	bslmm	0.23	1.5e-10	1.09026	0.2756	0.801237
Banner	./WEIGHTS//train_weights/Q8NBL1.ENSG00000163389.wgt.RDat	ENSG00000163389	POGLUT1	3	119187785	119213555	0.2445	rs935616	-3.46	rs7653123	0.07748	4.51	-0.536	127	127	bslmm	0.22	1.9e-09	-1.08963	0.276	0.800081
Banner	./WEIGHTS//train_weights/K7EKE6.ENSG00000196365.wgt.RDat	ENSG00000196365	LONP1	19	5691845	5720583	0.2684	rs2285965	-2.46	rs3892355	0.102665	-4.93	1.5104	55	55	bslmm	0.19	1.5e-08	-1.0865	0.2773	0.801533
Banner	./WEIGHTS//train_weights/Q9HD26.ENSG00000047932.wgt.RDat	ENSG00000047932	GOPC	6	117639374	117923691	0.1701	rs17574500	3.12	rs10872153	0.19601	5.57	1.171	88	9	lasso	0.21	1.9e-09	1.0835	0.27859	0.802948
Banner	./WEIGHTS//train_weights/Q969S9.ENSG00000164347.wgt.RDat	ENSG00000164347	GFM2	5	74017029	74063196	0.3195	rs820827	-2.41	rs6453075	0.457539	8.34	-0.548	112	26	enet	0.46	4.6e-22	-1.0831	0.27877	0.801164
Banner	./WEIGHTS//train_weights/Q02083.ENSG00000138744.wgt.RDat	ENSG00000138744	NAAA	4	76831809	76862204	0.1077	rs6531940	3.105	rs884304	0.08054	-3.96	-1.082	103	1	top1	0.081	0.00032	1.082	0.27925	0.800251
Banner	./WEIGHTS//train_weights/P07099.ENSG00000143819.wgt.RDat	ENSG00000143819	EPHX1	1	225997794	226033260	0.1588	rs4653427	2.849	rs10753410	0.080289	-3.89	-1.08	100	1	top1	0.08	0.00024	1.08	0.28014	0.800514
Banner	./WEIGHTS//train_weights/E7EQ34.ENSG00000262633.wgt.RDat	ENSG00000262633	RP11-156P1.2	17	45000499	45124520	0.073	rs16941168	2.67	rs10514915	0.003996	3.29	-0.905	103	103	bslmm	0.028	0.022	-1.0795	0.280377	0.798915
Banner	./WEIGHTS//train_weights/O94967-4.ENSG00000085433.wgt.RDat	ENSG00000085433	WDR47	1	109512836	109584850	0.0758	rs28553535	2.671	rs865151	0.03305	-3.96	1.637	72	6	enet	0.075	0.00038	-1.0725	0.28351	0.805554
Banner	./WEIGHTS//train_weights/O43929.ENSG00000115947.wgt.RDat	ENSG00000115947	ORC4	2	148687968	148779147	0.1493	rs1345994	1.23	rs2288190	0.14368	4.33	1.071	59	1	top1	0.14	1.8e-05	1.071	0.28417	0.805148
Banner	./WEIGHTS//train_weights/P42226.ENSG00000166888.wgt.RDat	ENSG00000166888	STAT6	12	57489191	57525922	0.2172	rs715948	2.6	rs324013	0.137583	4.75	-1.071	68	1	top1	0.14	1.5e-06	-1.071	0.28417	0.80288
Banner	./WEIGHTS//train_weights/Q3KRA6.ENSG00000186132.wgt.RDat	ENSG00000186132	C2orf76	2	120059801	120124404	0.3493	rs838065	2.98	rs4608534	0.25433	5.19	0.964	143	8	lasso	0.3	2.7e-08	1.0707	0.2843	0.800991
Banner	./WEIGHTS//train_weights/P04424.ENSG00000126522.wgt.RDat	ENSG00000126522	ASL	7	65540785	65558545	0.3924	rs316319	-2.704	rs709609	0.26748	-7.07	-0.932	49	7	enet	0.34	2.5e-15	1.0679	0.28557	0.802316
Banner	./WEIGHTS//train_weights/Q9BW62.ENSG00000102781.wgt.RDat	ENSG00000102781	KATNAL1	13	30776767	30881621	0.321	rs4769819	3.57	rs17505148	0.03149	3.98	0.264	133	35	enet	0.18	3.7e-08	1.066	0.28641	0.802428
Banner	./WEIGHTS//train_weights/Q86V21.ENSG00000081760.wgt.RDat	ENSG00000081760	AACS	12	125549925	125627873	0.1542	rs11614180	-2.77	rs10846840	0.020791	3.41	0.828	114	114	blup	0.079	0.00028	1.0646	0.28706	0.802009
Banner	./WEIGHTS//train_weights/B2RA97.ENSG00000156239.wgt.RDat	ENSG00000156239	N6AMT1	21	30244513	30257693	0.362	rs2832114	3.74	rs7282280	0.346611	-6.43	0.289	93	6	lasso	0.42	5.1e-15	-1.0645	0.28712	0.799948
Banner	./WEIGHTS//train_weights/Q765P7.ENSG00000132613.wgt.RDat	ENSG00000132613	MTSS1L	16	70695107	70719969	0.0838	rs11641905	1.79	rs11647479	0.045152	-4.11	1.058	83	1	top1	0.045	0.0049	-1.058	0.29006	0.805901
Banner	./WEIGHTS//train_weights/Q86UT6.ENSG00000160703.wgt.RDat	ENSG00000160703	NLRX1	11	119037277	119054725	0.2359	rs3825061	-1.44	rs4938637	0.093539	5.22	-0.789	82	82	bslmm	0.15	4.4e-07	-1.0578	0.2901	0.803785
Banner	./WEIGHTS//train_weights/P11216.ENSG00000100994.wgt.RDat	ENSG00000100994	PYGB	20	25228705	25278650	0.238	rs1980497	2.92	rs11699316	0.0106	-3.55	-0.71	108	7	enet	0.036	0.011	1.0568	0.2906	0.802953
Banner	./WEIGHTS//train_weights/Q9Y2V2.ENSG00000153048.wgt.RDat	ENSG00000153048	CARHSP1	16	8946799	8962866	0.135	rs2289109	2.39	rs2447924	0.004312	3.13	-0.32	115	115	blup	0.033	0.015	-1.056	0.29086	0.801463
Banner	./WEIGHTS//train_weights/P14174.ENSG00000240972.wgt.RDat	ENSG00000240972	MIF	22	24236191	24237414	0.1636	rs2739338	3.08	rs5751759	0.084331	-4.09	1.056	101	1	top1	0.084	0.00017	-1.056	0.29097	0.79957
Banner	./WEIGHTS//train_weights/H7BYP1.ENSG00000083067.wgt.RDat	ENSG00000083067	TRPM3	9	73143979	74061820	0.412	rs7849151	-3.43	rs4620343	0.274711	6.52	-1.0554	570	1	top1	0.27	2.5e-12	-1.0554	0.29124	0.798125
Banner	./WEIGHTS//train_weights/O43294.ENSG00000140682.wgt.RDat	ENSG00000140682	TGFB1I1	16	31482906	31489281	0.0627	rs6565245	-2.1	rs13337037	0.072878	3.66	1.054	62	1	top1	0.073	0.00045	1.054	0.29188	0.797699
Banner	./WEIGHTS//train_weights/Q2TAA5.ENSG00000253710.wgt.RDat	ENSG00000253710	ALG11	13	52586534	52603800	0.3274	rs9526816	2.8	rs9535825	0.07377	-4.36	-0.027	91	4	enet	0.12	1.5e-05	-1.0516	0.293	0.798584
Banner	./WEIGHTS//train_weights/Q9BVM2.ENSG00000166171.wgt.RDat	ENSG00000166171	DPCD	10	103330317	103369425	0.3198	rs6584444	1.72	rs7006	0.28069	6.61	1.049	63	1	top1	0.28	1.4e-12	1.049	0.2942	0.799682
Banner	./WEIGHTS//train_weights/Q8NC56.ENSG00000161904.wgt.RDat	ENSG00000161904	LEMD2	6	33738979	33756913	0.1587	rs9469583	2.43	rs755495	0.12299	4.45	-1.047	196	1	top1	0.12	3.1e-05	-1.047	0.2951	0.79996
Banner	./WEIGHTS//train_weights/Q9HCG8.ENSG00000163510.wgt.RDat	ENSG00000163510	CWC22	2	180809603	180871840	0.2825	rs11679764	3.19	rs11900886	0.177087	-4.1	1.045	101	1	top1	0.18	6e-05	-1.045	0.29602	0.800291
Banner	./WEIGHTS//train_weights/P36871.ENSG00000079739.wgt.RDat	ENSG00000079739	PGM1	1	64058947	64125916	0.1627	rs10489612	2.356	rs3790861	0.017165	-3.67	2.249	131	7	lasso	0.082	0.00021	-1.0448	0.29613	0.798437
Banner	./WEIGHTS//train_weights/P06865.ENSG00000213614.wgt.RDat	ENSG00000213614	HEXA	15	72635775	72668817	0.0533	rs2959930	-1.74	rs11633028	0.00929	-3.09	-1.277	15	15	bslmm	0.043	0.0059	1.03842	0.299074	0.804212
Banner	./WEIGHTS//train_weights/C9IYC4.ENSG00000088543.wgt.RDat	ENSG00000088543	C3orf18	3	50595462	50608458	0.2919	rs12637870	1.9	rs2269505	0.28981	5.74	0.418	48	48	bslmm	0.3	6e-09	1.03197	0.302	0.809909
Banner	./WEIGHTS//train_weights/Q9H7Z7.ENSG00000148334.wgt.RDat	ENSG00000148334	PTGES2	9	130882972	130890741	0.0816	rs884115	-2.21	rs4837235	0.045001	-4.35	0.016	61	61	bslmm	0.088	0.00012	1.032	0.30209	0.80799
Banner	./WEIGHTS//train_weights/Q9UK99.ENSG00000110429.wgt.RDat	ENSG00000110429	FBXO3	11	33762485	33796089	0.1333	rs12224154	3.543	rs2273121	0.082632	-3.73	-1.029	117	1	top1	0.083	0.00019	1.0291	0.3034	0.809336
Banner	./WEIGHTS//train_weights/Q9Y2J8.ENSG00000117115.wgt.RDat	ENSG00000117115	PADI2	1	17393256	17445948	0.2961	rs3003469	-1.911	rs12408879	-0.006575	-2.82	-0.206	142	142	bslmm	0.078	0.00029	1.029	0.3035	0.807455
Banner	./WEIGHTS//train_weights/Q9NRQ2.ENSG00000114698.wgt.RDat	ENSG00000114698	PLSCR4	3	145910126	145968966	0.3838	rs6771797	2.68	rs3762685	0.30549	7.17	-1.028	93	1	top1	0.31	9.3e-14	-1.028	0.304	0.806646
Banner	./WEIGHTS//train_weights/P08758.ENSG00000164111.wgt.RDat	ENSG00000164111	ANXA5	4	122589110	122618268	0.4779	rs6830321	-3.019	rs17450274	0.42113	-8.19	1.021	112	1	top1	0.42	9.4e-20	-1.021	0.30725	0.813118
Banner	./WEIGHTS//train_weights/Q9NZN4.ENSG00000024422.wgt.RDat	ENSG00000024422	EHD2	19	48216600	48246391	0.1064	rs3745758	2.54	rs2974211	0.061907	3.95	1.021	111	1	top1	0.062	0.0012	1.021	0.3073	0.81111
Banner	./WEIGHTS//train_weights/P00387.ENSG00000100243.wgt.RDat	ENSG00000100243	CYB5R3	22	43013846	43045574	0.207	rs5758863	-2.59	rs137107	0.10497	-5.42	-0.824	93	6	lasso	0.16	1.6e-07	1.019	0.30808	0.811035
Banner	./WEIGHTS//train_weights/Q9NSU2.ENSG00000213689.wgt.RDat	ENSG00000213689	TREX1	3	48506445	48509044	0.1625	rs3135941	-1.72	rs9826195	0.14905	-5.04	0.632	41	29	enet	0.16	2e-06	-1.01555	0.31	0.813953
Banner	./WEIGHTS//train_weights/Q9ULV4.ENSG00000110880.wgt.RDat	ENSG00000110880	CORO1C	12	109038885	109125372	0.2106	rs8179137	-2.73	rs10746129	0.171452	-6.79	-0.0653	111	14	enet	0.27	4.3e-12	1.0152	0.31	0.811828
Banner	./WEIGHTS//train_weights/Q58WW2.ENSG00000143164.wgt.RDat	ENSG00000143164	DCAF6	1	167905021	168045081	0.1408	rs203818	-2.999	rs11558511	0.08054	-4.46	-0.555	104	7	enet	0.12	5e-06	1.0099	0.31256	0.8164
Banner	./WEIGHTS//train_weights/P04732.ENSG00000169715.wgt.RDat	ENSG00000169715	MT1E	16	56659387	56661024	0.2072	rs2071005	2.36	rs3859113	-0.003009	3.29	1.544	118	118	blup	0.053	0.0025	1.009	0.31296	0.815322
Banner	./WEIGHTS//train_weights/P17050.ENSG00000198951.wgt.RDat	ENSG00000198951	NAGA	22	42454358	42466846	0.1247	rs133373	1.8	rs4822084	0.035471	3.41	1.206	62	62	bslmm	0.063	0.0011	1.007	0.3138	0.815392
Banner	./WEIGHTS//train_weights/A0A087X0B7.ENSG00000143740.wgt.RDat	ENSG00000143740	SNAP47	1	227916240	227968927	0.129	rs4653878	-2.484	rs6683869	0.054674	-5.02	1.523	90	90	bslmm	0.12	6.4e-06	-1.0061	0.31437	0.814763
Banner	./WEIGHTS//train_weights/Q8WVE0.ENSG00000150456.wgt.RDat	ENSG00000150456	N6AMT2	13	21302870	21348097	0.2276	rs2442449	-3.09	rs9579937	0.06304	-4.05	-1.126	81	81	bslmm	0.12	0.00065	1.0035	0.31564	0.815946
Banner	./WEIGHTS//train_weights/Q15293.ENSG00000049449.wgt.RDat	ENSG00000049449	RCN1	11	31833939	32127301	0.0699	rs224670	-3.614	rs477838	0.012491	-3.41	-0.72	109	109	blup	0.041	0.0069	1.0014	0.3166	0.816323
Banner	./WEIGHTS//train_weights/Q9NXA8.ENSG00000124523.wgt.RDat	ENSG00000124523	SIRT5	6	13574816	13614790	0.2115	rs12209803	2.05	rs9382221	0.03756	3.92	1.379	80	80	blup	0.12	5.2e-06	1.0013	0.31667	0.81441
Banner	./WEIGHTS//train_weights/Q9BRR6.ENSG00000159322.wgt.RDat	ENSG00000159322	ADPGK	15	73043710	73078187	0.1198	rs17755397	-2.96	rs730180	0.09272	-4.25	-0.998	66	1	top1	0.093	8.1e-05	0.998	0.318279	0.816455
Banner	./WEIGHTS//train_weights/Q6YHK3.ENSG00000156535.wgt.RDat	ENSG00000156535	CD109	6	74405508	74538040	0.2541	rs4708082	2.23	rs4706552	0.05598	4.17	-0.86	129	129	blup	0.11	2.3e-05	-0.9975	0.31851	0.814963
Banner	./WEIGHTS//train_weights/Q8N8R5.ENSG00000178074.wgt.RDat	ENSG00000178074	C2orf69	2	200775979	200820658	0.1931	rs10221945	-1.89	rs16832017	0.130976	-5.46	0.931	61	61	blup	0.18	3e-08	-0.9967	0.31889	0.813859
Banner	./WEIGHTS//train_weights/Q6PI48.ENSG00000117593.wgt.RDat	ENSG00000117593	DARS2	1	173793641	173827684	0.3416	rs6691053	-2.399	rs2144708	0.452604	-8.54	-0.759	58	22	enet	0.46	4.3e-22	0.9959	0.31928	0.812786
Banner	./WEIGHTS//train_weights/A0A087X0M8.ENSG00000134121.wgt.RDat	ENSG00000134121	CHL1	3	238279	451090	0.3714	rs892296	-3.61	rs3956142	0.11515	4.42	-1.503	227	227	bslmm	0.29	5.2e-09	-0.993975	0.32	0.812557
Banner	./WEIGHTS//train_weights/Q9HD34.ENSG00000214113.wgt.RDat	ENSG00000214113	LYRM4	6	5102827	5261172	0.2754	rs730594	3.28	rs2224391	0.08891	-5.16	-0.911	211	13	lasso	0.24	1.3e-10	0.9941	0.32018	0.810961
Banner	./WEIGHTS//train_weights/Q9UHR5.ENSG00000161526.wgt.RDat	ENSG00000161526	SAP30BP	17	73663196	73704142	0.1114	rs736521	2.35	rs4788901	0.009536	-3.35	1.054	83	83	bslmm	0.02	0.051	-0.9902	0.322077	0.813711
Banner	./WEIGHTS//train_weights/Q86TP1.ENSG00000143363.wgt.RDat	ENSG00000143363	PRUNE	1	150980896	151008189	0.0665	rs4970934	-1.677	rs7532312	0.056615	3.62	-0.99	65	1	top1	0.057	0.0018	-0.99	0.32217	0.811901
Banner	./WEIGHTS//train_weights/Q6NUM9.ENSG00000042445.wgt.RDat	ENSG00000042445	RETSAT	2	85569211	85581743	0.1321	rs4831998	-2.19	rs3923229	0.042385	-3.87	1.318	113	113	blup	0.076	0.00033	-0.9897	0.32234	0.810293
Banner	./WEIGHTS//train_weights/P35348.ENSG00000120907.wgt.RDat	ENSG00000120907	ADRA1A	8	26605667	26724790	0.2664	rs1481653	4.45	rs4236678	0.10974	4.57	2.259	203	203	bslmm	0.14	3.8e-05	0.9876	0.3233	0.810675
Banner	./WEIGHTS//train_weights/O43819.ENSG00000130489.wgt.RDat	ENSG00000130489	SCO2	22	50961997	50964868	0.5129	rs3091397	2.46	rs5770871	0.376105	-7.64	-1.058	102	102	bslmm	0.43	2.2e-20	0.984	0.32508	0.813105
Banner	./WEIGHTS//train_weights/Q6XUX3.ENSG00000133059.wgt.RDat	ENSG00000133059	DSTYK	1	205111632	205180727	0.0745	rs1110303	2.661	rs10793725	0.029242	-3.76	0.271	131	131	blup	0.068	0.00066	0.9834	0.32542	0.811931
Banner	./WEIGHTS//train_weights/Q9UP65.ENSG00000105499.wgt.RDat	ENSG00000105499	PLA2G4C	19	48551100	48614074	0.4087	rs11666762	4.4	rs156631	0.13201	5.13	-0.602	141	141	blup	0.15	2.2e-06	0.9826	0.3258	0.810862
Banner	./WEIGHTS//train_weights/Q9UGK8.ENSG00000129158.wgt.RDat	ENSG00000129158	SERGEF	11	17809595	18034709	0.4615	rs7120998	3.506	rs12292915	0.504552	8.81	-1.126	171	8	lasso	0.53	7.3e-26	-0.982	0.3261	0.8096
Banner	./WEIGHTS//train_weights/Q9H8M5.ENSG00000148842.wgt.RDat	ENSG00000148842	CNNM2	10	104678050	104849978	0.3675	rs619824	-3.28	rs3740390	0.17827	5.63	-0.406	127	7	lasso	0.21	2.6e-09	-0.98178	0.3262	0.807848
Banner	./WEIGHTS//train_weights/A0A096LPE2.ENSG00000255071.wgt.RDat	ENSG00000255071	SAA2-SAA4	11	18252970	18270182	0.0896	rs11024603	-2.974	rs4150575	0.034354	3.47	-0.338	104	104	bslmm	0.035	0.012	0.9797	0.3272	0.808329
Banner	./WEIGHTS//train_weights/P78508.ENSG00000177807.wgt.RDat	ENSG00000177807	KCNJ10	1	160007257	160040038	0.1977	rs12753283	2.259	rs1186685	0.02628	3.61	0.128	137	137	blup	0.03	0.018	0.9794	0.3274	0.806836
Banner	./WEIGHTS//train_weights/Q4G176.ENSG00000176715.wgt.RDat	ENSG00000176715	ACSF3	16	89154783	89222254	0.5948	rs4785728	-2.93	rs1054747	0.19154	-5.43	-1.713	70	70	bslmm	0.34	2.2e-15	0.976	0.32923	0.809357
Banner	./WEIGHTS//train_weights/F5H5X9.ENSG00000081138.wgt.RDat	ENSG00000081138	CDH7	18	63417488	63548638	0.0615	rs7230007	-2.83	rs17783381	0.05223	3.57	0.974	99	1	top1	0.052	0.0037	0.974	0.3301	0.809512
Banner	./WEIGHTS//train_weights/Q9H400.ENSG00000203896.wgt.RDat	ENSG00000203896	LIME1	20	62366815	62370456	0.0779	rs6742	1.89	rs2297441	0.0881	-4	-0.974	87	1	top1	0.088	0.0012	0.974	0.3301	0.807537
Banner	./WEIGHTS//train_weights/Q14254.ENSG00000132589.wgt.RDat	ENSG00000132589	FLOT2	17	27206353	27224697	0.2319	rs1976165	-2.06	rs6505095	0.106766	-5.05	-0.389	68	68	blup	0.11	2.1e-05	0.9689	0.33259	0.811649
Banner	./WEIGHTS//train_weights/Q5T440.ENSG00000181873.wgt.RDat	ENSG00000181873	IBA57	1	228353516	228369958	0.2084	rs849749	1.694	rs4653917	0.199255	-5.77	1.373	64	64	blup	0.22	5.8e-10	-0.968	0.33305	0.810799
Banner	./WEIGHTS//train_weights/Q2M2I8.ENSG00000115977.wgt.RDat	ENSG00000115977	AAK1	2	69688532	69901481	0.0855	rs12620484	-3.21	rs6725791	0.012355	-3.69	-0.994	115	9	enet	0.05	0.0033	0.9679	0.33311	0.808981
Banner	./WEIGHTS//train_weights/Q00059.ENSG00000108064.wgt.RDat	ENSG00000108064	TFAM	10	60144782	60158981	0.0917	rs2790196	-3.17	rs2279340	0.07581	-4.02	-0.964	66	1	top1	0.076	0.00035	0.964	0.335	0.811606
Banner	./WEIGHTS//train_weights/Q13740-2.ENSG00000170017.wgt.RDat	ENSG00000170017	ALCAM	3	105085753	105295744	0.111	rs478259	-2.25	rs3772556	0.02576	-3.41	-0.119	169	169	bslmm	0.065	0.00086	-0.962932	0.336	0.812067
Banner	./WEIGHTS//train_weights/Q92734.ENSG00000114354.wgt.RDat	ENSG00000114354	TFG	3	100428205	100467810	0.0776	rs4928072	-3.12	rs6775161	0.05863	4.07	0.96	89	1	top1	0.059	0.0015	0.959893	0.337	0.812526
Banner	./WEIGHTS//train_weights/Q96MC5.ENSG00000166780.wgt.RDat	ENSG00000166780	C16orf45	16	15528152	15718885	0.1294	rs1672811	-1.91	rs7206272	-0.006628	-3.3	-1.053	74	74	blup	0.048	0.0038	-0.951	0.34162	0.82169
Banner	./WEIGHTS//train_weights/Q9BUM1.ENSG00000141349.wgt.RDat	ENSG00000141349	G6PC3	17	42148103	42153709	0.172	rs2523162	-2.99	rs2523166	0.118168	4.48	-0.95	71	1	top1	0.12	8.6e-06	-0.95	0.342112	0.820905
Banner	./WEIGHTS//train_weights/Q8IY81.ENSG00000108592.wgt.RDat	ENSG00000108592	FTSJ3	17	61896793	61907372	0.1138	rs6504179	-2.35	rs7210724	0.120605	-4.54	-0.971	60	60	bslmm	0.13	3.2e-05	0.9466	0.343845	0.823094
Banner	./WEIGHTS//train_weights/P29536.ENSG00000163431.wgt.RDat	ENSG00000163431	LMOD1	1	201865580	201915715	0.3058	rs2820327	-3.583	rs4494199	0.242236	4.72	0.794	96	96	blup	0.26	3.6e-07	0.945	0.34467	0.823105
Banner	./WEIGHTS//train_weights/Q32Q12.ENSG00000011052.wgt.RDat	ENSG00000011052	NME2	17	49230951	49249105	0.1307	rs2318782	-2.88	rs12937424	0.101021	4.21	0.944	65	1	top1	0.1	3.9e-05	0.944	0.34517	0.822341
Banner	./WEIGHTS//train_weights/Q4G0X4.ENSG00000188997.wgt.RDat	ENSG00000188997	KCTD21	11	77882295	77899868	0.2562	rs11237383	1.877	rs572693	0.10758	-5.69	-0.55	96	13	enet	0.22	1.2e-09	0.9424	0.346	0.822365
Banner	./WEIGHTS//train_weights/O76082.ENSG00000197375.wgt.RDat	ENSG00000197375	SLC22A5	5	131705444	131731306	0.1444	rs17622656	2.99	rs1859085	0.165049	-5.18	-0.941	152	1	top1	0.17	5.5e-07	0.941	0.3467	0.822081
Banner	./WEIGHTS//train_weights/Q6NXT6.ENSG00000169762.wgt.RDat	ENSG00000169762	TAPT1	4	16162128	16229033	0.0853	rs908645	-2.696	rs1025897	0.0697	3.87	0.94	134	1	top1	0.07	0.00059	0.94	0.34722	0.821372
Banner	./WEIGHTS//train_weights/H0Y9X1.ENSG00000198498.wgt.RDat	ENSG00000198498	TMA16	4	164415594	164441691	0.1433	rs9308056	-2.153	rs9993575	0.19902	4.54	-0.939	98	1	top1	0.2	1.1e-05	-0.939	0.34773	0.820643
Banner	./WEIGHTS//train_weights/Q86VW2.ENSG00000240771.wgt.RDat	ENSG00000240771	ARHGEF25	12	58003963	58013162	0.0814	rs7966795	3.23	rs1545783	0.020639	3.61	0.755	69	69	blup	0.067	0.00076	0.9387	0.34791	0.81914
Banner	./WEIGHTS//train_weights/Q5RGS4.ENSG00000107679.wgt.RDat	ENSG00000107679	PLEKHA1	10	124134212	124191867	0.2731	rs11200621	-2.65	rs6585827	0.04589	3.85	-1.273	167	33	enet	0.17	6.5e-06	-0.93697	0.3488	0.819312
Banner	./WEIGHTS//train_weights/P54687-5.ENSG00000060982.wgt.RDat	ENSG00000060982	BCAT1	12	24964295	25102393	0.1738	rs7976928	-2.94	rs2353483	0.039823	-4.83	-0.848	178	178	blup	0.14	1.2e-06	0.9368	0.34886	0.817539
Banner	./WEIGHTS//train_weights/P50479.ENSG00000131435.wgt.RDat	ENSG00000131435	PDLIM4	5	131593364	131609147	0.3788	rs272874	-2.2	rs10463891	0.32267	7.29	-1.559	114	13	enet	0.36	2.7e-16	-0.9367	0.34893	0.815797
Banner	./WEIGHTS//train_weights/Q5VT66.ENSG00000186205.wgt.RDat	ENSG00000186205	MARC1	1	220960101	220987735	0.2942	rs17587507	-2.257	rs2642442	0.16533	-5.86	-0.994	131	3	lasso	0.19	1.5e-08	0.9362	0.34915	0.814413
Banner	./WEIGHTS//train_weights/P16219.ENSG00000122971.wgt.RDat	ENSG00000122971	ACADS	12	121163538	121177811	0.7986	rs7956304	3	rs2014355	0.526014	-9.05	0.674	88	12	enet	0.73	3e-45	-0.935	0.34977	0.813966
Banner	./WEIGHTS//train_weights/O75355.ENSG00000168032.wgt.RDat	ENSG00000168032	ENTPD3	3	40428647	40470110	0.1256	rs1119179	-1.3	rs962847	0.07563	3.63	-0.935	65	1	top1	0.076	0.00036	-0.935	0.35	0.812616
Banner	./WEIGHTS//train_weights/Q5RHP9.ENSG00000178965.wgt.RDat	ENSG00000178965	C1orf173	1	75033795	75139422	0.1439	rs12239912	1.37	rs730645	0.051418	-4.31	1.214	113	113	blup	0.097	8.3e-05	-0.9318	0.35145	0.814098
Banner	./WEIGHTS//train_weights/Q9BPY3.ENSG00000197798.wgt.RDat	ENSG00000197798	FAM118B	11	126081309	126132881	0.0893	rs595004	-2.782	rs580145	-0.000482	-3.45	-1.401	161	161	blup	0.055	0.003	0.9309	0.3519	0.813262
Banner	./WEIGHTS//train_weights/P22748.ENSG00000167434.wgt.RDat	ENSG00000167434	CA4	17	58227297	58248260	0.0993	rs8082388	-2.76	rs9675236	0.037223	-4.27	-0.857	39	6	lasso	0.056	0.0019	0.924	0.355512	0.819721
Banner	./WEIGHTS//train_weights/Q9Y2Q0-3.ENSG00000124406.wgt.RDat	ENSG00000124406	ATP8A1	4	42410390	42659122	0.1877	rs13148015	3.038	rs2061526	0.11399	-5.29	-0.92	205	1	top1	0.11	1.9e-05	0.92	0.35757	0.822575
Banner	./WEIGHTS//train_weights/O43150.ENSG00000151693.wgt.RDat	ENSG00000151693	ASAP2	2	9346894	9545812	0.1658	rs11686324	-2.09	rs7605582	0.140429	-4.95	-0.916	158	1	top1	0.14	1.2e-06	0.916	0.35967	0.825513
Banner	./WEIGHTS//train_weights/Q9H993.ENSG00000146476.wgt.RDat	ENSG00000146476	C6orf211	6	151773422	151791236	0.2685	rs6557131	2.3	rs11550103	0.17142	-5.79	0.42	92	92	bslmm	0.22	6.4e-10	-0.9152	0.36009	0.82459
Banner	./WEIGHTS//train_weights/C9JZR2.ENSG00000198561.wgt.RDat	ENSG00000198561	CTNND1	11	57520715	57587018	0.1242	rs641325	-1.94	rs616911	0.038144	3.64	0.493	62	62	bslmm	0.044	0.0056	0.9122	0.3617	0.82639
Banner	./WEIGHTS//train_weights/P23763.ENSG00000139190.wgt.RDat	ENSG00000139190	VAMP1	12	6571403	6580153	0.0757	rs2364480	4.16	rs12964	0.045088	-3.42	0.19	107	107	bslmm	0.065	0.0009	-0.9118	0.36186	0.824876
Banner	./WEIGHTS//train_weights/Q9BUP3.ENSG00000109854.wgt.RDat	ENSG00000109854	HTATIP2	11	20385231	20405329	0.1668	rs7929060	3.331	rs7115830	0.06505	-3.98	0.475	76	16	enet	0.069	0.00062	-0.9073	0.3643	0.828555
Banner	./WEIGHTS//train_weights/O00534.ENSG00000110002.wgt.RDat	ENSG00000110002	VWA5A	11	123986069	124018428	0.1625	rs7114239	-2.608	rs2508888	0.172835	-5.36	-1.183	126	8	lasso	0.19	1.3e-08	0.9032	0.3664	0.831446
Banner	./WEIGHTS//train_weights/Q6IEE7.ENSG00000181291.wgt.RDat	ENSG00000181291	TMEM132E	17	32907768	32966337	0.1613	rs11657603	-3.2	rs17662779	0.157523	-5.21	0.903	210	1	top1	0.16	4.2e-07	-0.903	0.366526	0.829855
Banner	./WEIGHTS//train_weights/Q9HCK4.ENSG00000185008.wgt.RDat	ENSG00000185008	ROBO2	3	75955846	77699115	0.146	rs775722	-2.57	rs775723	-0.00289	3.22	2.366	342	342	bslmm	0.07	0.00057	0.898305	0.369	0.833574
Banner	./WEIGHTS//train_weights/Q16854.ENSG00000114956.wgt.RDat	ENSG00000114956	DGUOK	2	74153953	74186088	0.2062	rs1726028	-2.43	rs831525	-0.005694	3.49	-0.865	101	101	bslmm	0.043	0.006	-0.8974	0.36953	0.832896
Banner	./WEIGHTS//train_weights/Q9HAV0.ENSG00000114450.wgt.RDat	ENSG00000114450	GNB4	3	179116990	179169378	0.1276	rs2287312	2.41	rs7610174	0.13182	4.64	-0.896	73	1	top1	0.13	2.6e-06	-0.896	0.37	0.832085
Banner	./WEIGHTS//train_weights/Q14249.ENSG00000167136.wgt.RDat	ENSG00000167136	ENDOG	9	131580753	131584956	0.0881	rs8507	-2.27	rs2997922	0.062878	-3.55	-0.889	39	1	top1	0.063	0.0063	0.889	0.374	0.839199
Banner	./WEIGHTS//train_weights/Q5VUB5.ENSG00000148468.wgt.RDat	ENSG00000148468	FAM171A1	10	15253642	15413061	0.2803	rs1002598	-2.8	rs6602828	0.22932	-6.08	-1.44	178	7	lasso	0.26	1.4e-11	0.88656	0.3753	0.840236
Banner	./WEIGHTS//train_weights/P30837.ENSG00000137124.wgt.RDat	ENSG00000137124	ALDH1B1	9	38392661	38398658	0.5446	rs4878805	-2.63	rs2073477	0.308536	-7.44	-0.5047	128	29	enet	0.41	5e-19	0.8855	0.3759	0.839705
Banner	./WEIGHTS//train_weights/P22061.ENSG00000120265.wgt.RDat	ENSG00000120265	PCMT1	6	150070579	150132556	0.42	rs2342764	-1.76	rs9689269	0.55125	-9.36	-1.007	88	88	bslmm	0.56	1.2e-28	0.8841	0.37663	0.839466
Banner	./WEIGHTS//train_weights/Q96SZ5.ENSG00000181915.wgt.RDat	ENSG00000181915	ADO	10	64564516	64568238	0.2686	rs1509957	1.91	rs1848797	0.38402	-8.16	0.304	88	15	enet	0.4	1.4e-18	-0.88389	0.3768	0.837983
Banner	./WEIGHTS//train_weights/Q9Y394.ENSG00000100612.wgt.RDat	ENSG00000100612	DHRS7	14	60610838	60636574	0.3203	rs453730	2.36	rs441282	0.12719	-5.45	-0.77	74	74	blup	0.19	1.4e-08	0.88353	0.37695	0.836462
Banner	./WEIGHTS//train_weights/Q8N1K5.ENSG00000172673.wgt.RDat	ENSG00000172673	THEMIS	6	128029217	128239776	0.0881	rs6905941	-4.15	rs11753972	0.00509	-3.83	1.433	141	141	bslmm	0.041	0.0072	-0.8816	0.37798	0.836896
Banner	./WEIGHTS//train_weights/P13284.ENSG00000216490.wgt.RDat	ENSG00000216490	IFI30	19	18283972	18288927	0.1206	rs2384992	-2.16	rs11554159	0.107311	-4.44	0.875	90	1	top1	0.11	2.3e-05	-0.875	0.3816	0.84305
Banner	./WEIGHTS//train_weights/O95278.ENSG00000112425.wgt.RDat	ENSG00000112425	EPM2A	6	145822719	146057160	0.4936	rs1337840	1.49	rs426371	0.05004	-4.81	0.777	64	7	lasso	0.079	0.00028	-0.8749	0.38163	0.841263
Banner	./WEIGHTS//train_weights/O75915.ENSG00000144746.wgt.RDat	ENSG00000144746	ARL6IP5	3	69134095	69155217	0.2768	rs6784519	-2.44	rs11128111	0.05788	4.82	-0.789	63	3	lasso	0.091	9.5e-05	-0.874257	0.382	0.840232
Banner	./WEIGHTS//train_weights/Q5MNZ9.ENSG00000070540.wgt.RDat	ENSG00000070540	WIPI1	17	66417089	66453654	0.194	rs2286562	-2.38	rs2952289	0.180778	-4.21	-0.874	93	1	top1	0.18	5.6e-05	0.874	0.382118	0.838653
Banner	./WEIGHTS//train_weights/P36551.ENSG00000080819.wgt.RDat	ENSG00000080819	CPOX	3	98239976	98312567	0.3812	rs9283596	2.71	rs1131857	0.38227	-7.64	-0.872	81	1	top1	0.38	1.3e-17	0.872	0.383	0.838753
Banner	./WEIGHTS//train_weights/P49959.ENSG00000020922.wgt.RDat	ENSG00000020922	MRE11A	11	94152895	94227074	0.1999	rs588774	-1.771	rs535801	0.107241	5.03	0.872	125	1	top1	0.11	2.3e-05	0.872	0.3832	0.837363
Banner	./WEIGHTS//train_weights/Q9UMZ2-7.ENSG00000006114.wgt.RDat	ENSG00000006114	SYNRG	17	35874900	35969544	0.1199	rs1016680	-3.41	rs2074411	0.000523	3.19	0.399	76	76	bslmm	0.065	0.00089	0.8707	0.383935	0.837145
Banner	./WEIGHTS//train_weights/Q9UIJ7.ENSG00000147853.wgt.RDat	ENSG00000147853	AK3	9	4711155	4742043	0.3346	rs7867811	-2.87	rs17717946	0.05658	4.9	0.0407	143	6	lasso	0.18	1.9e-08	-0.8694	0.3846	0.836776
Banner	./WEIGHTS//train_weights/O75477.ENSG00000107566.wgt.RDat	ENSG00000107566	ERLIN1	10	101909851	101948091	0.2819	rs2862951	-2.84	rs11597086	0.26155	-7.09	-1.127	51	3	lasso	0.31	6e-14	0.86901	0.3848	0.835399
Banner	./WEIGHTS//train_weights/Q9BV20.ENSG00000037757.wgt.RDat	ENSG00000037757	MRI1	19	13875346	13885096	0.3166	rs7256290	-2.35	rs371671	0.309304	-6.87	-1.132	55	8	enet	0.34	7.7e-15	0.8675	0.3857	0.835544
Banner	./WEIGHTS//train_weights/O14976.ENSG00000178950.wgt.RDat	ENSG00000178950	GAK	4	843064	926161	0.15	rs6832751	2.204	rs17783233	0.04583	-3.85	-0.842	129	129	bslmm	0.072	0.0005	0.8668	0.38607	0.834544
Banner	./WEIGHTS//train_weights/Q86Y22.ENSG00000050767.wgt.RDat	ENSG00000050767	COL23A1	5	177664619	178017556	0.2288	rs7706759	-2.65	rs12652833	0.007581	3.63	1.0188	304	12	enet	0.091	9.1e-05	0.8621	0.38865	0.838314
Banner	./WEIGHTS//train_weights/B5MCD5.ENSG00000136267.wgt.RDat	ENSG00000136267	DGKB	7	14184674	15014402	0.4412	rs2108515	-3.219	rs714980	0.24051	5.72	0.176	537	537	blup	0.26	3.8e-10	-0.8617	0.38884	0.836924
Banner	./WEIGHTS//train_weights/P49588.ENSG00000090861.wgt.RDat	ENSG00000090861	AARS	16	70286198	70323446	0.0805	rs34087264	-1.41	rs4985407	0.141186	-5.26	0.755	15	2	lasso	0.15	7.2e-07	-0.861	0.38905	0.835583
Banner	./WEIGHTS//train_weights/O75663.ENSG00000143155.wgt.RDat	ENSG00000143155	TIPRL	1	168148171	168169950	0.1087	rs2280989	-3.202	rs1543358	0.098169	-4.36	0.86	80	1	top1	0.098	5e-05	-0.86	0.38979	0.835383
Banner	./WEIGHTS//train_weights/Q9Y6I9.ENSG00000164081.wgt.RDat	ENSG00000164081	TEX264	3	51696709	51738339	0.0873	rs6806509	1.88	rs11919197	0.0303	3.27	0.86	15	1	top1	0.03	0.018	0.86	0.39	0.834051
Banner	./WEIGHTS//train_weights/P35414.ENSG00000134817.wgt.RDat	ENSG00000134817	APLNR	11	57001051	57004709	0.1539	rs717211	-3.441	rs11606862	-0.007806	-3.19	0.929	99	99	bslmm	0.037	0.016	-0.859	0.3903	0.832917
Banner	./WEIGHTS//train_weights/Q9HCP6.ENSG00000010282.wgt.RDat	ENSG00000010282	HHATL	3	42734155	42744319	0.277	rs6790204	-1.91	rs339682	0.18557	5.46	-0.848	90	15	enet	0.23	3.4e-10	-0.852644	0.394	0.839028
Banner	./WEIGHTS//train_weights/P24666.ENSG00000143727.wgt.RDat	ENSG00000143727	ACP1	2	264140	278283	0.5081	rs13410499	2.77	rs7605824	0.637444	-9.89	-0.851	91	1	top1	0.64	4.4e-35	0.851	0.39477	0.838886
Banner	./WEIGHTS//train_weights/Q53H82.ENSG00000147592.wgt.RDat	ENSG00000147592	LACTB2	8	71547553	71581409	0.065	rs268647	2.03	rs2035196	0.07557	4.28	-0.851	63	1	top1	0.076	0.00036	-0.851	0.3948	0.837176
Banner	./WEIGHTS//train_weights/Q9NZC7.ENSG00000186153.wgt.RDat	ENSG00000186153	WWOX	16	78133310	79246564	0.4724	rs4888810	-3.35	rs7184686	0.11263	4.94	-0.905	1124	45	enet	0.24	5.9e-11	-0.851	0.395	0.835833
Banner	./WEIGHTS//train_weights/Q6PH85.ENSG00000150401.wgt.RDat	ENSG00000150401	DCUN1D2	13	114110134	114145267	0.1632	rs12872639	-2.37	rs6577052	0.06022	-4.54	-0.804	115	7	lasso	0.071	0.0013	0.8471	0.39696	0.838212
Banner	./WEIGHTS//train_weights/J3QTA6.ENSG00000159685.wgt.RDat	ENSG00000159685	CHCHD6	3	126423063	126679249	0.0758	rs11721085	1.96	rs4624521	0.0433	-4.21	0.36	149	149	bslmm	0.044	0.0056	-0.846913	0.397	0.836536
Banner	./WEIGHTS//train_weights/Q92530.ENSG00000125818.wgt.RDat	ENSG00000125818	PSMF1	20	1093906	1160596	0.1078	rs4813941	-2.79	rs6514113	0.1002	-4.31	-0.844	115	1	top1	0.1	4.2e-05	0.844	0.3987	0.838357
Banner	./WEIGHTS//train_weights/Q96PM5.ENSG00000163743.wgt.RDat	ENSG00000163743	RCHY1	4	76404247	76439974	0.1373	rs2867918	2.884	rs13152113	0.05371	4.53	-0.11	82	82	bslmm	0.077	0.00032	-0.8381	0.40197	0.843464
Banner	./WEIGHTS//train_weights/O75531.ENSG00000175334.wgt.RDat	ENSG00000175334	BANF1	11	65769550	65771620	0.1644	rs472518	3.492	rs754532	0.041772	3.49	0.321	63	8	enet	0.14	1.3e-06	-0.8364	0.4029	0.843651
Banner	./WEIGHTS//train_weights/Q15154-2.ENSG00000078674.wgt.RDat	ENSG00000078674	PCM1	8	17780349	17885478	0.317	rs9325825	-2.02	rs208753	0.45015	-8.55	-0.836	202	1	top1	0.45	1.9e-21	0.836	0.4032	0.84252
Banner	./WEIGHTS//train_weights/Q6ZVM7.ENSG00000175662.wgt.RDat	ENSG00000175662	TOM1L2	17	17746828	17875736	0.4473	rs4622569	-2.54	rs4925115	0.138589	-5.43	0.525	111	15	lasso	0.2	3.7e-09	-0.8353	0.403555	0.841509
Banner	./WEIGHTS//train_weights/P46926.ENSG00000113552.wgt.RDat	ENSG00000113552	GNPDA1	5	141371314	141392606	0.2585	rs36061508	-2.19	rs164080	0.126831	-4.68	0.833	119	1	top1	0.13	4e-06	-0.833	0.40484	0.842437
Banner	./WEIGHTS//train_weights/P46940.ENSG00000140575.wgt.RDat	ENSG00000140575	IQGAP1	15	90931450	91045475	0.0766	rs8028854	2.72	rs3902286	0.0132	-3.69	-0.661	138	138	blup	0.049	0.0037	0.83091	0.406027	0.843158
Banner	./WEIGHTS//train_weights/O43852-4.ENSG00000128595.wgt.RDat	ENSG00000128595	CALU	7	128379346	128411861	0.3844	rs7790478	2.455	rs1006023	0.279	-6.4	0.031	97	97	bslmm	0.29	2.3e-12	0.8295	0.40682	0.843059
Banner	./WEIGHTS//train_weights/P11171.ENSG00000159023.wgt.RDat	ENSG00000159023	EPB41	1	29213603	29446553	0.0884	rs204047	-2.472	rs150085	0.069999	-3.88	-0.76	158	10	lasso	0.085	0.00016	0.8286	0.40734	0.842396
Banner	./WEIGHTS//train_weights/P49069.ENSG00000164615.wgt.RDat	ENSG00000164615	CAMLG	5	134074191	134087847	0.2997	rs10067976	-1.86	rs2108665	0.238219	-6.1	-0.826	18	1	top1	0.24	1.1e-10	0.826	0.4088	0.843676
Banner	./WEIGHTS//train_weights/Q9NU23.ENSG00000083099.wgt.RDat	ENSG00000083099	LYRM2	6	90277863	90348472	0.6419	rs9362662	-1.59	rs34012596	0.4694	-8.05	-0.119	82	48	enet	0.49	4.8e-22	0.8256	0.40901	0.842376
Banner	./WEIGHTS//train_weights/Q13976-2.ENSG00000185532.wgt.RDat	ENSG00000185532	PRKG1	10	52750945	54058110	0.3076	rs2879634	3.64	rs9415777	0.13189	5.62	0.823	745	1	top1	0.13	2.5e-06	0.823	0.4105	0.843712
Banner	./WEIGHTS//train_weights/Q9BUT1.ENSG00000164039.wgt.RDat	ENSG00000164039	BDH2	4	104000592	104021040	0.1656	rs2615542	-1.586	rs6830624	0.01911	3.47	-0.125	83	83	bslmm	0.044	0.0054	0.8229	0.41054	0.842069
Banner	./WEIGHTS//train_weights/Q9Y6X5.ENSG00000001561.wgt.RDat	ENSG00000001561	ENPP4	6	46097730	46114436	0.165	rs2799354	-2.13	rs995564	0.18618	5.88	-0.564	106	106	blup	0.21	2.8e-09	-0.8196	0.41244	0.844239
Banner	./WEIGHTS//train_weights/Q8TEM1.ENSG00000132182.wgt.RDat	ENSG00000132182	NUP210	3	13357737	13461809	0.0753	rs6770415	1.81	rs9874760	0.0111	3.95	1.014	124	124	blup	0.058	0.0016	0.817272	0.414	0.845707
Banner	./WEIGHTS//train_weights/P41743.ENSG00000163558.wgt.RDat	ENSG00000163558	PRKCI	3	169940153	170023769	0.0704	rs1386332	-2.14	rs2140825	0.07408	3.77	-0.813	75	1	top1	0.074	0.00041	-0.813	0.416	0.848065
Banner	./WEIGHTS//train_weights/P09914.ENSG00000185745.wgt.RDat	ENSG00000185745	IFIT1	10	91152303	91163745	0.0605	rs17476559	-3.44	rs7916812	0.00813	3.57	0.723	89	89	blup	0.047	0.0041	-0.81345	0.416	0.846345
Banner	./WEIGHTS//train_weights/J3QLD9.ENSG00000132589.wgt.RDat	ENSG00000132589	FLOT2	17	27206353	27224697	0.4798	rs1976165	-2.06	rs6505095	0.324631	-7.18	-0.389	68	4	lasso	0.35	4.1e-16	0.8111	0.417286	0.847243
Banner	./WEIGHTS//train_weights/Q96RU3.ENSG00000187239.wgt.RDat	ENSG00000187239	FNBP1	9	132649466	132805473	0.0987	rs2159640	-3.18	rs4240438	0.082525	4.22	-0.811	136	1	top1	0.083	0.0002	-0.811	0.41737	0.845701
Banner	./WEIGHTS//train_weights/O94887.ENSG00000006607.wgt.RDat	ENSG00000006607	FARP2	2	242295658	242434256	0.0994	rs929408	-2.64	rs1476698	0.008423	3.66	0.783	121	15	enet	0.06	0.0018	-0.8103	0.41779	0.844846
Banner	./WEIGHTS//train_weights/P84157.ENSG00000182534.wgt.RDat	ENSG00000182534	MXRA7	17	74668633	74707098	0.1134	rs2240769	-1.81	rs2286585	0.098181	-4.79	0.81	88	1	top1	0.098	5e-05	-0.81	0.41794	0.843448
Banner	./WEIGHTS//train_weights/P35520.ENSG00000160200.wgt.RDat	ENSG00000160200	CBS	21	44473301	44497053	0.265	rs4920052	3.28	rs6586282	0.125122	4.68	-0.808	118	1	top1	0.13	4.6e-06	-0.808	0.41909	0.844071
Banner	./WEIGHTS//train_weights/P00966.ENSG00000130707.wgt.RDat	ENSG00000130707	ASS1	9	133320316	133376661	0.2086	rs10901129	3.28	rs11243372	0.0347	4.14	1.38	135	18	enet	0.11	2.2e-05	0.8076	0.41931	0.842822
Banner	./WEIGHTS//train_weights/P24390.ENSG00000105438.wgt.RDat	ENSG00000105438	KDELR1	19	48885827	48894810	0.2039	rs3745720	-2.6	rs276709	0.037393	-3.69	1.042	73	73	blup	0.08	0.0003	-0.8069	0.4197	0.841918
Banner	./WEIGHTS//train_weights/P12271.ENSG00000140522.wgt.RDat	ENSG00000140522	RLBP1	15	89753100	89764982	0.3199	rs4327024	3.42	rs17228716	0.3194	7.05	-0.896	92	6	enet	0.35	2.7e-15	-0.80442	0.421152	0.843145
Banner	./WEIGHTS//train_weights/O43823.ENSG00000105127.wgt.RDat	ENSG00000105127	AKAP8	19	15464196	15490609	0.1478	rs7245680	1.86	rs7247749	0.139868	5.17	-0.426	56	56	bslmm	0.15	6.1e-07	-0.8024	0.4223	0.843759
Banner	./WEIGHTS//train_weights/Q8NG11.ENSG00000108219.wgt.RDat	ENSG00000108219	TSPAN14	10	82213922	82292879	0.1225	rs7080169	3.14	rs1340380	0.05904	-4.58	0.193	166	166	blup	0.13	9.3e-06	0.8009	0.4232	0.843876
Banner	./WEIGHTS//train_weights/Q8N118.ENSG00000186377.wgt.RDat	ENSG00000186377	CYP4X1	1	47427036	47516423	0.0594	rs2056898	2.64	rs1553390	0.038773	-3.63	0.254	70	70	blup	0.055	0.0021	-0.7981	0.42482	0.845426
Banner	./WEIGHTS//train_weights/P48426.ENSG00000150867.wgt.RDat	ENSG00000150867	PIP4K2A	10	22823778	23003484	0.4662	rs1627983	3.31	rs12355895	0.38255	-8.13	-0.815	122	7	lasso	0.4	9.7e-19	0.79768	0.4251	0.844308
Banner	./WEIGHTS//train_weights/A0A0A0MS29.ENSG00000168958.wgt.RDat	ENSG00000168958	MFF	2	228189867	228222550	0.147	rs10194837	-2.03	rs4332918	0.099383	-4.36	0.185	89	12	enet	0.1	5.7e-05	0.7973	0.42526	0.842956
Banner	./WEIGHTS//train_weights/Q9NRA2.ENSG00000119899.wgt.RDat	ENSG00000119899	SLC17A5	6	74303102	74363878	0.13	rs12191488	1.88	rs583443	0.08236	3.84	0.797	85	1	top1	0.082	0.00024	0.797	0.42545	0.841669
Banner	./WEIGHTS//train_weights/A4D161-2.ENSG00000188732.wgt.RDat	ENSG00000188732	FAM221A	7	23719749	23742868	0.1605	rs6461736	2.592	rs4722245	0.08606	4.7	-0.048	89	13	enet	0.1	3.2e-05	0.795	0.42663	0.842342
Banner	./WEIGHTS//train_weights/Q12789.ENSG00000077235.wgt.RDat	ENSG00000077235	GTF3C1	16	27470876	27561234	0.1745	rs179762	-2.09	rs3093367	0.025484	4.04	0.664	107	107	bslmm	0.026	0.059	0.792	0.42863	0.844628
Banner	./WEIGHTS//train_weights/Q6P6B7.ENSG00000134461.wgt.RDat	ENSG00000134461	ANKRD16	10	5903580	5931869	0.4833	rs3136619	1.71	rs2380205	0.11409	-5.05	-0.317	130	53	enet	0.22	3.6e-09	-0.79058	0.4292	0.844093
Banner	./WEIGHTS//train_weights/Q96MF6.ENSG00000135469.wgt.RDat	ENSG00000135469	COQ10A	12	56660642	56664750	0.056	rs7960225	1.55	rs2371454	0.053544	3.56	-0.789	32	1	top1	0.054	0.0024	-0.789	0.43011	0.844228
Banner	./WEIGHTS//train_weights/O60443.ENSG00000105928.wgt.RDat	ENSG00000105928	DFNA5	7	24737972	24809244	0.4451	rs7809659	3.645	rs2237306	0.14253	5.49	-1.24	126	126	bslmm	0.29	8e-13	-0.7873	0.43112	0.844557
Banner	./WEIGHTS//train_weights/O60285.ENSG00000074590.wgt.RDat	ENSG00000074590	NUAK1	12	106457118	106533811	0.1253	rs3782691	-1.93	rs17038085	0.043244	3.98	-0.783	167	1	top1	0.043	0.0058	-0.783	0.43363	0.847818
Banner	./WEIGHTS//train_weights/P54709.ENSG00000069849.wgt.RDat	ENSG00000069849	ATP1B3	3	141594966	141645356	0.4038	rs13083686	-2.43	rs3792411	0.36784	7.78	-0.777	87	1	top1	0.37	7.4e-17	-0.777	0.437	0.852745
Banner	./WEIGHTS//train_weights/Q9Y6Y8.ENSG00000107651.wgt.RDat	ENSG00000107651	SEC23IP	10	121652223	121702014	0.3258	rs11598346	-2.06	rs2271124	0.29651	-7.08	0.798	83	83	bslmm	0.34	3e-15	-0.77624	0.4376	0.852258
Banner	./WEIGHTS//train_weights/Q9Y5Y4.ENSG00000183134.wgt.RDat	ENSG00000183134	PTGDR2	11	60618413	60623444	0.3176	rs2072098	2.457	rs630084	0.120373	-3.67	0.771	118	1	top1	0.12	0.00067	-0.7712	0.4406	0.856438
Banner	./WEIGHTS//train_weights/A0A087WUQ6.ENSG00000233276.wgt.RDat	ENSG00000233276	GPX1	3	49394609	49396033	0.5271	rs11716445	-2.66	rs17080528	0.57204	-9.4	-0.77	50	1	top1	0.57	1.2e-29	0.77	0.441	0.855557
Banner	./WEIGHTS//train_weights/Q9BUK6.ENSG00000125459.wgt.RDat	ENSG00000125459	MSTO1	1	155579979	155718153	0.1126	rs1556488	0.991	rs11264380	0.121753	-4.9	0.768	16	16	blup	0.14	1.6e-06	-0.7684	0.44225	0.856326
Banner	./WEIGHTS//train_weights/Q8TDB4.ENSG00000137463.wgt.RDat	ENSG00000137463	MGARP	4	140187317	140201492	0.1691	rs7688447	-3.43	rs7690553	0.02179	3.82	1.481	66	66	bslmm	0.086	0.00028	0.7675	0.44276	0.855661
Banner	./WEIGHTS//train_weights/Q4KMQ2.ENSG00000177119.wgt.RDat	ENSG00000177119	ANO6	12	45609770	45834187	0.08	rs10880794	2.45	rs10785569	0.007048	-3.46	-0.454	103	103	blup	0.053	0.0026	0.7654	0.44401	0.856427
Banner	./WEIGHTS//train_weights/Q8N183.ENSG00000164182.wgt.RDat	ENSG00000164182	NDUFAF2	5	60240956	60448853	0.2944	rs7723754	-2.63	rs11956542	0.049826	3.95	0.698	94	94	bslmm	0.11	1.8e-05	0.7646	0.44451	0.855746
Banner	./WEIGHTS//train_weights/Q6YN16.ENSG00000119471.wgt.RDat	ENSG00000119471	HSDL2	9	115142217	115234690	0.2421	rs7019216	2.99	rs7852741	0.086755	5.04	-0.068	99	4	enet	0.14	1.2e-06	-0.7633	0.4453	0.855624
Banner	./WEIGHTS//train_weights/P49189.ENSG00000143149.wgt.RDat	ENSG00000143149	ALDH9A1	1	165631453	165668100	0.2102	rs11806754	-2.194	rs12408101	0.029389	-3.78	0.673	123	123	bslmm	0.082	0.0002	0.7632	0.44534	0.854065
Banner	./WEIGHTS//train_weights/Q9ULC3.ENSG00000112210.wgt.RDat	ENSG00000112210	RAB23	6	57053607	57087078	0.1462	rs12176102	3	rs3800018	0.06693	3.8	0.459	91	91	blup	0.086	0.00015	-0.7626	0.4457	0.853124
Banner	./WEIGHTS//train_weights/P15531.ENSG00000239672.wgt.RDat	ENSG00000239672	NME1	17	49230897	49239789	0.5538	rs2318782	-2.88	rs16949649	0.306803	6.96	-0.761	61	1	top1	0.31	8.1e-14	-0.761	0.446657	0.853328
Banner	./WEIGHTS//train_weights/P18085.ENSG00000168374.wgt.RDat	ENSG00000168374	ARF4	3	57557090	57583947	0.0539	rs4681651	-2.53	rs9837192	0.01076	3.12	-0.786	77	77	blup	0.054	0.0023	-0.759653	0.447	0.852359
Banner	./WEIGHTS//train_weights/Q9Y4D7.ENSG00000004399.wgt.RDat	ENSG00000004399	PLXND1	3	129274018	129325661	0.0639	rs9847824	1.79	rs1872113	0.08216	-3.84	0.758	65	1	top1	0.082	0.0002	-0.758	0.448	0.852645
Banner	./WEIGHTS//train_weights/Q53FA7.ENSG00000115129.wgt.RDat	ENSG00000115129	TP53I3	2	24300303	24308731	0.2068	rs11902184	3.02	rs1134516	0.046882	-5.29	1.022	73	73	bslmm	0.1	4.1e-05	-0.7549	0.4503	0.855399
Banner	./WEIGHTS//train_weights/Q9NQE9.ENSG00000111911.wgt.RDat	ENSG00000111911	HINT3	6	126277927	126301387	0.1559	rs9398792	-2.07	rs10485179	0.09165	-4.98	1.127	62	62	blup	0.18	3.2e-08	-0.7524	0.4518	0.856626
Banner	./WEIGHTS//train_weights/Q96DB5.ENSG00000176623.wgt.RDat	ENSG00000176623	RMDN1	8	87480486	87526586	0.1419	rs10956871	2.59	rs6985066	0.14676	-5.14	-0.749	81	1	top1	0.15	6.6e-07	0.749	0.4539	0.858984
Banner	./WEIGHTS//train_weights/Q8IXI1.ENSG00000140983.wgt.RDat	ENSG00000140983	RHOT2	16	718086	724174	0.2911	rs3764247	2.5	rs3752493	0.388083	-7.79	0.838	95	5	lasso	0.39	4.3e-18	-0.748	0.45464	0.858764
Banner	./WEIGHTS//train_weights/O75954.ENSG00000011105.wgt.RDat	ENSG00000011105	TSPAN9	12	3186521	3395730	0.1891	rs7969052	-3.46	rs3825360	-0.000523	3.22	0.8734	262	262	bslmm	0.067	0.00098	-0.7423	0.45789	0.863278
Banner	./WEIGHTS//train_weights/Q9H1C7.ENSG00000120306.wgt.RDat	ENSG00000120306	CYSTM1	5	139554227	139661637	0.1287	rs13156549	-1.72	rs269782	0.235932	-6.14	-0.741	72	1	top1	0.24	1.4e-10	0.741	0.45869	0.863163
Banner	./WEIGHTS//train_weights/Q5JTJ3.ENSG00000168275.wgt.RDat	ENSG00000168275	COA6	1	234509202	234519795	0.315	rs12136778	3.318	rs6669190	0.137342	5.25	0.367	139	139	blup	0.15	5.3e-07	0.7404	0.45909	0.862298
Banner	./WEIGHTS//train_weights/Q8N766.ENSG00000127463.wgt.RDat	ENSG00000127463	EMC1	1	19542158	19578046	0.1023	rs4912051	-2.147	rs16862632	0.012051	-3.81	1.479	104	104	blup	0.048	0.0038	-0.7396	0.45954	0.86153
Banner	./WEIGHTS//train_weights/Q6DD88.ENSG00000184743.wgt.RDat	ENSG00000184743	ATL3	11	63391559	63439393	0.071	rs10792418	2.382	rs10501394	0.127299	-4.69	0.739	47	1	top1	0.13	3.8e-06	-0.739	0.4599	0.860596
Banner	./WEIGHTS//train_weights/P23381.ENSG00000140105.wgt.RDat	ENSG00000140105	WARS	14	100800125	100843142	0.113	rs7153665	2.57	rs11160582	0.1476	-5.04	-0.739	77	1	top1	0.15	6.1e-07	0.739	0.45991	0.859013
Banner	./WEIGHTS//train_weights/O75936.ENSG00000129151.wgt.RDat	ENSG00000129151	BBOX1	11	27062272	27149356	0.1217	rs11029771	2.755	rs1445325	0.046484	4.2	0.856	128	9	enet	0.11	2e-05	0.7324	0.4639	0.864854
Banner	./WEIGHTS//train_weights/Q9BV44.ENSG00000134077.wgt.RDat	ENSG00000134077	THUMPD3	3	9404526	9428475	0.1162	rs2728949	-3.22	rs2596937	0.00184	-3.72	-1.332	88	88	bslmm	0.04	0.0078	0.732314	0.464	0.863436
Banner	./WEIGHTS//train_weights/Q9HCE0.ENSG00000152223.wgt.RDat	ENSG00000152223	EPG5	18	43427574	43547240	0.1163	rs584397	-2.59	rs3826634	0.03186	3.66	-0.987	91	91	bslmm	0.06	0.0017	-0.732	0.4641	0.862023
Banner	./WEIGHTS//train_weights/Q8NI08-2.ENSG00000111912.wgt.RDat	ENSG00000111912	NCOA7	6	126102307	126252266	0.1306	rs9398792	-2.07	rs1407590	0.03253	3.28	0.878	108	108	bslmm	0.068	0.00068	0.7312	0.46466	0.861468
Banner	./WEIGHTS//train_weights/Q96S66.ENSG00000121940.wgt.RDat	ENSG00000121940	CLCC1	1	109472130	109506111	0.1831	rs705271	2.024	rs12569030	0.006596	-3.43	-1.513	94	94	bslmm	0.079	0.00027	0.731	0.46479	0.860119
Banner	./WEIGHTS//train_weights/P52209.ENSG00000142657.wgt.RDat	ENSG00000142657	PGD	1	10458649	10480201	0.0662	rs2480786	-1.455	rs6541094	0.046538	3.63	0.73	92	1	top1	0.047	0.0044	0.73	0.46539	0.859643
Banner	./WEIGHTS//train_weights/Q9UNQ0.ENSG00000118777.wgt.RDat	ENSG00000118777	ABCG2	4	89011416	89152474	0.5745	rs17013881	-3.791	rs1481012	0.36061	-7.49	0.73	114	1	top1	0.36	1.8e-16	-0.73	0.46539	0.858063
Banner	./WEIGHTS//train_weights/Q9NWX6.ENSG00000113272.wgt.RDat	ENSG00000113272	THG1L	5	157158205	157168456	0.4244	rs6867670	2.21	rs2270818	0.209988	5.92	-0.0103	96	96	bslmm	0.28	1.6e-12	0.729	0.46601	0.857629
Banner	./WEIGHTS//train_weights/Q9BYD6.ENSG00000169288.wgt.RDat	ENSG00000169288	MRPL1	4	78783674	78873944	0.2651	rs1587563	2.007	rs17409255	0.1453	-4.99	0.262	96	96	blup	0.18	4.6e-08	-0.7255	0.46816	0.860008
Banner	./WEIGHTS//train_weights/A0A0B4J2A0.ENSG00000262304.wgt.RDat	ENSG00000262304	SHPK	17	3468738	3539543	0.3486	rs3744678	2.69	rs17707155	0.279722	6.66	-1.235	171	171	bslmm	0.33	3.8e-15	-0.7254	0.468189	0.858489
Banner	./WEIGHTS//train_weights/Q8IW45.ENSG00000213995.wgt.RDat	ENSG00000213995	CARKD	13	111267881	111292340	0.469	rs1536621	-2.79	rs2765341	0.3319	7.97	-0.345	135	135	bslmm	0.37	5.9e-17	-0.7249	0.46853	0.857547
Banner	./WEIGHTS//train_weights/P52758.ENSG00000132541.wgt.RDat	ENSG00000132541	HRSP12	8	99114572	99129469	0.1711	rs13252923	2.85	rs2514334	0.25464	-6.27	0.724	113	1	top1	0.25	2e-11	-0.7242	0.469	0.856843
Banner	./WEIGHTS//train_weights/Q9BV79.ENSG00000116353.wgt.RDat	ENSG00000116353	MECR	1	29519385	29557454	0.4777	rs3737606	-1.908	rs547976	0.20185	5.97	-0.983	99	20	enet	0.28	1.2e-12	-0.722	0.47032	0.857693
Banner	./WEIGHTS//train_weights/P16455.ENSG00000170430.wgt.RDat	ENSG00000170430	MGMT	10	131265448	131566271	0.5175	rs7100028	-3.05	rs2308321	0.32556	7.21	-0.199	270	8	lasso	0.48	1.9e-23	-0.72007	0.4715	0.858284
Banner	./WEIGHTS//train_weights/O00429.ENSG00000087470.wgt.RDat	ENSG00000087470	DNM1L	12	32832134	32898486	0.1217	rs7956824	-1.76	rs977542	0.144935	-4.95	0.518	130	130	bslmm	0.15	7.6e-07	-0.7142	0.47509	0.863252
Banner	./WEIGHTS//train_weights/P20337.ENSG00000169213.wgt.RDat	ENSG00000169213	RAB3B	1	52373628	52456436	0.1969	rs6661480	-1.647	rs2244262	0.103791	5.26	0.706	58	6	lasso	0.11	2.1e-05	0.7112	0.47695	0.865065
Banner	./WEIGHTS//train_weights/P14384.ENSG00000135678.wgt.RDat	ENSG00000135678	CPM	12	69235977	69365350	0.2128	rs1144963	-2.66	rs17106030	0.06447	-5.47	-0.047	128	8	enet	0.16	1.4e-07	0.711	0.4771	0.863775
Banner	./WEIGHTS//train_weights/Q9H300.ENSG00000175193.wgt.RDat	ENSG00000175193	PARL	3	183547173	183602721	0.1069	rs262956	2.65	rs9290776	0.07813	-4.44	-1.279	140	140	blup	0.092	8.3e-05	0.70883	0.478	0.863845
Banner	./WEIGHTS//train_weights/Q96C19.ENSG00000142634.wgt.RDat	ENSG00000142634	EFHD2	1	15736391	15756839	0.0813	rs10489962	-3.198	rs12562216	0.091006	-3.91	0.709	93	1	top1	0.091	9.4e-05	-0.7093	0.47814	0.862544
Banner	./WEIGHTS//train_weights/F8WES2.ENSG00000099810.wgt.RDat	ENSG00000099810	MTAP	9	21802542	21931646	0.1517	rs10965163	2.31	rs7027989	0.130672	5.08	-1.194	140	14	enet	0.16	2.4e-07	-0.7071	0.47953	0.863498
Banner	./WEIGHTS//train_weights/O15040.ENSG00000196663.wgt.RDat	ENSG00000196663	TECPR2	14	102829300	102968818	0.2178	rs3759567	3	rs4900536	0.0057	-3.45	-0.568	89	89	bslmm	0.12	7.8e-06	-0.70538	0.48057	0.86382
Banner	./WEIGHTS//train_weights/P83111.ENSG00000103642.wgt.RDat	ENSG00000103642	LACTB	15	63413999	63434260	0.3453	rs12593315	1.75	rs2729835	0.45154	-8.34	-0.883	86	3	lasso	0.45	1.4e-21	0.70499	0.480816	0.862716
Banner	./WEIGHTS//train_weights/Q8IZ83.ENSG00000161618.wgt.RDat	ENSG00000161618	ALDH16A1	19	49956426	49974305	0.3089	rs2303759	1.44	rs7258719	0.339094	7.31	-0.6991	80	1	top1	0.34	2.2e-15	-0.6991	0.4845	0.867774
Banner	./WEIGHTS//train_weights/Q9BWH6.ENSG00000103932.wgt.RDat	ENSG00000103932	RPAP1	15	41809374	41836467	0.5317	rs6493004	3.38	rs11858969	0.07962	-3.83	-0.897	75	75	blup	0.21	2.7e-09	0.69851	0.484861	0.866873
Banner	./WEIGHTS//train_weights/Q9UN37.ENSG00000132612.wgt.RDat	ENSG00000132612	VPS4A	16	69345259	69358949	0.2342	rs16958736	-2.67	rs35076456	0.132908	5.1	-0.243	61	61	blup	0.15	4.8e-07	-0.697	0.48596	0.867292
Banner	./WEIGHTS//train_weights/Q8NCW5.ENSG00000163382.wgt.RDat	ENSG00000163382	APOA1BP	1	156561554	156564091	0.4937	rs12759184	-2.345	rs4661188	0.480118	-8.54	0.83	77	77	bslmm	0.48	1.6e-23	-0.6964	0.48615	0.86609
Banner	./WEIGHTS//train_weights/O43934.ENSG00000092931.wgt.RDat	ENSG00000092931	MFSD11	17	74731947	74777531	0.2613	rs1532200	2.06	rs563079	0.053605	-3.87	1.7	87	87	blup	0.081	0.00062	-0.6945	0.487339	0.866668
Banner	./WEIGHTS//train_weights/F8W717.ENSG00000066629.wgt.RDat	ENSG00000066629	EML1	14	100204030	100408397	0.1512	rs4905881	2.66	rs8020741	0.07797	-4.68	0.242	141	4	lasso	0.098	4.9e-05	-0.69418	0.48757	0.865545
Banner	./WEIGHTS//train_weights/O75223.ENSG00000006625.wgt.RDat	ENSG00000006625	GGCT	7	30536237	30591095	0.2522	rs2529439	2.588	rs4260	0.26928	6.56	-0.855	67	67	bslmm	0.33	3.7e-15	-0.6922	0.4888	0.866195
Banner	./WEIGHTS//train_weights/Q96CM8.ENSG00000167107.wgt.RDat	ENSG00000167107	ACSF2	17	48503519	48552206	0.1627	rs198547	-2.31	rs917027	0.00106	-3.22	-1.294	98	98	blup	0.078	0.00029	0.6911	0.489491	0.86589
Banner	./WEIGHTS//train_weights/Q9NUI1.ENSG00000242612.wgt.RDat	ENSG00000242612	DECR2	16	451826	462487	0.0973	rs11641742	-3	rs3743890	0.114538	4.53	0.69	91	1	top1	0.11	1.2e-05	0.69	0.49019	0.8656
Banner	./WEIGHTS//train_weights/A8K727.ENSG00000169499.wgt.RDat	ENSG00000169499	PLEKHA2	8	38758753	38831428	0.3361	rs10958811	-1.78	rs4566997	0.24274	6.67	0.629	90	90	blup	0.32	1.2e-14	0.6897	0.4904	0.864449
Banner	./WEIGHTS//train_weights/O75208.ENSG00000088682.wgt.RDat	ENSG00000088682	COQ9	16	57481337	57495187	0.1087	rs2239354	-2.19	rs223881	0.086847	4.61	-0.017	85	15	enet	0.13	3.6e-06	0.689	0.49108	0.864128
Banner	./WEIGHTS//train_weights/Q9UNF0.ENSG00000100266.wgt.RDat	ENSG00000100266	PACSIN2	22	43231418	43411151	0.1145	rs4988366	-2.4	rs2899365	0.12228	5.42	-0.864	140	14	enet	0.13	2.2e-06	-0.689	0.49109	0.862633
Banner	./WEIGHTS//train_weights/Q13114.ENSG00000131323.wgt.RDat	ENSG00000131323	TRAF3	14	103243813	103377837	0.2267	rs8006699	2.43	rs941726	0.0996	4.41	0.688	85	1	top1	0.1	4.4e-05	0.688	0.49145	0.861756
Banner	./WEIGHTS//train_weights/Q658Y4.ENSG00000176853.wgt.RDat	ENSG00000176853	FAM91A1	8	124780696	124827692	0.2104	rs1541876	2.2	rs7015861	0.22021	5.9	-0.688	137	1	top1	0.22	6.4e-10	-0.688	0.4915	0.860339
Banner	./WEIGHTS//train_weights/P50135.ENSG00000150540.wgt.RDat	ENSG00000150540	HNMT	2	138721590	138773930	0.1753	rs921858	2.85	rs3100720	0.139377	-5.54	1.099	120	38	enet	0.18	4.8e-08	-0.6877	0.49163	0.859068
Banner	./WEIGHTS//train_weights/P22830.ENSG00000066926.wgt.RDat	ENSG00000066926	FECH	18	55215515	55254004	0.2476	rs9319918	2.33	rs7229750	-0.00653	3.07	0.521	134	22	enet	0.1	4.3e-05	0.684	0.4941	0.861882
Banner	./WEIGHTS//train_weights/O95628-10.ENSG00000080802.wgt.RDat	ENSG00000080802	CNOT4	7	135046547	135194875	0.2761	rs6958241	-2.682	rs6961391	0.01727	3.71	-0.278	116	116	bslmm	0.063	0.0012	-0.6795	0.49683	0.86514
Banner	./WEIGHTS//train_weights/Q8WVD5.ENSG00000110315.wgt.RDat	ENSG00000110315	RNF141	11	10533225	10562777	0.1143	rs7938782	-2.687	rs10770123	0.034538	4.44	0.354	129	129	blup	0.057	0.0017	0.6737	0.5005	0.87002
Banner	./WEIGHTS//train_weights/Q8NBF2.ENSG00000196865.wgt.RDat	ENSG00000196865	NHLRC2	10	115614420	115676953	0.2217	rs10490907	3.22	rs2301180	0.1748	-5.4	0.672	110	1	top1	0.17	5e-08	-0.672	0.5016	0.870424
Banner	./WEIGHTS//train_weights/Q5HYK3.ENSG00000110871.wgt.RDat	ENSG00000110871	COQ5	12	120941077	120972237	0.1288	rs10744753	2.62	rs651627	0.103253	5.02	0.67	81	1	top1	0.1	3.2e-05	0.67	0.50286	0.871103
Banner	./WEIGHTS//train_weights/V9GYN2.ENSG00000272896.wgt.RDat	ENSG00000272896	RP11-216L13.17	9	139685831	139695047	0.1535	rs4880126	1.39	rs11145887	0.132914	4.89	-0.5622	70	8	lasso	0.2	2.6e-08	-0.6674	0.50451	0.872454
Banner	./WEIGHTS//train_weights/P49589-3.ENSG00000110619.wgt.RDat	ENSG00000110619	CARS	11	3022152	3078843	0.0676	rs12363575	-2.589	rs2237903	0.00932	-3.51	-0.19	142	142	blup	0.03	0.019	-0.6649	0.5061	0.873698
Banner	./WEIGHTS//train_weights/O14879.ENSG00000119917.wgt.RDat	ENSG00000119917	IFIT3	10	91087651	91100728	0.0799	rs17476559	-3.44	rs1412444	0.01781	-3.41	-0.146	90	90	blup	0.03	0.018	-0.66297	0.5074	0.874437
Banner	./WEIGHTS//train_weights/O14975.ENSG00000140284.wgt.RDat	ENSG00000140284	SLC27A2	15	50474393	50528592	0.1567	rs2853766	-2.94	rs2278167	0.09537	4.69	0.436	110	21	enet	0.11	1.7e-05	0.6604	0.508997	0.875684
Banner	./WEIGHTS//train_weights/Q96RQ3.ENSG00000078070.wgt.RDat	ENSG00000078070	MCCC1	3	182733006	182833863	0.1867	rs1133034	-2.41	rs1502762	0.11217	-6.34	0.337	109	109	blup	0.21	2.7e-09	0.659962	0.509	0.87419
Banner	./WEIGHTS//train_weights/Q6PCE3.ENSG00000165434.wgt.RDat	ENSG00000165434	PGM2L1	11	74041363	74109518	0.1158	rs10793081	2.805	rs10898973	0.110244	4.45	-0.66	119	1	top1	0.11	1.7e-05	-0.6601	0.5092	0.873039
Banner	./WEIGHTS//train_weights/Q13641.ENSG00000146242.wgt.RDat	ENSG00000146242	TPBG	6	83072923	83080545	0.0592	rs10943875	-1.49	rs62953	0.0285	-3.74	-0.341	51	51	blup	0.065	0.00088	0.6592	0.50975	0.87249
Banner	./WEIGHTS//train_weights/P09525.ENSG00000196975.wgt.RDat	ENSG00000196975	ANXA4	2	69871557	70053596	0.2837	rs12620484	-3.21	rs6720498	0.07966	-4.43	0.899	80	27	enet	0.086	0.00015	-0.6554	0.51218	0.875156
Banner	./WEIGHTS//train_weights/Q12765.ENSG00000136193.wgt.RDat	ENSG00000136193	SCRN1	7	29959719	30029905	0.0717	rs174956	-2.938	rs1049395	0.01555	-3.64	-0.674	96	96	blup	0.02	0.044	0.6552	0.51234	0.873941
Banner	./WEIGHTS//train_weights/A6NDU8.ENSG00000205765.wgt.RDat	ENSG00000205765	C5orf51	5	41904290	41921738	0.0737	rs7713580	-1.66	rs10064298	0.039033	-2.93	0.153	47	47	bslmm	0.053	0.0024	-0.6514	0.51477	0.876595
Banner	./WEIGHTS//train_weights/Q9NX55.ENSG00000242028.wgt.RDat	ENSG00000242028	HYPK	15	44088340	44095241	0.0493	rs35302555	-2.14	rs678513	0.03557	-3.48	-0.673	52	52	bslmm	0.042	0.0076	0.65128	0.514866	0.875272
Banner	./WEIGHTS//train_weights/O43493.ENSG00000152291.wgt.RDat	ENSG00000152291	TGOLN2	2	85545147	85555548	0.1319	rs4831998	-2.19	rs7601117	-0.000477	3.27	0.454	109	109	blup	0.057	0.0017	0.6416	0.52113	0.884422
Banner	./WEIGHTS//train_weights/Q96HY7.ENSG00000181192.wgt.RDat	ENSG00000181192	DHTKD1	10	12110971	12165224	0.7087	rs7072007	2.52	rs9424148	0.49092	8.92	-0.344	96	96	bslmm	0.64	1.8e-34	-0.64135	0.5213	0.883216
Banner	./WEIGHTS//train_weights/Q6IBS0.ENSG00000247596.wgt.RDat	ENSG00000247596	TWF2	3	52262626	52273276	0.1018	rs4687809	2.93	rs352143	0.03835	-3.84	-0.44	73	6	lasso	0.067	0.00074	0.63803	0.523	0.884602
Banner	./WEIGHTS//train_weights/O14662.ENSG00000124222.wgt.RDat	ENSG00000124222	STX16	20	57226328	57254582	0.1788	rs6026365	2.04	rs6128396	0.0503	4.35	1.254	141	141	bslmm	0.1	4.1e-05	0.6372	0.524	0.884801
Banner	./WEIGHTS//train_weights/Q92552.ENSG00000113048.wgt.RDat	ENSG00000113048	MRPS27	5	71515236	71616473	0.102	rs12186804	2.53	rs6831	0.017154	3.66	0.328	95	95	bslmm	0.04	0.0076	-0.6311	0.52798	0.890023
Banner	./WEIGHTS//train_weights/P49257.ENSG00000074695.wgt.RDat	ENSG00000074695	LMAN1	18	56995055	57027194	0.3425	rs11874594	2.27	rs12604758	0.34852	-7.37	-0.631	134	1	top1	0.35	7.2e-16	0.631	0.528	0.888564
Banner	./WEIGHTS//train_weights/Q9NWS8.ENSG00000155906.wgt.RDat	ENSG00000155906	RMND1	6	151725989	151773259	0.4293	rs6557131	2.3	rs11550103	0.36322	-7.65	0.42	119	119	bslmm	0.38	2.3e-17	-0.6271	0.53059	0.891427
Banner	./WEIGHTS//train_weights/Q13508.ENSG00000156219.wgt.RDat	ENSG00000156219	ART3	4	76932337	77033955	0.3396	rs17224545	-2.41	rs9995300	0.09684	5.82	-0.463	165	165	bslmm	0.27	5.7e-12	0.6266	0.53094	0.890523
Banner	./WEIGHTS//train_weights/Q2TAA2.ENSG00000134330.wgt.RDat	ENSG00000134330	IAH1	2	9613787	9636672	0.5373	rs4798	-1.68	rs3811594	0.023284	-3.64	0.308	57	57	bslmm	0.029	0.02	-0.6254	0.53172	0.890343
Banner	./WEIGHTS//train_weights/A6NCS6.ENSG00000204128.wgt.RDat	ENSG00000204128	C2orf72	2	231902205	231914434	0.11	rs11694724	-3.09	rs2276623	0.038725	4.2	0.189	79	79	bslmm	0.085	0.00016	0.6217	0.53411	0.892854
Banner	./WEIGHTS//train_weights/Q8IWT3.ENSG00000112659.wgt.RDat	ENSG00000112659	CUL9	6	43149913	43192325	0.077	rs12664472	-2.48	rs2273709	0.05264	-3.71	0.62	74	1	top1	0.053	0.0026	-0.62	0.53526	0.893287
Banner	./WEIGHTS//train_weights/Q96NW4.ENSG00000105186.wgt.RDat	ENSG00000105186	ANKRD27	19	33087913	33167503	0.1504	rs731673	3.62	rs259228	0.000845	-3.29	2.094	114	114	bslmm	0.024	0.031	-0.6199	0.5353	0.89187
Banner	./WEIGHTS//train_weights/Q8WXG6-4.ENSG00000110514.wgt.RDat	ENSG00000110514	MADD	11	47290712	47351582	0.296	rs11570094	2.283	rs3736101	0.282705	6.59	0.179	94	5	lasso	0.31	2.7e-13	0.6193	0.5357	0.891057
Banner	./WEIGHTS//train_weights/Q13630.ENSG00000104522.wgt.RDat	ENSG00000104522	TSTA3	8	144694788	144700218	0.1354	rs6991958	2.12	rs7817301	0.05958	3.96	1.646	85	85	bslmm	0.11	2.5e-05	0.6181	0.5365	0.89091
Banner	./WEIGHTS//train_weights/Q9NQH7.ENSG00000196236.wgt.RDat	ENSG00000196236	XPNPEP3	22	41253081	41363838	0.0636	rs13054099	-1.11	rs138342	0.035899	-3.58	-0.719	34	34	blup	0.053	0.0026	0.617	0.53727	0.890714
Banner	./WEIGHTS//train_weights/Q496J9.ENSG00000122012.wgt.RDat	ENSG00000122012	SV2C	5	75378997	75649764	0.1307	rs4235690	-3.26	rs10054931	-0.002879	3.35	0.811	217	217	blup	0.00052	0.3	-0.6166	0.53752	0.889658
Banner	./WEIGHTS//train_weights/Q96AQ8.ENSG00000050393.wgt.RDat	ENSG00000050393	MCUR1	6	13786789	13814800	0.154	rs9396115	-2.1	rs10223600	0.01092	3.43	0.928	69	13	enet	0.081	0.00023	0.6164	0.53761	0.888341
Banner	./WEIGHTS//train_weights/Q8TC12.ENSG00000072042.wgt.RDat	ENSG00000072042	RDH11	14	68143518	68162531	0.2182	rs767972	2.75	rs11628035	0.10989	-4.26	-0.615	88	1	top1	0.11	1.8e-05	0.615	0.53855	0.88843
Banner	./WEIGHTS//train_weights/Q86VU5.ENSG00000165644.wgt.RDat	ENSG00000165644	COMTD1	10	76993727	76995788	0.6193	rs1149711	-1.21	rs12217731	0.02247	-4.37	0.448	58	21	enet	0.32	1.9e-14	-0.61487	0.5386	0.887054
Banner	./WEIGHTS//train_weights/Q9Y2Z4.ENSG00000139131.wgt.RDat	ENSG00000139131	YARS2	12	32880424	32908836	0.1328	rs7956824	-1.76	rs12317270	0.124531	-5.48	0.613	94	1	top1	0.12	4.9e-06	-0.613	0.53988	0.887704
Banner	./WEIGHTS//train_weights/Q8IVD9.ENSG00000015676.wgt.RDat	ENSG00000015676	NUDCD3	7	44418720	44530479	0.1682	rs6968826	2.683	rs306995	0.16339	5.7	0.597	90	2	lasso	0.17	1.1e-07	0.6112	0.5411	0.888254
Banner	./WEIGHTS//train_weights/P06753-6.ENSG00000143549.wgt.RDat	ENSG00000143549	TPM3	1	154127784	154167124	0.1873	rs12091348	1.37	rs4845364	0.238784	6.44	-0.398	58	7	lasso	0.25	2.5e-11	-0.6088	0.54264	0.889327
Banner	./WEIGHTS//train_weights/O75874.ENSG00000138413.wgt.RDat	ENSG00000138413	IDH1	2	209100951	209130798	0.1043	rs2123291	3.12	rs7593466	0.001484	-3.78	-0.986	80	8	enet	0.04	0.0079	0.6077	0.5434	0.889119
Banner	./WEIGHTS//train_weights/Q7LG56.ENSG00000048392.wgt.RDat	ENSG00000048392	RRM2B	8	103216730	103251346	0.1982	rs10505024	-3.03	rs1052071	0.18898	5.49	0.607	104	1	top1	0.19	1.3e-08	0.607	0.5439	0.888488
Banner	./WEIGHTS//train_weights/Q9H4A4.ENSG00000176393.wgt.RDat	ENSG00000176393	RNPEP	1	201951500	201975275	0.2965	rs2820327	-3.558	rs4630172	0.178169	-5.79	0.429	91	91	bslmm	0.22	6.6e-10	-0.6065	0.5442	0.887533
Banner	./WEIGHTS//train_weights/Q9HBI6.ENSG00000171903.wgt.RDat	ENSG00000171903	CYP4F11	19	16023177	16045677	0.181	rs1558139	2.27	rs3093089	0.081975	4.76	0.693	111	8	lasso	0.13	2.4e-06	0.6062	0.5444	0.886418
Banner	./WEIGHTS//train_weights/Q16798.ENSG00000151376.wgt.RDat	ENSG00000151376	ME3	11	86152150	86383678	0.3564	rs682915	3.378	rs670736	0.221137	5.81	0.543	262	7	lasso	0.24	1.4e-10	0.603	0.5465	0.888395
Banner	./WEIGHTS//train_weights/Q9UG56.ENSG00000241878.wgt.RDat	ENSG00000241878	PISD	22	32014477	32058418	0.7635	rs9306268	-2.28	rs7286496	0.120184	5.4	0.51	78	20	enet	0.4	1.2e-18	-0.601	0.54772	0.888937
Banner	./WEIGHTS//train_weights/Q9NWV4.ENSG00000162384.wgt.RDat	ENSG00000162384	C1orf123	1	53679771	53686289	0.1412	rs1288493	-3.785	rs12136837	0.015635	-3.98	1.004	105	105	blup	0.054	0.0023	-0.5985	0.54953	0.890434
Banner	./WEIGHTS//train_weights/Q9UJU6.ENSG00000136279.wgt.RDat	ENSG00000136279	DBNL	7	44084239	44109055	0.1713	rs4582459	-2.281	rs1894752	0.00929	3.56	0.328	66	66	bslmm	0.068	0.0007	-0.5977	0.55002	0.88979
Banner	./WEIGHTS//train_weights/Q15165-1.ENSG00000105854.wgt.RDat	ENSG00000105854	PON2	7	95034175	95064510	0.3763	rs10487135	-2.45	rs7785846	0.5283	-9.11	0.648	128	9	lasso	0.54	1.8e-27	-0.5974	0.55024	0.888713
Banner	./WEIGHTS//train_weights/P21399.ENSG00000122729.wgt.RDat	ENSG00000122729	ACO1	9	32384618	32454767	0.3393	rs7021875	-2.21	rs7042042	0.156691	-5.41	0.482	132	8	lasso	0.25	4.3e-11	-0.5967	0.55071	0.888042
Banner	./WEIGHTS//train_weights/O95479.ENSG00000049239.wgt.RDat	ENSG00000049239	H6PD	1	9294834	9331396	0.2062	rs6577561	2.303	rs2268175	0.178732	-5.02	0.595	113	1	top1	0.18	2.6e-07	-0.595	0.55184	0.888436
Banner	./WEIGHTS//train_weights/P10620.ENSG00000008394.wgt.RDat	ENSG00000008394	MGST1	12	16500076	16762193	0.2513	rs10772934	2.69	rs1114813	0.03707	-4.03	1.677	106	15	enet	0.084	0.00018	-0.5939	0.55256	0.888169
Banner	./WEIGHTS//train_weights/Q5T1C6.ENSG00000159445.wgt.RDat	ENSG00000159445	THEM4	1	151846060	151882284	0.3741	rs9645406	-1.563	rs16833668	0.490364	-8.69	0.776	97	8	lasso	0.51	2.9e-25	-0.5937	0.5527	0.886973
Banner	./WEIGHTS//train_weights/Q9Y2D4.ENSG00000144036.wgt.RDat	ENSG00000144036	EXOC6B	2	72403113	73053170	0.1305	rs1150500	-2.08	rs17724860	0.067723	4.57	-0.852	203	16	enet	0.087	0.00013	-0.5911	0.55448	0.888408
Banner	./WEIGHTS//train_weights/Q8WUM4-2.ENSG00000170248.wgt.RDat	ENSG00000170248	PDCD6IP	3	33839844	33911194	0.1289	rs4678615	-2.95	rs9853874	0.06872	-3.73	-0.59	82	1	top1	0.069	0.00065	0.59	0.555	0.887823
Banner	./WEIGHTS//train_weights/D6RFL2.ENSG00000232859.wgt.RDat	ENSG00000232859	LYRM9	17	26205340	26221778	0.242	rs6505510	2.67	rs3751972	0.268594	-7.25	0.552	69	3	lasso	0.32	2.4e-14	-0.5884	0.556244	0.888396
Banner	./WEIGHTS//train_weights/I3L4X2.ENSG00000103222.wgt.RDat	ENSG00000103222	ABCC1	16	16043434	16236931	0.1303	rs215100	-4.04	rs246230	0.112056	-4.93	0.585	263	1	top1	0.11	2e-05	-0.585	0.55855	0.890661
Banner	./WEIGHTS//train_weights/Q9NVV4.ENSG00000107951.wgt.RDat	ENSG00000107951	MTPAP	10	30598730	30663377	0.1217	rs2265370	-3.62	rs2015948	0.0862	-4.46	0.292	99	99	blup	0.1	3.1e-05	0.58253	0.5602	0.891874
Banner	./WEIGHTS//train_weights/Q96C23.ENSG00000143891.wgt.RDat	ENSG00000143891	GALM	2	38893052	38968379	0.7256	rs3097713	-2.67	rs3821023	0.544054	9.09	-0.166	76	76	bslmm	0.58	3.6e-30	-0.5819	0.56061	0.891112
Banner	./WEIGHTS//train_weights/Q8IUI8.ENSG00000176390.wgt.RDat	ENSG00000176390	CRLF3	17	29096406	29151794	0.2884	rs11658344	-1.7	rs7503542	0.289422	-6.39	-0.545	60	14	enet	0.31	9e-13	0.5803	0.561685	0.891408
Banner	./WEIGHTS//train_weights/J3KNF4.ENSG00000173992.wgt.RDat	ENSG00000173992	CCS	11	66360292	66373490	0.0864	rs12795774	2.3	rs2275998	0.10803	-4.55	-0.58	63	1	top1	0.11	2.1e-05	0.58	0.5619	0.890341
Banner	./WEIGHTS//train_weights/Q5VT25-2.ENSG00000143776.wgt.RDat	ENSG00000143776	CDC42BPA	1	227177566	227506175	0.1668	rs2855563	2.772	rs4601553	0.01516	3.95	-0.1	263	263	bslmm	0.062	0.0012	0.5755	0.56496	0.893777
Banner	./WEIGHTS//train_weights/Q96AQ6.ENSG00000163346.wgt.RDat	ENSG00000163346	PBXIP1	1	154916552	154928599	0.0457	rs12058931	-3.314	rs4845396	0.02676	-3.52	1.362	59	59	bslmm	0.033	0.015	-0.5689	0.56943	0.89943
Banner	./WEIGHTS//train_weights/Q9UPW5.ENSG00000135049.wgt.RDat	ENSG00000135049	AGTPBP1	9	88161455	88356944	0.1381	rs9314742	2.51	rs7850808	0.006853	-3.66	0.172	104	104	blup	0.054	0.0024	-0.5672	0.57055	0.899782
Banner	./WEIGHTS//train_weights/P48449.ENSG00000160285.wgt.RDat	ENSG00000160285	LSS	21	47608055	47648738	0.342	rs9975588	-2.02	rs914247	0.338023	-7.27	-0.124	116	9	lasso	0.36	1.7e-16	-0.5671	0.57065	0.898527
Banner	./WEIGHTS//train_weights/O15143.ENSG00000130429.wgt.RDat	ENSG00000130429	ARPC1B	7	98971872	98992424	0.1181	rs9969217	-0.937	rs917154	0.01554	-3.22	-0.567	44	1	top1	0.016	0.068	0.567	0.57071	0.897213
Banner	./WEIGHTS//train_weights/O75600.ENSG00000100116.wgt.RDat	ENSG00000100116	GCAT	22	38203912	38213183	0.6195	rs6000898	-2.15	rs5756825	0.462461	8.21	-1.471	58	5	lasso	0.55	9.4e-27	-0.563	0.57332	0.899906
Banner	./WEIGHTS//train_weights/Q5VWZ2.ENSG00000143353.wgt.RDat	ENSG00000143353	LYPLAL1	1	219347186	219386207	0.2407	rs12043736	1.95	rs7539768	0.24235	7.15	-0.619	82	5	lasso	0.31	5.2e-14	-0.5631	0.5734	0.898625
Banner	./WEIGHTS//train_weights/Q8N335.ENSG00000152642.wgt.RDat	ENSG00000152642	GPD1L	3	32147181	32210205	0.2007	rs6550109	-2.04	rs11922715	0.0672	4.94	-1.225	112	20	enet	0.19	1e-08	0.561399	0.575	0.899727
Banner	./WEIGHTS//train_weights/P55081.ENSG00000140259.wgt.RDat	ENSG00000140259	MFAP1	15	44096690	44117000	0.0437	rs35302555	-2.14	rs4997480	0.05023	3.08	-0.558	56	1	top1	0.05	0.0038	-0.55809	0.576786	0.901116
Banner	./WEIGHTS//train_weights/Q9BWD1.ENSG00000120437.wgt.RDat	ENSG00000120437	ACAT2	6	160181360	160200144	0.0802	rs752779	2.39	rs2842972	0.00374	3.2	0.927	82	82	blup	0.041	0.0071	-0.5557	0.57844	0.902294
Banner	./WEIGHTS//train_weights/J3KRX2.ENSG00000133195.wgt.RDat	ENSG00000133195	SLC39A11	17	70642088	71088851	0.314	rs16977431	2.33	rs11868480	0.00663	-3.54	-0.945	347	347	blup	0.12	5.5e-05	0.5553	0.578694	0.901289
Banner	./WEIGHTS//train_weights/O60279.ENSG00000173705.wgt.RDat	ENSG00000173705	SUSD5	3	33191537	33260707	0.4667	rs4572718	-3.08	rs4678506	0.3031	6.79	-0.485	104	5	lasso	0.31	1.3e-13	-0.554121	0.579	0.900367
Banner	./WEIGHTS//train_weights/P53990.ENSG00000182149.wgt.RDat	ENSG00000182149	IST1	16	71879899	71962913	0.2516	rs11859903	-2.34	rs7198834	0.149731	-4.94	1.74	112	112	bslmm	0.19	1.8e-08	-0.551	0.58139	0.902684
Banner	./WEIGHTS//train_weights/O75828.ENSG00000159231.wgt.RDat	ENSG00000159231	CBR3	21	37507210	37518864	0.556	rs13046990	1.92	rs879894	0.602648	-9.76	0.5	115	23	enet	0.65	2.4e-36	-0.5504	0.58206	0.902328
Banner	./WEIGHTS//train_weights/P24298.ENSG00000167701.wgt.RDat	ENSG00000167701	GPT	8	145728356	145732557	0.0639	rs7830832	2.93	rs3816732	0.03386	-3.33	-0.549	47	1	top1	0.034	0.013	0.549	0.583	0.90239
Banner	./WEIGHTS//train_weights/Q5VTQ0.ENSG00000155158.wgt.RDat	ENSG00000155158	TTC39B	9	15163620	15307358	0.1464	rs2800575	2.34	rs2800572	-0.00253	3.53	-0.628	168	168	bslmm	0.017	0.062	0.5487	0.58319	0.901294
Banner	./WEIGHTS//train_weights/P78330.ENSG00000146733.wgt.RDat	ENSG00000146733	PSPH	7	56078744	56119297	0.2859	rs11238386	-1.676	rs10499761	0.09357	-3.92	-0.548	66	1	top1	0.094	7.5e-05	0.5477	0.58393	0.901049
Banner	./WEIGHTS//train_weights/Q9NRS6.ENSG00000110025.wgt.RDat	ENSG00000110025	SNX15	11	64794880	64808044	0.1461	rs664118	-2.654	rs566908	0.050765	3.85	-1.249	72	18	enet	0.088	0.00013	-0.5454	0.5855	0.902084
Banner	./WEIGHTS//train_weights/P57764.ENSG00000104518.wgt.RDat	ENSG00000104518	GSDMD	8	144635377	144645232	0.4436	rs3793368	2.15	rs12541647	0.12394	3.97	0.192	85	6	lasso	0.17	2e-05	-0.5434	0.5868	0.9027
Banner	./WEIGHTS//train_weights/Q6ZNW5.ENSG00000183208.wgt.RDat	ENSG00000183208	GDPGP1	15	90777040	90785315	0.4972	rs8042171	2.07	rs7342665	0.33477	-7.64	0.519	93	15	enet	0.43	2.9e-20	-0.5431	0.587059	0.901715
Banner	./WEIGHTS//train_weights/Q9Y6N1.ENSG00000166260.wgt.RDat	ENSG00000166260	COX11	17	53029263	53046146	0.1192	rs2934892	3.01	rs12936957	0.103514	-5.23	0.987	102	102	bslmm	0.11	1.5e-05	-0.5423	0.587628	0.901209
Banner	./WEIGHTS//train_weights/P29762.ENSG00000166426.wgt.RDat	ENSG00000166426	CRABP1	15	78632666	78640572	0.2112	rs4243078	2.37	rs9920270	0.05387	-4.58	-1.196	96	96	bslmm	0.15	4.2e-07	-0.54227	0.587633	0.899841
Banner	./WEIGHTS//train_weights/P78417.ENSG00000148834.wgt.RDat	ENSG00000148834	GSTO1	10	105995114	106027217	0.9623	rs596229	1.08	rs2282326	0.19443	-5.61	0.003	67	19	lasso	0.52	8.9e-26	-0.54119	0.5884	0.899642
Banner	./WEIGHTS//train_weights/Q86VW0.ENSG00000187231.wgt.RDat	ENSG00000187231	SESTD1	2	179966419	180129517	0.1253	rs13035089	2.42	rs13382185	0.037508	-3.88	-0.54	126	1	top1	0.038	0.0096	0.54	0.5892	0.899494
Banner	./WEIGHTS//train_weights/P51580.ENSG00000137364.wgt.RDat	ENSG00000137364	TPMT	6	18128542	18155305	0.4986	rs9477600	-3.19	rs7764074	0.1356	-5	0.384	100	100	bslmm	0.24	1.1e-10	-0.5365	0.59159	0.90177
Banner	./WEIGHTS//train_weights/Q02127.ENSG00000102967.wgt.RDat	ENSG00000102967	DHODH	16	72042487	72058954	0.5927	rs2878404	-2.28	rs1424241	0.127317	-5.04	1.085	117	22	enet	0.26	1.5e-11	0.532	0.59463	0.905029
Banner	./WEIGHTS//train_weights/Q9UHC7.ENSG00000133606.wgt.RDat	ENSG00000133606	MKRN1	7	140152840	140179369	0.1466	rs12534545	1.6	rs12155423	0.13174	-4.83	0.53	90	1	top1	0.13	4.3e-06	-0.53	0.59611	0.905907
Banner	./WEIGHTS//train_weights/Q9BTV4.ENSG00000170876.wgt.RDat	ENSG00000170876	TMEM43	3	14166440	14185179	0.4109	rs7626307	1.82	rs2305843	0.01019	-3.19	0.528	94	1	top1	0.01	0.11	-0.528	0.597	0.905887
Banner	./WEIGHTS//train_weights/Q7L9B9.ENSG00000122547.wgt.RDat	ENSG00000122547	EEPD1	7	36192758	36341152	0.2943	rs9638917	-2.142	rs196567	0.0324	4.05	1.204	221	221	blup	0.14	1.4e-06	0.5202	0.60294	0.913518
Banner	./WEIGHTS//train_weights/O75069.ENSG00000133069.wgt.RDat	ENSG00000133069	TMCC2	1	205197304	205242471	0.1764	rs6661074	3.15	rs17345837	0.122275	-5	1.07	106	106	blup	0.14	1.3e-06	-0.5166	0.60544	0.915922
Banner	./WEIGHTS//train_weights/Q8IVH4.ENSG00000151611.wgt.RDat	ENSG00000151611	MMAA	4	146539415	146581187	0.4065	rs6842568	2.512	rs17020467	0.34915	-7.46	0.075	68	17	enet	0.38	1.9e-17	0.5115	0.60901	0.919935
Banner	./WEIGHTS//train_weights/Q96BI1.ENSG00000110628.wgt.RDat	ENSG00000110628	SLC22A18	11	2920951	2946476	0.1572	rs12363575	-2.589	rs2078786	0.026604	3.48	0.511	123	1	top1	0.027	0.045	0.511	0.6094	0.91914
Banner	./WEIGHTS//train_weights/Q96KP4.ENSG00000133313.wgt.RDat	ENSG00000133313	CNDP2	18	72163051	72188366	0.2969	rs3794950	-2.52	rs2114230	-0.003	3.38	-0.549	147	147	bslmm	0.077	0.00031	0.508	0.6115	0.920923
Banner	./WEIGHTS//train_weights/Q9BS40.ENSG00000079257.wgt.RDat	ENSG00000079257	LXN	3	158363611	158390482	0.2704	rs1346834	1.68	rs17699478	0.09232	5.27	-0.038	88	23	enet	0.14	1.9e-06	-0.507001	0.612	0.920294
Banner	./WEIGHTS//train_weights/Q8NHG7.ENSG00000198168.wgt.RDat	ENSG00000198168	SVIP	11	22835345	22851845	0.1874	rs4567456	2.23	rs2041466	0.057488	4.17	-0.303	84	84	blup	0.16	2.1e-07	-0.5071	0.6121	0.919066
Banner	./WEIGHTS//train_weights/Q01813.ENSG00000067057.wgt.RDat	ENSG00000067057	PFKP	10	3108525	3179904	0.2233	rs7924157	2.86	rs7924157	0.01155	-3.84	2.862	210	210	blup	0.14	1.3e-06	-0.50609	0.6128	0.918742
Banner	./WEIGHTS//train_weights/Q14CS0.ENSG00000215114.wgt.RDat	ENSG00000215114	UBXN2B	8	59323823	59364060	0.0878	rs13251750	-2.55	rs2859998	0.04035	-4.03	-0.506	115	1	top1	0.04	0.0088	0.506	0.6129	0.91752
Banner	./WEIGHTS//train_weights/Q05707.ENSG00000187955.wgt.RDat	ENSG00000187955	COL14A1	8	121072019	121384275	0.2315	rs10104973	4.19	rs17823756	0.07143	3.99	-1.611	163	6	lasso	0.1	8.3e-05	-0.505	0.6135	0.91705
Banner	./WEIGHTS//train_weights/P41217.ENSG00000091972.wgt.RDat	ENSG00000091972	CD200	3	112051194	112081659	0.4194	rs1032239	2.03	rs7647411	0.5291	-9.09	-0.505	112	1	top1	0.53	1.6e-26	0.505	0.614	0.916432
Banner	./WEIGHTS//train_weights/P50053.ENSG00000138030.wgt.RDat	ENSG00000138030	KHK	2	27309615	27323640	0.2274	rs10865456	-3	rs2384572	0.281954	-7.59	0.471	60	25	enet	0.32	7.2e-14	-0.5041	0.61419	0.915353
Banner	./WEIGHTS//train_weights/Q9Y2T3.ENSG00000119125.wgt.RDat	ENSG00000119125	GDA	9	74729511	74872109	0.1052	rs7875593	-2.83	rs10869155	0.012642	-4.11	0.451	105	9	enet	0.057	0.0017	-0.5031	0.61491	0.915066
Banner	./WEIGHTS//train_weights/A0A0C4DFM0.ENSG00000100577.wgt.RDat	ENSG00000100577	GSTZ1	14	77787227	77797940	0.5901	rs2287379	-2.4	rs8015231	0.06603	4.2	1.45	114	29	enet	0.26	1.4e-11	0.50292	0.61502	0.913874
Banner	./WEIGHTS//train_weights/Q16836.ENSG00000138796.wgt.RDat	ENSG00000138796	HADH	4	108910870	108956331	0.1921	rs1291490	1.936	rs17038253	0.17333	6.28	-0.426	88	16	enet	0.21	1.4e-09	-0.502	0.61566	0.913472
Banner	./WEIGHTS//train_weights/O94973.ENSG00000183020.wgt.RDat	ENSG00000183020	AP2A2	11	924894	1012239	0.2145	rs7481521	-2.711	rs11246374	0.008935	3.68	1.277	131	131	bslmm	0.049	0.0037	0.4967	0.6194	0.917664
Banner	./WEIGHTS//train_weights/Q9UBK8.ENSG00000124275.wgt.RDat	ENSG00000124275	MTRR	5	7851299	7906138	0.2508	rs326123	-2.56	rs162037	0.063197	4.08	-1.301	151	151	bslmm	0.13	0.00012	-0.4967	0.61942	0.91634
Banner	./WEIGHTS//train_weights/Q9UHK6.ENSG00000242110.wgt.RDat	ENSG00000242110	AMACR	5	33986283	34008220	0.4917	rs7702361	-2.79	rs2287939	0.360695	-7.32	-0.046	73	73	blup	0.41	2.5e-16	-0.4962	0.61976	0.915492
Banner	./WEIGHTS//train_weights/Q99766.ENSG00000125375.wgt.RDat	ENSG00000125375	ATP5S	14	50779044	50802276	0.4141	rs7147228	-2.85	rs2275592	0.23996	-6.4	-0.657	88	88	bslmm	0.28	1.6e-12	-0.49598	0.61991	0.914367
Banner	./WEIGHTS//train_weights/O76104.ENSG00000105650.wgt.RDat	ENSG00000105650	PDE4C	19	18318771	18366229	0.1068	rs2384992	-2.16	rs172043	0.100966	4.08	-0.407	115	7	enet	0.11	0.00012	-0.4953	0.6204	0.913746
Banner	./WEIGHTS//train_weights/B0QZ18.ENSG00000214078.wgt.RDat	ENSG00000214078	CPNE1	20	34213953	34252878	0.691	rs6120993	-3.12	rs11696527	0.5822	-9.42	0.551	74	3	lasso	0.59	3e-31	-0.4947	0.6208	0.912995
Banner	./WEIGHTS//train_weights/Q9NSD9.ENSG00000116120.wgt.RDat	ENSG00000116120	FARSB	2	223435255	223521056	0.2048	rs1447108	-2.03	rs1347630	0.008383	-3.79	-0.562	117	117	bslmm	0.069	0.00064	0.4943	0.62112	0.912128
Banner	./WEIGHTS//train_weights/Q96BS2.ENSG00000088992.wgt.RDat	ENSG00000088992	TESC	12	117476728	117537284	0.2041	rs3741470	-2.94	rs7973925	0.216855	-5.84	0.494	93	1	top1	0.22	9e-10	-0.494	0.62131	0.911073
Banner	./WEIGHTS//train_weights/P52824.ENSG00000145214.wgt.RDat	ENSG00000145214	DGKQ	4	952675	980683	0.1159	rs4647932	3.227	rs3775122	0.03718	-4.02	0.309	96	96	blup	0.087	0.00013	-0.4937	0.62149	0.910007
Banner	./WEIGHTS//train_weights/Q9H9Y4.ENSG00000142751.wgt.RDat	ENSG00000142751	GPN2	1	27202624	27216788	0.2268	rs7518079	-1.353	rs3170660	0.236406	-4.66	0.491	48	1	top1	0.24	1.6e-06	-0.4913	0.62322	0.911209
Banner	./WEIGHTS//train_weights/Q9NQ79.ENSG00000095713.wgt.RDat	ENSG00000095713	CRTAC1	10	99624757	99790585	0.24	rs557334	3.88	rs7922066	0.03039	-3.89	-2.338	150	150	bslmm	0.068	0.0007	0.49096	0.6235	0.910292
Banner	./WEIGHTS//train_weights/Q9UNK0.ENSG00000170310.wgt.RDat	ENSG00000170310	STX8	17	9153788	9479908	0.1635	rs8079031	-2.73	rs7215971	0.001539	-3.62	-0.244	245	245	blup	0.059	0.0016	0.488	0.625553	0.911962
Banner	./WEIGHTS//train_weights/Q8N0X4.ENSG00000125246.wgt.RDat	ENSG00000125246	CLYBL	13	100258919	100549387	0.7463	rs7331177	-3.38	rs3783185	0.55739	9.31	0.933	243	7	lasso	0.61	6.4e-33	0.4857	0.62719	0.913021
Banner	./WEIGHTS//train_weights/Q7L266.ENSG00000162174.wgt.RDat	ENSG00000162174	ASRGL1	11	62104920	62160882	0.5406	rs1043789	2.644	rs6863	0.218641	6.88	-0.113	105	30	enet	0.42	7.5e-20	-0.4839	0.6285	0.913602
Banner	./WEIGHTS//train_weights/P07858.ENSG00000164733.wgt.RDat	ENSG00000164733	CTSB	8	11700033	11726957	0.4069	rs2294137	2.25	rs1692821	0.1795	5.81	-0.482	137	1	top1	0.18	3.2e-08	-0.482	0.6298	0.914167
Banner	./WEIGHTS//train_weights/O14495.ENSG00000162407.wgt.RDat	ENSG00000162407	PPAP2B	1	56960419	57110974	0.3568	rs7532239	-2.629	rs9970807	0.159302	5.07	1.598	143	23	enet	0.18	4.2e-08	0.4814	0.63022	0.913455
Banner	./WEIGHTS//train_weights/P51659.ENSG00000133835.wgt.RDat	ENSG00000133835	HSD17B4	5	118788138	118972894	0.2574	rs246966	-2.16	rs32665	0.375079	-7.7	-0.049	93	5	enet	0.38	2.3e-17	0.481	0.63054	0.9126
Banner	./WEIGHTS//train_weights/Q86XE0.ENSG00000172803.wgt.RDat	ENSG00000172803	SNX32	11	65601112	65624367	0.3419	rs557675	-1.899	rs2231884	0.31303	7.71	0.426	81	13	enet	0.35	4e-16	0.4793	0.6317	0.912961
Banner	./WEIGHTS//train_weights/O14933.ENSG00000156587.wgt.RDat	ENSG00000156587	UBE2L6	11	57319129	57335757	0.1467	rs11603020	-2.113	rs2729376	0.034752	-3.47	0.965	79	79	bslmm	0.072	0.00064	0.4786	0.6322	0.912369
Banner	./WEIGHTS//train_weights/Q9P1A6.ENSG00000198010.wgt.RDat	ENSG00000198010	DLGAP2	8	1449532	1656642	0.1422	rs1019024	3.37	rs2956914	0.15946	-5.06	-0.478	216	1	top1	0.16	2.1e-07	0.4785	0.6323	0.911202
Banner	./WEIGHTS//train_weights/Q8IUZ5.ENSG00000175309.wgt.RDat	ENSG00000175309	PHYKPL	5	177635498	177659792	0.2129	rs6891641	1.9	rs12652833	0.0425	-3.84	0.6454	130	4	lasso	0.11	0.00017	0.4784	0.63236	0.909981
Banner	./WEIGHTS//train_weights/Q86SX6.ENSG00000182512.wgt.RDat	ENSG00000182512	GLRX5	14	95999840	96011061	0.5235	rs10133631	-2.77	rs10484053	0.28749	-6.81	0.961	209	31	enet	0.35	4.5e-16	-0.47825	0.63247	0.908836
Banner	./WEIGHTS//train_weights/P61018.ENSG00000167578.wgt.RDat	ENSG00000167578	RAB4B	19	41284121	41302847	0.1078	rs7245595	-1.93	rs7251246	0.089761	4.72	-0.478	83	1	top1	0.09	0.0001	-0.478	0.6327	0.907866
Banner	./WEIGHTS//train_weights/W5RWE6.ENSG00000168297.wgt.RDat	ENSG00000168297	PXK	3	58318607	58411748	0.0722	rs954205	-1.73	rs4681679	0.07759	-4.28	0.478	120	1	top1	0.078	0.0003	-0.478	0.633	0.906999
Banner	./WEIGHTS//train_weights/P20810-6.ENSG00000153113.wgt.RDat	ENSG00000153113	CAST	5	95860971	96115299	0.2107	rs2290674	-2.14	rs152005	0.148831	5.14	-0.475	167	1	top1	0.15	5.5e-07	-0.475	0.63479	0.908266
Banner	./WEIGHTS//train_weights/Q15813.ENSG00000116957.wgt.RDat	ENSG00000116957	TBCE	1	235530675	235612283	0.1031	rs12045834	1.825	rs4659838	0.068068	4.41	-0.812	86	86	bslmm	0.1	2.8e-05	-0.4745	0.63513	0.907458
Banner	./WEIGHTS//train_weights/E7ENY0.ENSG00000087274.wgt.RDat	ENSG00000087274	ADD1	4	2845584	2931803	0.2719	rs12509447	2.634	rs2097081	0.39476	-7.97	-0.472	108	1	top1	0.39	2.7e-18	0.472	0.63693	0.908735
Banner	./WEIGHTS//train_weights/Q9UMS0.ENSG00000169599.wgt.RDat	ENSG00000169599	NFU1	2	69622882	69664760	0.1376	rs7603932	2.23	rs11690738	0.03179	3.95	-1.103	92	92	bslmm	0.073	0.00045	-0.4707	0.63788	0.908798
Banner	./WEIGHTS//train_weights/P57772.ENSG00000132394.wgt.RDat	ENSG00000132394	EEFSEC	3	127872297	128127485	0.1013	rs2981026	-2.31	rs1735546	0.07485	-4.78	-0.676	163	163	blup	0.098	4.9e-05	0.468793	0.639	0.909102
Banner	./WEIGHTS//train_weights/Q9HCM3.ENSG00000122778.wgt.RDat	ENSG00000122778	KIAA1549	7	138516126	138666064	0.1933	rs2297240	-2.787	rs2774965	0.13382	4.62	0.469	175	1	top1	0.13	2.1e-06	0.4686	0.63933	0.908283
Banner	./WEIGHTS//train_weights/Q96GZ6-9.ENSG00000114544.wgt.RDat	ENSG00000114544	SLC41A3	3	125725198	125820404	0.1208	rs2276731	-1.91	rs9840118	0.12658	4.54	0.466	121	1	top1	0.13	4.1e-06	0.466	0.641	0.909368
Banner	./WEIGHTS//train_weights/Q6UVY6.ENSG00000079931.wgt.RDat	ENSG00000079931	MOXD1	6	132617194	132722684	0.2474	rs10484483	-2.12	rs1416100	-0.00288	-2.92	0.824	125	125	bslmm	0.12	6.3e-06	-0.4643	0.64243	0.910109
Banner	./WEIGHTS//train_weights/Q53H96.ENSG00000104524.wgt.RDat	ENSG00000104524	PYCRL	8	144686083	144691943	0.2396	rs6991958	2.12	rs12546272	0.08735	5.37	1.339	87	9	enet	0.2	6.7e-09	0.4628	0.6435	0.910339
Banner	./WEIGHTS//train_weights/Q9H008.ENSG00000107902.wgt.RDat	ENSG00000107902	LHPP	10	126150403	126306457	0.2054	rs2491161	-2.54	rs12269470	-0.00204	-4.12	-0.388	209	23	enet	0.1	3.2e-05	-0.46241	0.6438	0.909481
Banner	./WEIGHTS//train_weights/Q86TI0-2.ENSG00000065882.wgt.RDat	ENSG00000065882	TBC1D1	4	37892708	38140796	0.3091	rs17580037	3.789	rs12511756	0.00817	3.65	-3.135	185	185	blup	0.14	1.1e-06	0.4581	0.64686	0.912518
Banner	./WEIGHTS//train_weights/H0YI08.ENSG00000072952.wgt.RDat	ENSG00000072952	MRVI1	11	10594638	10715535	0.2813	rs7938782	-2.687	rs11042916	0.173469	-5.65	0.458	189	1	top1	0.17	5.7e-08	-0.458	0.647	0.911434
Banner	./WEIGHTS//train_weights/O00764.ENSG00000160209.wgt.RDat	ENSG00000160209	PDXK	21	45138975	45182188	0.183	rs3746954	2.45	rs2838357	-0.001746	-3.39	0.454	113	113	bslmm	0.075	0.00038	0.4574	0.6474	0.910718
Banner	./WEIGHTS//train_weights/Q7Z6B0.ENSG00000123106.wgt.RDat	ENSG00000123106	CCDC91	12	28286182	28732883	0.458	rs12809834	-2.64	rs10843139	0.134553	5.15	-0.708	119	4	enet	0.15	7.4e-07	-0.4573	0.64747	0.909541
Banner	./WEIGHTS//train_weights/Q96EY8.ENSG00000139428.wgt.RDat	ENSG00000139428	MMAB	12	109991542	110011679	0.624	rs11067663	3.75	rs11610558	0.690496	-9.75	0.461	102	14	lasso	0.72	1.8e-39	-0.456	0.64841	0.909588
Banner	./WEIGHTS//train_weights/Q96Q11.ENSG00000072756.wgt.RDat	ENSG00000072756	TRNT1	3	3168600	3192563	0.1863	rs4054727	2.82	rs4685607	0.1896	5.54	0.454	172	1	top1	0.19	1.2e-08	0.454	0.65	0.910545
Banner	./WEIGHTS//train_weights/Q9H2D1.ENSG00000164933.wgt.RDat	ENSG00000164933	SLC25A32	8	104410863	104427417	0.286	rs1898254	2.47	rs17803441	0.05973	-5.23	0.619	88	88	blup	0.17	8.3e-08	-0.453	0.6506	0.910114
Banner	./WEIGHTS//train_weights/Q9NYB0.ENSG00000166848.wgt.RDat	ENSG00000166848	TERF2IP	16	75681684	75795770	0.0729	rs41331045	-1.77	rs12599322	0.027673	-3.41	0.208	45	45	bslmm	0.044	0.0056	0.452	0.65148	0.910076
Banner	./WEIGHTS//train_weights/Q96DE0.ENSG00000198585.wgt.RDat	ENSG00000198585	NUDT16	3	131100515	131107674	0.4423	rs1486227	1.76	rs16836493	-0.00534	-3.26	-0.296	47	47	bslmm	-0.0028	0.45	-0.445643	0.656	0.915115
Banner	./WEIGHTS//train_weights/Q8TC07-2.ENSG00000121749.wgt.RDat	ENSG00000121749	TBC1D15	12	72233487	72320629	0.2349	rs328723	3.2	rs328761	0.096513	-4.07	-0.088	125	125	blup	0.1	2.9e-05	0.4441	0.65697	0.915196
Banner	./WEIGHTS//train_weights/Q86UY8.ENSG00000111696.wgt.RDat	ENSG00000111696	NT5DC3	12	104164231	104234975	0.4153	rs831423	2.75	rs9132	0.062699	-4.85	0.423	232	232	bslmm	0.25	2.6e-11	0.4425	0.6581	0.915498
Banner	./WEIGHTS//train_weights/M0QZD8.ENSG00000188897.wgt.RDat	ENSG00000188897	CTD-3088G3.8	16	11453702	11617444	0.208	rs12929140	-2.49	rs4628985	-0.009371	-3.23	0.302	191	25	enet	0.073	0.0034	0.441	0.65892	0.915369
Banner	./WEIGHTS//train_weights/Q9HA64.ENSG00000141560.wgt.RDat	ENSG00000141560	FN3KRP	17	80674559	80688204	0.6285	rs9912932	-1.28	rs2459703	0.478196	-8.76	-0.549	69	7	lasso	0.61	1.1e-32	0.4413	0.65901	0.914228
Banner	./WEIGHTS//train_weights/Q01432.ENSG00000133805.wgt.RDat	ENSG00000133805	AMPD3	11	10329860	10529126	0.3012	rs7932321	3.015	rs4910143	0.157561	-5.59	-0.383	157	25	enet	0.24	8.5e-11	0.4405	0.6596	0.913783
Banner	./WEIGHTS//train_weights/Q7Z4H3.ENSG00000111906.wgt.RDat	ENSG00000111906	HDDC2	6	125541108	125623282	0.4013	rs12528618	-2.01	rs9491346	0.48998	-8.98	-0.452	108	16	enet	0.56	1.5e-28	0.4388	0.66079	0.914169
Banner	./WEIGHTS//train_weights/Q9Y5P6.ENSG00000173540.wgt.RDat	ENSG00000173540	GMPPB	3	49754277	49761384	0.3324	rs34823813	-2.43	rs6809879	0.29967	7.03	-0.438	78	1	top1	0.3	1.8e-13	-0.438	0.661	0.9132
Banner	./WEIGHTS//train_weights/P13640.ENSG00000125144.wgt.RDat	ENSG00000125144	MT1G	16	56700643	56701977	0.404	rs7197489	1.82	rs12598600	0.044457	-3.65	-0.237	95	95	bslmm	0.099	0.0011	0.435	0.66352	0.91542
Banner	./WEIGHTS//train_weights/Q6XQN6.ENSG00000147813.wgt.RDat	ENSG00000147813	NAPRT1	8	144656955	144660819	0.726	rs3793368	2.16	rs10282929	0.54077	-9.15	-0.277	81	9	lasso	0.69	1.8e-40	-0.4305	0.6668	0.918682
Banner	./WEIGHTS//train_weights/A1Z1Q3.ENSG00000172264.wgt.RDat	ENSG00000172264	MACROD2	20	13976015	16033842	0.2728	rs6079575	-3.55	rs17711684	0.0859	-4.61	-0.425	1203	1	top1	0.086	0.00015	0.425	0.6708	0.922925
Banner	./WEIGHTS//train_weights/Q15057.ENSG00000114331.wgt.RDat	ENSG00000114331	ACAP2	3	194995465	195163807	0.0715	rs823530	2.06	rs9825185	0.01646	3.45	0.146	96	96	blup	0.044	0.0056	0.423209	0.672	0.92331
Banner	./WEIGHTS//train_weights/Q63HM9.ENSG00000182836.wgt.RDat	ENSG00000182836	PLCXD3	5	41307056	41510730	0.1727	rs632998	-2.54	rs318041	0.03455	-4.5	0.449	178	6	lasso	0.1	4.4e-05	-0.4233	0.67209	0.92217
Banner	./WEIGHTS//train_weights/P35754.ENSG00000173221.wgt.RDat	ENSG00000173221	GLRX	5	95087023	95158709	0.2574	rs3777209	2.08	rs11738579	0.033703	-4.69	-0.862	112	112	blup	0.15	6.9e-07	0.4229	0.67238	0.921308
Banner	./WEIGHTS//train_weights/Q96KF7.ENSG00000111850.wgt.RDat	ENSG00000111850	SMIM8	6	88032301	88052043	0.1728	rs3857487	-2.4	rs410683	0.23185	-5.52	-0.115	98	98	blup	0.25	1.6e-08	0.4222	0.67286	0.920707
Banner	./WEIGHTS//train_weights/Q12981.ENSG00000113734.wgt.RDat	ENSG00000113734	BNIP1	5	172571445	172591390	0.2864	rs3132145	3.15	rs17662639	0.273983	-6.64	-0.531	84	13	enet	0.28	1.7e-12	0.422	0.67302	0.919672
Banner	./WEIGHTS//train_weights/Q9NVV5.ENSG00000146416.wgt.RDat	ENSG00000146416	AIG1	6	143381633	143661441	0.1365	rs199243	-3.14	rs2303386	-0.0061	-3.15	0.18	196	196	bslmm	0.038	0.0092	0.4138	0.67904	0.926636
Banner	./WEIGHTS//train_weights/Q8N5M1.ENSG00000171953.wgt.RDat	ENSG00000171953	ATPAF2	17	17880723	17942523	0.549	rs4622569	-2.54	rs16960870	0.003045	-2.49	-1.563	80	54	enet	0.1	3.8e-05	0.4102	0.681643	0.928924
Banner	./WEIGHTS//train_weights/P36405.ENSG00000138175.wgt.RDat	ENSG00000138175	ARL3	10	104433488	104474164	0.2434	rs284857	-3.05	rs10786701	0.22349	-6.5	0.606	93	93	blup	0.28	2e-12	-0.40994	0.6819	0.928013
Banner	./WEIGHTS//train_weights/Q9Y6H1.ENSG00000106153.wgt.RDat	ENSG00000106153	CHCHD2	7	56169262	56174269	0.0624	rs816396	-1.733	rs7801169	0.05721	-3.68	-0.409	52	1	top1	0.057	0.0017	0.4085	0.6829	0.928115
Banner	./WEIGHTS//train_weights/Q5VWX1.ENSG00000112232.wgt.RDat	ENSG00000112232	KHDRBS2	6	62389865	62996132	0.0852	rs4607412	3.15	rs7758098	0.06799	-4.09	-0.407	250	1	top1	0.068	0.00069	0.407	0.68401	0.928365
Banner	./WEIGHTS//train_weights/A0A0A0MSJ9.ENSG00000155903.wgt.RDat	ENSG00000155903	RASA2	3	141205889	141334184	0.1167	rs10513137	3.65	rs720663	0.01973	-3.91	-0.114	124	124	blup	0.11	1.8e-05	-0.405624	0.685	0.928453
Banner	./WEIGHTS//train_weights/Q9H1K1.ENSG00000136003.wgt.RDat	ENSG00000136003	ISCU	12	108956358	108963160	0.0694	rs2111949	-3.07	rs7969198	0.065678	3.79	0.404	96	1	top1	0.066	0.00084	0.404	0.68621	0.928838
Banner	./WEIGHTS//train_weights/P61457.ENSG00000166228.wgt.RDat	ENSG00000166228	PCBD1	10	72642037	72648541	0.2311	rs12415816	-3.09	rs10762410	0.14445	-5.42	-0.179	135	135	blup	0.15	4.8e-07	-0.40363	0.6865	0.927978
Banner	./WEIGHTS//train_weights/O75037.ENSG00000116852.wgt.RDat	ENSG00000116852	KIF21B	1	200938520	200992828	0.219	rs296547	-2.257	rs296565	0.100873	4.72	1.242	137	5	enet	0.21	3e-09	0.4005	0.68881	0.929847
Banner	./WEIGHTS//train_weights/Q969Z3.ENSG00000117791.wgt.RDat	ENSG00000117791	MARC2	1	220921567	220958150	0.133	rs17587507	-2.257	rs6697965	0.18629	-5.54	-0.4	126	1	top1	0.19	1.7e-08	0.4	0.68916	0.929069
Banner	./WEIGHTS//train_weights/Q9UBX3.ENSG00000183048.wgt.RDat	ENSG00000183048	SLC25A10	17	79670404	79688042	0.1423	rs6565606	1.37	rs12452251	0.105937	4.69	0.399	57	1	top1	0.11	2.5e-05	0.399	0.689893	0.928809
Banner	./WEIGHTS//train_weights/P15289.ENSG00000100299.wgt.RDat	ENSG00000100299	ARSA	22	51061182	51066607	0.4147	rs6010044	2.96	rs2071421	0.139954	-6.66	-0.443	93	16	enet	0.34	2.7e-15	0.398	0.69054	0.928434
Banner	./WEIGHTS//train_weights/Q9Y2B0.ENSG00000257727.wgt.RDat	ENSG00000257727	CNPY2	12	56703626	56710120	0.1049	rs3816804	1.32	rs2371454	0.157655	5.37	-0.789	30	23	enet	0.18	2.4e-08	-0.3941	0.6935	0.931165
Banner	./WEIGHTS//train_weights/Q5JVS0.ENSG00000130956.wgt.RDat	ENSG00000130956	HABP4	9	99212483	99253618	0.0882	rs2026929	1.57	rs7871404	-0.005345	2.86	-0.516	65	65	bslmm	0.035	0.012	-0.3919	0.69517	0.93216
Banner	./WEIGHTS//train_weights/O76070.ENSG00000173267.wgt.RDat	ENSG00000173267	SNCG	10	88718375	88723017	0.2322	rs1800373	2.17	rs1240390	0.11551	-4.91	0.39	51	1	top1	0.12	1.1e-05	-0.39	0.6965	0.932696
Banner	./WEIGHTS//train_weights/P35573.ENSG00000162688.wgt.RDat	ENSG00000162688	AGL	1	100315640	100389579	0.7013	rs486408	1.472	rs903125	0.492071	-8.71	-0.604	122	8	lasso	0.53	1.5e-26	0.3882	0.6979	0.933325
Banner	./WEIGHTS//train_weights/Q9NR45.ENSG00000095380.wgt.RDat	ENSG00000095380	NANS	9	100819021	100845357	0.217	rs7041878	-2.91	rs16912590	0.097314	-4.77	0.01	98	15	enet	0.12	5.3e-06	0.3874	0.69845	0.932817
Banner	./WEIGHTS//train_weights/Q14847.ENSG00000002834.wgt.RDat	ENSG00000002834	LASP1	17	37026112	37078023	0.1346	rs226235	-2.26	rs638366	0.010454	-3.57	-0.53	91	91	bslmm	0.029	0.021	0.387	0.69879	0.93203
Banner	./WEIGHTS//train_weights/P24821.ENSG00000041982.wgt.RDat	ENSG00000041982	TNC	9	117782806	117880536	0.1942	rs6478150	2.1	rs1537016	0.075297	4.69	-1.773	219	219	blup	0.12	9.7e-06	-0.3843	0.70073	0.933376
Banner	./WEIGHTS//train_weights/F2Z2C5.ENSG00000095321.wgt.RDat	ENSG00000095321	CRAT	9	131857089	131873468	0.4455	rs10760593	-1.05	rs11564100	-0.006604	-2.77	0.367	59	28	enet	0.15	1.5e-06	0.3842	0.7008	0.932231
Banner	./WEIGHTS//train_weights/O60343.ENSG00000136111.wgt.RDat	ENSG00000136111	TBC1D4	13	75858808	76056250	0.2146	rs4885301	-2.67	rs9565168	0.12443	-4.49	-0.384	205	1	top1	0.12	4.9e-06	0.384	0.70098	0.931236
Banner	./WEIGHTS//train_weights/Q8NCG7.ENSG00000164535.wgt.RDat	ENSG00000164535	DAGLB	7	6448757	6523821	0.2301	rs9640023	-2.692	rs702485	0.09709	-5.4	0.355	82	82	bslmm	0.16	1.7e-07	-0.3818	0.7026	0.932153
Banner	./WEIGHTS//train_weights/Q53FT3.ENSG00000149196.wgt.RDat	ENSG00000149196	C11orf73	11	86013253	86056969	0.2116	rs1452133	-2.536	rs7937090	0.037177	-3.92	-0.195	94	94	blup	0.11	2.2e-05	0.38	0.704	0.932777
Banner	./WEIGHTS//train_weights/Q13224.ENSG00000273079.wgt.RDat	ENSG00000273079	GRIN2B	12	13693165	14133053	0.2059	rs12818068	-2.5	rs11608748	0.045436	-4.25	-0.919	361	361	bslmm	0.096	5.9e-05	0.3796	0.70427	0.931903
Banner	./WEIGHTS//train_weights/Q7L523.ENSG00000155876.wgt.RDat	ENSG00000155876	RRAGA	9	19049372	19051019	0.3093	rs4977492	2.9	rs4419893	0.006143	3.86	-0.994	128	6	enet	0.069	0.00063	-0.3787	0.7049	0.931508
Banner	./WEIGHTS//train_weights/Q6UXB8.ENSG00000164530.wgt.RDat	ENSG00000164530	PI16	6	36922209	36932613	0.1399	rs236346	-1.34	rs7740320	0.078	-4.49	0.011	134	15	lasso	0.12	1.5e-05	0.3748	0.70779	0.934097
Banner	./WEIGHTS//train_weights/M0QXB5.ENSG00000105755.wgt.RDat	ENSG00000105755	ETHE1	19	44010871	44031396	0.1689	rs2682597	-2.54	rs12980205	0.104139	-4.59	-0.06	97	10	enet	0.15	5.4e-07	-0.3745	0.708	0.933146
Banner	./WEIGHTS//train_weights/Q9Y619.ENSG00000102743.wgt.RDat	ENSG00000102743	SLC25A15	13	41363548	41384247	0.175	rs7320344	2.26	rs7337312	0.19866	5	-0.374	42	1	top1	0.2	1.4e-07	-0.374	0.7084	0.932448
Banner	./WEIGHTS//train_weights/P11586.ENSG00000100714.wgt.RDat	ENSG00000100714	MTHFD1	14	64854749	64926722	0.8533	rs4902278	-3.47	rs2357694	0.78609	-10.89	-0.369	95	1	top1	0.79	2.6e-52	0.369	0.71213	0.936129
Banner	./WEIGHTS//train_weights/Q6ICL3.ENSG00000183597.wgt.RDat	ENSG00000183597	TANGO2	22	20004537	20053449	0.1252	rs1012157	5.17	rs2531706	0.116707	4.61	0.368	149	1	top1	0.12	9.8e-06	0.368	0.71287	0.935875
Banner	./WEIGHTS//train_weights/P49773.ENSG00000169567.wgt.RDat	ENSG00000169567	HINT1	5	130494720	130507428	0.1601	rs17165964	-2.34	rs1035440	0.120522	5.71	-1.086	47	47	blup	0.2	5.4e-09	-0.3661	0.71428	0.9365
Banner	./WEIGHTS//train_weights/Q8N5K1.ENSG00000145354.wgt.RDat	ENSG00000145354	CISD2	4	103790135	103810399	0.0924	rs223391	-0.935	rs223313	0.09751	-4.26	-0.365	42	1	top1	0.098	5.3e-05	0.365	0.71511	0.936365
Banner	./WEIGHTS//train_weights/Q8TDZ2.ENSG00000135596.wgt.RDat	ENSG00000135596	MICAL1	6	109765265	109787171	0.2256	rs1322815	-2.87	rs1476386	0.14784	4.92	1.011	68	11	enet	0.17	1.2e-07	0.3647	0.71532	0.935418
Banner	./WEIGHTS//train_weights/Q709C8.ENSG00000129003.wgt.RDat	ENSG00000129003	VPS13C	15	62144588	62352672	0.0683	rs7178749	3.25	rs1046156	0.06907	4.31	1.2	179	8	enet	0.073	0.00044	0.36444	0.715533	0.934479
Banner	./WEIGHTS//train_weights/O15254.ENSG00000087008.wgt.RDat	ENSG00000087008	ACOX3	4	8368009	8442450	0.345	rs9985550	2.394	rs12507368	0.16371	5.62	0.148	166	166	blup	0.3	1.2e-13	-0.3641	0.71576	0.93356
Banner	./WEIGHTS//train_weights/Q96G03.ENSG00000169299.wgt.RDat	ENSG00000169299	PGM2	4	37828255	37864558	0.2942	rs12511756	-3.135	rs3756142	0.47424	8.54	0.364	160	1	top1	0.47	6.5e-23	0.364	0.71586	0.932477
Banner	./WEIGHTS//train_weights/Q14515.ENSG00000152583.wgt.RDat	ENSG00000152583	SPARCL1	4	88394487	88452213	0.192	rs2627730	-2.263	rs13051	0.20331	-5.78	-0.418	116	3	lasso	0.21	2.4e-09	0.3607	0.71835	0.934507
Banner	./WEIGHTS//train_weights/Q9GZY8.ENSG00000168958.wgt.RDat	ENSG00000168958	MFF	2	228189867	228222550	0.1436	rs10194837	-2.03	rs7560053	0.085321	4.6	0.698	89	4	lasso	0.091	9.6e-05	0.3606	0.71839	0.933349
Banner	./WEIGHTS//train_weights/Q9HB40.ENSG00000121064.wgt.RDat	ENSG00000121064	SCPEP1	17	55055466	55084129	0.1469	rs724754	-2.52	rs205499	0.007053	3.28	-1.307	77	77	bslmm	0.029	0.021	-0.3574	0.720787	0.935251
Banner	./WEIGHTS//train_weights/Q02252.ENSG00000119711.wgt.RDat	ENSG00000119711	ALDH6A1	14	74523553	74551196	0.131	rs17096314	2.07	rs3742810	0.00353	-4.3	0.282	93	93	bslmm	0.1	3.4e-05	-0.35501	0.72258	0.936367
Banner	./WEIGHTS//train_weights/Q14697-2.ENSG00000089597.wgt.RDat	ENSG00000089597	GANAB	11	62392298	62414104	0.3677	rs11231159	1.965	rs1058678	0.105655	-4.23	1.246	49	49	blup	0.13	2.6e-06	-0.3547	0.7228	0.935443
Banner	./WEIGHTS//train_weights/Q53HC0.ENSG00000119242.wgt.RDat	ENSG00000119242	CCDC92	12	124403207	124457378	0.45	rs11057424	2.2	rs12311114	0.653431	-10.02	-0.222	79	7	lasso	0.66	4.8e-37	0.3543	0.72311	0.934638
Banner	./WEIGHTS//train_weights/P04271.ENSG00000160307.wgt.RDat	ENSG00000160307	S100B	21	48018875	48025121	0.131	rs2839311	-2.73	rs2070429	0.110502	-5.43	-0.011	91	3	lasso	0.15	3.4e-07	-0.3536	0.72361	0.934081
Banner	./WEIGHTS//train_weights/P46108.ENSG00000167193.wgt.RDat	ENSG00000167193	CRK	17	1323983	1366456	0.1416	rs17625475	3.07	rs7208768	0.110922	4.29	-0.353	89	1	top1	0.11	1.6e-05	-0.353	0.724088	0.933496
Banner	./WEIGHTS//train_weights/P13804.ENSG00000140374.wgt.RDat	ENSG00000140374	ETFA	15	76507696	76603813	0.1653	rs885388	2.56	rs12901160	0.15101	5.33	-0.35	113	1	top1	0.15	4.5e-07	-0.35	0.726339	0.935196
Banner	./WEIGHTS//train_weights/Q2LD37.ENSG00000138688.wgt.RDat	ENSG00000138688	KIAA1109	4	123073488	123283913	0.1051	rs3115227	-3.045	rs17388568	0.09025	-3.9	0.347	80	1	top1	0.09	0.0001	-0.347	0.72859	0.936892
Banner	./WEIGHTS//train_weights/O95822.ENSG00000103150.wgt.RDat	ENSG00000103150	MLYCD	16	83932731	83949787	0.2564	rs7186171	-3.26	rs16962277	0.069952	-4.91	-0.359	145	145	bslmm	0.14	1.8e-06	0.344	0.73058	0.938248
Banner	./WEIGHTS//train_weights/Q13636.ENSG00000168461.wgt.RDat	ENSG00000168461	RAB31	18	9708162	9862548	0.1477	rs17805412	-2.74	rs658836	0.00108	3.84	0.136	216	216	bslmm	0.044	0.0055	-0.342	0.7324	0.939383
Banner	./WEIGHTS//train_weights/Q9P265.ENSG00000066084.wgt.RDat	ENSG00000066084	DIP2B	12	50898768	51142450	0.1054	rs11612002	-2.12	rs7977742	0.01062	-3.4	0.7959	83	11	enet	0.1	2.9e-05	-0.3417	0.73255	0.938375
Banner	./WEIGHTS//train_weights/P48147.ENSG00000085377.wgt.RDat	ENSG00000085377	PREP	6	105725440	105850959	0.0993	rs1358878	1.92	rs9500087	0.05031	-4.4	-0.556	110	110	blup	0.07	0.00056	0.3411	0.73305	0.937818
Banner	./WEIGHTS//train_weights/A0A087WWM4.ENSG00000100938.wgt.RDat	ENSG00000100938	GMPR2	14	24701628	24708448	0.1049	rs1885711	1.89	rs2281704	0.01798	-3.68	-0.745	88	88	bslmm	0.056	0.0019	0.33333	0.73889	0.944085
Banner	./WEIGHTS//train_weights/Q01970.ENSG00000149782.wgt.RDat	ENSG00000149782	PLCB3	11	64018995	64036622	0.0674	rs34499953	-3.736	rs12794145	0.11261	4.29	-0.333	75	1	top1	0.11	1.4e-05	-0.333	0.7391	0.943152
Banner	./WEIGHTS//train_weights/Q96RD7.ENSG00000110218.wgt.RDat	ENSG00000110218	PANX1	11	93862094	93915138	0.4073	rs4753537	-1.839	rs11607757	0.138899	-4.75	0.151	76	76	blup	0.15	3.7e-07	-0.3309	0.7407	0.943993
Banner	./WEIGHTS//train_weights/Q8N6N7.ENSG00000176244.wgt.RDat	ENSG00000176244	ACBD7	10	15119522	15130775	0.1184	rs10906851	-2.53	rs6602809	0.03325	-3.8	-1.219	75	75	blup	0.095	6.7e-05	-0.33035	0.7411	0.943304
Banner	./WEIGHTS//train_weights/P27105.ENSG00000148175.wgt.RDat	ENSG00000148175	STOM	9	124101355	124132531	0.4649	rs306784	-1.59	rs12340264	-0.004587	2.6	-1.112	74	74	bslmm	0.081	0.00022	-0.3263	0.74421	0.946062
Banner	./WEIGHTS//train_weights/Q5JTZ9.ENSG00000124608.wgt.RDat	ENSG00000124608	AARS2	6	44267391	44281063	0.544	rs324145	-2.49	rs9688508	0.11484	-4.99	0.11	91	91	bslmm	0.23	2.7e-10	-0.3254	0.74484	0.945664
Banner	./WEIGHTS//train_weights/Q9Y5S1.ENSG00000187688.wgt.RDat	ENSG00000187688	TRPV2	17	16318856	16340317	0.6317	rs917609	2.89	rs3813769	0.562667	-9.28	-0.125	69	7	enet	0.57	2e-29	0.3253	0.744978	0.944643
Banner	./WEIGHTS//train_weights/Q16401.ENSG00000095261.wgt.RDat	ENSG00000095261	PSMD5	9	123577774	123605262	0.1832	rs10985011	2.42	rs4837796	0.249693	6.31	0.3221	68	1	top1	0.25	3.4e-11	0.3221	0.74736	0.946467
Banner	./WEIGHTS//train_weights/O14594.ENSG00000130287.wgt.RDat	ENSG00000130287	NCAN	19	19322782	19363042	0.3791	rs1050483	2.77	rs2238675	0.09796	-4.82	-0.018	68	68	bslmm	0.14	1.3e-06	0.3202	0.7488	0.947095
Banner	./WEIGHTS//train_weights/Q96GY0.ENSG00000104427.wgt.RDat	ENSG00000104427	ZC2HC1A	8	79578282	79632000	0.0885	rs7816685	2.09	rs1872072	0.09567	4.74	-0.493	74	8	lasso	0.1	3.1e-05	-0.3194	0.7494	0.94666
Banner	./WEIGHTS//train_weights/Q14696.ENSG00000117899.wgt.RDat	ENSG00000117899	MESDC2	15	81239667	81282219	0.1428	rs7174938	2.4	rs8026419	-0.00564	3.22	-0.593	78	78	blup	0.031	0.016	-0.31151	0.755411	0.953053
Banner	./WEIGHTS//train_weights/P32856.ENSG00000111450.wgt.RDat	ENSG00000111450	STX2	12	131274145	131323811	0.0932	rs2632661	-1.6	rs10773819	0.069767	4.29	0.31	118	1	top1	0.07	0.00059	0.31	0.75656	0.953304
Banner	./WEIGHTS//train_weights/Q02246.ENSG00000184144.wgt.RDat	ENSG00000184144	CNTN2	1	205012325	205047627	0.1196	rs12037322	-2.538	rs4950978	0.062456	-3.67	-0.076	146	146	blup	0.075	0.0005	-0.3056	0.75992	0.956336
Banner	./WEIGHTS//train_weights/Q9ULK0.ENSG00000182771.wgt.RDat	ENSG00000182771	GRID1	10	87359312	88126250	0.1371	rs11818522	3	rs6585972	0.1023	4.21	0.305	414	1	top1	0.1	3.5e-05	0.30527	0.7602	0.955489
Banner	./WEIGHTS//train_weights/P58340.ENSG00000178053.wgt.RDat	ENSG00000178053	MLF1	3	158288952	158325041	0.2664	rs9844619	-1.64	rs7631310	0.10359	-4.44	0.072	83	6	lasso	0.2	3.2e-07	0.304514	0.761	0.955298
Banner	./WEIGHTS//train_weights/Q9BPU6.ENSG00000157851.wgt.RDat	ENSG00000157851	DPYSL5	2	27070615	27173219	0.168	rs10865456	-3	rs4513249	0.121882	-4.91	-0.705	82	14	enet	0.16	2.4e-07	0.3037	0.76138	0.95458
Banner	./WEIGHTS//train_weights/Q9NTJ4.ENSG00000140400.wgt.RDat	ENSG00000140400	MAN2C1	15	75648133	75660971	0.0846	rs9972533	2.03	rs11853141	0.09148	3.87	-0.303	28	1	top1	0.091	9e-05	-0.303	0.76189	0.954027
Banner	./WEIGHTS//train_weights/Q5TZA2.ENSG00000058453.wgt.RDat	ENSG00000058453	CROCC	1	17066768	17299474	0.055	rs4920588	-2.273	rs9435739	0.051773	3.9	0.299	77	1	top1	0.052	0.0028	0.299	0.76494	0.956652
Banner	./WEIGHTS//train_weights/Q15276.ENSG00000029725.wgt.RDat	ENSG00000029725	RABEP1	17	5185558	5289129	0.1705	rs11869522	-1.75	rs1806264	0.177107	5.59	0.297	107	1	top1	0.18	4e-08	0.297	0.766467	0.957368
Banner	./WEIGHTS//train_weights/F5GZ38.ENSG00000021300.wgt.RDat	ENSG00000021300	PLEKHB1	11	73357223	73373864	0.1504	rs7123985	0.959	rs1525749	0.054504	4.13	0.373	63	6	lasso	0.089	0.00011	0.2941	0.7687	0.958963
Banner	./WEIGHTS//train_weights/P42331-4.ENSG00000163219.wgt.RDat	ENSG00000163219	ARHGAP25	2	68906733	69053965	0.5766	rs7590468	-2.64	rs2280244	0.41765	-8.03	-0.288	198	1	top1	0.42	1.5e-19	0.288	0.77335	0.963565
Banner	./WEIGHTS//train_weights/A5D8V6.ENSG00000167987.wgt.RDat	ENSG00000167987	VPS37C	11	60897728	60929089	0.0791	rs2905503	-1.796	rs557309	0.075925	3.81	0.285	72	1	top1	0.076	0.00047	0.285	0.7756	0.96517
Banner	./WEIGHTS//train_weights/Q9UJ83.ENSG00000131373.wgt.RDat	ENSG00000131373	HACL1	3	15602211	15643338	0.6722	rs2739046	-2.66	rs4685252	0.02168	3.87	1.307	84	84	bslmm	0.37	2.6e-16	-0.282821	0.777	0.965714
Banner	./WEIGHTS//train_weights/Q8N5V2.ENSG00000066248.wgt.RDat	ENSG00000066248	NGEF	2	233743396	233877982	0.1107	rs778361	-2.51	rs1083522	-0.006504	3.5	0.358	159	7	lasso	0.025	0.028	0.2811	0.7786	0.966505
Banner	./WEIGHTS//train_weights/Q53RD9.ENSG00000144152.wgt.RDat	ENSG00000144152	FBLN7	2	112895962	112945791	0.1185	rs13001162	-2.12	rs7600843	0.097372	-3.7	-0.184	94	4	lasso	0.12	0.00076	0.2804	0.7792	0.966054
Banner	./WEIGHTS//train_weights/O14880.ENSG00000143198.wgt.RDat	ENSG00000143198	MGST3	1	165600098	165631033	0.173	rs11806754	-2.194	rs7355084	0.006481	-3.82	0.29	127	3	lasso	0.049	0.0036	-0.2784	0.78072	0.966743
Banner	./WEIGHTS//train_weights/P55145.ENSG00000145050.wgt.RDat	ENSG00000145050	MANF	3	51422478	51426828	0.0895	rs13073141	1.65	rs1552074	0.10153	-4.75	0.277	43	1	top1	0.1	5.2e-05	-0.277	0.782	0.967134
Banner	./WEIGHTS//train_weights/Q9NR28.ENSG00000184047.wgt.RDat	ENSG00000184047	DIABLO	12	122692210	122712081	0.0887	rs3825097	-2.85	rs12870	0.055032	3.88	0.233	73	73	blup	0.064	0.001	-0.2761	0.7825	0.966561
Banner	./WEIGHTS//train_weights/Q15404.ENSG00000148484.wgt.RDat	ENSG00000148484	RSU1	10	16632610	16859527	0.169	rs7909832	4.71	rs2603795	0.01269	3.32	0.469	217	217	bslmm	0.054	0.0023	0.27406	0.784	0.967223
Banner	./WEIGHTS//train_weights/O95292.ENSG00000124164.wgt.RDat	ENSG00000124164	VAPB	20	56964178	57026157	0.1351	rs1045387	-3.17	rs2268924	0.0606	4.74	-0.591	141	141	blup	0.076	0.00033	-0.2726	0.7852	0.967513
Banner	./WEIGHTS//train_weights/Q9H2G2.ENSG00000065613.wgt.RDat	ENSG00000065613	SLK	10	105726959	105788991	0.1712	rs10748858	3.09	rs7924310	0.04106	3.68	-0.114	104	104	bslmm	0.052	0.0028	-0.26928	0.7877	0.969403
Banner	./WEIGHTS//train_weights/O00562.ENSG00000110697.wgt.RDat	ENSG00000110697	PITPNM1	11	67259239	67273734	0.119	rs2066496	1.46	rs7927381	0.080329	-3.88	0.266	59	1	top1	0.08	0.00024	-0.266	0.7902	0.971287
Banner	./WEIGHTS//train_weights/Q9NQL2.ENSG00000025039.wgt.RDat	ENSG00000025039	RRAGD	6	90074355	90121989	0.1772	rs7764923	-2.74	rs6454756	0.0209	3.66	0.213	110	110	blup	0.11	2e-05	-0.264	0.7918	0.972063
Banner	./WEIGHTS//train_weights/O75886.ENSG00000115145.wgt.RDat	ENSG00000115145	STAM2	2	152973315	153032506	0.1222	rs2102902	-3.23	rs10803946	0.112374	-4.29	0.262	77	1	top1	0.11	1.4e-05	-0.262	0.79332	0.972738
Banner	./WEIGHTS//train_weights/Q96LD8.ENSG00000166192.wgt.RDat	ENSG00000166192	SENP8	15	72406599	72433311	0.6471	rs10851850	-1.12	rs7182776	0.12111	-4.58	-0.262	29	1	top1	0.12	6.6e-06	0.262	0.793321	0.971552
Banner	./WEIGHTS//train_weights/Q9H223.ENSG00000103966.wgt.RDat	ENSG00000103966	EHD4	15	42190950	42264776	0.1746	rs16972243	2.83	rs12904722	-0.00116	-3.8	1.061	165	165	bslmm	0.082	0.0002	-0.26136	0.793812	0.970968
Banner	./WEIGHTS//train_weights/A4D126.ENSG00000214960.wgt.RDat	ENSG00000214960	ISPD	7	16130817	16460947	0.1412	rs11770436	3.138	rs11760717	-0.00283	-3.95	0.968	251	251	bslmm	0.066	0.00084	0.253	0.80027	0.977675
Banner	./WEIGHTS//train_weights/J3QL71.ENSG00000141295.wgt.RDat	ENSG00000141295	SCRN2	17	45915058	45918699	0.5832	rs4362431	3.8	rs2325752	0.189121	6.12	1.432	88	29	enet	0.41	6.7e-19	-0.2508	0.801983	0.978575
Banner	./WEIGHTS//train_weights/P35611-4.ENSG00000087274.wgt.RDat	ENSG00000087274	ADD1	4	2845584	2931803	0.0765	rs12509447	2.598	rs1263345	0.04173	3.79	-0.25	98	1	top1	0.042	0.0066	-0.25	0.80259	0.978126
Banner	./WEIGHTS//train_weights/Q8N0U4.ENSG00000222011.wgt.RDat	ENSG00000222011	FAM185A	7	102389418	102449672	0.1095	rs2539336	-2.377	rs6465876	0.04521	-4.18	-0.024	59	59	blup	0.063	0.001	0.2474	0.80458	0.979361
Banner	./WEIGHTS//train_weights/Q9Y289.ENSG00000138074.wgt.RDat	ENSG00000138074	SLC5A6	2	27422455	27435826	0.1072	rs11682713	2.69	rs1561535	0.099478	-3.91	0.051	60	60	bslmm	0.1	0.00019	-0.247	0.80493	0.9786
Banner	./WEIGHTS//train_weights/O60282.ENSG00000168280.wgt.RDat	ENSG00000168280	KIF5C	2	149632819	149883273	0.241	rs10201643	-3.14	rs17347194	0.044395	4.83	2.1927	82	12	enet	0.14	1e-06	0.2453	0.80626	0.97903
Banner	./WEIGHTS//train_weights/P00519.ENSG00000097007.wgt.RDat	ENSG00000097007	ABL1	9	133589333	133763062	0.1263	rs1544012	-2.2	rs2696141	0.140366	4.88	-0.245	116	1	top1	0.14	2.1e-06	-0.245	0.80646	0.978089
Banner	./WEIGHTS//train_weights/Q96AM1.ENSG00000172935.wgt.RDat	ENSG00000172935	MRGPRF	11	68771863	68780877	0.4473	rs7482475	-2.87	rs2846196	0.41952	7.26	0.245	93	1	top1	0.42	2e-16	0.245	0.8065	0.976956
Banner	./WEIGHTS//train_weights/P48047.ENSG00000241837.wgt.RDat	ENSG00000241837	ATP5O	21	35275757	35288284	0.146	rs2186553	-2.36	rs13051355	0.093857	-4.67	0.433	130	12	enet	0.11	2.7e-05	0.2446	0.8068	0.97614
Banner	./WEIGHTS//train_weights/Q96CN7.ENSG00000066583.wgt.RDat	ENSG00000066583	ISOC1	5	128430444	128449721	0.1604	rs10520025	-2.74	rs7356681	0.153432	4.94	0.692	84	7	enet	0.16	1.4e-07	0.2439	0.80731	0.975581
Banner	./WEIGHTS//train_weights/Q07075.ENSG00000138792.wgt.RDat	ENSG00000138792	ENPEP	4	111286889	111486441	0.2648	rs557785	2.221	rs13151867	0.14324	-4.36	0.61	100	5	lasso	0.22	5.8e-06	-0.2426	0.8083	0.975602
Banner	./WEIGHTS//train_weights/Q5R3I4.ENSG00000075234.wgt.RDat	ENSG00000075234	TTC38	22	46663858	46689905	0.399	rs6007662	4.31	rs9627287	0.184682	5.41	2.432	74	74	bslmm	0.25	7.3e-10	0.241	0.80922	0.975538
Banner	./WEIGHTS//train_weights/Q8IYB7.ENSG00000144535.wgt.RDat	ENSG00000144535	DIS3L2	2	232825955	233209060	0.1746	rs2119061	2.3	rs13416596	0.121625	4.88	0.4	176	2	lasso	0.12	5.8e-06	0.2409	0.80966	0.974897
Banner	./WEIGHTS//train_weights/Q96KR6.ENSG00000124098.wgt.RDat	ENSG00000124098	FAM210B	20	54933971	54943719	0.1881	rs376900	1.85	rs8118732	0.0242	4.61	0.455	97	9	enet	0.12	1e-05	0.2402	0.8102	0.974377
Banner	./WEIGHTS//train_weights/O00442.ENSG00000137996.wgt.RDat	ENSG00000137996	RTCA	1	100731763	100758325	0.1249	rs11807256	2.456	rs6577165	0.004761	3.19	0.612	72	16	enet	0.03	0.019	0.239	0.81111	0.974303
Banner	./WEIGHTS//train_weights/Q6PML9.ENSG00000014824.wgt.RDat	ENSG00000014824	SLC30A9	4	41992489	42092474	0.0837	rs7659700	1.504	rs7681854	0.03375	3.68	0.049	98	98	blup	0.053	0.0026	0.2386	0.81143	0.973522
Banner	./WEIGHTS//train_weights/P50395.ENSG00000057608.wgt.RDat	ENSG00000057608	GDI2	10	5807186	5884095	0.1639	rs2386634	2.01	rs4748572	0.12097	-4.63	0.237	117	1	top1	0.12	6.7e-06	-0.23653	0.813	0.97424
Banner	./WEIGHTS//train_weights/Q9Y6N5.ENSG00000137767.wgt.RDat	ENSG00000137767	SQRDL	15	45923346	45983492	0.1685	rs588590	2.12	rs1044032	0.12782	-4.69	-0.234	106	1	top1	0.13	3.6e-06	0.23445	0.814636	0.975036
Banner	./WEIGHTS//train_weights/Q8WUR7.ENSG00000169609.wgt.RDat	ENSG00000169609	C15orf40	15	83657193	83680393	0.3002	rs12443081	2.1	rs11259964	0.28089	7.34	0.176	64	12	enet	0.36	2.1e-16	-0.23438	0.81469	0.973938
Banner	./WEIGHTS//train_weights/Q9ULN7-5.ENSG00000204851.wgt.RDat	ENSG00000204851	PNMAL2	19	46990163	46999755	0.1649	rs10424255	-2.56	rs4803967	0.210046	-5.85	0.234	81	1	top1	0.21	1.7e-09	-0.234	0.815	0.973149
Banner	./WEIGHTS//train_weights/Q96BQ5.ENSG00000164366.wgt.RDat	ENSG00000164366	CCDC127	5	196986	218330	0.3781	rs9312983	2.48	rs9763161	0.09056	5.49	0.538	101	101	bslmm	0.23	3.5e-10	-0.2308	0.81749	0.974961
Banner	./WEIGHTS//train_weights/Q86WV6.ENSG00000184584.wgt.RDat	ENSG00000184584	TMEM173	5	138855119	138862520	0.157	rs13181561	1.01	rs7380824	0.196974	-4.69	0.23	23	1	top1	0.2	7.9e-06	-0.23	0.81809	0.974518
Banner	./WEIGHTS//train_weights/P27144.ENSG00000162433.wgt.RDat	ENSG00000162433	AK4	1	65613232	65697828	0.0902	rs12729349	-2.378	rs10749750	0.079773	4.06	-0.228	112	1	top1	0.08	0.00025	-0.228	0.81965	0.975218
Banner	./WEIGHTS//train_weights/J3KQA0.ENSG00000067715.wgt.RDat	ENSG00000067715	SYT1	12	79257773	79845788	0.4456	rs11114027	2.9	rs6539284	0.462779	-8.38	-0.227	207	1	top1	0.46	3.3e-22	0.227	0.82042	0.974978
Banner	./WEIGHTS//train_weights/Q8N9F7.ENSG00000153982.wgt.RDat	ENSG00000153982	GDPD1	17	57297828	57353328	0.0599	rs12936897	2.31	rs2333465	0.010219	3.38	-0.063	77	77	blup	0.045	0.0051	0.2248	0.82214	0.975866
Banner	./WEIGHTS//train_weights/O43852.ENSG00000128595.wgt.RDat	ENSG00000128595	CALU	7	128379346	128411861	0.1574	rs7790478	2.455	rs339054	0.09585	4.94	-0.384	97	27	enet	0.15	3.8e-07	0.2242	0.82258	0.975234
Banner	./WEIGHTS//train_weights/P55290.ENSG00000140945.wgt.RDat	ENSG00000140945	CDH13	16	82660408	83830204	0.2993	rs17276565	3.91	rs12933503	0.000521	-4.26	0.243	1308	1308	bslmm	0.056	0.0025	-0.223	0.82367	0.975373
Banner	./WEIGHTS//train_weights/P19971.ENSG00000025708.wgt.RDat	ENSG00000025708	TYMP	22	50964181	50968485	0.1399	rs3091397	2.46	rs134975	-0.006184	-3.27	0.132	108	27	enet	0.038	0.0094	0.222	0.82398	0.97459
Banner	./WEIGHTS//train_weights/P16157-21.ENSG00000029534.wgt.RDat	ENSG00000029534	ANK1	8	41510739	41754280	0.0994	rs17600200	-2.6	rs7825337	0.00607	-3.56	0.539	165	165	bslmm	0.026	0.027	0.2219	0.8244	0.973938
Banner	./WEIGHTS//train_weights/Q16890.ENSG00000111907.wgt.RDat	ENSG00000111907	TPD52L1	6	125440195	125585553	0.3423	rs12528618	-2	rs3799721	0.14764	-5.72	0.135	135	135	bslmm	0.26	9.5e-12	0.2199	0.82593	0.974597
Banner	./WEIGHTS//train_weights/P31937.ENSG00000106049.wgt.RDat	ENSG00000106049	HIBADH	7	27565061	27702614	0.2625	rs17155744	-2.579	rs10951169	0.19921	5.62	0.033	114	114	blup	0.23	1.8e-10	-0.2172	0.82806	0.975963
Banner	./WEIGHTS//train_weights/E7EMM4.ENSG00000104763.wgt.RDat	ENSG00000104763	ASAH1	8	17913934	17942494	0.1614	rs9325825	-2.02	rs2283118	0.18351	-6.18	0.088	162	16	enet	0.2	4.9e-09	0.2158	0.8292	0.976159
Banner	./WEIGHTS//train_weights/P62312.ENSG00000164167.wgt.RDat	ENSG00000164167	LSM6	4	147096837	147121152	0.1003	rs12649262	-1.757	rs4835286	0.1386	5.39	-0.243	77	9	lasso	0.15	6.8e-07	-0.2157	0.82923	0.97505
Banner	./WEIGHTS//train_weights/Q5SRE7.ENSG00000175287.wgt.RDat	ENSG00000175287	PHYHD1	9	131683174	131704320	0.3317	rs16930764	1.1	rs10113912	0.423948	-8.26	0.075	46	12	enet	0.43	3.5e-20	-0.2155	0.82941	0.97412
Banner	./WEIGHTS//train_weights/O60610.ENSG00000131504.wgt.RDat	ENSG00000131504	DIAPH1	5	140894583	140998622	0.1667	rs7703688	2.32	rs6878257	0.108354	4.31	0.215	133	1	top1	0.11	2.1e-05	0.215	0.82977	0.973403
Banner	./WEIGHTS//train_weights/P21980.ENSG00000198959.wgt.RDat	ENSG00000198959	TGM2	20	36756863	36794980	0.1128	rs1205420	2.93	rs6014227	0.1293	4.69	0.215	101	1	top1	0.13	3.2e-06	0.215	0.8298	0.972301
Banner	./WEIGHTS//train_weights/Q6Y288.ENSG00000187676.wgt.RDat	ENSG00000187676	B3GALTL	13	31774073	31906413	0.3453	rs9315112	-2.57	rs9805284	0.22084	-6.77	0.612	148	10	lasso	0.41	3.4e-19	-0.2146	0.83007	0.971482
Banner	./WEIGHTS//train_weights/P00367.ENSG00000148672.wgt.RDat	ENSG00000148672	GLUD1	10	88810243	88854623	0.0595	rs1800373	2.17	rs4869	0.04324	-3.56	1.021	55	9	enet	0.058	0.0016	-0.21354	0.8309	0.97132
Banner	./WEIGHTS//train_weights/P49419-2.ENSG00000164904.wgt.RDat	ENSG00000164904	ALDH7A1	5	125877533	125931110	0.16	rs12655861	2.27	rs17154671	0.11317	4.82	0.211	116	1	top1	0.11	1.3e-05	0.211	0.83289	0.972513
Banner	./WEIGHTS//train_weights/P22234.ENSG00000128050.wgt.RDat	ENSG00000128050	PAICS	4	57301907	57327534	0.4412	rs8340	-2.155	rs4305581	0.07509	-3.59	0.843	72	26	enet	0.082	0.00021	-0.2101	0.83361	0.972222
Banner	./WEIGHTS//train_weights/Q9H2H8.ENSG00000240344.wgt.RDat	ENSG00000240344	PPIL3	2	201735630	201754026	0.5611	rs4035021	2.52	rs11892119	0.559695	-9.36	-0.001	53	15	enet	0.63	1.2e-34	-0.2094	0.83415	0.971722
Banner	./WEIGHTS//train_weights/Q15435.ENSG00000115685.wgt.RDat	ENSG00000115685	PPP1R7	2	242088991	242123067	0.106	rs2305076	-3.15	rs1062748	0.031157	4.21	-0.025	123	123	bslmm	0.031	0.016	0.2059	0.83688	0.973771
Banner	./WEIGHTS//train_weights/Q05193.ENSG00000106976.wgt.RDat	ENSG00000106976	DNM1	9	130965658	131017527	0.0619	rs884115	-2.21	rs10987908	0.031808	3.93	0.038	62	7	enet	0.044	0.0052	0.2054	0.83727	0.973096
Banner	./WEIGHTS//train_weights/P09211.ENSG00000084207.wgt.RDat	ENSG00000084207	GSTP1	11	67351066	67354131	0.4077	rs2514036	-1.849	rs1695	0.534246	-9.13	-0.328	65	29	enet	0.57	2.3e-29	0.2047	0.8378	0.972585
Banner	./WEIGHTS//train_weights/Q8TBP6.ENSG00000075303.wgt.RDat	ENSG00000075303	SLC25A40	7	87462883	87505672	0.0643	rs13238458	2.23	rs10227951	0.09726	-4.42	-0.203	45	1	top1	0.097	5.4e-05	0.203	0.83914	0.973014
Banner	./WEIGHTS//train_weights/Q9BXI3.ENSG00000116981.wgt.RDat	ENSG00000116981	NT5C1A	1	40124793	40137710	0.1901	rs7539279	4.856	rs9662128	0.181091	5.37	0.202	85	1	top1	0.18	2.8e-08	0.202	0.83992	0.972794
Banner	./WEIGHTS//train_weights/Q9H553.ENSG00000119523.wgt.RDat	ENSG00000119523	ALG2	9	101978708	101984238	0.076	rs7863354	-1.99	rs410180	0.027629	-3.09	-0.187	69	69	bslmm	0.063	0.0011	0.2004	0.84116	0.973107
Banner	./WEIGHTS//train_weights/P52799.ENSG00000125266.wgt.RDat	ENSG00000125266	EFNB2	13	107142079	107187462	0.135	rs9514548	-3.22	rs2391355	-0.00667	-3.12	-0.582	129	129	blup	0.029	0.021	-0.1999	0.84153	0.972413
Banner	./WEIGHTS//train_weights/P49902.ENSG00000076685.wgt.RDat	ENSG00000076685	NT5C2	10	104845940	104953056	0.2731	rs4918003	-2.53	rs11191530	0.17595	6.02	0.193	90	1	top1	0.18	4.5e-08	0.193	0.847	0.977608
Banner	./WEIGHTS//train_weights/Q9NRG7-2.ENSG00000100445.wgt.RDat	ENSG00000100445	SDR39U1	14	24908972	24912111	0.303	rs5244	2.05	rs3742521	0.22341	-6.12	0.191	131	6	lasso	0.22	4.4e-10	-0.19207	0.84769	0.977279
Banner	./WEIGHTS//train_weights/Q8NFX7.ENSG00000168952.wgt.RDat	ENSG00000168952	STXBP6	14	25278862	25519503	0.4096	rs8018496	-2.17	rs17109350	0.17139	5.39	0.056	267	267	blup	0.3	2e-13	0.19124	0.84833	0.976894
Banner	./WEIGHTS//train_weights/Q9UBV8.ENSG00000162517.wgt.RDat	ENSG00000162517	PEF1	1	32095463	32110497	0.0499	rs3862892	2.809	rs945213	0.000212	-3.4	-0.618	89	89	blup	0.025	0.028	0.188	0.85087	0.978696
Banner	./WEIGHTS//train_weights/Q5SWX8.ENSG00000157181.wgt.RDat	ENSG00000157181	C1orf27	1	186344890	186390510	0.5031	rs6672836	1.952	rs1299376	0.061688	-5.02	-0.362	78	15	enet	0.17	7.1e-08	0.187	0.85165	0.978471
Banner	./WEIGHTS//train_weights/O95363.ENSG00000145982.wgt.RDat	ENSG00000145982	FARS2	6	5261277	5771813	0.189	rs730594	3.28	rs4960084	0.0565	-4.27	-1.149	370	370	blup	0.11	2.7e-05	0.1862	0.85226	0.978051
Banner	./WEIGHTS//train_weights/O14498.ENSG00000129009.wgt.RDat	ENSG00000129009	ISLR	15	74466012	74469213	0.0768	rs1564784	-2.74	rs923118	0.03993	-3.53	-0.21	56	56	bslmm	0.062	0.0012	0.18351	0.854401	0.979388
Banner	./WEIGHTS//train_weights/Q9UGC7.ENSG00000112031.wgt.RDat	ENSG00000112031	MTRF1L	6	153308497	153323820	0.138	rs4870155	-1.75	rs6921137	0.13595	-4.86	-0.688	137	137	blup	0.14	8.8e-06	-0.1803	0.85691	0.981142
Banner	./WEIGHTS//train_weights/Q9HDC9.ENSG00000101474.wgt.RDat	ENSG00000101474	APMAP	20	24943561	24973615	0.2156	rs4815361	-3	rs6138482	0.084	4.08	-0.177	117	1	top1	0.084	0.00017	-0.177	0.8595	0.982986
Banner	./WEIGHTS//train_weights/O14967.ENSG00000153132.wgt.RDat	ENSG00000153132	CLGN	4	141309609	141349122	0.0772	rs12509386	2.741	rs17005845	0.07534	-3.82	0.792	81	4	lasso	0.093	0.00012	-0.177	0.85954	0.981912
Banner	./WEIGHTS//train_weights/P23786.ENSG00000157184.wgt.RDat	ENSG00000157184	CPT2	1	53662101	53679869	0.5373	rs1288493	-3.88	rs11578832	0.578582	-9.37	-0.175	117	1	top1	0.58	3.7e-30	0.1754	0.86073	0.982153
Banner	./WEIGHTS//train_weights/Q9Y6T7.ENSG00000136267.wgt.RDat	ENSG00000136267	DGKB	7	14184674	15014402	0.2456	rs2108515	-3.219	rs6461139	0.04911	-3.99	1.601	461	461	bslmm	0.14	1.7e-06	-0.1741	0.86179	0.982245
Banner	./WEIGHTS//train_weights/Q04760.ENSG00000124767.wgt.RDat	ENSG00000124767	GLO1	6	38643701	38670917	0.1131	rs7451595	-2.79	rs1049346	0.07766	-4.2	0.173	98	1	top1	0.078	0.0003	-0.173	0.86265	0.982109
Banner	./WEIGHTS//train_weights/Q3SYG4.ENSG00000122507.wgt.RDat	ENSG00000122507	BBS9	7	33168856	33645680	0.124	rs1031347	2.642	rs1362368	0.0988	-3.89	-0.173	262	1	top1	0.099	8.7e-05	0.173	0.86265	0.980995
Banner	./WEIGHTS//train_weights/P27824.ENSG00000127022.wgt.RDat	ENSG00000127022	CANX	5	179105629	179157926	0.0913	rs4700812	1.88	rs13182141	0.001756	-3.42	1.0892	74	12	enet	0.053	0.0026	0.1711	0.86416	0.9816
Banner	./WEIGHTS//train_weights/Q9Y2D5-6.ENSG00000157654.wgt.RDat	ENSG00000157654	PALM2-AKAP2	9	112542589	112934792	0.1736	rs1049927	-2.46	rs10739287	-0.000981	-3.27	0.806	359	359	bslmm	0.047	0.0041	0.1705	0.86462	0.981011
Banner	./WEIGHTS//train_weights/Q9Y375.ENSG00000137806.wgt.RDat	ENSG00000137806	NDUFAF1	15	41679551	41694717	0.4143	rs10467974	1.78	rs7168431	0.07132	-4.96	0.714	59	13	enet	0.17	8.6e-08	-0.17019	0.864864	0.980179
Banner	./WEIGHTS//train_weights/Q9H9A6.ENSG00000066557.wgt.RDat	ENSG00000066557	LRRC40	1	70610488	70671303	0.0789	rs10489928	-1.416	rs632047	0.098514	-4.4	-0.17	70	1	top1	0.099	4.9e-05	0.17	0.86501	0.979238
Banner	./WEIGHTS//train_weights/Q96KA5.ENSG00000049656.wgt.RDat	ENSG00000049656	CLPTM1L	5	1317859	1345214	0.138	rs6554679	2.05	rs10060827	-0.006561	-2.87	1.039	104	104	blup	0.028	0.022	-0.1686	0.86613	0.979401
Banner	./WEIGHTS//train_weights/Q9H2U2.ENSG00000138777.wgt.RDat	ENSG00000138777	PPA2	4	106290234	106395238	0.5913	rs6827660	2.917	rs2726513	-0.00658	-2.6	-0.84	125	34	enet	0.13	2e-06	0.1685	0.86618	0.978354
Banner	./WEIGHTS//train_weights/Q13362-4.ENSG00000078304.wgt.RDat	ENSG00000078304	PPP2R5C	14	102228135	102394326	0.0846	rs2448246	2.85	rs8006692	0.09739	-4.45	-0.171	93	4	lasso	0.1	3.6e-05	0.16666	0.86764	0.978901
Banner	./WEIGHTS//train_weights/O60641-4.ENSG00000065609.wgt.RDat	ENSG00000065609	SNAP91	6	84262599	84419410	0.3034	rs624076	-1.86	rs63034	0.16494	4.87	0.123	119	5	lasso	0.2	1.5e-08	0.1651	0.86888	0.979198
Banner	./WEIGHTS//train_weights/Q9H9P8.ENSG00000087299.wgt.RDat	ENSG00000087299	L2HGDH	14	50704281	50779266	0.1355	rs7147228	-2.85	rs12894758	0.14968	-5.3	0.164	106	1	top1	0.15	5.1e-07	-0.164	0.86973	0.979056
Banner	./WEIGHTS//train_weights/Q15257.ENSG00000119383.wgt.RDat	ENSG00000119383	PPP2R4	9	131873229	131911225	0.4725	rs1411080	1.24	rs3118634	0.343393	-7.3	0.136	79	4	lasso	0.37	8.1e-17	-0.1596	0.87322	0.981883
Banner	./WEIGHTS//train_weights/P20591.ENSG00000157601.wgt.RDat	ENSG00000157601	MX1	21	42792231	42831141	0.212	rs2838019	2.68	rs6517666	0.174447	-5.36	-0.609	137	137	bslmm	0.21	1.7e-09	0.1593	0.87346	0.981053
Banner	./WEIGHTS//train_weights/Q9P121-4.ENSG00000182667.wgt.RDat	ENSG00000182667	NTM	11	131240373	132206716	0.1521	rs2305271	-3.414	rs3099779	-0.004867	-3.51	-1.856	433	433	bslmm	0.044	0.0057	0.1588	0.8738	0.980337
Banner	./WEIGHTS//train_weights/A0A0C4DGQ8.ENSG00000109016.wgt.RDat	ENSG00000109016	DHRS7B	17	21026677	21096578	0.0705	rs12600689	-2.17	rs3744226	0.035092	3.41	-0.137	73	73	bslmm	0.057	0.0017	-0.1556	0.876373	0.982125
Banner	./WEIGHTS//train_weights/Q9Y243.ENSG00000117020.wgt.RDat	ENSG00000117020	AKT3	1	243651535	244014381	0.1263	rs6703013	3.079	rs6671475	0.004152	3.76	0.443	182	182	blup	0.024	0.032	0.1545	0.87719	0.981944
Banner	./WEIGHTS//train_weights/H0YEF9.ENSG00000131626.wgt.RDat	ENSG00000131626	PPFIA1	11	70116806	70230509	0.1842	rs3781646	2.305	rs6592522	0.186189	-4.68	0.152	100	1	top1	0.19	1.9e-06	-0.152	0.8792	0.983097
Banner	./WEIGHTS//train_weights/Q9BZ23.ENSG00000125779.wgt.RDat	ENSG00000125779	PANK2	20	3869486	3907605	0.1141	rs6116065	2.4	rs14161	0.0962	4.29	-0.152	97	1	top1	0.096	5.9e-05	-0.152	0.8792	0.982002
Banner	./WEIGHTS//train_weights/A6PVN8.ENSG00000119383.wgt.RDat	ENSG00000119383	PPP2R4	9	131873229	131911225	0.2996	rs1411080	1.24	rs3118634	0.237777	-6.19	0.136	79	5	lasso	0.24	9.2e-11	-0.1516	0.8795	0.981244
Banner	./WEIGHTS//train_weights/Q0VDG4.ENSG00000144306.wgt.RDat	ENSG00000144306	SCRN3	2	175260458	175294303	0.689	rs1367223	-2.75	rs7570614	0.402197	-7.87	-1.163	70	22	enet	0.61	7.2e-33	-0.15	0.8808	0.981603
Banner	./WEIGHTS//train_weights/F8VW96.ENSG00000175183.wgt.RDat	ENSG00000175183	CSRP2	12	77252495	77272840	0.1549	rs17042647	1.9	rs10862707	0.056731	3.83	-0.1118	86	6	lasso	0.076	0.00033	-0.1493	0.88135	0.981125
Banner	./WEIGHTS//train_weights/Q9BVC6.ENSG00000110108.wgt.RDat	ENSG00000110108	TMEM109	11	60681346	60690915	0.6728	rs2072098	2.457	rs489172	0.056585	-3.97	-0.878	113	113	bslmm	0.49	3.4e-24	0.1485	0.8819	0.980649
Banner	./WEIGHTS//train_weights/Q96T66.ENSG00000163864.wgt.RDat	ENSG00000163864	NMNAT3	3	139279022	139396859	0.2237	rs1511570	-2.46	rs16849307	0.03198	-4.35	-0.006	137	7	lasso	0.1	2.9e-05	0.148165	0.882	0.979674
Banner	./WEIGHTS//train_weights/Q8NEL9.ENSG00000100523.wgt.RDat	ENSG00000100523	DDHD1	14	53510686	53620000	0.1328	rs12889986	2.45	rs12880404	0.01436	-3.55	-0.363	85	85	bslmm	0.084	0.00017	-0.14835	0.88207	0.978668
Banner	./WEIGHTS//train_weights/P53004.ENSG00000106605.wgt.RDat	ENSG00000106605	BLVRA	7	43798279	43846939	0.1236	rs11763318	1.702	rs10281917	0.00673	3.48	0.412	83	6	lasso	0.1	3.6e-05	0.1481	0.88227	0.977809
Banner	./WEIGHTS//train_weights/Q8N8N7.ENSG00000140043.wgt.RDat	ENSG00000140043	PTGR2	14	74318547	74353530	0.2924	rs8012476	3.4	rs8013123	0.24008	6.53	-0.788	94	23	enet	0.34	1.5e-15	-0.14793	0.8824	0.976873
Banner	./WEIGHTS//train_weights/Q9NUJ1.ENSG00000144827.wgt.RDat	ENSG00000144827	ABHD10	3	111697857	111712210	0.2173	rs1844925	-2.01	rs17491120	0.10105	-5.08	-0.143	153	153	blup	0.16	1.6e-07	0.14631	0.884	0.977566
Banner	./WEIGHTS//train_weights/P49593.ENSG00000100034.wgt.RDat	ENSG00000100034	PPM1F	22	22273793	22307209	0.1958	rs875344	-3.27	rs3788333	0.288937	-7.04	-0.249	74	9	enet	0.3	2.8e-13	0.146	0.8843	0.97682
Banner	./WEIGHTS//train_weights/Q8N2F6.ENSG00000170632.wgt.RDat	ENSG00000170632	ARMC10	7	102715328	102740205	0.3238	rs4729887	-2.862	rs869332	0.15167	-5.18	-0.287	29	29	bslmm	0.23	3.2e-10	-0.1442	0.88535	0.976904
Banner	./WEIGHTS//train_weights/Q9NPQ8-4.ENSG00000177963.wgt.RDat	ENSG00000177963	RIC8A	11	207511	215113	0.2989	rs6598054	2.792	rs4980329	0.02752	4.34	-0.495	78	14	enet	0.16	1.8e-07	-0.1438	0.8856	0.976106
Banner	./WEIGHTS//train_weights/Q6P1S2.ENSG00000174928.wgt.RDat	ENSG00000174928	C3orf33	3	155480401	155524140	0.4068	rs358732	2.17	rs358730	0.46957	-8.15	-0.605	87	17	enet	0.47	6.3e-20	0.142683	0.887	0.976576
Banner	./WEIGHTS//train_weights/P15374.ENSG00000118939.wgt.RDat	ENSG00000118939	UCHL3	13	76123619	76180085	0.2088	rs4885301	-2.67	rs9635000	0.31212	7.04	-0.142	108	1	top1	0.31	4.5e-14	-0.142	0.88708	0.975593
Banner	./WEIGHTS//train_weights/Q9H0W9.ENSG00000182919.wgt.RDat	ENSG00000182919	C11orf54	11	93474757	93497915	0.6072	rs1944108	1.985	rs652961	0.664263	10.05	0.142	55	1	top1	0.66	1.4e-37	0.142	0.8871	0.974547
Banner	./WEIGHTS//train_weights/Q8TAE6.ENSG00000198729.wgt.RDat	ENSG00000198729	PPP1R14C	6	150464212	150571493	0.2156	rs9397624	3.21	rs9397821	0.13356	-4.83	0.136	194	1	top1	0.13	2.2e-06	-0.136	0.89182	0.97866
Banner	./WEIGHTS//train_weights/Q16568.ENSG00000164326.wgt.RDat	ENSG00000164326	CARTPT	5	71014990	71016875	0.0821	rs2115031	1.64	rs12108688	0.064532	3.98	0.576	91	10	lasso	0.086	0.00014	0.1354	0.89232	0.978139
Banner	./WEIGHTS//train_weights/P11047.ENSG00000135862.wgt.RDat	ENSG00000135862	LAMC1	1	182992595	183114727	0.0865	rs12406680	-1.53	rs12034436	0.099749	4.44	-0.133	151	1	top1	0.1	4.4e-05	-0.133	0.89419	0.979119
Banner	./WEIGHTS//train_weights/Q10567-3.ENSG00000100280.wgt.RDat	ENSG00000100280	AP1B1	22	29723669	29819168	0.1695	rs909795	-2.23	rs174762	0.140301	-5.2	0.062	107	3	lasso	0.14	3.3e-06	-0.131	0.89556	0.979549
Banner	./WEIGHTS//train_weights/O43752.ENSG00000135823.wgt.RDat	ENSG00000135823	STX6	1	180941861	180992047	0.1932	rs3761903	-1.514	rs6665134	0.103349	4.71	-0.131	103	1	top1	0.1	3.2e-05	-0.131	0.89578	0.978723
Banner	./WEIGHTS//train_weights/F8WBQ1.ENSG00000163596.wgt.RDat	ENSG00000163596	ICA1L	2	203640690	203736708	0.3189	rs6713203	-3.63	rs6705330	0.089652	5.48	-1.794	77	10	enet	0.15	6.4e-07	0.1302	0.89641	0.978345
Banner	./WEIGHTS//train_weights/Q96I99.ENSG00000172340.wgt.RDat	ENSG00000172340	SUCLG2	3	67410884	67705038	0.2972	rs12497038	2.98	rs17806888	0.04584	-4.84	-0.761	220	19	enet	0.1	3.5e-05	0.129074	0.897	0.977925
Banner	./WEIGHTS//train_weights/Q8WWZ7.ENSG00000154265.wgt.RDat	ENSG00000154265	ABCA5	17	67240452	67323385	0.2238	rs17686852	-2.26	rs4310935	0.160633	5.47	0.286	87	16	enet	0.2	5.7e-09	0.1219	0.902979	0.983375
Banner	./WEIGHTS//train_weights/P40123.ENSG00000112186.wgt.RDat	ENSG00000112186	CAP2	6	17393447	17558023	0.1312	rs9358131	-3.77	rs2296249	0.09519	-4.41	-0.12	123	1	top1	0.095	6.5e-05	0.12	0.90448	0.983941
Banner	./WEIGHTS//train_weights/P36959.ENSG00000137198.wgt.RDat	ENSG00000137198	GMPR	6	16238811	16295780	0.1063	rs2072783	-3.53	rs7763322	0.02571	3.84	0.149	98	4	lasso	0.037	0.012	0.1187	0.90548	0.983961
Banner	./WEIGHTS//train_weights/Q15173.ENSG00000068971.wgt.RDat	ENSG00000068971	PPP2R5B	11	64685025	64701945	0.0835	rs11607853	-2.288	rs2285346	0.033419	-3.44	-0.011	48	48	bslmm	0.043	0.006	0.1157	0.9079	0.985523
Banner	./WEIGHTS//train_weights/Q9H0W5.ENSG00000169515.wgt.RDat	ENSG00000169515	CCDC8	19	46913629	46916841	0.2745	rs892106	-1.65	rs427250	0.074763	4.81	0.531	77	6	lasso	0.15	1.5e-05	0.1145	0.9088	0.985434
Banner	./WEIGHTS//train_weights/O75711.ENSG00000164106.wgt.RDat	ENSG00000164106	SCRG1	4	174305852	174327531	0.5419	rs2086477	-1.66	rs7655786	0.39168	7.64	-0.061	31	16	enet	0.42	7.1e-19	0.1139	0.90933	0.984944
Banner	./WEIGHTS//train_weights/P49768.ENSG00000080815.wgt.RDat	ENSG00000080815	PSEN1	14	73603126	73690399	0.1483	rs9323581	-1.85	rs10498532	0.10842	-4.62	0.11	79	1	top1	0.11	2e-05	-0.11	0.91241	0.987214
Banner	./WEIGHTS//train_weights/Q9GZT8.ENSG00000196290.wgt.RDat	ENSG00000196290	NIF3L1	2	201754050	201768655	0.059	rs4035021	2.52	rs10167387	0.083584	3.73	0.109	44	1	top1	0.084	0.00018	0.109	0.9132	0.987004
Banner	./WEIGHTS//train_weights/Q13608.ENSG00000124587.wgt.RDat	ENSG00000124587	PEX6	6	42931608	42946958	0.1331	rs9462853	-3.15	rs4714634	0.08974	3.68	0.106	66	1	top1	0.09	0.0027	0.106	0.91558	0.988511
Banner	./WEIGHTS//train_weights/Q6NUQ1.ENSG00000135249.wgt.RDat	ENSG00000135249	RINT1	7	105172532	105208124	0.1221	rs6971072	2.79	rs6944787	0.11167	-4.58	0.101	74	1	top1	0.11	2.4e-05	-0.101	0.91955	0.99173
Banner	./WEIGHTS//train_weights/P11217.ENSG00000068976.wgt.RDat	ENSG00000068976	PYGM	11	64513861	64527769	0.064	rs490192	-1.58	rs489192	0.027803	-3.37	-1.126	63	63	blup	0.057	0.0018	0.1004	0.92	0.991149
Banner	./WEIGHTS//train_weights/P24310.ENSG00000161281.wgt.RDat	ENSG00000161281	COX7A1	19	36641824	36643771	0.1585	rs8103569	-2.86	rs4805162	0.071924	-4.21	0.946	71	71	blup	0.089	0.00012	-0.1002	0.9202	0.990301
Banner	./WEIGHTS//train_weights/Q8WXI4-2.ENSG00000162390.wgt.RDat	ENSG00000162390	ACOT11	1	55007930	55104865	0.3796	rs598130	3.343	rs1368883	0.330965	7.09	0.1	118	1	top1	0.33	1.2e-14	0.1	0.92034	0.98939
Banner	./WEIGHTS//train_weights/Q9H3G5.ENSG00000106066.wgt.RDat	ENSG00000106066	CPVL	7	29034847	29235067	0.3445	rs2269903	2.781	rs245883	0.07444	4.75	0.622	262	262	blup	0.21	3.4e-09	0.097	0.92269	0.990854
Banner	./WEIGHTS//train_weights/Q8TB37.ENSG00000151413.wgt.RDat	ENSG00000151413	NUBPL	14	31959162	32330430	0.4814	rs17098299	2.63	rs10139898	0.10465	-4.9	0.608	179	20	enet	0.27	5.9e-12	0.09543	0.92398	0.991179
Banner	./WEIGHTS//train_weights/Q53TN4.ENSG00000071967.wgt.RDat	ENSG00000071967	CYBRD1	2	172378757	172414643	0.55	rs3951105	-3.81	rs2542941	0.570186	9.31	-0.338	107	107	bslmm	0.58	2.3e-30	0.0939	0.92522	0.991448
Banner	./WEIGHTS//train_weights/A3KMH1.ENSG00000102763.wgt.RDat	ENSG00000102763	VWA8	13	42140973	42535256	0.5208	rs9525559	-2.19	rs9315868	0.51945	-8.87	-0.064	129	29	enet	0.55	2.7e-28	-0.0936	0.92539	0.990572
Banner	./WEIGHTS//train_weights/G3V150.ENSG00000149541.wgt.RDat	ENSG00000149541	B3GAT3	11	62382768	62389647	0.1762	rs11231159	2.009	rs2516633	0.161339	-5	0.091	43	1	top1	0.16	1.7e-07	-0.091	0.9275	0.991772
Banner	./WEIGHTS//train_weights/Q96LD4.ENSG00000132481.wgt.RDat	ENSG00000132481	TRIM47	17	73870242	73874656	0.1289	rs12430	2.75	rs9894383	0.12097	-5.38	-0.283	57	4	lasso	0.17	2.3e-07	0.0909	0.927585	0.990807
Banner	./WEIGHTS//train_weights/P20338.ENSG00000168118.wgt.RDat	ENSG00000168118	RAB4A	1	229406822	229441641	0.1465	rs440392	2.315	rs12132864	-0.002666	-3.35	-0.974	105	105	bslmm	0.044	0.0054	0.0905	0.92788	0.990068
Banner	./WEIGHTS//train_weights/Q4G0N4.ENSG00000152620.wgt.RDat	ENSG00000152620	NADK2	5	36192694	36242381	0.2349	rs37217	1.69	rs12656216	0.079311	-4.34	-0.089	49	1	top1	0.079	0.00026	0.089	0.92908	0.990295
Banner	./WEIGHTS//train_weights/P22570.ENSG00000161513.wgt.RDat	ENSG00000161513	FDXR	17	72858619	72869156	0.3469	rs2035834	2.49	rs521002	0.459251	-8.4	0.088	89	1	top1	0.46	5.4e-22	-0.088	0.929877	0.990092
Banner	./WEIGHTS//train_weights/B1APM4.ENSG00000057252.wgt.RDat	ENSG00000057252	SOAT1	1	179262925	179327815	0.1792	rs2636270	3.305	rs10913733	0.21023	-4.67	-0.088	126	1	top1	0.21	2e-06	0.088	0.92988	0.989045
Banner	./WEIGHTS//train_weights/Q5VWJ9.ENSG00000148158.wgt.RDat	ENSG00000148158	SNX30	9	115513118	115643951	0.1096	rs2182046	-2.43	rs2173193	0.012784	-3.28	-1.591	159	159	bslmm	0.053	0.0024	-0.088	0.92988	0.987997
Banner	./WEIGHTS//train_weights/F8WAB8.ENSG00000144741.wgt.RDat	ENSG00000144741	SLC25A26	3	66119285	66438540	0.2013	rs28508397	-3.37	rs1680402	0.1901	5.18	0.137	121	5	lasso	0.2	2e-08	-0.086514	0.931	0.988141
Banner	./WEIGHTS//train_weights/Q32MZ4-3.ENSG00000124831.wgt.RDat	ENSG00000124831	LRRFIP1	2	238536219	238722325	0.2325	rs6751457	-1.81	rs734388	0.100078	-5.45	0.996	142	142	bslmm	0.22	5.9e-10	0.0845	0.93262	0.988814
Banner	./WEIGHTS//train_weights/Q6YP21.ENSG00000137944.wgt.RDat	ENSG00000137944	CCBL2	1	89401456	89458636	0.8552	rs7911	-2.17	rs7532151	0.771016	-10.85	-0.044	79	4	lasso	0.79	2.9e-52	-0.084	0.93309	0.988267
Banner	./WEIGHTS//train_weights/O95847.ENSG00000153291.wgt.RDat	ENSG00000153291	SLC25A27	6	46620678	46645930	0.1462	rs2206926	2.9	rs2277119	0.00157	3.83	0.049	113	113	bslmm	0.046	0.0047	-0.0812	0.93525	0.98951
Banner	./WEIGHTS//train_weights/P42898.ENSG00000177000.wgt.RDat	ENSG00000177000	MTHFR	1	11845780	11866977	0.2634	rs2336377	2.443	rs1801133	0.120199	-5.05	-0.693	133	8	lasso	0.17	5.8e-08	-0.08	0.9362	0.989472
Banner	./WEIGHTS//train_weights/P13667.ENSG00000155660.wgt.RDat	ENSG00000155660	PDIA4	7	148700154	148725733	0.1884	rs11524138	1.692	rs10272564	0.23847	6.43	0.079	62	1	top1	0.24	1.1e-10	0.079	0.93703	0.989306
Banner	./WEIGHTS//train_weights/O43766.ENSG00000121897.wgt.RDat	ENSG00000121897	LIAS	4	39460620	39479273	0.1811	rs10009841	2.899	rs17510142	0.01439	-3.88	0.037	83	83	bslmm	0.094	0.00016	0.0763	0.93922	0.990576
Banner	./WEIGHTS//train_weights/A0A0A0MQR2.ENSG00000022277.wgt.RDat	ENSG00000022277	RTFDC1	20	55043647	55093943	0.281	rs2146912	2.42	rs1059768	0.2022	-5.69	-0.075	104	1	top1	0.2	8.3e-09	0.075	0.9402	0.990568
Banner	./WEIGHTS//train_weights/Q6UWP7.ENSG00000172954.wgt.RDat	ENSG00000172954	LCLAT1	2	30670092	30867091	0.2824	rs6713112	2.07	rs2602788	0.214846	-5.91	0.0739	206	1	top1	0.21	1.1e-09	-0.0739	0.94109	0.990465
Banner	./WEIGHTS//train_weights/Q86WR0.ENSG00000147419.wgt.RDat	ENSG00000147419	CCDC25	8	27590835	27630170	0.1846	rs898463	-2.15	rs6992026	0.08236	4.89	0.056	144	27	enet	0.13	3.1e-06	-0.0739	0.9411	0.989437
Banner	./WEIGHTS//train_weights/Q6NUK1.ENSG00000085491.wgt.RDat	ENSG00000085491	SLC25A24	1	108676658	108743471	0.5283	rs12140469	-1.877	rs533233	0.434294	-8.57	-0.161	111	8	lasso	0.49	8.2e-24	-0.0733	0.94153	0.988853
Banner	./WEIGHTS//train_weights/Q14CZ8-2.ENSG00000165478.wgt.RDat	ENSG00000165478	HEPACAM	11	124789089	124806308	0.3614	rs7931229	-2.016	rs7941040	0.005533	-3.79	-1.535	93	25	enet	0.17	2.4e-07	0.0695	0.9446	0.99104
Banner	./WEIGHTS//train_weights/Q9UIQ6.ENSG00000113441.wgt.RDat	ENSG00000113441	LNPEP	5	96271098	96373219	0.1152	rs17087082	-1.69	rs38040	0.10075	-4.67	-0.669	109	109	blup	0.12	9.7e-06	0.0681	0.94568	0.991136
Banner	./WEIGHTS//train_weights/P34913.ENSG00000120915.wgt.RDat	ENSG00000120915	EPHX2	8	27348296	27403081	0.492	rs10503814	-2.39	rs6990733	0.26654	6.7	-0.416	167	5	lasso	0.44	9.5e-21	0.0657	0.9476	0.992111
Banner	./WEIGHTS//train_weights/Q9NRV9.ENSG00000013583.wgt.RDat	ENSG00000013583	HEBP1	12	13127798	13153207	0.8777	rs13479	-3.89	rs929683	-0.000489	3.07	-1.5742	111	111	bslmm	0.54	2.9e-27	0.0657	0.9476	0.991077
Banner	./WEIGHTS//train_weights/Q9UBR2.ENSG00000101160.wgt.RDat	ENSG00000101160	CTSZ	20	57570240	57582302	0.1344	rs24048	4.37	rs6064731	0.0478	-4.58	2.324	85	85	blup	0.13	4.4e-06	-0.0645	0.9486	0.991089
Banner	./WEIGHTS//train_weights/A0A0C4DGA2.ENSG00000198721.wgt.RDat	ENSG00000198721	ECI2	6	4115923	4135831	0.4164	rs2810793	2.01	rs1815510	0.28779	-6.91	-1.03	114	114	bslmm	0.42	1.7e-19	0.0594	0.95263	0.994264
Banner	./WEIGHTS//train_weights/O43598.ENSG00000112667.wgt.RDat	ENSG00000112667	DNPH1	6	43193367	43197222	0.0792	rs12664472	-2.48	rs7832	0.02402	-3.81	-0.591	62	62	blup	0.046	0.0045	0.0587	0.95323	0.993856
Banner	./WEIGHTS//train_weights/Q7Z2Z2.ENSG00000140598.wgt.RDat	ENSG00000140598	EFTUD1	15	82422571	82555104	0.2371	rs17352522	-3	rs1503068	0.14254	-4.8	0.055	115	1	top1	0.14	9.7e-07	-0.055	0.956138	0.995853
Banner	./WEIGHTS//train_weights/O95352.ENSG00000197548.wgt.RDat	ENSG00000197548	ATG7	3	11313995	11599139	0.1314	rs4684065	2.51	rs2594966	0.1458	-5.57	-0.049	187	1	top1	0.15	7.2e-07	0.049	0.961	0.999879
Banner	./WEIGHTS//train_weights/Q69YU5.ENSG00000204954.wgt.RDat	ENSG00000204954	C12orf73	12	104343980	104359486	0.1585	rs2293618	2.5	rs1165692	0.112354	-3.92	0.046	144	1	top1	0.11	0.00013	-0.046	0.96331	1.00124
Banner	./WEIGHTS//train_weights/Q9H330-2.ENSG00000106771.wgt.RDat	ENSG00000106771	TMEM245	9	111777432	111882225	0.1506	rs10739274	2.39	rs1467242	0.070445	4.2	0.043	135	1	top1	0.07	0.00056	0.043	0.9657	1.00269
Banner	./WEIGHTS//train_weights/Q7L5N7.ENSG00000087253.wgt.RDat	ENSG00000087253	LPCAT2	16	55542910	55620582	0.2076	rs4783897	-2.81	rs1501995	0.059518	-3.92	-0.724	153	153	blup	0.13	2.7e-06	0.043	0.96573	1.00168
Banner	./WEIGHTS//train_weights/J3KR97.ENSG00000141556.wgt.RDat	ENSG00000141556	TBCD	17	80709940	80900724	0.5119	rs16940609	1.58	rs9747334	0.293948	7.33	-0.206	179	10	lasso	0.45	1.4e-21	-0.042	0.966472	1.00142
Banner	./WEIGHTS//train_weights/C9JFZ1.ENSG00000159082.wgt.RDat	ENSG00000159082	SYNJ1	21	34001069	34100359	0.117	rs1720137	2.14	rs1782954	-0.000207	-3.37	1.995	125	125	bslmm	0.034	0.013	-0.0417	0.96672	1.00064
Banner	./WEIGHTS//train_weights/O00421.ENSG00000121797.wgt.RDat	ENSG00000121797	CCRL2	3	46448654	46454488	0.19	rs1520484	2.07	rs4513489	0.08607	-4.52	0.765	75	2	lasso	0.13	0.00013	-0.040985	0.967	0.999898
Banner	./WEIGHTS//train_weights/Q6UX04.ENSG00000153015.wgt.RDat	ENSG00000153015	CWC27	5	64064757	64314590	0.126	rs7733752	-3.1	rs1433609	0.189512	5.34	0.041	144	1	top1	0.19	2.7e-08	0.041	0.9673	0.999178
Banner	./WEIGHTS//train_weights/Q8TB36.ENSG00000104381.wgt.RDat	ENSG00000104381	GDAP1	8	75233365	75401107	0.1682	rs16938849	2.09	rs16938888	0.12171	4.51	0.041	77	1	top1	0.12	6.3e-06	0.041	0.9673	0.99815
Banner	./WEIGHTS//train_weights/Q9GZT4.ENSG00000167720.wgt.RDat	ENSG00000167720	SRR	17	2206677	2228554	0.2862	rs2429917	-2.58	rs17761723	0.323162	-7.28	-0.077	103	6	lasso	0.33	6.1e-15	-0.0398	0.968289	0.998144
Banner	./WEIGHTS//train_weights/Q13825.ENSG00000148090.wgt.RDat	ENSG00000148090	AUH	9	93976097	94124195	0.0777	rs1806339	-3.2	rs4743820	0.04258	3.89	0.038	127	1	top1	0.043	0.0062	0.038	0.96969	0.998562
Banner	./WEIGHTS//train_weights/Q16348.ENSG00000163406.wgt.RDat	ENSG00000163406	SLC15A2	3	121612936	121662949	0.2255	rs12489988	2.68	rs3805134	0.15939	-5.84	0.038	105	1	top1	0.16	2.1e-07	-0.038	0.97	0.997856
Banner	./WEIGHTS//train_weights/Q96D71.ENSG00000135597.wgt.RDat	ENSG00000135597	REPS1	6	139224630	139309398	0.1014	rs2473500	-2.27	rs7769274	0.03014	-3.89	0.135	110	110	blup	0.097	5.3e-05	-0.0366	0.97079	0.997646
Banner	./WEIGHTS//train_weights/Q9UK08.ENSG00000167414.wgt.RDat	ENSG00000167414	GNG8	19	47137333	47137942	0.1161	rs11668987	3.22	rs3760759	0.097112	-3.77	-0.0336	83	1	top1	0.097	0.00048	0.0336	0.9732	0.999099
Banner	./WEIGHTS//train_weights/P15848.ENSG00000113273.wgt.RDat	ENSG00000113273	ARSB	5	78073032	78281910	0.5493	rs4704542	2.4	rs12522878	0.483508	-8.58	0.101	209	44	enet	0.54	1.2e-27	0.0323	0.97424	0.999144
Banner	./WEIGHTS//train_weights/Q14005.ENSG00000172349.wgt.RDat	ENSG00000172349	IL16	15	81451916	81605104	0.165	rs859	-2.74	rs11857713	0.02969	-3.87	0.021	136	19	enet	0.062	0.0012	0.03044	0.975713	0.999632
Banner	./WEIGHTS//train_weights/O95394.ENSG00000013375.wgt.RDat	ENSG00000013375	PGM3	6	83870869	83903655	0.2244	rs628629	1.98	rs473267	0.28918	-6.74	-0.028	59	1	top1	0.29	5.5e-13	0.028	0.97766	1.00061
Banner	./WEIGHTS//train_weights/P35443.ENSG00000113296.wgt.RDat	ENSG00000113296	THBS4	5	79287134	79379110	0.2675	rs6863009	-2.84	rs2438638	0.028769	3.67	-1.292	121	121	blup	0.15	8.7e-05	0.0265	0.97884	1.00079
Banner	./WEIGHTS//train_weights/F8WD26.ENSG00000136153.wgt.RDat	ENSG00000136153	LMO7	13	76194570	76434004	0.232	rs9600563	2.98	rs7323086	0.0288	3.78	-0.688	222	222	bslmm	0.059	0.0015	0.0253	0.9798	1.00075
Banner	./WEIGHTS//train_weights/Q92543.ENSG00000120451.wgt.RDat	ENSG00000120451	SNX19	11	130745331	130786404	0.1083	rs10750449	2.437	rs7111478	-0.002282	-3.58	-1.035	138	138	bslmm	0.05	0.0076	0.0235	0.9812	1.00116
Banner	./WEIGHTS//train_weights/Q6P4A7.ENSG00000183605.wgt.RDat	ENSG00000183605	SFXN4	10	120900279	120925179	0.3489	rs11198845	2.14	rs10749291	0.29863	-7.04	0.023	70	1	top1	0.3	2e-13	-0.023	0.9817	1.00066
Banner	./WEIGHTS//train_weights/P11172.ENSG00000114491.wgt.RDat	ENSG00000114491	UMPS	3	124449213	124464040	0.2852	rs3772800	2.14	rs333267	0.29686	7.6	-0.674	126	11	lasso	0.37	7.5e-17	-0.022902	0.982	0.999945
Banner	./WEIGHTS//train_weights/Q9P2U8.ENSG00000091664.wgt.RDat	ENSG00000091664	SLC17A6	11	22359643	22401049	0.1274	rs4570579	2.147	rs11026523	0.040217	-3.96	0.332	94	94	bslmm	0.1	3.3e-05	0.0221	0.9824	0.999338
Banner	./WEIGHTS//train_weights/P34949.ENSG00000178802.wgt.RDat	ENSG00000178802	MPI	15	75182346	75191798	0.1538	rs8029351	-2.31	rs11072512	0.22182	-5.85	-0.022	58	1	top1	0.22	5.5e-10	0.022	0.982448	0.998374
Banner	./WEIGHTS//train_weights/A0A087WVI1.ENSG00000120913.wgt.RDat	ENSG00000120913	PDLIM2	8	22435792	22455538	0.2263	rs2443502	-2.69	rs4592028	0.03445	-3.46	-0.789	111	111	bslmm	0.11	0.00015	0.0215	0.9828	0.997721
Banner	./WEIGHTS//train_weights/Q14914.ENSG00000106853.wgt.RDat	ENSG00000106853	PTGR1	9	114312002	114362135	0.9035	rs17320021	2.51	rs2146078	0.064108	-6.28	0.266	103	74	enet	0.43	2.9e-20	-0.0213	0.98303	0.996945
Banner	./WEIGHTS//train_weights/O14531.ENSG00000151640.wgt.RDat	ENSG00000151640	DPYSL4	10	134000404	134019280	0.1569	rs12247439	-3.3	rs2637629	0.0909	4.77	0.568	122	122	blup	0.15	4.2e-07	0.02016	0.9839	0.99682
Banner	./WEIGHTS//train_weights/A4D1E9.ENSG00000105793.wgt.RDat	ENSG00000105793	GTPBP10	7	89964537	90020769	0.2526	rs17862180	2.311	rs42664	0.4034	8.11	-0.132	93	14	enet	0.41	2.4e-19	-0.0177	0.98584	0.997778
Banner	./WEIGHTS//train_weights/O95373.ENSG00000205339.wgt.RDat	ENSG00000205339	IPO7	11	9406169	9469673	0.1458	rs10770037	-4.361	rs4910467	0.016479	-3.67	1.734	80	80	bslmm	0.075	0.00036	0.0143	0.9886	0.999562
Banner	./WEIGHTS//train_weights/Q96TC7.ENSG00000137824.wgt.RDat	ENSG00000137824	RMDN3	15	41028082	41048049	0.3596	rs17657986	3.21	rs11070292	0.24845	-6.62	-1.16	50	50	bslmm	0.31	8e-14	0.01254	0.989992	0.999962
Banner	./WEIGHTS//train_weights/O75323.ENSG00000146729.wgt.RDat	ENSG00000146729	GBAS	7	56019486	56067874	0.2136	rs11238386	-1.676	rs7793921	0.07471	4.9	0.833	65	5	lasso	0.14	1.3e-06	0.012	0.99044	0.999408
Banner	./WEIGHTS//train_weights/Q99538.ENSG00000100600.wgt.RDat	ENSG00000100600	LGMN	14	93170152	93215047	0.1821	rs7160685	2.58	rs8177528	-0.00148	-3.72	1.282	125	29	enet	0.078	0.001	0.00997	0.99205	1.00003
Banner	./WEIGHTS//train_weights/F5H2F4.ENSG00000100714.wgt.RDat	ENSG00000100714	MTHFD1	14	64854749	64926722	0.4561	rs4902278	-3.47	rs1076991	0.16627	-5.29	-0.047	95	95	bslmm	0.24	1.1e-10	0.00973	0.99224	0.999214
Banner	./WEIGHTS//train_weights/Q9HBK9.ENSG00000214435.wgt.RDat	ENSG00000214435	AS3MT	10	104629273	104661656	0.5301	rs619824	-3.28	rs549466	0.08213	4.64	-0.192	85	85	blup	0.23	2.6e-10	-0.00951	0.9924	0.998372
Banner	./WEIGHTS//train_weights/P14324.ENSG00000160752.wgt.RDat	ENSG00000160752	FDPS	1	155278539	155290457	0.2886	rs5005770	0.718	rs2297480	0.396644	-7.84	0.009	36	1	top1	0.4	2.2e-18	-0.009	0.99282	0.997794
Banner	./WEIGHTS//train_weights/P26440.ENSG00000128928.wgt.RDat	ENSG00000128928	IVD	15	40697686	40728146	0.3977	rs11070275	2.55	rs7165012	0.29972	-6.91	-0.159	83	19	enet	0.38	1.1e-17	0.00709	0.994341	0.998322
Banner	./WEIGHTS//train_weights/F5GY05.ENSG00000112584.wgt.RDat	ENSG00000112584	FAM120B	6	170599791	170716153	0.1606	rs2738820	2.71	rs9366199	0.11587	-4.97	-0.005	150	1	top1	0.12	1.1e-05	0.005	0.99601	0.998998
Banner	./WEIGHTS//train_weights/Q9UFN0.ENSG00000136783.wgt.RDat	ENSG00000136783	NIPSNAP3A	9	107509969	107522403	0.1493	rs2020926	3.33	rs10820722	0.148345	5.06	0.004	119	1	top1	0.15	5.7e-07	0.004	0.99681	0.998802
Banner	./WEIGHTS//train_weights/Q9NSY2.ENSG00000172345.wgt.RDat	ENSG00000172345	STARD5	15	81601394	81616524	0.4476	rs859	-2.74	rs4778893	0.30809	-6.98	-0.074	89	10	enet	0.36	7.2e-15	-0.00205	0.998367	0.999363
Banner	./WEIGHTS//train_weights/Q9H2U1.ENSG00000174953.wgt.RDat	ENSG00000174953	DHX36	3	153990335	154042286	0.0653	rs1437241	-2.93	rs355752	-0.00106	3.91	0.148	94	94	blup	0.032	0.015	-0.000206	1	1
ROS.MAP	./WEIGHTS//train_weights/Q8IWA5.ENSG00000129353.wgt.RDat	ENSG00000129353	SLC44A2	19	10713133	10755235	0.0264	rs10420809	-3.95	rs11085744	0.01507	4.07	-3.826	85	85	blup	0.035	0.00016	-3.9074	9.33e-05	0.116252
ROS.MAP	./WEIGHTS//train_weights/P57737.ENSG00000262246.wgt.RDat	ENSG00000262246	CORO7	16	4404543	4475706	0.0833	rs6500596	-3.89	rs6500596	0.0614	-5	-3.889	83	1	top1	0.061	6.8e-07	3.889	0.000101	0.062923
ROS.MAP	./WEIGHTS//train_weights/Q8IWB7.ENSG00000085449.wgt.RDat	ENSG00000085449	WDFY1	2	224720433	224810104	0.0476	rs486593	3.73	rs893360	0.02502	-4.16	-3.111	129	129	bslmm	0.031	0.00033	3.7827	0.000155	0.0643767
ROS.MAP	./WEIGHTS//train_weights/Q9BW62.ENSG00000102781.wgt.RDat	ENSG00000102781	KATNAL1	13	30776767	30881621	0.0592	rs4769819	3.57	rs4769819	0.005227	3.37	3.567	149	149	bslmm	0.034	0.00021	3.5828	0.00034	0.10591
ROS.MAP	./WEIGHTS//train_weights/Q96NW4.ENSG00000105186.wgt.RDat	ENSG00000105186	ANKRD27	19	33087913	33167503	0.0663	rs731673	3.62	rs731674	0.010551	-3.59	3.27	124	124	blup	0.029	0.00062	-3.3885	0.000703	0.175188
ROS.MAP	./WEIGHTS//train_weights/Q8IYK4.ENSG00000198756.wgt.RDat	ENSG00000198756	COLGALT2	1	183898796	184006863	0.0987	rs4650653	3.264	rs1327136	0.000965	-3.65	1.801	177	177	bslmm	0.021	0.0059	-3.38011	0.000725	0.150558
ROS.MAP	./WEIGHTS//train_weights/P55957.ENSG00000015475.wgt.RDat	ENSG00000015475	BID	22	18216906	18257536	0.0382	rs2542334	-2.79	rs181392	0.010659	-3.74	-1.499	132	132	blup	0.02	0.0048	3.372	0.000746	0.132788
ROS.MAP	./WEIGHTS//train_weights/P13929.ENSG00000108515.wgt.RDat	ENSG00000108515	ENO3	17	4851387	4860426	0.0825	rs16942615	-3.24	rs238238	0.0475	5.31	2.61	94	3	lasso	0.088	1e-08	3.3102	0.000932	0.145159
ROS.MAP	./WEIGHTS//train_weights/O75391.ENSG00000091640.wgt.RDat	ENSG00000091640	SPAG7	17	4862521	4871167	0.1155	rs16942615	-3.24	rs16942615	0.109	6.37	-3.243	92	1	top1	0.11	7.3e-11	-3.243	0.001183	0.16378
ROS.MAP	./WEIGHTS//train_weights/Q9BVV7.ENSG00000075336.wgt.RDat	ENSG00000075336	TIMM21	18	71815746	71826197	0.1508	rs12605338	-5.04	rs12956301	0.0779	6.99	2.731	109	16	enet	0.13	5.8e-13	3.131	0.00174	0.216804
ROS.MAP	./WEIGHTS//train_weights/P15559.ENSG00000181019.wgt.RDat	ENSG00000181019	NQO1	16	69740899	69760854	0.3444	rs11075734	4.24	rs1437135	0.347	-11.99	2.818	74	19	enet	0.44	6.6e-49	-3.0977	0.00195	0.220882
ROS.MAP	./WEIGHTS//train_weights/P23368.ENSG00000082212.wgt.RDat	ENSG00000082212	ME2	18	48405419	48474691	0.0882	rs2027735	-3.22	rs584087	0.00697	4.24	-2.326	101	11	enet	0.031	0.00039	-3.092	0.00198	0.20559
ROS.MAP	./WEIGHTS//train_weights/Q14165.ENSG00000110917.wgt.RDat	ENSG00000110917	MLEC	12	121124672	121139667	0.0592	rs7956304	3	rs10774564	0.013106	-4.04	2.832	105	105	blup	0.023	0.002	-3.09181	0.00199	0.190734
ROS.MAP	./WEIGHTS//train_weights/Q9NUT2.ENSG00000197150.wgt.RDat	ENSG00000197150	ABCB8	7	150725510	150744869	0.2358	rs2373929	3.39	rs11770520	0.08987	-6.14	-3.22502	101	19	enet	0.17	2.6e-17	3.0823	0.00205	0.18245
ROS.MAP	./WEIGHTS//train_weights/Q6DKK2.ENSG00000011295.wgt.RDat	ENSG00000011295	TTC19	17	15902694	15948329	0.0322	rs2051736	3.64	rs758853	0.0281	-3.88	3.051	73	1	top1	0.028	0.00065	-3.051	0.002281	0.189475
ROS.MAP	./WEIGHTS//train_weights/Q9NZ45.ENSG00000122873.wgt.RDat	ENSG00000122873	CISD1	10	60028818	60049346	0.0368	rs2790196	-3.17	rs714113	0.033361	4.16	-3.04	88	1	top1	0.033	0.00022	-3.04	0.00237	0.184564
ROS.MAP	./WEIGHTS//train_weights/Q9H6V9.ENSG00000118961.wgt.RDat	ENSG00000118961	C2orf43	2	20883788	21022882	0.1674	rs13394027	3.09	rs13394027	0.1911	-8.84	3.087	159	9	enet	0.21	2.4e-19	-3.0031	0.002673	0.195915
ROS.MAP	./WEIGHTS//train_weights/Q9BWM7.ENSG00000107819.wgt.RDat	ENSG00000107819	SFXN3	10	102790991	102800998	0.407	rs2863098	-4.02	rs7099531	0.080111	-6.9	-0.171	101	24	enet	0.22	4.4e-22	2.9815	0.00287	0.198668
ROS.MAP	./WEIGHTS//train_weights/Q8NBX0.ENSG00000143653.wgt.RDat	ENSG00000143653	SCCPDH	1	246887349	246931439	0.1159	rs2996544	-3.024	rs10924826	0.017744	-4.36	-1.56944	126	126	blup	0.059	1.2e-06	2.95039	0.003174	0.208148
ROS.MAP	./WEIGHTS//train_weights/P57087.ENSG00000154721.wgt.RDat	ENSG00000154721	JAM2	21	27011584	27089874	0.1756	rs4817045	5.08	rs974680	0.066754	6.6	4.347	92	92	blup	0.14	1.8e-14	2.95	0.00318	0.198114
ROS.MAP	./WEIGHTS//train_weights/P30046.ENSG00000099977.wgt.RDat	ENSG00000099977	DDT	22	24313554	24322660	0.3877	rs2739338	3.08	rs4822466	0.279526	-10.26	2.691	71	20	enet	0.4	3.6e-43	-2.866	0.004161	0.246886
ROS.MAP	./WEIGHTS//train_weights/A6NHG4.ENSG00000099974.wgt.RDat	ENSG00000099974	DDTL	22	24309089	24314721	0.3924	rs2739338	3.08	rs4822466	0.25289	-10.13	2.69	74	18	enet	0.39	5e-42	-2.846	0.004424	0.250559
ROS.MAP	./WEIGHTS//train_weights/P42226.ENSG00000166888.wgt.RDat	ENSG00000166888	STAT6	12	57489191	57525922	0.1076	rs715948	2.83	rs4759275	0.04722	5.16	-1.414	78	78	blup	0.064	4.3e-07	-2.84497	0.00444	0.240532
ROS.MAP	./WEIGHTS//train_weights/Q9HCH5.ENSG00000137501.wgt.RDat	ENSG00000137501	SYTL2	11	85405267	85522184	0.1464	rs1445498	-2.53	rs11234388	0.016191	4.41	2.341	141	141	blup	0.049	9.5e-06	2.84	0.00451	0.234144
ROS.MAP	./WEIGHTS//train_weights/P21964.ENSG00000093010.wgt.RDat	ENSG00000093010	COMT	22	19929130	19957498	0.3757	rs1012157	5.17	rs4680	0.376942	11.85	-2.829	178	1	top1	0.38	5.4e-39	-2.829	0.004669	0.232703
ROS.MAP	./WEIGHTS//train_weights/P08237.ENSG00000152556.wgt.RDat	ENSG00000152556	PFKM	12	48498922	48540187	0.1421	rs4760622	3.33	rs2269935	0.10621	-7.48	2.3	118	118	blup	0.15	7.1e-15	-2.81983	0.0048	0.230031
ROS.MAP	./WEIGHTS//train_weights/Q96CW6.ENSG00000103061.wgt.RDat	ENSG00000103061	SLC7A6OS	16	68318406	68344849	0.0787	rs4783552	2.74	rs4783552	0.0258	-4.05	2.742	84	1	top1	0.026	0.0034	-2.742	0.006107	0.281827
ROS.MAP	./WEIGHTS//train_weights/Q9NQR4.ENSG00000114021.wgt.RDat	ENSG00000114021	NIT2	3	100053545	100075710	0.5744	rs1036769	2.95	rs2289506	0.55219	-14.3	-2.7	68	1	top1	0.55	3.2e-66	2.7	0.00693	0.308385
ROS.MAP	./WEIGHTS//train_weights/Q12765.ENSG00000136193.wgt.RDat	ENSG00000136193	SCRN1	7	29959719	30029905	0.2078	rs174956	-2.94	rs17324153	0.017462	-4.66	-1.79725	117	17	enet	0.082	8.8e-09	2.665	0.0077	0.330834
ROS.MAP	./WEIGHTS//train_weights/Q16775.ENSG00000063854.wgt.RDat	ENSG00000063854	HAGH	16	1845621	1877195	0.2015	rs10500323	-3.22	rs10500323	0.141	7.85	-3.22	122	122	blup	0.17	1.6e-17	-2.6447	0.008178	0.33966
ROS.MAP	./WEIGHTS//train_weights/P05091.ENSG00000111275.wgt.RDat	ENSG00000111275	ALDH2	12	112204691	112247782	0.0594	rs441	-2.8	rs4648328	0.122598	-7.25	-2.692	61	9	lasso	0.13	9e-13	2.61698	0.00887	0.356517
ROS.MAP	./WEIGHTS//train_weights/A0FGR8.ENSG00000117868.wgt.RDat	ENSG00000117868	ESYT2	7	158523686	158622944	0.0665	rs4484634	-3.52	rs1061733	0.046536	-4.87	-2.841	142	142	bslmm	0.065	3.2e-07	2.6111	0.00903	0.351606
ROS.MAP	./WEIGHTS//train_weights/P43897.ENSG00000123297.wgt.RDat	ENSG00000123297	TSFM	12	58176372	58201854	0.0956	rs1021469	-3.37	rs10877019	0.169133	-8.05	-2.547	77	1	top1	0.17	5.4e-17	2.547	0.01087	0.410425
ROS.MAP	./WEIGHTS//train_weights/Q6EMK4.ENSG00000168140.wgt.RDat	ENSG00000168140	VASN	16	4421849	4433529	0.0241	rs6500596	-3.89	rs8051831	-7.92e-05	-3.49	-2.278	65	65	blup	0.0068	0.061	2.52	0.011736	0.43009
ROS.MAP	./WEIGHTS//train_weights/O43491.ENSG00000079819.wgt.RDat	ENSG00000079819	EPB41L2	6	131160487	131384462	0.064	rs6913822	-4.19	rs677072	-0.000536	3.29	2.041	213	213	bslmm	0.015	0.01	2.508	0.0121	0.43076
ROS.MAP	./WEIGHTS//train_weights/Q9NYS0.ENSG00000197885.wgt.RDat	ENSG00000197885	NKIRAS1	3	23933151	23988082	0.0628	rs6779476	-3.18	rs6550805	0.038812	4.2	-2.501	94	1	top1	0.039	7.1e-05	-2.501	0.01238	0.428486
ROS.MAP	./WEIGHTS//train_weights/P48454.ENSG00000120910.wgt.RDat	ENSG00000120910	PPP3CC	8	22298332	22398652	0.1351	rs2469764	3.279	rs2461483	0.210307	-9.75	-2.404	160	4	lasso	0.23	2.7e-23	2.479	0.0132	0.444519
ROS.MAP	./WEIGHTS//train_weights/Q5T6V5.ENSG00000165118.wgt.RDat	ENSG00000165118	C9orf64	9	86553226	86571901	0.1459	rs3180887	-4.05	rs1572030	0.142731	-7.63	2.476	55	1	top1	0.14	2e-14	-2.476	0.0133	0.4361
ROS.MAP	./WEIGHTS//train_weights/Q9Y5J7.ENSG00000100575.wgt.RDat	ENSG00000100575	TIMM9	14	58875212	58894332	0.042	rs2348076	3.16	rs10483699	0.045723	4.54	2.126	37	6	lasso	0.048	1.2e-05	2.4701	0.0135	0.431308
ROS.MAP	./WEIGHTS//train_weights/P12821.ENSG00000159640.wgt.RDat	ENSG00000159640	ACE	17	61554422	61599205	0.0783	rs9914151	-2.47	rs4305	0.0626	5.51	-2.376	68	3	lasso	0.077	2.5e-08	-2.4678	0.013595	0.423484
ROS.MAP	./WEIGHTS//train_weights/Q9H9S4.ENSG00000102547.wgt.RDat	ENSG00000102547	CAB39L	13	49882786	50018262	0.3669	rs8000300	-2.95	rs8002829	0.288269	-10.47	2.773	142	15	enet	0.31	2.7e-32	-2.4472	0.0144	0.43762
ROS.MAP	./WEIGHTS//train_weights/Q12797.ENSG00000198363.wgt.RDat	ENSG00000198363	ASPH	8	62413116	62627155	0.0355	rs6994836	-2.583	rs6471960	0.010905	3.94	-2.044	182	14	enet	0.018	0.0056	-2.4282	0.0152	0.450933
ROS.MAP	./WEIGHTS//train_weights/Q99417.ENSG00000214114.wgt.RDat	ENSG00000214114	MYCBP	1	39328636	39347289	0.0436	rs1320454	-3.509	rs9438970	0.04516	4.18	2.395	89	1	top1	0.045	6.8e-05	2.395	0.01662	0.481593
ROS.MAP	./WEIGHTS//train_weights/Q15031.ENSG00000011376.wgt.RDat	ENSG00000011376	LARS2	3	45429998	45590913	0.2377	rs2624673	2.85	rs12638088	0.268326	-10.32	-2.427	159	6	lasso	0.29	1.8e-29	2.38959	0.01687	0.477728
ROS.MAP	./WEIGHTS//train_weights/Q9NZJ6.ENSG00000132423.wgt.RDat	ENSG00000132423	COQ3	6	99817276	99842080	0.1876	rs4499939	-4.34	rs1009031	0.196568	-8.7	-2.028	108	9	lasso	0.22	9.7e-22	2.3849	0.0171	0.47348
ROS.MAP	./WEIGHTS//train_weights/Q9UJD0.ENSG00000117016.wgt.RDat	ENSG00000117016	RIMS3	1	41086351	41131329	0.0613	rs7520333	2.586	rs11803654	0.029352	4.02	2.368	106	1	top1	0.029	0.0005	2.368	0.017885	0.48445
ROS.MAP	./WEIGHTS//train_weights/P04040.ENSG00000121691.wgt.RDat	ENSG00000121691	CAT	11	34460472	34493609	0.0786	rs12804689	-3.22	rs10836244	0.068156	-5.27	2.364	188	1	top1	0.068	1.7e-07	-2.364	0.01808	0.479312
ROS.MAP	./WEIGHTS//train_weights/Q96PE5.ENSG00000197430.wgt.RDat	ENSG00000197430	OPALIN	10	98102973	98119092	0.0565	rs10509707	2.5	rs1923702	0.006252	-3.55	1.426	127	127	bslmm	0.041	4.1e-05	-2.3434	0.01911	0.496064
ROS.MAP	./WEIGHTS//train_weights/Q15043.ENSG00000104635.wgt.RDat	ENSG00000104635	SLC39A14	8	22224762	22291642	0.0523	rs11783730	-3.237	rs6984908	-0.000233	3.43	-2.512	106	106	blup	0.0063	0.067	-2.3151	0.0206	0.523829
ROS.MAP	./WEIGHTS//train_weights/P10599.ENSG00000136810.wgt.RDat	ENSG00000136810	TXN	9	113006091	113018920	0.2065	rs10512404	3.07	rs1049927	0.097516	-6.54	-2.46	142	142	bslmm	0.13	9e-13	2.28474	0.0223	0.555716
ROS.MAP	./WEIGHTS//train_weights/O00519.ENSG00000117480.wgt.RDat	ENSG00000117480	FAAH	1	46859937	46879520	0.1311	rs3753362	-2.789	rs324420	0.062059	-6.09	1.856	80	11	enet	0.11	7.2e-11	-2.28374	0.022387	0.546945
ROS.MAP	./WEIGHTS//train_weights/Q8WUF8.ENSG00000113391.wgt.RDat	ENSG00000113391	FAM172A	5	92953775	93447404	0.0452	rs1011501	-2.65	rs9314093	0.0641	5.4	1.743	162	2	lasso	0.084	8.6e-09	2.266	0.0235	0.563096
ROS.MAP	./WEIGHTS//train_weights/A4D161.ENSG00000188732.wgt.RDat	ENSG00000188732	FAM221A	7	23719749	23742868	0.1049	rs6461736	2.59	rs6461725	0.110191	-6.67	-2.253	92	1	top1	0.11	9e-11	2.253	0.02426	0.570339
ROS.MAP	./WEIGHTS//train_weights/Q99570.ENSG00000196455.wgt.RDat	ENSG00000196455	PIK3R4	3	130397779	130465673	0.0262	rs1484939	-3.15	rs13064233	0.011925	3.28	1.756	81	81	blup	0.016	0.0083	2.25262	0.02428	0.560239
ROS.MAP	./WEIGHTS//train_weights/Q5U4P2.ENSG00000174939.wgt.RDat	ENSG00000174939	ASPHD1	16	29911696	29931185	0.1686	rs12917712	2.78	rs12917712	0.0823	5.79	2.776	67	67	bslmm	0.11	4.5e-11	2.2434	0.024872	0.563464
ROS.MAP	./WEIGHTS//train_weights/Q9NUV9.ENSG00000133574.wgt.RDat	ENSG00000133574	GIMAP4	7	150264365	150271041	0.1484	rs10270302	3.22	rs12531207	0.14275	7.42	-1.509	114	5	lasso	0.18	2.3e-18	-2.2412	0.02502	0.556695
ROS.MAP	./WEIGHTS//train_weights/P35914.ENSG00000117305.wgt.RDat	ENSG00000117305	HMGCL	1	24128375	24165110	0.062	rs2076346	-2.543	rs11591202	0.076421	5.94	2.236	55	1	top1	0.076	3e-08	2.236	0.025352	0.554186
ROS.MAP	./WEIGHTS//train_weights/P30039.ENSG00000108187.wgt.RDat	ENSG00000108187	PBLD	10	70042417	70092806	0.1563	rs7916697	-3.23	rs731063	0.20664	9.63	-1.765	118	5	lasso	0.22	1.1e-22	-2.2303	0.02573	0.552751
ROS.MAP	./WEIGHTS//train_weights/Q9P1A6.ENSG00000198010.wgt.RDat	ENSG00000198010	DLGAP2	8	1449532	1656642	0.071	rs1019024	3.367	rs7842425	0.036214	4.32	-2.225	225	1	top1	0.036	0.00012	-2.225	0.0261	0.551197
ROS.MAP	./WEIGHTS//train_weights/Q86VN1.ENSG00000136100.wgt.RDat	ENSG00000136100	VPS36	13	52986737	53024763	0.1508	rs9536104	-4.29	rs12430144	0.054931	-5.47	1.709	49	2	lasso	0.067	2.2e-07	-2.2214	0.02633	0.546786
ROS.MAP	./WEIGHTS//train_weights/Q969J3.ENSG00000165714.wgt.RDat	ENSG00000165714	LOH12CR1	12	12510013	12619840	0.0669	rs7296361	3.04	rs3751262	0.009025	-4.6	-2.662	158	158	bslmm	0.019	0.0045	2.21585	0.0267	0.54538
ROS.MAP	./WEIGHTS//train_weights/P13489.ENSG00000023191.wgt.RDat	ENSG00000023191	RNH1	11	494512	507300	0.1542	rs36042148	-3.01	rs11823647	0.214978	-9.19	-1.818	79	5	lasso	0.23	2.8e-23	2.2143	0.02681	0.538795
ROS.MAP	./WEIGHTS//train_weights/P04066.ENSG00000179163.wgt.RDat	ENSG00000179163	FUCA1	1	24171567	24194784	0.0267	rs2235541	-2.728	rs10917430	0.01374	-3.59	2.133	48	48	blup	0.019	0.0044	-2.21087	0.027045	0.53489
ROS.MAP	./WEIGHTS//train_weights/Q9UKU7.ENSG00000151498.wgt.RDat	ENSG00000151498	ACAD8	11	134123389	134135749	0.051	rs4936226	-2.77	rs1146188	-0.00267	3.17	0.524	87	87	bslmm	0.011	0.022	2.2093	0.02715	0.528577
ROS.MAP	./WEIGHTS//train_weights/Q8N442.ENSG00000151806.wgt.RDat	ENSG00000151806	GUF1	4	44680444	44702943	0.1561	rs7682495	-3.506	rs1547525	0.21182	-9.31	-2.8398	87	6	lasso	0.28	1.5e-28	2.2074	0.0273	0.52332
ROS.MAP	./WEIGHTS//train_weights/Q8TB45.ENSG00000155792.wgt.RDat	ENSG00000155792	DEPTOR	8	120885957	121063152	0.1065	rs10104973	4.191	rs4871827	0.120641	6.6	-2.2	178	1	top1	0.12	1.6e-10	-2.2	0.0278	0.52483
ROS.MAP	./WEIGHTS//train_weights/A1X283.ENSG00000174705.wgt.RDat	ENSG00000174705	SH3PXD2B	5	171752185	171881527	0.1601	rs10078263	-3.04	rs2731688	0.067445	5.98	1.935	161	161	bslmm	0.098	3.3e-10	2.1891	0.0286	0.531875
ROS.MAP	./WEIGHTS//train_weights/Q9NP78.ENSG00000150967.wgt.RDat	ENSG00000150967	ABCB9	12	123405498	123466196	0.0532	rs7296418	-2.38	rs11060942	0.051611	4.64	-1.935	50	2	lasso	0.056	2.3e-06	-2.18365	0.02899	0.531199
ROS.MAP	./WEIGHTS//train_weights/Q8WUH2.ENSG00000135966.wgt.RDat	ENSG00000135966	TGFBRAP1	2	105880871	105946491	0.0625	rs3087523	-2.85	rs873738	0.014423	3.84	-2.166	157	1	top1	0.014	0.011	-2.166	0.030311	0.547355
ROS.MAP	./WEIGHTS//train_weights/Q96MT3.ENSG00000139174.wgt.RDat	ENSG00000139174	PRICKLE1	12	42852140	42984157	0.0739	rs11832772	2.83	rs3747562	0.013651	-3.97	2.661	95	95	bslmm	0.027	0.0024	-2.15428	0.03122	0.555716
ROS.MAP	./WEIGHTS//train_weights/P0CG29.ENSG00000099984.wgt.RDat	ENSG00000099984	GSTT2	22	24322339	24326106	0.3713	rs2739338	3.08	rs2739338	0.275037	10.15	3.076	71	21	enet	0.38	1.3e-40	2.148	0.031743	0.557067
ROS.MAP	./WEIGHTS//train_weights/P51858.ENSG00000143321.wgt.RDat	ENSG00000143321	HDGF	1	156711899	156736717	0.0524	rs12404207	-2.781	rs11264534	0.063086	-5.34	2.141	84	1	top1	0.063	4.8e-07	-2.141	0.032274	0.558519
ROS.MAP	./WEIGHTS//train_weights/Q7KZF4.ENSG00000197157.wgt.RDat	ENSG00000197157	SND1	7	127292234	127732661	0.0302	rs178734	2.88	rs806180	0.008646	3.4	2.859	244	244	blup	0.018	0.0053	2.1324	0.03297	0.562748
ROS.MAP	./WEIGHTS//train_weights/Q969Z0.ENSG00000136270.wgt.RDat	ENSG00000136270	TBRG4	7	45139699	45151646	0.1631	rs2304694	2.56	rs2304693	0.189333	-8.59	2.132	130	1	top1	0.19	5.1e-19	-2.132	0.03301	0.555817
ROS.MAP	./WEIGHTS//train_weights/Q9NRR6.ENSG00000148384.wgt.RDat	ENSG00000148384	INPP5E	9	139323071	139334274	0.0596	rs3812591	-2.28	rs3812594	0.034055	-4.48	-2.125	107	1	top1	0.034	0.00036	2.125	0.0336	0.558208
ROS.MAP	./WEIGHTS//train_weights/Q9NY47.ENSG00000007402.wgt.RDat	ENSG00000007402	CACNA2D2	3	50400233	50541675	0.0937	rs2301639	-2.29	rs2071803	0.040846	-4.45	-2.119	86	1	top1	0.041	4.7e-05	2.119	0.03409	0.558897
ROS.MAP	./WEIGHTS//train_weights/P52888.ENSG00000172009.wgt.RDat	ENSG00000172009	THOP1	19	2785458	2813599	0.0247	rs741103	3.16	rs12608998	0.012292	3.4	2.101	101	1	top1	0.012	0.018	2.101	0.0356	0.576073
ROS.MAP	./WEIGHTS//train_weights/Q96BR5.ENSG00000162377.wgt.RDat	ENSG00000162377	COA7	1	53152508	53164038	0.149	rs269324	-2.599	rs443751	0.214455	-9.52	2.101	91	1	top1	0.21	1.3e-21	-2.101	0.035641	0.569342
ROS.MAP	./WEIGHTS//train_weights/P46199.ENSG00000085760.wgt.RDat	ENSG00000085760	MTIF2	2	55463731	55496483	0.0955	rs6747682	-3.13	rs13019339	0.015685	3.65	2.358	102	102	blup	0.021	0.0031	2.0984	0.035867	0.5657
ROS.MAP	./WEIGHTS//train_weights/Q8N608.ENSG00000175497.wgt.RDat	ENSG00000175497	DPP10	2	115199876	116603328	0.124	rs2136544	3.88	rs3738879	0.083974	-5.77	2.114	577	6	lasso	0.093	9.1e-10	-2.0971	0.035981	0.560404
ROS.MAP	./WEIGHTS//train_weights/Q9P2K8.ENSG00000128829.wgt.RDat	ENSG00000128829	EIF2AK4	15	40226347	40327797	0.0829	rs4566130	-3.18	rs8041057	0.06887	-5.11	-2.097	145	1	top1	0.069	3.4e-07	2.097	0.036	0.553778
ROS.MAP	./WEIGHTS//train_weights/P09622.ENSG00000091140.wgt.RDat	ENSG00000091140	DLD	7	107531415	107572175	0.032	rs7797759	-2.21	rs2237690	0.011515	4.5	1.82182	146	3	lasso	0.019	0.0042	2.0955	0.03613	0.549
ROS.MAP	./WEIGHTS//train_weights/Q9Y2W1.ENSG00000054118.wgt.RDat	ENSG00000054118	THRAP3	1	36690017	36770958	0.0538	rs272819	2.404	rs6680494	0.057306	5.08	1.344	71	71	blup	0.06	9.5e-07	2.0951	0.036162	0.542866
ROS.MAP	./WEIGHTS//train_weights/P11215.ENSG00000169896.wgt.RDat	ENSG00000169896	ITGAM	16	31271311	31344213	0.0213	rs741810	2.43	rs4075052	0.0196	-3.65	2.094	76	1	top1	0.02	0.0038	-2.094	0.03626	0.537857
ROS.MAP	./WEIGHTS//train_weights/P49959.ENSG00000020922.wgt.RDat	ENSG00000020922	MRE11A	11	94152895	94227074	0.1823	rs13447749	-1.85	rs588701	0.041739	5.2	1.391	141	141	blup	0.11	1.3e-11	2.0871	0.03688	0.540617
ROS.MAP	./WEIGHTS//train_weights/Q9BRP4.ENSG00000175575.wgt.RDat	ENSG00000175575	PAAF1	11	73587744	73638790	0.3018	rs1723845	-1.53	rs11235951	-0.000563	3.09	0.569	98	28	enet	0.089	3.2e-09	2.0864	0.03695	0.535345
ROS.MAP	./WEIGHTS//train_weights/O43236.ENSG00000108387.wgt.RDat	ENSG00000108387	SEPT4	17	56597611	56618179	0.1152	rs8077548	2.21	rs740605	0.0216	-3.74	-0.53	59	59	blup	0.051	6.3e-06	2.075	0.03799	0.544087
ROS.MAP	./WEIGHTS//train_weights/P04921.ENSG00000136732.wgt.RDat	ENSG00000136732	GYPC	2	127413509	127454246	0.0573	rs10197759	3.56	rs10928980	0.001075	3.65	2.242	111	111	blup	0.013	0.033	2.0713	0.038329	0.542704
ROS.MAP	./WEIGHTS//train_weights/P53370.ENSG00000170917.wgt.RDat	ENSG00000170917	NUDT6	4	123809852	123844123	0.2659	rs10222773	2.874	rs3747676	0.35016	-10.53	2.038	89	8	lasso	0.37	3.4e-33	-2.0702	0.0384	0.5376
ROS.MAP	./WEIGHTS//train_weights/Q5VUM1.ENSG00000154079.wgt.RDat	ENSG00000154079	C6orf57	6	71276620	71299272	0.0254	rs2747703	2.8	rs6455371	0.01537	-3.7	2.432	76	76	blup	0.016	0.0079	-2.0687	0.0386	0.534396
ROS.MAP	./WEIGHTS//train_weights/Q13085.ENSG00000132142.wgt.RDat	ENSG00000132142	ACACA	17	35441923	35766909	0.1315	rs853220	-3.01	rs7501983	0.063	-5.04	-2.963	117	16	enet	0.068	1.7e-07	2.0632	0.039089	0.535219
ROS.MAP	./WEIGHTS//train_weights/O75439.ENSG00000105819.wgt.RDat	ENSG00000105819	PMPCB	7	102937869	102969958	0.062	rs4727568	-2.76	rs17680523	0.033008	-3.93	-1.89713	26	17	enet	0.036	0.00012	2.0552	0.03986	0.539843
ROS.MAP	./WEIGHTS//train_weights/Q9Y450.ENSG00000112339.wgt.RDat	ENSG00000112339	HBS1L	6	135281516	135424194	0.0732	rs13214669	-2.62	rs6923512	0.071909	5.65	-2.49	109	109	blup	0.076	4.3e-08	-2.0443	0.0409	0.547972
ROS.MAP	./WEIGHTS//train_weights/Q92734.ENSG00000114354.wgt.RDat	ENSG00000114354	TFG	3	100428205	100467810	0.0549	rs4928072	-3.12	rs4928081	0.086168	-5.81	2.043	101	1	top1	0.086	3.9e-09	-2.043	0.04105	0.544131
ROS.MAP	./WEIGHTS//train_weights/P10768.ENSG00000139684.wgt.RDat	ENSG00000139684	ESD	13	47345391	47371367	0.213	rs977003	3.14	rs8192892	0.107189	-6.69	-0.456	163	12	enet	0.15	1.2e-14	2.0406	0.04129	0.541551
ROS.MAP	./WEIGHTS//train_weights/Q504Y0.ENSG00000148482.wgt.RDat	ENSG00000148482	SLC39A12	10	18240768	18332221	0.0916	rs11012618	2.78	rs10508554	0.038627	-4.68	-2.381	141	141	bslmm	0.046	1.9e-05	2.0346	0.04189	0.543697
ROS.MAP	./WEIGHTS//train_weights/Q9Y2K9.ENSG00000145087.wgt.RDat	ENSG00000145087	STXBP5L	3	120626919	121143608	0.1123	rs3914164	3.3	rs3914164	0.003821	-3.52	3.299	205	205	blup	0.039	7.1e-05	-2.03065	0.04229	0.54323
ROS.MAP	./WEIGHTS//train_weights/O43150.ENSG00000151693.wgt.RDat	ENSG00000151693	ASAP2	2	9346894	9545812	0.0383	rs11686324	-2.09	rs11676012	0.002459	-4	-1.147	159	159	blup	0.018	0.0057	2.029	0.042454	0.539772
ROS.MAP	./WEIGHTS//train_weights/Q8WVB3.ENSG00000169660.wgt.RDat	ENSG00000169660	HEXDC	17	80376194	80400521	0.2174	rs9904946	-2.3	rs1141463	0.0723	4.52	0.1	88	88	bslmm	0.11	3.8e-08	-2.0288	0.04248	0.534647
ROS.MAP	./WEIGHTS//train_weights/P05186.ENSG00000162551.wgt.RDat	ENSG00000162551	ALPL	1	21835858	21904905	0.055	rs10917006	-3.167	rs1780329	0.052499	-4.79	-2.024	146	1	top1	0.052	4.3e-06	2.024	0.04297	0.535406
ROS.MAP	./WEIGHTS//train_weights/Q7L3T8.ENSG00000162396.wgt.RDat	ENSG00000162396	PARS2	1	55222571	55230187	0.0932	rs598130	3.343	rs17515141	0.045627	-4.6	-1.058	133	133	bslmm	0.053	4.1e-06	2.02371	0.043	0.530475
ROS.MAP	./WEIGHTS//train_weights/Q03591.ENSG00000244414.wgt.RDat	ENSG00000244414	CFHR1	1	196788887	196801319	0.1409	rs7517126	2.811	rs16840522	0.195281	-7.76	1.678	29	8	enet	0.22	1.1e-17	-2.012	0.04422	0.540178
ROS.MAP	./WEIGHTS//train_weights/Q8TB92.ENSG00000146151.wgt.RDat	ENSG00000146151	HMGCLL1	6	55299167	55444012	0.1472	rs1948779	-3.46	rs10498804	0.010805	5.22	-3.116	175	9	enet	0.059	1.5e-06	-2.0106	0.0444	0.537111
ROS.MAP	./WEIGHTS//train_weights/Q9BXI3.ENSG00000116981.wgt.RDat	ENSG00000116981	NT5C1A	1	40124793	40137710	0.1533	rs7539279	4.856	rs9662128	0.110562	6.48	0.202	91	91	blup	0.11	4.2e-11	-2.00743	0.044704	0.535588
ROS.MAP	./WEIGHTS//train_weights/Q8NAT1.ENSG00000144647.wgt.RDat	ENSG00000144647	POMGNT2	3	43120724	43147568	0.0696	rs11711770	-2.47	rs7648947	0.062277	-5.6	1.773	96	96	bslmm	0.073	8e-08	-1.9946	0.04609	0.546935
ROS.MAP	./WEIGHTS//train_weights/P0CG30.ENSG00000133433.wgt.RDat	ENSG00000133433	GSTT2B	22	24299601	24303373	0.3444	rs2739338	3.08	rs2739338	0.275055	10.16	3.076	75	19	enet	0.37	1.6e-39	1.991	0.046524	0.546876
ROS.MAP	./WEIGHTS//train_weights/Q6VY07.ENSG00000175115.wgt.RDat	ENSG00000175115	PACS1	11	65837834	66012218	0.0378	rs472518	3.49	rs9326370	0.020407	4	-2.46	131	19	enet	0.027	0.0008	-1.9834	0.04733	0.551151
ROS.MAP	./WEIGHTS//train_weights/Q5VT25.ENSG00000143776.wgt.RDat	ENSG00000143776	CDC42BPA	1	227177566	227506175	0.0857	rs1289473	3.547	rs11804613	0.0628	5.35	1.98	280	1	top1	0.063	5.1e-07	1.98	0.047704	0.550363
ROS.MAP	./WEIGHTS//train_weights/Q8WW22.ENSG00000140403.wgt.RDat	ENSG00000140403	DNAJA4	15	78556428	78574538	0.159	rs4243078	2.37	rs2037347	0.06735	6.99	-0.871	125	125	bslmm	0.17	6.1e-17	-1.9789	0.0478	0.546411
ROS.MAP	./WEIGHTS//train_weights/O14734.ENSG00000101473.wgt.RDat	ENSG00000101473	ACOT8	20	44470360	44486045	0.1988	rs6065889	2.24	rs7270170	0.096432	6.32	-1.583	103	20	enet	0.13	1.9e-13	-1.9779	0.0479	0.542576
ROS.MAP	./WEIGHTS//train_weights/P22392.ENSG00000243678.wgt.RDat	ENSG00000243678	NME1-NME2	17	49230920	49249108	0.0882	rs2318782	-2.88	rs10514981	0.0635	-5.1	-1.965	67	1	top1	0.063	4.4e-07	1.965	0.049414	0.554683
ROS.MAP	./WEIGHTS//train_weights/Q86TN4.ENSG00000149743.wgt.RDat	ENSG00000149743	TRPT1	11	63991271	63993726	0.0889	rs34499953	-3.69	rs28395880	-0.002738	3.58	-2.5	68	68	blup	0.026	0.006	-1.9601	0.04998	0.556028
ROS.MAP	./WEIGHTS//train_weights/O14653.ENSG00000108433.wgt.RDat	ENSG00000108433	GOSR2	17	45000483	45105003	0.0632	rs10491149	2.58	rs17676978	0.01	-4.85	2.341	86	86	blup	0.052	5e-06	-1.9574	0.050303	0.554668
ROS.MAP	./WEIGHTS//train_weights/O96013.ENSG00000130669.wgt.RDat	ENSG00000130669	PAK4	19	39616410	39673456	0.0305	rs1654245	2.73	rs692191	0.036902	4.18	1.956	92	1	top1	0.037	0.00012	1.956	0.0505	0.551956
ROS.MAP	./WEIGHTS//train_weights/Q9Y2V7.ENSG00000133103.wgt.RDat	ENSG00000133103	COG6	13	40229764	40365802	0.0379	rs17060356	-2.77	rs9548846	0.004941	3.23	1.107	136	136	bslmm	0.021	0.0026	1.9317	0.05339	0.578469
ROS.MAP	./WEIGHTS//train_weights/O15067.ENSG00000178921.wgt.RDat	ENSG00000178921	PFAS	17	8150936	8173809	0.1849	rs4791641	3.97	rs3826543	0.263	9.98	0.727	111	9	lasso	0.27	2.1e-27	1.9305	0.053549	0.57519
ROS.MAP	./WEIGHTS//train_weights/P04179.ENSG00000112096.wgt.RDat	ENSG00000112096	SOD2	6	160090089	160183561	0.0988	rs752779	2.39	rs9365085	0.096947	6.67	-1.919	103	1	top1	0.097	4.1e-10	-1.919	0.055	0.585726
ROS.MAP	./WEIGHTS//train_weights/P50416.ENSG00000110090.wgt.RDat	ENSG00000110090	CPT1A	11	68522088	68611878	0.0486	rs4930593	2.06	rs4460815	0.042212	4.51	2.005	120	120	blup	0.054	3.3e-06	1.9173	0.0552	0.582875
ROS.MAP	./WEIGHTS//train_weights/Q6DN14.ENSG00000175471.wgt.RDat	ENSG00000175471	MCTP1	5	94039446	94620279	0.0547	rs12517172	3.35	rs2112450	0.078917	-5.78	1.911	215	1	top1	0.079	1.8e-08	-1.911	0.056	0.586353
ROS.MAP	./WEIGHTS//train_weights/Q9NW97.ENSG00000171729.wgt.RDat	ENSG00000171729	TMEM51	1	15479028	15546976	0.0784	rs16851396	-2.576	rs742668	0.05443	-4.51	1.908	189	1	top1	0.054	1.1e-05	-1.908	0.056391	0.585527
ROS.MAP	./WEIGHTS//train_weights/P31040.ENSG00000073578.wgt.RDat	ENSG00000073578	SDHA	5	218356	256815	0.0841	rs16900761	2.84	rs9312983	0.052858	-5.28	2.48	109	6	enet	0.054	2.9e-06	-1.9064	0.0566	0.58284
ROS.MAP	./WEIGHTS//train_weights/P51957.ENSG00000114904.wgt.RDat	ENSG00000114904	NEK4	3	52744800	52804965	0.0622	rs7611731	2.31	rs3774354	0.06006	-4.98	1.317	112	112	blup	0.079	6.1e-06	-1.90483	0.0568	0.580105
ROS.MAP	./WEIGHTS//train_weights/P55211.ENSG00000132906.wgt.RDat	ENSG00000132906	CASP9	1	15817327	15853029	0.07	rs742361	2.321	rs4646049	0.025387	-3.93	-2.061	89	89	bslmm	0.052	0.0003	1.90325	0.057008	0.577496
ROS.MAP	./WEIGHTS//train_weights/P23921.ENSG00000167325.wgt.RDat	ENSG00000167325	RRM1	11	4115937	4160106	0.0286	rs1372804	-2.4	rs1372804	0.00561	-3.61	-2.399	96	96	blup	0.012	0.017	1.9013	0.05726	0.575371
ROS.MAP	./WEIGHTS//train_weights/Q04609.ENSG00000086205.wgt.RDat	ENSG00000086205	FOLH1	11	49168187	49230222	0.0596	rs7948561	-2.08	rs10839239	0.025679	4.37	-1.413	59	5	lasso	0.049	1.1e-05	-1.9005	0.05737	0.571864
ROS.MAP	./WEIGHTS//train_weights/P47870.ENSG00000145864.wgt.RDat	ENSG00000145864	GABRB2	5	160715436	160976050	0.0477	rs1677381	3.19	rs592403	-0.000281	-3.26	1.388	189	189	bslmm	0.017	0.0061	-1.8994	0.0575	0.568611
ROS.MAP	./WEIGHTS//train_weights/Q92820.ENSG00000137563.wgt.RDat	ENSG00000137563	GGH	8	63927638	63951730	0.0466	rs13248452	2.833	rs10504361	0.004905	4.17	1.861	113	113	blup	0.047	1.4e-05	1.8865	0.0592	0.580813
ROS.MAP	./WEIGHTS//train_weights/Q9UJ70.ENSG00000124357.wgt.RDat	ENSG00000124357	NAGK	2	71291474	71306935	0.1219	rs10187472	-3.37	rs10202354	0.034369	-4.33	-1.8715	104	1	top1	0.034	0.00018	1.8715	0.06127	0.596425
ROS.MAP	./WEIGHTS//train_weights/O75146.ENSG00000130787.wgt.RDat	ENSG00000130787	HIP1R	12	123319000	123347507	0.134	rs4759393	2.95	rs11060180	0.052376	4.6	-1.897	65	3	lasso	0.055	2.6e-06	-1.86822	0.06173	0.596245
ROS.MAP	./WEIGHTS//train_weights/O60266.ENSG00000138031.wgt.RDat	ENSG00000138031	ADCY3	2	25042038	25142708	0.0379	rs6545729	3.46	rs1172294	0.008526	-3.52	-1.641	121	121	blup	0.016	0.0094	1.8671	0.061893	0.593221
ROS.MAP	./WEIGHTS//train_weights/Q9BWH6.ENSG00000103932.wgt.RDat	ENSG00000103932	RPAP1	15	41809374	41836467	0.0573	rs6493004	3.38	rs1200353	0.00809	-3.8	2.903	79	79	bslmm	0.032	0.00031	-1.8403	0.0657	0.624902
ROS.MAP	./WEIGHTS//train_weights/Q9H115.ENSG00000125814.wgt.RDat	ENSG00000125814	NAPB	20	23355159	23402125	0.0306	rs238653	-2.44	rs8615	0.022308	4.01	1.696	157	2	lasso	0.023	0.0021	1.8388	0.0659	0.622056
ROS.MAP	./WEIGHTS//train_weights/Q9UJS0.ENSG00000004864.wgt.RDat	ENSG00000004864	SLC25A13	7	95749532	95951459	0.0497	rs12155198	2.65	rs1989825	0.050934	4.78	1.839	162	1	top1	0.051	5.9e-06	1.839	0.06592	0.617566
ROS.MAP	./WEIGHTS//train_weights/P62942.ENSG00000088832.wgt.RDat	ENSG00000088832	FKBP1A	20	1349622	1373806	0.0773	rs17717581	2.81	rs6109434	-0.001447	-3.91	1.204	161	161	bslmm	0.023	0.0019	-1.8382	0.066	0.613701
ROS.MAP	./WEIGHTS//train_weights/O14786.ENSG00000099250.wgt.RDat	ENSG00000099250	NRP1	10	33466420	33625190	0.1088	rs17296526	2.56	rs2247396	0.011915	-3.85	-0.621	225	225	bslmm	0.024	0.0018	1.8346	0.06656	0.614324
ROS.MAP	./WEIGHTS//train_weights/Q04837.ENSG00000106028.wgt.RDat	ENSG00000106028	SSBP1	7	141438121	141487722	0.0175	rs3800991	2.19	rs11769672	0.00924	3.64	1.83	87	1	top1	0.0092	0.035	1.83	0.06725	0.616129
ROS.MAP	./WEIGHTS//train_weights/Q99962.ENSG00000107295.wgt.RDat	ENSG00000107295	SH3GL2	9	17579080	17797127	0.063	rs3824389	2.91	rs10756910	0.014002	4.35	-1.365	297	297	blup	0.014	0.012	-1.82733	0.0676	0.614815
ROS.MAP	./WEIGHTS//train_weights/Q12805.ENSG00000115380.wgt.RDat	ENSG00000115380	EFEMP1	2	56093102	56151274	0.0958	rs6747490	-2.2	rs13431149	0.015002	4.57	-1.913	134	134	bslmm	0.056	2.7e-06	-1.8208	0.068637	0.619722
ROS.MAP	./WEIGHTS//train_weights/Q969S9.ENSG00000164347.wgt.RDat	ENSG00000164347	GFM2	5	74017029	74063196	0.2561	rs6453081	-2.58	rs6453075	0.307039	11.45	-0.548	119	119	bslmm	0.39	1.7e-42	-1.8187	0.069	0.618518
ROS.MAP	./WEIGHTS//train_weights/Q8NFU3.ENSG00000215845.wgt.RDat	ENSG00000215845	TSTD1	1	161007421	161008780	0.1593	rs4656978	2.04	rs11265548	0.066957	6.57	1.795	88	88	blup	0.15	2.5e-15	1.81841	0.069001	0.614109
ROS.MAP	./WEIGHTS//train_weights/Q6S5L8.ENSG00000185634.wgt.RDat	ENSG00000185634	SHC4	15	49115932	49255641	0.0488	rs10519193	3.19	rs11070664	-0.00143	-3.19	-0.761	144	144	blup	0.019	0.015	-1.8165	0.0693	0.612396
ROS.MAP	./WEIGHTS//train_weights/Q12931.ENSG00000126602.wgt.RDat	ENSG00000126602	TRAP1	16	3701640	3767598	0.1971	rs35192564	-3.02	rs2791	0.0994	-7.91	-1.405	62	23	enet	0.19	6.9e-19	1.8164	0.069314	0.608206
ROS.MAP	./WEIGHTS//train_weights/Q96E17.ENSG00000152932.wgt.RDat	ENSG00000152932	RAB3C	5	57878048	58155213	0.1053	rs17712713	-3.59	rs292969	0.06289	5.03	-1.815	236	1	top1	0.063	5e-07	-1.815	0.0695	0.605573
ROS.MAP	./WEIGHTS//train_weights/Q01130.ENSG00000161547.wgt.RDat	ENSG00000161547	SRSF2	17	74730197	74733456	0.0297	rs1532200	2.06	rs7220712	0.00194	-3.67	-1.143	78	78	bslmm	0.019	0.0041	1.8151	0.069515	0.601498
ROS.MAP	./WEIGHTS//train_weights/Q96PE3.ENSG00000040933.wgt.RDat	ENSG00000040933	INPP4A	2	99061317	99210853	0.0286	rs11892744	-2.52	rs2278206	0.041513	-4.44	-1.8081	108	1	top1	0.042	4.1e-05	1.8081	0.070595	0.60663
ROS.MAP	./WEIGHTS//train_weights/Q8N9V3.ENSG00000196151.wgt.RDat	ENSG00000196151	WDSUB1	2	160092304	160143310	0.2889	rs11685555	2.69	rs2159876	0.347498	-11.81	-1.4114	132	12	lasso	0.4	4e-43	1.8055	0.071	0.605932
ROS.MAP	./WEIGHTS//train_weights/O95398.ENSG00000079337.wgt.RDat	ENSG00000079337	RAPGEF3	12	48128455	48164823	0.0752	rs1859281	3.39	rs2239188	0.006474	-4.3	1.21	118	118	bslmm	0.027	0.0012	-1.79849	0.0721	0.611133
ROS.MAP	./WEIGHTS//train_weights/Q9H2K8.ENSG00000135090.wgt.RDat	ENSG00000135090	TAOK3	12	118587606	118810750	0.0333	rs7488309	-3.06	rs16948204	0.01275	-3.95	1.698	107	107	blup	0.019	0.0039	-1.79151	0.07321	0.616349
ROS.MAP	./WEIGHTS//train_weights/Q96HS1.ENSG00000247077.wgt.RDat	ENSG00000247077	PGAM5	12	133287405	133299228	0.1201	rs900443	2.69	rs12818952	-0.002661	3.86	1.257	88	88	blup	0.011	0.026	1.78985	0.07348	0.61447
ROS.MAP	./WEIGHTS//train_weights/Q8WV93.ENSG00000135537.wgt.RDat	ENSG00000135537	LACE1	6	108616098	108847999	0.0556	rs9486902	3.29	rs9372187	0.013402	-3.48	-0.024	115	115	blup	0.018	0.0058	-1.7861	0.0741	0.615524
ROS.MAP	./WEIGHTS//train_weights/Q8NCW5.ENSG00000163382.wgt.RDat	ENSG00000163382	APOA1BP	1	156561554	156564091	0.1992	rs4661055	2.576	rs12567958	0.219157	-9.31	1.027	102	12	lasso	0.26	1.2e-26	-1.78481	0.074291	0.613024
ROS.MAP	./WEIGHTS//train_weights/Q96BW5.ENSG00000165983.wgt.RDat	ENSG00000165983	PTER	10	16478942	16555736	0.1916	rs7909832	4.71	rs1532104	0.248071	-10.09	-1.791	150	17	enet	0.26	8.9e-25	1.7846	0.07433	0.60931
ROS.MAP	./WEIGHTS//train_weights/P0C870.ENSG00000243789.wgt.RDat	ENSG00000243789	JMJD7	15	42120283	42129779	0.0751	rs16972243	2.83	rs8025614	0.10314	-6.51	-1.397	96	2	lasso	0.12	2.7e-11	1.7815	0.0748	0.609156
ROS.MAP	./WEIGHTS//train_weights/P29536.ENSG00000163431.wgt.RDat	ENSG00000163431	LMOD1	1	201865580	201915715	0.0479	rs2820327	-3.765	rs2172935	0.027374	-3.75	1.77936	105	1	top1	0.027	0.0021	-1.77936	0.07518	0.608275
ROS.MAP	./WEIGHTS//train_weights/Q86YQ8.ENSG00000139117.wgt.RDat	ENSG00000139117	CPNE8	12	39040624	39301232	0.0454	rs12810598	-4.22	rs9325144	0.003958	-4.08	1.192	143	143	bslmm	0.016	0.0078	-1.77677	0.07561	0.607807
ROS.MAP	./WEIGHTS//train_weights/Q14183.ENSG00000149927.wgt.RDat	ENSG00000149927	DOC2A	16	30016830	30034591	0.0447	rs12325539	2.8	rs11642612	0.0338	4.56	1.749	74	74	blup	0.038	9.1e-05	1.7697	0.076785	0.613296
ROS.MAP	./WEIGHTS//train_weights/P43007.ENSG00000115902.wgt.RDat	ENSG00000115902	SLC1A4	2	65215611	65250999	0.0952	rs759456	2.91	rs6751300	0.082964	5.73	1.769	102	1	top1	0.083	7.7e-09	1.769	0.076894	0.610254
ROS.MAP	./WEIGHTS//train_weights/Q9BYW1.ENSG00000133460.wgt.RDat	ENSG00000133460	SLC2A11	22	24198890	24228496	0.3289	rs2739338	3.08	rs875643	0.174782	-7.97	-1.524	125	17	enet	0.22	2.6e-20	1.765	0.077529	0.6114
ROS.MAP	./WEIGHTS//train_weights/Q13325.ENSG00000152778.wgt.RDat	ENSG00000152778	IFIT5	10	91174343	91180758	0.1526	rs17476559	-3.44	rs304500	0.134535	-7.43	2.035	98	14	enet	0.14	2.9e-14	-1.7575	0.07884	0.617828
ROS.MAP	./WEIGHTS//train_weights/P50583.ENSG00000164978.wgt.RDat	ENSG00000164978	NUDT2	9	34329504	34343709	0.1759	rs3808876	-2.77	rs4879775	0.130323	7.16	1.618	76	76	blup	0.2	1.2e-19	1.75597	0.0791	0.615991
ROS.MAP	./WEIGHTS//train_weights/O00194.ENSG00000041353.wgt.RDat	ENSG00000041353	RAB27B	18	52385091	52562747	0.114	rs7245332	3.25	rs2871673	0.153	-7.92	1.882	93	19	enet	0.15	1.6e-15	-1.755	0.07923	0.613171
ROS.MAP	./WEIGHTS//train_weights/Q06203.ENSG00000128059.wgt.RDat	ENSG00000128059	PPAT	4	57259528	57301781	0.0893	rs8340	-2.155	rs6836118	0.09587	6.22	-1.747	103	1	top1	0.096	5.1e-10	-1.747	0.0806	0.619923
ROS.MAP	./WEIGHTS//train_weights/P09467.ENSG00000165140.wgt.RDat	ENSG00000165140	FBP1	9	97365415	97402531	0.1034	rs9409575	-2.65	rs16910850	0.02019	4.52	2.432	112	112	bslmm	0.073	3.2e-06	1.74711	0.0806	0.61612
ROS.MAP	./WEIGHTS//train_weights/Q96LJ7.ENSG00000157379.wgt.RDat	ENSG00000157379	DHRS1	14	24759804	24769039	0.5246	rs3212249	-1.81	rs10134537	0.117021	-7.11	1.518	120	18	lasso	0.33	6.5e-34	-1.7443	0.0811	0.616162
ROS.MAP	./WEIGHTS//train_weights/Q9UDW1.ENSG00000184076.wgt.RDat	ENSG00000184076	UQCR10	22	30163358	30166402	0.1109	rs1009147	2.35	rs17711508	0.109324	-7.13	-1.734	84	1	top1	0.11	2.9e-11	1.734	0.082918	0.626157
ROS.MAP	./WEIGHTS//train_weights/O95793.ENSG00000124214.wgt.RDat	ENSG00000124214	STAU1	20	47729878	47804904	0.0409	rs6122758	-1.79	rs6066968	0.032884	3.81	0.954	92	92	bslmm	0.034	0.0002	1.7338	0.083	0.623
ROS.MAP	./WEIGHTS//train_weights/Q6NXE6.ENSG00000105676.wgt.RDat	ENSG00000105676	ARMC6	19	19144384	19170563	0.4132	rs4808172	2.74	rs7253352	0.021132	-3.42	1.7639	70	70	bslmm	0.12	7.8e-12	-1.7304	0.0836	0.623746
ROS.MAP	./WEIGHTS//train_weights/P11310.ENSG00000117054.wgt.RDat	ENSG00000117054	ACADM	1	76190036	76253260	0.1466	rs5745366	2.287	rs1250880	0.127679	-7.19	-1.061	97	26	enet	0.18	1.6e-18	1.72498	0.084531	0.626938
ROS.MAP	./WEIGHTS//train_weights/Q13336.ENSG00000141469.wgt.RDat	ENSG00000141469	SLC14A1	18	43304092	43332485	0.1701	rs900968	-2.84	rs10853535	0.137	7.06	1.52	170	23	enet	0.14	1.6e-13	1.723	0.08485	0.62558
ROS.MAP	./WEIGHTS//train_weights/Q6UXG2.ENSG00000116299.wgt.RDat	ENSG00000116299	KIAA1324	1	109656301	109749401	0.0732	rs28634276	2.21	rs12239854	0.039258	-5.35	-2.089	125	14	enet	0.061	7.2e-07	1.72209	0.085054	0.623396
ROS.MAP	./WEIGHTS//train_weights/Q9HA65.ENSG00000104946.wgt.RDat	ENSG00000104946	TBC1D17	19	50380682	50392005	0.0378	rs1290652	2.66	rs10423897	0.023025	3.86	1.717	88	88	blup	0.024	0.0014	1.7221	0.0851	0.620085
ROS.MAP	./WEIGHTS//train_weights/Q6ZNB6.ENSG00000170448.wgt.RDat	ENSG00000170448	NFXL1	4	47849257	47916653	0.1526	rs6819172	-2.853	rs6823698	0.13126	-7.22	1.427	79	9	lasso	0.14	1e-13	-1.719	0.0856	0.620102
ROS.MAP	./WEIGHTS//train_weights/Q9HBG6.ENSG00000163913.wgt.RDat	ENSG00000163913	IFT122	3	129158968	129239198	0.0339	rs12485319	3.1	rs7615711	0.024683	-3.84	-1.717	90	1	top1	0.025	0.0019	1.71652	0.08607	0.619903
ROS.MAP	./WEIGHTS//train_weights/Q96B45.ENSG00000166275.wgt.RDat	ENSG00000166275	C10orf32	10	104613980	104624718	0.0519	rs619824	-3.28	rs4919690	0.04012	-4.95	-1.839	85	85	blup	0.045	1.9e-05	1.7099	0.08728	0.625005
ROS.MAP	./WEIGHTS//train_weights/Q53GQ0.ENSG00000149084.wgt.RDat	ENSG00000149084	HSD17B12	11	43577986	43878167	0.2169	rs3802891	-2.76	rs1061810	0.155474	-8.14	1.191	164	13	lasso	0.24	2e-24	-1.7056	0.08808	0.62713
ROS.MAP	./WEIGHTS//train_weights/Q96C11.ENSG00000172456.wgt.RDat	ENSG00000172456	FGGY	1	59762310	60233347	0.0702	rs835369	-2.64	rs835401	0.006682	3.32	-0.892	225	225	blup	0.032	0.0014	-1.70472	0.088247	0.624749
ROS.MAP	./WEIGHTS//train_weights/P36776.ENSG00000196365.wgt.RDat	ENSG00000196365	LONP1	19	5691845	5720583	0.1524	rs2285965	-2.46	rs8104044	0.065435	-6.72	1.382	80	80	bslmm	0.14	1.4e-14	-1.704	0.0884	0.622296
ROS.MAP	./WEIGHTS//train_weights/Q8TD55.ENSG00000241839.wgt.RDat	ENSG00000241839	PLEKHO2	15	65134088	65160206	0.0632	rs2056497	-3.3	rs16948440	-0.00222	-3.61	-0.2197	74	74	blup	0.013	0.016	1.6894	0.0911	0.6377
ROS.MAP	./WEIGHTS//train_weights/O95619.ENSG00000127337.wgt.RDat	ENSG00000127337	YEATS4	12	69753483	69784576	0.0777	rs618470	2.8	rs3825243	0.008354	4.56	1.086	115	19	enet	0.054	3.3e-05	1.68557	0.09188	0.639567
ROS.MAP	./WEIGHTS//train_weights/Q96I59.ENSG00000137513.wgt.RDat	ENSG00000137513	NARS2	11	78147007	78285919	0.0814	rs10793334	2.22	rs4945300	0.039457	-4.22	1.373	96	96	blup	0.04	6e-05	-1.6839	0.09221	0.638298
ROS.MAP	./WEIGHTS//train_weights/O94772.ENSG00000176956.wgt.RDat	ENSG00000176956	LY6H	8	144239331	144242128	0.0709	rs11787024	-2.241	rs10109061	0.048429	-5.4	-2.086	78	78	blup	0.051	5.8e-06	1.6802	0.0929	0.639522
ROS.MAP	./WEIGHTS//train_weights/O43815.ENSG00000115808.wgt.RDat	ENSG00000115808	STRN	2	37070783	37193615	0.0561	rs1008838	-2.53	rs10495870	0.006521	3.99	-0.986	129	129	blup	0.02	0.0033	-1.6784	0.09327	0.638541
ROS.MAP	./WEIGHTS//train_weights/O00628.ENSG00000112357.wgt.RDat	ENSG00000112357	PEX7	6	137143717	137235075	0.0885	rs1935743	3.26	rs2295592	0.014909	-3.36	-1.154	112	3	lasso	0.045	0.00046	1.6702	0.0949	0.64615
ROS.MAP	./WEIGHTS//train_weights/P08133.ENSG00000197043.wgt.RDat	ENSG00000197043	ANXA6	5	150480273	150537443	0.084	rs17728511	2.71	rs6859236	0.052267	-5.52	-1.534	205	6	enet	0.057	1.7e-06	1.6592	0.0971	0.657536
ROS.MAP	./WEIGHTS//train_weights/P55263.ENSG00000156110.wgt.RDat	ENSG00000156110	ADK	10	75910960	76469061	0.054	rs7913606	-2.99	rs1908337	0.053132	4.95	-1.656	160	1	top1	0.053	3.7e-06	-1.656	0.09772	0.658157
ROS.MAP	./WEIGHTS//train_weights/Q96RS6.ENSG00000120526.wgt.RDat	ENSG00000120526	NUDCD1	8	110253148	110346614	0.3015	rs6469241	-1.581	rs7012304	0.071814	6.11	-1.563	90	90	bslmm	0.13	1.4e-13	-1.6477	0.0994	0.665873
ROS.MAP	./WEIGHTS//train_weights/O43353.ENSG00000104312.wgt.RDat	ENSG00000104312	RIPK2	8	90769975	90803291	0.0798	rs40638	-1.749	rs428484	0.066712	5.52	-1.645	87	1	top1	0.067	4e-07	-1.645	0.1	0.66631
ROS.MAP	./WEIGHTS//train_weights/P78324.ENSG00000198053.wgt.RDat	ENSG00000198053	SIRPA	20	1875154	1920543	0.5504	rs34148012	2.67	rs6075340	0.551556	-14.41	-1.644	162	1	top1	0.55	2.5e-67	1.644	0.1002	0.664091
ROS.MAP	./WEIGHTS//train_weights/Q8NC44.ENSG00000144567.wgt.RDat	ENSG00000144567	FAM134A	2	220040947	220050201	0.0439	rs7561119	-2.33	rs17655123	0.030799	-4.7	-1.643	87	1	top1	0.031	0.00037	1.643	0.100383	0.661784
ROS.MAP	./WEIGHTS//train_weights/Q7Z6M1.ENSG00000136933.wgt.RDat	ENSG00000136933	RABEPK	9	127962821	127996437	0.079	rs3896021	1.92	rs393721	0.027816	-4.07	-1.175	65	11	enet	0.043	5.7e-05	1.63352	0.1024	0.671528
ROS.MAP	./WEIGHTS//train_weights/Q9BWQ8.ENSG00000135472.wgt.RDat	ENSG00000135472	FAIM2	12	50260679	50298000	0.0585	rs457487	-2.63	rs706795	0.022781	4.43	-1.87	105	105	blup	0.039	8.2e-05	-1.63058	0.10298	0.671796
ROS.MAP	./WEIGHTS//train_weights/Q9P121.ENSG00000182667.wgt.RDat	ENSG00000182667	NTM	11	131240373	132206716	0.1117	rs1918540	-4.63	rs318977	0.057338	-5.03	1.603	803	4	lasso	0.069	1.5e-07	-1.624	0.10437	0.677318
ROS.MAP	./WEIGHTS//train_weights/Q9BY43.ENSG00000254505.wgt.RDat	ENSG00000254505	CHMP4A	14	24678789	24683075	0.0613	rs1885711	1.89	rs6573607	-0.000582	3.78	-1.638	96	96	blup	0.024	0.0017	-1.6206	0.1051	0.678521
ROS.MAP	./WEIGHTS//train_weights/Q5VUB5.ENSG00000148468.wgt.RDat	ENSG00000148468	FAM171A1	10	15253642	15413061	0.251	rs1002598	-2.8	rs3814165	0.189344	-8.6	-1.799	198	198	bslmm	0.21	3.9e-21	1.6203	0.10517	0.675473
ROS.MAP	./WEIGHTS//train_weights/O43516.ENSG00000115935.wgt.RDat	ENSG00000115935	WIPF1	2	175424300	175547644	0.065	rs12994635	-3.93	rs1010027	0.009428	-3.57	3.2334	105	105	blup	0.03	0.0012	-1.6202	0.105193	0.672156
ROS.MAP	./WEIGHTS//train_weights/Q6ZUX7.ENSG00000145685.wgt.RDat	ENSG00000145685	LHFPL2	5	77781038	78065844	0.0643	rs6868351	-1.91	rs4143069	0.020577	-3.3	1.62	170	1	top1	0.021	0.01	-1.62	0.1052	0.668771
ROS.MAP	./WEIGHTS//train_weights/P29323.ENSG00000133216.wgt.RDat	ENSG00000133216	EPHB2	1	23037332	23241818	0.0819	rs963113	2.409	rs12723359	0.040804	-5.01	0.285	172	172	blup	0.05	6.6e-06	-1.61887	0.105476	0.667122
ROS.MAP	./WEIGHTS//train_weights/Q96C19.ENSG00000142634.wgt.RDat	ENSG00000142634	EFHD2	1	15736391	15756839	0.0718	rs10489962	-3.043	rs12562864	0.002373	-3.91	1.997	99	99	blup	0.013	0.015	-1.61836	0.105585	0.664439
ROS.MAP	./WEIGHTS//train_weights/Q16666.ENSG00000163565.wgt.RDat	ENSG00000163565	IFI16	1	158969758	159024945	0.0694	rs856072	-3.658	rs1578477	0.005335	3.46	-1.338	101	101	bslmm	0.015	0.011	-1.615	0.106312	0.665652
ROS.MAP	./WEIGHTS//train_weights/Q9H330.ENSG00000106771.wgt.RDat	ENSG00000106771	TMEM245	9	111777432	111882225	0.1266	rs10739274	2.39	rs489283	0.098403	6.75	1.368	154	6	lasso	0.13	1.9e-13	1.61473	0.1064	0.662872
ROS.MAP	./WEIGHTS//train_weights/Q5JTD0.ENSG00000137221.wgt.RDat	ENSG00000137221	TJAP1	6	43445261	43474294	0.0921	rs13196624	-3.54	rs9462902	0.035336	-4.15	-1.847	71	71	bslmm	0.066	1.3e-05	1.612	0.107	0.663294
ROS.MAP	./WEIGHTS//train_weights/Q9HBL7.ENSG00000107020.wgt.RDat	ENSG00000107020	PLGRKT	9	5357973	5437878	0.1714	rs2093457	3.16	rs2890658	0.017229	-4.75	-0.233	169	21	enet	0.074	6.9e-08	-1.6081	0.1078	0.664945
ROS.MAP	./WEIGHTS//train_weights/P05771.ENSG00000166501.wgt.RDat	ENSG00000166501	PRKCB	16	23847322	24231932	0.06	rs11644907	3.37	rs196002	0.0606	-5.16	1.885	296	3	lasso	0.074	5.3e-08	-1.6071	0.108041	0.663148
ROS.MAP	./WEIGHTS//train_weights/Q15118.ENSG00000152256.wgt.RDat	ENSG00000152256	PDK1	2	173420101	173489823	0.0517	rs6755175	-2.74	rs7566884	0.053625	-5.03	1.605	116	1	top1	0.054	3.4e-06	-1.605	0.108494	0.662664
ROS.MAP	./WEIGHTS//train_weights/Q9BQE5.ENSG00000128335.wgt.RDat	ENSG00000128335	APOL2	22	36622256	36636000	0.2663	rs5995225	3.75	rs8136528	0.094141	-6.19	1.348	180	34	enet	0.13	4.4e-13	-1.604	0.108722	0.660818
ROS.MAP	./WEIGHTS//train_weights/O43615.ENSG00000104980.wgt.RDat	ENSG00000104980	TIMM44	19	7991603	8008805	0.2313	rs11260038	1.77	rs11542187	0.09614	-6.13	-1.446	72	14	enet	0.11	2e-11	1.6026	0.109	0.659291
ROS.MAP	./WEIGHTS//train_weights/P15259.ENSG00000164708.wgt.RDat	ENSG00000164708	PGAM2	7	44102326	44105186	0.1985	rs4582459	-2.28	rs17546439	0.042973	-5.4	-0.68002	62	62	bslmm	0.073	8.6e-08	1.6019	0.10917	0.65713
ROS.MAP	./WEIGHTS//train_weights/Q8TD22.ENSG00000144040.wgt.RDat	ENSG00000144040	SFXN5	2	73169165	73302747	0.08	rs1150500	-2.08	rs1048704	0.077776	5.57	1.6004	96	1	top1	0.078	2.3e-08	1.6004	0.109514	0.656031
ROS.MAP	./WEIGHTS//train_weights/Q96F10.ENSG00000141504.wgt.RDat	ENSG00000141504	SAT2	17	7529552	7531194	0.3143	rs858526	-4.05	rs9913778	0.219	-9.32	0.896	102	102	blup	0.29	1.1e-29	-1.597	0.110267	0.657381
ROS.MAP	./WEIGHTS//train_weights/Q96HP4.ENSG00000154814.wgt.RDat	ENSG00000154814	OXNAD1	3	16306706	16391806	0.2398	rs690555	-3.69	rs2292614	0.269165	-9.67	0.642	179	9	lasso	0.32	3.2e-29	-1.58781	0.11233	0.666491
ROS.MAP	./WEIGHTS//train_weights/Q86X55.ENSG00000142453.wgt.RDat	ENSG00000142453	CARM1	19	10982189	11033453	0.0305	rs13345127	2.45	rs11085749	0.029377	4.46	-1.074	70	5	lasso	0.036	0.00012	-1.586	0.113	0.667289
ROS.MAP	./WEIGHTS//train_weights/Q96HC4.ENSG00000163110.wgt.RDat	ENSG00000163110	PDLIM5	4	95373037	95589377	0.0751	rs2510777	2.838	rs2452600	0.04198	-4.44	1.584	148	1	top1	0.042	3.7e-05	-1.584	0.1132	0.665317
ROS.MAP	./WEIGHTS//train_weights/Q16762.ENSG00000128311.wgt.RDat	ENSG00000128311	TST	22	37406900	37415681	0.0904	rs131843	-2.64	rs6000522	0.005452	3.95	0.185	148	148	blup	0.04	5.7e-05	1.583	0.113442	0.663609
ROS.MAP	./WEIGHTS//train_weights/P28161.ENSG00000213366.wgt.RDat	ENSG00000213366	GSTM2	1	110210644	110252171	0.2829	rs17024661	-3.073	rs3754446	0.156145	-8.54	-1.53028	89	25	enet	0.25	2.3e-25	1.58134	0.113801	0.662598
ROS.MAP	./WEIGHTS//train_weights/P28070.ENSG00000159377.wgt.RDat	ENSG00000159377	PSMB4	1	151372010	151374420	0.2373	rs6587572	3.075	rs4603	0.458918	-13.13	1.58	52	1	top1	0.46	4.8e-52	-1.58	0.114107	0.66129
ROS.MAP	./WEIGHTS//train_weights/P22830.ENSG00000066926.wgt.RDat	ENSG00000066926	FECH	18	55215515	55254004	0.512	rs9319918	2.33	rs2272783	0.232	-9.64	-1.609	160	160	bslmm	0.28	7.7e-29	1.58	0.11419	0.658707
ROS.MAP	./WEIGHTS//train_weights/P36551.ENSG00000080819.wgt.RDat	ENSG00000080819	CPOX	3	98239976	98312567	0.342	rs9283596	2.92	rs1131857	0.245365	-9.71	-0.872	88	22	enet	0.26	5.9e-26	1.57835	0.11449	0.657394
ROS.MAP	./WEIGHTS//train_weights/Q6P996.ENSG00000179889.wgt.RDat	ENSG00000179889	PDXDC1	16	15068448	15233196	0.0414	rs11075253	2.83	rs4985155	0.00328	-3.69	-1.144	31	31	blup	0.015	0.0094	1.5776	0.114657	0.655333
ROS.MAP	./WEIGHTS//train_weights/Q96A23.ENSG00000196353.wgt.RDat	ENSG00000196353	CPNE4	3	131252399	132004254	0.0619	rs3844274	-4.03	rs9834560	0.041428	-4.41	1.571	537	1	top1	0.041	4.2e-05	-1.571	0.11618	0.661006
ROS.MAP	./WEIGHTS//train_weights/Q9NRS6.ENSG00000110025.wgt.RDat	ENSG00000110025	SNX15	11	64794880	64808044	0.1271	rs769442	-3.14	rs534236	0.044953	-5.37	0.425	98	22	enet	0.091	1.8e-09	1.5693	0.11658	0.660267
ROS.MAP	./WEIGHTS//train_weights/Q08257.ENSG00000116791.wgt.RDat	ENSG00000116791	CRYZ	1	75171170	75199092	0.5587	rs1146405	-2.231	rs17552114	0.084348	-7.61	1.311	104	36	enet	0.47	1.9e-54	-1.56848	0.116769	0.658345
ROS.MAP	./WEIGHTS//train_weights/Q5MNZ9.ENSG00000070540.wgt.RDat	ENSG00000070540	WIPI1	17	66417089	66453654	0.1085	rs2286562	-2.38	rs11656906	0.118	6.94	1.902	113	6	lasso	0.13	1.5e-12	1.5683	0.11682	0.655665
ROS.MAP	./WEIGHTS//train_weights/O75096.ENSG00000134569.wgt.RDat	ENSG00000134569	LRP4	11	46878419	46940193	0.0423	rs11038993	-1.95	rs2306029	0.002661	3.44	-1.391	66	66	bslmm	0.011	0.025	-1.5661	0.11734	0.655631
ROS.MAP	./WEIGHTS//train_weights/Q08752.ENSG00000171497.wgt.RDat	ENSG00000171497	PPID	4	159630286	159644548	0.7943	rs11559290	-1.749	rs17843966	0.29978	10.65	1.396	29	29	bslmm	0.42	5.2e-47	1.5655	0.1175	0.653594
ROS.MAP	./WEIGHTS//train_weights/P29590.ENSG00000140464.wgt.RDat	ENSG00000140464	PML	15	74287014	74340153	0.0648	rs4558370	-2.29	rs9944214	-0.00266	-3.21	-0.18	84	84	bslmm	0.022	0.0025	1.5583	0.1192	0.660103
ROS.MAP	./WEIGHTS//train_weights/O43708.ENSG00000100577.wgt.RDat	ENSG00000100577	GSTZ1	14	77787227	77797940	0.2831	rs2058916	-2.99	rs2287395	0.432308	12.53	1.638	128	8	lasso	0.44	4.6e-47	1.552	0.1207	0.665452
ROS.MAP	./WEIGHTS//train_weights/Q8N490.ENSG00000127838.wgt.RDat	ENSG00000127838	PNKD	2	219135115	219211516	0.0299	rs34745867	-1.84	rs4324314	0.033866	4.6	-1.361	118	8	enet	0.041	5.1e-05	-1.5496	0.121234	0.665452
ROS.MAP	./WEIGHTS//train_weights/Q9HBZ2.ENSG00000172379.wgt.RDat	ENSG00000172379	ARNT2	15	80696692	80890278	0.0603	rs12101813	3.54	rs3901896	0.01431	4.49	-1.531	175	175	bslmm	0.031	0.00038	-1.5491	0.1214	0.66344
ROS.MAP	./WEIGHTS//train_weights/Q00973.ENSG00000135454.wgt.RDat	ENSG00000135454	B4GALNT1	12	58017193	58027138	0.0275	rs7966795	3.23	rs923828	0.000798	-3.2	2.654	88	88	bslmm	0.0064	0.076	-1.54694	0.12188	0.663155
ROS.MAP	./WEIGHTS//train_weights/Q9Y6M9.ENSG00000147684.wgt.RDat	ENSG00000147684	NDUFB9	8	125551344	125580751	0.1071	rs6981365	-3.296	rs4527852	0.094637	-6.17	-1.546	122	1	top1	0.095	6.6e-10	1.546	0.1221	0.661463
ROS.MAP	./WEIGHTS//train_weights/A6NGB9.ENSG00000122574.wgt.RDat	ENSG00000122574	WIPF3	7	29846102	29956682	0.0758	rs174956	-2.94	rs174917	0.047611	-5.37	-1.476	135	2	lasso	0.054	3.2e-06	1.5412	0.12327	0.664911
ROS.MAP	./WEIGHTS//train_weights/Q08357.ENSG00000168575.wgt.RDat	ENSG00000168575	SLC20A2	8	42273993	42397069	0.0638	rs2974312	-3.589	rs2923428	0.074519	5.67	1.537	96	1	top1	0.075	5.9e-08	1.537	0.1243	0.667577
ROS.MAP	./WEIGHTS//train_weights/Q9NXA8.ENSG00000124523.wgt.RDat	ENSG00000124523	SIRT5	6	13574816	13614790	0.1919	rs12209803	2.05	rs3757261	0.060553	-6.05	-0.813	93	33	enet	0.15	4.9e-15	1.5323	0.1255	0.671129
ROS.MAP	./WEIGHTS//train_weights/A6NDU8.ENSG00000205765.wgt.RDat	ENSG00000205765	C5orf51	5	41904290	41921738	0.0443	rs7713580	-1.66	rs34663371	0.00366	3.26	-0.942	50	8	enet	0.011	0.022	-1.527	0.1268	0.675183
ROS.MAP	./WEIGHTS//train_weights/O75131.ENSG00000085719.wgt.RDat	ENSG00000085719	CPNE3	8	87497059	87573726	0.0872	rs10956871	2.589	rs10956871	0.071668	-5.38	2.589	102	102	bslmm	0.088	2.9e-09	-1.5242	0.1275	0.676021
ROS.MAP	./WEIGHTS//train_weights/Q9H0R4.ENSG00000167220.wgt.RDat	ENSG00000167220	HDHD2	18	44633774	44676891	0.1062	rs2684814	-2.8	rs2117373	0.0403	4.56	1.095	91	91	bslmm	0.05	7.3e-06	1.524	0.12758	0.673579
ROS.MAP	./WEIGHTS//train_weights/P31939.ENSG00000138363.wgt.RDat	ENSG00000138363	ATIC	2	216176540	216214487	0.2032	rs6753702	-2.12	rs16853834	0.128014	7.36	1.292	130	14	enet	0.14	7.2e-14	1.5236	0.127614	0.670916
ROS.MAP	./WEIGHTS//train_weights/P50148.ENSG00000156052.wgt.RDat	ENSG00000156052	GNAQ	9	80331003	80646374	0.0215	rs1041583	-2.69	rs7856137	0.019131	-4.13	-1.521	165	1	top1	0.019	0.0042	1.521	0.1283	0.671688
ROS.MAP	./WEIGHTS//train_weights/Q9HCJ6.ENSG00000171724.wgt.RDat	ENSG00000171724	VAT1L	16	77822427	78014004	0.0891	rs12448977	-3.22	rs377212	0.0157	4.41	0.537	350	350	blup	0.036	0.00012	1.519	0.128756	0.671255
ROS.MAP	./WEIGHTS//train_weights/Q8N1K5.ENSG00000172673.wgt.RDat	ENSG00000172673	THEMIS	6	128029217	128239776	0.1248	rs6905941	-4.15	rs675531	0.118122	6.78	1.468	144	144	blup	0.13	5.8e-13	1.5175	0.1291	0.670244
ROS.MAP	./WEIGHTS//train_weights/P04271.ENSG00000160307.wgt.RDat	ENSG00000160307	S100B	21	48018875	48025121	0.0919	rs2839311	-2.73	rs2070428	0.010928	4.66	0.38	95	95	blup	0.08	2e-07	-1.516	0.12959	0.669996
ROS.MAP	./WEIGHTS//train_weights/Q9HCG7.ENSG00000070610.wgt.RDat	ENSG00000070610	GBA2	9	35736863	35749983	0.1846	rs10814275	2.29	rs3750434	0.208541	-8.94	1.513	104	1	top1	0.21	5.5e-21	-1.513	0.1303	0.670883
ROS.MAP	./WEIGHTS//train_weights/Q7Z6B0.ENSG00000123106.wgt.RDat	ENSG00000123106	CCDC91	12	28286182	28732883	0.2816	rs12809834	-2.64	rs1133028	0.047702	-6.38	-2.457	127	5	lasso	0.17	2.8e-16	1.51224	0.13047	0.668994
ROS.MAP	./WEIGHTS//train_weights/Q9NUI1.ENSG00000242612.wgt.RDat	ENSG00000242612	DECR2	16	451826	462487	0.1312	rs11641742	-3	rs1698231	0.082	6.24	1.247	99	8	enet	0.095	8.9e-10	1.5103	0.130964	0.668775
ROS.MAP	./WEIGHTS//train_weights/Q96JE9.ENSG00000171533.wgt.RDat	ENSG00000171533	MAP6	11	75297963	75380165	0.1399	rs648930	2.98	rs583231	0.089637	6.03	1.555	131	9	lasso	0.1	1.5e-10	1.5094	0.13118	0.667144
ROS.MAP	./WEIGHTS//train_weights/Q5T013.ENSG00000178922.wgt.RDat	ENSG00000178922	HYI	1	43916824	43919660	0.1795	rs12407785	-2.327	rs6954	0.142174	7.42	1.796	77	15	enet	0.15	1.2e-14	1.50268	0.132923	0.67326
ROS.MAP	./WEIGHTS//train_weights/O14618.ENSG00000173992.wgt.RDat	ENSG00000173992	CCS	11	66360292	66373490	0.0754	rs12795774	2.3	rs11550057	0.02422	-3.85	-0.934	64	5	lasso	0.027	0.00085	1.4965	0.13451	0.67854
ROS.MAP	./WEIGHTS//train_weights/Q92620.ENSG00000140829.wgt.RDat	ENSG00000140829	DHX38	16	72127461	72146811	0.0478	rs5475	-3.06	rs3764310	-0.0018	-3.99	-2.123	115	115	blup	0.035	0.0017	1.4929	0.13547	0.680628
ROS.MAP	./WEIGHTS//train_weights/P60983.ENSG00000197045.wgt.RDat	ENSG00000197045	GMFB	14	54941202	54955914	0.0357	rs1202668	1.77	rs9323267	0.00291	3.77	1.055	66	8	enet	0.0085	0.04	1.4911	0.1359	0.680046
ROS.MAP	./WEIGHTS//train_weights/O95154.ENSG00000162482.wgt.RDat	ENSG00000162482	AKR7A3	1	19609052	19615744	0.0695	rs12751502	-2.347	rs12133034	0.029111	-4.66	1.186	117	117	blup	0.05	7.5e-06	-1.49048	0.136098	0.678312
ROS.MAP	./WEIGHTS//train_weights/Q9H9P8.ENSG00000087299.wgt.RDat	ENSG00000087299	L2HGDH	14	50704281	50779266	0.0668	rs7147228	-2.85	rs12894758	0.044654	-5.33	0.164	106	106	blup	0.056	2.2e-06	-1.4872	0.137	0.680088
ROS.MAP	./WEIGHTS//train_weights/Q9NZC3.ENSG00000006007.wgt.RDat	ENSG00000006007	GDE1	16	19513015	19533467	0.0354	rs226859	-2.85	rs2187659	0.0353	-4.3	-1.482	117	1	top1	0.035	0.00015	1.482	0.13834	0.684014
ROS.MAP	./WEIGHTS//train_weights/P48163.ENSG00000065833.wgt.RDat	ENSG00000065833	ME1	6	83920108	84140797	0.5845	rs4707006	2.02	rs6901074	0.060646	5.45	0.283	134	134	bslmm	0.27	1.7e-27	1.4819	0.1384	0.681606
ROS.MAP	./WEIGHTS//train_weights/Q15051.ENSG00000173226.wgt.RDat	ENSG00000173226	IQCB1	3	121488610	121553926	0.1087	rs17203299	-2.57	rs6767409	0.030743	5.17	0.807	105	11	enet	0.087	1.6e-06	1.47349	0.14062	0.689813
ROS.MAP	./WEIGHTS//train_weights/Q14315.ENSG00000128591.wgt.RDat	ENSG00000128591	FLNC	7	128470431	128499328	0.0407	rs10247518	2.38	rs9656375	0.000165	3.61	-0.95491	96	96	blup	0.023	0.0017	-1.4682	0.14206	0.694144
ROS.MAP	./WEIGHTS//train_weights/P36405.ENSG00000138175.wgt.RDat	ENSG00000138175	ARL3	10	104433488	104474164	0.1608	rs284857	-3.05	rs2298278	0.012354	-4.39	0.581	100	100	bslmm	0.043	2.9e-05	-1.4669	0.1424	0.693087
ROS.MAP	./WEIGHTS//train_weights/Q9BZ23.ENSG00000125779.wgt.RDat	ENSG00000125779	PANK2	20	3869486	3907605	0.1699	rs6116065	2.4	rs16989000	0.14813	7.6	-0.994	104	104	blup	0.16	1.1e-15	-1.4649	0.143	0.6933
ROS.MAP	./WEIGHTS//train_weights/Q12912.ENSG00000118308.wgt.RDat	ENSG00000118308	LRMP	12	25173936	25261268	0.0456	rs11047795	2.49	rs11047795	-0.002165	3.58	2.493	148	148	blup	0.012	0.022	1.46184	0.14379	0.694428
ROS.MAP	./WEIGHTS//train_weights/Q8IWW8.ENSG00000147576.wgt.RDat	ENSG00000147576	ADHFE1	8	67342420	67383836	0.4407	rs12541098	2.121	rs1030420	0.303828	11.09	1.057	73	7	lasso	0.43	1.6e-47	1.4601	0.1442	0.693719
ROS.MAP	./WEIGHTS//train_weights/Q9BTY2.ENSG00000001036.wgt.RDat	ENSG00000001036	FUCA2	6	143815948	143832827	0.2722	rs12191296	2.85	rs11155297	0.207739	-7.97	-1.624	140	2	lasso	0.21	7.1e-17	1.4581	0.1448	0.693926
ROS.MAP	./WEIGHTS//train_weights/P51178.ENSG00000187091.wgt.RDat	ENSG00000187091	PLCD1	3	38048987	38071253	0.0462	rs9866441	-3.05	rs17037286	0.002891	3.36	-0.892	93	93	bslmm	0.01	0.029	-1.45811	0.14481	0.691315
ROS.MAP	./WEIGHTS//train_weights/P49753.ENSG00000119673.wgt.RDat	ENSG00000119673	ACOT2	14	74034324	74042357	0.3668	rs4899469	-3.09	rs1074501	0.252533	9.84	-3.058	77	26	enet	0.39	1.5e-42	-1.4579	0.1449	0.689105
ROS.MAP	./WEIGHTS//train_weights/Q7RTP6.ENSG00000243156.wgt.RDat	ENSG00000243156	MICAL3	22	18270415	18507325	0.0743	rs2542334	-2.79	rs401910	0.001284	-3.61	-0.806	270	270	blup	0.033	0.00026	1.457	0.145044	0.687167
ROS.MAP	./WEIGHTS//train_weights/Q8NI08.ENSG00000111912.wgt.RDat	ENSG00000111912	NCOA7	6	126102307	126252266	0.1149	rs9398792	-2.07	rs10872303	0.007611	4.15	1.735	109	109	blup	0.047	1.4e-05	1.4523	0.1464	0.690964
ROS.MAP	./WEIGHTS//train_weights/P50336.ENSG00000143224.wgt.RDat	ENSG00000143224	PPOX	1	161136200	161147803	0.1805	rs11265577	2.368	rs36013429	0.153105	-7.67	-1.158	115	10	enet	0.18	1.8e-18	1.45225	0.146432	0.688507
ROS.MAP	./WEIGHTS//train_weights/Q16890.ENSG00000111907.wgt.RDat	ENSG00000111907	TPD52L1	6	125440195	125585553	0.0749	rs12528618	-2.31	rs3799732	0.069744	-5.47	-1.452	151	1	top1	0.07	1.2e-07	1.452	0.1465	0.686237
ROS.MAP	./WEIGHTS//train_weights/P21589.ENSG00000135318.wgt.RDat	ENSG00000135318	NT5E	6	86159809	86205500	0.1587	rs7766485	-2.53	rs4373339	0.16163	7.91	-1.633	96	4	lasso	0.21	2.6e-21	-1.4484	0.1475	0.688333
ROS.MAP	./WEIGHTS//train_weights/Q9H9C1.ENSG00000151445.wgt.RDat	ENSG00000151445	VIPAS39	14	77893018	77924295	0.1017	rs1061638	-1.83	rs17824094	0.042893	-5.38	-1.163	107	6	lasso	0.07	1.1e-07	1.4461	0.1481	0.688554
ROS.MAP	./WEIGHTS//train_weights/P30085.ENSG00000162368.wgt.RDat	ENSG00000162368	CMPK1	1	47799469	47844511	0.4749	rs6588397	-2.636	rs7555040	0.117707	-6.83	-2.01798	85	14	enet	0.14	2.4e-14	1.44505	0.148443	0.687584
ROS.MAP	./WEIGHTS//train_weights/Q9H000.ENSG00000075975.wgt.RDat	ENSG00000075975	MKRN2	3	12598513	12625212	0.1604	rs17036821	-2.18	rs11710163	0.083024	5.99	1.639	84	21	enet	0.094	7.8e-10	1.44205	0.14929	0.688946
ROS.MAP	./WEIGHTS//train_weights/P49321.ENSG00000132780.wgt.RDat	ENSG00000132780	NASP	1	46049518	46084566	0.0201	rs6662572	-2.399	rs3014210	0.026812	-3.79	1.44	84	1	top1	0.027	0.00084	-1.44	0.149867	0.689056
ROS.MAP	./WEIGHTS//train_weights/Q96RU3.ENSG00000187239.wgt.RDat	ENSG00000187239	FNBP1	9	132649466	132805473	0.0392	rs2159640	-3.18	rs3824538	0.059691	5.03	-1.44	158	1	top1	0.06	9.7e-07	-1.44	0.1499	0.686674
ROS.MAP	./WEIGHTS//train_weights/Q03113.ENSG00000146535.wgt.RDat	ENSG00000146535	GNA12	7	2767746	2883958	0.0581	rs208346	2.77	rs208358	0.08204	-5.68	1.439	165	1	top1	0.082	9.4e-09	-1.439	0.15015	0.6853
ROS.MAP	./WEIGHTS//train_weights/P50213.ENSG00000166411.wgt.RDat	ENSG00000166411	IDH3A	15	78423840	78464291	0.1275	rs12910083	-2.37	rs3816253	0.16832	8.34	-1.485	119	23	enet	0.17	3.9e-17	-1.4346	0.1514	0.688483
ROS.MAP	./WEIGHTS//train_weights/P14174.ENSG00000240972.wgt.RDat	ENSG00000240972	MIF	22	24236191	24237414	0.0992	rs2739338	3.08	rs5760090	0.048468	5.5	-1.479	112	7	lasso	0.086	4e-09	-1.434	0.151548	0.68665
ROS.MAP	./WEIGHTS//train_weights/Q8TC12.ENSG00000072042.wgt.RDat	ENSG00000072042	RDH11	14	68143518	68162531	0.1634	rs767972	2.75	rs718212	0.050843	4.65	0.796	96	5	lasso	0.074	4.8e-08	1.434	0.1516	0.684397
ROS.MAP	./WEIGHTS//train_weights/Q9UH65.ENSG00000133789.wgt.RDat	ENSG00000133789	SWAP70	11	9685624	9774538	0.097	rs7111053	-2.26	rs737617	0.055761	-6.07	0.081	122	122	blup	0.071	1e-07	-1.4332	0.15181	0.682871
ROS.MAP	./WEIGHTS//train_weights/Q9C0E8.ENSG00000144320.wgt.RDat	ENSG00000144320	KIAA1715	2	176788620	176867567	0.0906	rs13022474	-2.51	rs935406	0.049907	-4.51	1.433	127	1	top1	0.05	7.3e-06	-1.433	0.151858	0.68063
ROS.MAP	./WEIGHTS//train_weights/O60503.ENSG00000162104.wgt.RDat	ENSG00000162104	ADCY9	16	4003388	4166186	0.1143	rs12446940	-3.35	rs2230739	0.0675	-5.23	1.578	179	4	lasso	0.079	1.9e-08	-1.4302	0.152669	0.681812
ROS.MAP	./WEIGHTS//train_weights/O75844.ENSG00000084073.wgt.RDat	ENSG00000084073	ZMPSTE24	1	40723779	40759856	0.0857	rs12059558	3.062	rs6682701	0.093577	-6.01	1.428	89	1	top1	0.094	8.3e-10	-1.428	0.153292	0.682149
ROS.MAP	./WEIGHTS//train_weights/Q969Q5.ENSG00000169228.wgt.RDat	ENSG00000169228	RAB24	5	176728199	176730745	0.0583	rs11953271	3.17	rs28362590	0.052802	4.97	1.372	73	2	lasso	0.053	3.6e-06	1.426	0.1539	0.682418
ROS.MAP	./WEIGHTS//train_weights/P30566.ENSG00000239900.wgt.RDat	ENSG00000239900	ADSL	22	40742507	40786467	0.0811	rs2072856	3.35	rs8135371	0.082173	5.88	1.885	64	2	lasso	0.087	3.2e-09	1.425	0.154064	0.680722
ROS.MAP	./WEIGHTS//train_weights/O75140.ENSG00000100150.wgt.RDat	ENSG00000100150	DEPDC5	22	32149944	32303012	0.0409	rs9609381	-2.88	rs3213524	0.013657	-4.1	0.912	113	113	blup	0.024	0.0016	-1.425	0.154263	0.679193
ROS.MAP	./WEIGHTS//train_weights/Q9BRF8.ENSG00000103381.wgt.RDat	ENSG00000103381	CPPED1	16	12756919	12897874	0.0883	rs4542650	-3.88	rs17226949	-0.00262	3.38	-0.28	269	269	blup	0.019	0.0045	1.4242	0.154397	0.67739
ROS.MAP	./WEIGHTS//train_weights/Q86TW2.ENSG00000063761.wgt.RDat	ENSG00000063761	ADCK1	14	78266426	78401355	0.2469	rs8003691	-2.94	rs2364748	0.178022	9.42	-0.689	199	9	lasso	0.28	2e-27	-1.4228	0.1548	0.676775
ROS.MAP	./WEIGHTS//train_weights/O14773.ENSG00000166340.wgt.RDat	ENSG00000166340	TPP1	11	6634000	6640692	0.0543	rs1111585	3.93	rs2072651	0.000188	3.64	-1.098	147	16	enet	0.021	0.0027	-1.4216	0.15515	0.675933
ROS.MAP	./WEIGHTS//train_weights/Q9P2X3.ENSG00000154059.wgt.RDat	ENSG00000154059	IMPACT	18	22006580	22033499	0.0465	rs7226922	2.8	rs9950490	7.38e-05	-3.2	-1.576	140	140	blup	0.026	0.00093	1.416	0.1569	0.681176
ROS.MAP	./WEIGHTS//train_weights/Q12846.ENSG00000103496.wgt.RDat	ENSG00000103496	STX4	16	31044210	31054296	0.0427	rs7204459	2.36	rs7294	0.0243	-3.78	1.631	66	7	enet	0.032	0.00028	-1.4132	0.157603	0.681852
ROS.MAP	./WEIGHTS//train_weights/Q9NRQ2.ENSG00000114698.wgt.RDat	ENSG00000114698	PLSCR4	3	145910126	145968966	0.2015	rs6771797	2.68	rs3762687	0.227304	9.39	-1.407	98	1	top1	0.23	5.9e-23	-1.407	0.15943	0.687369
ROS.MAP	./WEIGHTS//train_weights/P08294.ENSG00000109610.wgt.RDat	ENSG00000109610	SOD3	4	24791534	24802464	0.1204	rs10489030	-2.472	rs699473	0.09355	6.24	-1.405	101	1	top1	0.094	1.2e-09	-1.405	0.16	0.687448
ROS.MAP	./WEIGHTS//train_weights/P27824.ENSG00000127022.wgt.RDat	ENSG00000127022	CANX	5	179105629	179157926	0.025	rs4700812	1.88	rs12652934	0.023817	3.75	-1.405	78	1	top1	0.024	0.0016	-1.405	0.16	0.685086
ROS.MAP	./WEIGHTS//train_weights/P49758.ENSG00000182732.wgt.RDat	ENSG00000182732	RGS6	14	72399156	73030654	0.1183	rs12894979	2.84	rs36341	0.066142	-5.56	-0.426	550	550	bslmm	0.08	1.6e-08	1.4047	0.1601	0.683166
ROS.MAP	./WEIGHTS//train_weights/A4D126.ENSG00000214960.wgt.RDat	ENSG00000214960	ISPD	7	16130817	16460947	0.092	rs11770436	3.14	rs10487914	0.010234	-4.08	0.601	273	273	bslmm	0.048	9.9e-06	-1.403	0.16062	0.683046
ROS.MAP	./WEIGHTS//train_weights/Q92854.ENSG00000187764.wgt.RDat	ENSG00000187764	SEMA4D	9	91975702	92113045	0.0492	rs11137559	2.61	rs9410321	0.002358	-3.91	1.813	129	129	blup	0.037	9.4e-05	-1.40112	0.1612	0.683181
ROS.MAP	./WEIGHTS//train_weights/P35573.ENSG00000162688.wgt.RDat	ENSG00000162688	AGL	1	100315640	100389579	0.4781	rs12121352	-1.611	rs1541044	0.261493	-10.68	-0.648	137	137	blup	0.32	4.6e-33	1.40101	0.161212	0.680916
ROS.MAP	./WEIGHTS//train_weights/Q9HD26.ENSG00000047932.wgt.RDat	ENSG00000047932	GOPC	6	117639374	117923691	0.1322	rs17574500	3.12	rs1472591	0.126326	7.71	1.22	99	14	enet	0.16	1e-15	1.3982	0.162	0.681932
ROS.MAP	./WEIGHTS//train_weights/Q9HC35.ENSG00000143924.wgt.RDat	ENSG00000143924	EML4	2	42396490	42559688	0.0864	rs10495895	1.92	rs6736913	0.000383	-3.19	0.6633	104	104	blup	0.025	0.0013	-1.398	0.162124	0.680157
ROS.MAP	./WEIGHTS//train_weights/Q9HA77.ENSG00000134905.wgt.RDat	ENSG00000134905	CARS2	13	111293759	111365950	0.2787	rs1536621	-2.79	rs7337089	0.131958	-8.25	-2.387	141	24	enet	0.22	4e-22	1.3968	0.16247	0.679321
ROS.MAP	./WEIGHTS//train_weights/Q06830.ENSG00000117450.wgt.RDat	ENSG00000117450	PRDX1	1	45976708	45988719	0.2862	rs11579176	-2.07	rs17410855	0.00151	3.57	1.68512	78	11	enet	0.049	9.2e-06	1.39634	0.162611	0.677636
ROS.MAP	./WEIGHTS//train_weights/O15040.ENSG00000196663.wgt.RDat	ENSG00000196663	TECPR2	14	102829300	102968818	0.0367	rs3759567	3	rs1190554	0.046963	4.43	-1.385	108	1	top1	0.047	1.3e-05	-1.385	0.1661	0.689869
ROS.MAP	./WEIGHTS//train_weights/Q9Y2C4.ENSG00000157036.wgt.RDat	ENSG00000157036	EXOG	3	38537618	38583652	0.0403	rs7373828	2.5	rs2186457	0.003375	3.24	2.043	126	126	blup	0.0093	0.034	1.38253	0.16681	0.690516
ROS.MAP	./WEIGHTS//train_weights/Q7Z7H8.ENSG00000159111.wgt.RDat	ENSG00000159111	MRPL10	17	45900638	45908900	0.1742	rs4362431	3.8	rs3209	0.268	-10.34	-1.382	101	1	lasso	0.28	7.9e-28	1.382	0.166972	0.688898
ROS.MAP	./WEIGHTS//train_weights/P46926.ENSG00000113552.wgt.RDat	ENSG00000113552	GNPDA1	5	141371314	141392606	0.1329	rs4912803	2.25	rs164080	0.040047	-4.46	0.833	122	122	blup	0.074	4.8e-08	-1.3787	0.168	0.690851
ROS.MAP	./WEIGHTS//train_weights/Q9BUB7.ENSG00000175606.wgt.RDat	ENSG00000175606	TMEM70	8	74884672	74895018	0.0338	rs2929506	-2.046	rs1053079	-0.000632	3.89	-1.466	62	62	blup	0.023	0.0027	-1.3773	0.1684	0.690218
ROS.MAP	./WEIGHTS//train_weights/Q8NDH6.ENSG00000163596.wgt.RDat	ENSG00000163596	ICA1L	2	203640690	203736708	0.1162	rs6713203	-3.6	rs7582720	0.115769	7.21	-1.377	81	1	top1	0.12	7.3e-12	-1.377	0.168512	0.688413
ROS.MAP	./WEIGHTS//train_weights/Q8WW59.ENSG00000176422.wgt.RDat	ENSG00000176422	SPRYD4	12	56862301	56864763	0.1706	rs10747768	2.78	rs1043011	0.128386	7.13	1.375	64	1	top1	0.13	4.7e-13	1.375	0.16913	0.68868
ROS.MAP	./WEIGHTS//train_weights/Q9HB21.ENSG00000107679.wgt.RDat	ENSG00000107679	PLEKHA1	10	124134212	124191867	0.0503	rs1022782	-2.67	rs10510110	0.030134	-4.36	-1.373	181	1	top1	0.03	0.00042	1.373	0.16975	0.688953
ROS.MAP	./WEIGHTS//train_weights/P36222.ENSG00000133048.wgt.RDat	ENSG00000133048	CHI3L1	1	203148059	203155877	0.0744	rs17511192	-4.072	rs10399931	-0.001105	-3.1	0.44	131	131	bslmm	0.023	0.007	-1.36864	0.171111	0.692222
ROS.MAP	./WEIGHTS//train_weights/Q9H2G2.ENSG00000065613.wgt.RDat	ENSG00000065613	SLK	10	105726959	105788991	0.0699	rs10748858	3.09	rs9325510	0.026253	-4.07	-0.865	113	113	bslmm	0.037	9.7e-05	1.3682	0.17124	0.690502
ROS.MAP	./WEIGHTS//train_weights/Q96GZ6.ENSG00000114544.wgt.RDat	ENSG00000114544	SLC41A3	3	125725198	125820404	0.0646	rs2276731	-1.91	rs3772431	0.028111	4.07	0.671	129	129	bslmm	0.029	0.00073	1.36349	0.17273	0.694263
ROS.MAP	./WEIGHTS//train_weights/Q9NY64.ENSG00000136856.wgt.RDat	ENSG00000136856	SLC2A8	9	130159421	130170703	0.1892	rs10987668	2.64	rs4837144	0.140021	-6.21	1.245	96	5	lasso	0.18	7.8e-11	-1.35897	0.1742	0.69792
ROS.MAP	./WEIGHTS//train_weights/O14810.ENSG00000168993.wgt.RDat	ENSG00000168993	CPLX1	4	778745	819986	0.0566	rs6832751	2.204	rs10155282	0.01439	-4.05	1.357	111	1	top1	0.014	0.011	-1.357	0.1748	0.698079
ROS.MAP	./WEIGHTS//train_weights/Q6NXT6.ENSG00000169762.wgt.RDat	ENSG00000169762	TAPT1	4	16162128	16229033	0.0568	rs908645	-2.696	rs16893162	0.00463	4	1.1365	142	142	bslmm	0.011	0.025	1.3562	0.175	0.696645
ROS.MAP	./WEIGHTS//train_weights/Q9BRQ6.ENSG00000159685.wgt.RDat	ENSG00000159685	CHCHD6	3	126423063	126679249	0.0555	rs11721085	1.96	rs9852440	0.051494	-5.71	1.374	174	174	blup	0.068	1.6e-07	-1.35221	0.17631	0.699625
ROS.MAP	./WEIGHTS//train_weights/Q9HAD4.ENSG00000164253.wgt.RDat	ENSG00000164253	WDR41	5	76721795	76916436	0.031	rs6453304	-3.85	rs4273585	0.045721	-4.45	1.352	157	1	top1	0.046	1.7e-05	-1.352	0.1764	0.69776
ROS.MAP	./WEIGHTS//train_weights/P01210.ENSG00000181195.wgt.RDat	ENSG00000181195	PENK	8	57349233	57359293	0.0535	rs13439178	2.147	rs7838170	0.038036	3.82	-1.351	87	1	top1	0.038	0.00045	-1.351	0.1767	0.696735
ROS.MAP	./WEIGHTS//train_weights/P49590.ENSG00000112855.wgt.RDat	ENSG00000112855	HARS2	5	140071011	140078889	0.0315	rs778584	2.55	rs778596	0.021767	3.54	-1.347	77	1	top1	0.022	0.0024	-1.347	0.178	0.699647
ROS.MAP	./WEIGHTS//train_weights/Q8IUC4.ENSG00000131941.wgt.RDat	ENSG00000131941	RHPN2	19	33469499	33555794	0.0622	rs2868197	-2.13	rs1981818	0.081261	-5	1.346	103	1	top1	0.081	2.8e-06	-1.346	0.178	0.697447
ROS.MAP	./WEIGHTS//train_weights/Q6ZVM7.ENSG00000175662.wgt.RDat	ENSG00000175662	TOM1L2	17	17746828	17875736	0.0616	rs4622569	-2.54	rs7501812	0.11	-6.9	1.131	117	12	enet	0.11	1.4e-11	-1.3468	0.178052	0.695463
ROS.MAP	./WEIGHTS//train_weights/Q9Y2W6.ENSG00000182134.wgt.RDat	ENSG00000182134	TDRKH	1	151742583	151763892	0.0491	rs1607933	-2.019	rs1054475	0.021395	-4.25	-0.943	95	95	blup	0.034	0.00018	1.34608	0.178276	0.694162
ROS.MAP	./WEIGHTS//train_weights/P19174.ENSG00000124181.wgt.RDat	ENSG00000124181	PLCG1	20	39765600	39811629	0.0824	rs753381	-1.96	rs753381	0.055064	5.81	-1.96	54	54	blup	0.09	1.9e-09	-1.3412	0.1799	0.698303
ROS.MAP	./WEIGHTS//train_weights/O95747.ENSG00000172939.wgt.RDat	ENSG00000172939	OXSR1	3	38206580	38296979	0.0953	rs6768315	-2.74	rs7744	0.038267	-5.28	-1.293	92	3	lasso	0.038	7.6e-05	1.33408	0.18218	0.704957
ROS.MAP	./WEIGHTS//train_weights/O75503.ENSG00000102805.wgt.RDat	ENSG00000102805	CLN5	13	77564795	77576652	0.0731	rs2285388	2.42	rs593502	0.015282	-4.1	0.861	96	96	bslmm	0.019	0.013	-1.3338	0.18226	0.703083
ROS.MAP	./WEIGHTS//train_weights/O95294.ENSG00000111344.wgt.RDat	ENSG00000111344	RASAL1	12	113536624	113574044	0.0522	rs11066476	2.14	rs1902955	0.002982	-2.82	-0.303	87	87	bslmm	0.016	0.0079	1.33341	0.1824	0.701452
ROS.MAP	./WEIGHTS//train_weights/Q7KZN9.ENSG00000014919.wgt.RDat	ENSG00000014919	COX15	10	101471601	101491857	0.0535	rs3740074	2.44	rs3740078	0.036489	-4.3	-1.329	81	1	top1	0.036	0.00011	1.329	0.18385	0.704853
ROS.MAP	./WEIGHTS//train_weights/P48426.ENSG00000150867.wgt.RDat	ENSG00000150867	PIP4K2A	10	22823778	23003484	0.2101	rs1627983	3.31	rs10828316	0.221078	-9.21	-1.408	144	3	lasso	0.23	7.1e-23	1.3278	0.18425	0.704219
ROS.MAP	./WEIGHTS//train_weights/Q9BY32.ENSG00000125877.wgt.RDat	ENSG00000125877	ITPA	20	3189514	3204516	0.5772	rs857246	2	rs6139030	0.352829	-11.8	-1.476	96	96	bslmm	0.48	4.1e-55	1.3251	0.1851	0.705305
ROS.MAP	./WEIGHTS//train_weights/P04424.ENSG00000126522.wgt.RDat	ENSG00000126522	ASL	7	65540785	65558545	0.1431	rs316319	-2.7	rs313830	0.151113	-8.45	-1.51617	53	6	lasso	0.19	7.3e-19	1.3251	0.18515	0.703344
ROS.MAP	./WEIGHTS//train_weights/Q9P260.ENSG00000134444.wgt.RDat	ENSG00000134444	KIAA1468	18	59854491	59974355	0.055	rs6567274	-2.39	rs9320002	0.0749	-5.45	1.324	134	1	top1	0.075	4.2e-08	-1.324	0.1855	0.702532
ROS.MAP	./WEIGHTS//train_weights/P56199.ENSG00000213949.wgt.RDat	ENSG00000213949	ITGA1	5	52083730	52255040	0.0736	rs17275890	2.83	rs17209947	-0.0021	-3.41	-0.724	188	188	blup	0.027	0.00087	1.3229	0.1859	0.701913
ROS.MAP	./WEIGHTS//train_weights/O00233.ENSG00000110801.wgt.RDat	ENSG00000110801	PSMD9	12	122326637	122356203	0.1108	rs6486793	-2.91	rs1169081	0.089709	-6.52	1.322	89	1	top1	0.09	1.9e-09	-1.322	0.18617	0.700809
ROS.MAP	./WEIGHTS//train_weights/Q02108.ENSG00000164116.wgt.RDat	ENSG00000164116	GUCY1A3	4	156587863	156653501	0.0842	rs3806777	-3.934	rs3796582	0.00547	3.46	-0.871	134	134	bslmm	0.037	0.00011	-1.3203	0.1867	0.700687
ROS.MAP	./WEIGHTS//train_weights/Q02083.ENSG00000138744.wgt.RDat	ENSG00000138744	NAAA	4	76831809	76862204	0.3106	rs6531940	3.105	rs7670521	0.18921	-7.32	-1.377	116	13	enet	0.27	3.6e-18	1.3204	0.1867	0.698583
ROS.MAP	./WEIGHTS//train_weights/Q9NXG2.ENSG00000066654.wgt.RDat	ENSG00000066654	THUMPD1	16	20744986	20753406	0.0245	rs163273	2.44	rs8044864	0.0342	-4.18	1.319	72	1	top1	0.034	0.00018	-1.319	0.187169	0.698241
ROS.MAP	./WEIGHTS//train_weights/Q15166.ENSG00000105852.wgt.RDat	ENSG00000105852	PON3	7	94989256	95025680	0.0947	rs854550	2.12	rs757158	0.091802	5.04	1.319	157	1	top1	0.092	1.3e-06	1.319	0.18717	0.696161
ROS.MAP	./WEIGHTS//train_weights/Q69YU5.ENSG00000204954.wgt.RDat	ENSG00000204954	C12orf73	12	104343980	104359486	0.1257	rs2293618	2.5	rs1165694	0.021322	-4.71	0.091	159	159	blup	0.085	4.2e-07	1.31845	0.18735	0.694756
ROS.MAP	./WEIGHTS//train_weights/Q9NTX5.ENSG00000093144.wgt.RDat	ENSG00000093144	ECHDC1	6	127609855	127664754	0.0569	rs4523101	4.7	rs3823043	0.001639	3.26	0.708	65	65	blup	0.017	0.0065	1.3183	0.1874	0.69288
ROS.MAP	./WEIGHTS//train_weights/Q6NUM9.ENSG00000042445.wgt.RDat	ENSG00000042445	RETSAT	2	85569211	85581743	0.09	rs4831998	-2.19	rs3923229	0.080349	-5.88	1.318	116	1	top1	0.08	1.3e-08	-1.318	0.187504	0.691213
ROS.MAP	./WEIGHTS//train_weights/Q9NWX6.ENSG00000113272.wgt.RDat	ENSG00000113272	THG1L	5	157158205	157168456	0.2093	rs6867670	2.21	rs10051838	0.068904	5.5	-0.277	102	102	blup	0.16	2e-11	1.3132	0.1891	0.69504
ROS.MAP	./WEIGHTS//train_weights/Q15436.ENSG00000100934.wgt.RDat	ENSG00000100934	SEC23A	14	39501123	39578850	0.0519	rs7157388	3.03	rs2277458	0.042313	4.4	-1.309	98	1	top1	0.042	3.5e-05	-1.309	0.1905	0.698126
ROS.MAP	./WEIGHTS//train_weights/P83436.ENSG00000168434.wgt.RDat	ENSG00000168434	COG7	16	23399814	23464501	0.0179	rs7204714	1.81	rs250583	0.0196	3.85	1.307	103	1	top1	0.02	0.0038	1.3073	0.191119	0.698341
ROS.MAP	./WEIGHTS//train_weights/Q13126.ENSG00000099810.wgt.RDat	ENSG00000099810	MTAP	9	21802542	21931646	0.1827	rs10965163	2.37	rs10757257	0.207112	-8.98	1.49	113	15	enet	0.22	3.3e-22	-1.30566	0.1917	0.698416
ROS.MAP	./WEIGHTS//train_weights/P20936.ENSG00000145715.wgt.RDat	ENSG00000145715	RASA1	5	86563705	86687748	0.2211	rs11953892	2.94	rs13157168	0.101514	-6.47	1.542	69	69	bslmm	0.1	1.5e-10	-1.2973	0.1945	0.706551
ROS.MAP	./WEIGHTS//train_weights/O14976.ENSG00000178950.wgt.RDat	ENSG00000178950	GAK	4	843064	926161	0.0724	rs6832751	2.204	rs6843423	0.03149	-4.74	-0.088	148	148	blup	0.033	0.00022	1.2972	0.1946	0.704859
ROS.MAP	./WEIGHTS//train_weights/P35443.ENSG00000113296.wgt.RDat	ENSG00000113296	THBS4	5	79287134	79379110	0.0962	rs6863009	-2.84	rs10474606	0.070063	5.04	-1.297	125	1	top1	0.07	5.5e-07	-1.297	0.1946	0.702816
ROS.MAP	./WEIGHTS//train_weights/Q8WVE0.ENSG00000150456.wgt.RDat	ENSG00000150456	N6AMT2	13	21302870	21348097	0.0758	rs2442449	-3.09	rs17318109	0.060276	-4.7	-1.297	88	1	top1	0.06	4.5e-06	1.297	0.19463	0.700893
ROS.MAP	./WEIGHTS//train_weights/Q9H300.ENSG00000175193.wgt.RDat	ENSG00000175193	PARL	3	183547173	183602721	0.1132	rs262956	2.65	rs3811724	0.078174	-5.4	-1.295	143	1	top1	0.078	4.9e-08	1.295	0.19532	0.701351
ROS.MAP	./WEIGHTS//train_weights/Q16769.ENSG00000115828.wgt.RDat	ENSG00000115828	QPCT	2	37571717	37600465	0.0969	rs4425058	2.61	rs10179447	0.077495	5.33	-1.2889	121	1	top1	0.077	1.9e-07	-1.2889	0.19745	0.706962
ROS.MAP	./WEIGHTS//train_weights/P11182.ENSG00000137992.wgt.RDat	ENSG00000137992	DBT	1	100652475	100715390	0.0775	rs11807256	2.456	rs2810424	0.107366	-6.58	1.28686	90	1	top1	0.11	4.4e-11	-1.28686	0.198145	0.707417
ROS.MAP	./WEIGHTS//train_weights/Q8NBL1.ENSG00000163389.wgt.RDat	ENSG00000163389	POGLUT1	3	119187785	119213555	0.073	rs935616	-3.46	rs9872589	0.046734	-4.56	1.285	143	1	top1	0.047	2.4e-05	-1.285	0.19879	0.707692
ROS.MAP	./WEIGHTS//train_weights/P48637.ENSG00000100983.wgt.RDat	ENSG00000100983	GSS	20	33516236	33543620	0.04	rs12626122	-3.78	rs2236271	0.037095	-5.03	0.747	78	78	blup	0.043	3.2e-05	-1.2845	0.199	0.706422
ROS.MAP	./WEIGHTS//train_weights/Q96HE7.ENSG00000197930.wgt.RDat	ENSG00000197930	ERO1L	14	53106634	53162618	0.0284	rs2295826	2.83	rs12892461	0.024353	3.78	-1.282	77	1	top1	0.024	0.0014	-1.282	0.1998	0.707247
ROS.MAP	./WEIGHTS//train_weights/O15305.ENSG00000140650.wgt.RDat	ENSG00000140650	PMM2	16	8882680	8943188	0.2324	rs2289109	2.39	rs11074924	0.256	9.63	-2.028	146	21	enet	0.28	1.7e-26	-1.2818	0.199901	0.7056
ROS.MAP	./WEIGHTS//train_weights/P16455.ENSG00000170430.wgt.RDat	ENSG00000170430	MGMT	10	131265448	131566271	0.1654	rs7100028	-2.83	rs477692	0.070843	5.94	-0.231	286	18	enet	0.17	1.2e-16	-1.2802	0.20049	0.705679
ROS.MAP	./WEIGHTS//train_weights/O00400.ENSG00000169359.wgt.RDat	ENSG00000169359	SLC33A1	3	155538813	155572218	0.0511	rs358732	2.17	rs11921267	0.068951	-5.23	1.279	73	1	top1	0.069	4.3e-07	-1.279	0.2009	0.705131
ROS.MAP	./WEIGHTS//train_weights/Q13114.ENSG00000131323.wgt.RDat	ENSG00000131323	TRAF3	14	103243813	103377837	0.1043	rs8006699	2.43	rs3803286	0.050616	4.95	-0.047	102	102	bslmm	0.053	3.6e-06	-1.279	0.2009	0.70315
ROS.MAP	./WEIGHTS//train_weights/Q9UG56.ENSG00000241878.wgt.RDat	ENSG00000241878	PISD	22	32014477	32058418	0.6745	rs9306268	-2.28	rs1076674	0.039254	5	0.605	89	26	enet	0.24	8.8e-24	-1.278	0.201207	0.702252
ROS.MAP	./WEIGHTS//train_weights/Q96PY6.ENSG00000137601.wgt.RDat	ENSG00000137601	NEK1	4	170314426	170533780	0.0977	rs7671546	-2.584	rs7678428	0.02914	3.97	-1.275	131	1	top1	0.029	0.0014	-1.275	0.2023	0.704094
ROS.MAP	./WEIGHTS//train_weights/Q9H400.ENSG00000203896.wgt.RDat	ENSG00000203896	LIME1	20	62366815	62370456	0.1051	rs6742	1.92	rs6062504	0.049951	-4.29	0.634	89	89	bslmm	0.059	1.9e-05	-1.2714	0.2036	0.706645
ROS.MAP	./WEIGHTS//train_weights/Q8TB22.ENSG00000006282.wgt.RDat	ENSG00000006282	SPATA20	17	48620419	48633213	0.4393	rs1460211	-2.08	rs878619	0.3	-10.89	1.015	102	102	bslmm	0.48	1.3e-54	-1.2696	0.204212	0.7068
ROS.MAP	./WEIGHTS//train_weights/O75881.ENSG00000172817.wgt.RDat	ENSG00000172817	CYP7B1	8	65500320	65711318	0.0333	rs896493	-3.063	rs6472155	0.013336	-3.95	1.468	143	143	blup	0.04	0.00017	-1.2687	0.2045	0.705837
ROS.MAP	./WEIGHTS//train_weights/Q86TX2.ENSG00000184227.wgt.RDat	ENSG00000184227	ACOT1	14	74003818	74010498	0.3642	rs4899469	-3.09	rs1074501	0.231882	9.44	-3.058	75	22	enet	0.37	3.2e-40	-1.2685	0.2046	0.704231
ROS.MAP	./WEIGHTS//train_weights/Q9P265.ENSG00000066084.wgt.RDat	ENSG00000066084	DIP2B	12	50898768	51142450	0.063	rs11612002	-2.12	rs10747586	0.049999	-4.83	1.267	114	1	top1	0.05	7.1e-06	-1.267	0.20516	0.704213
ROS.MAP	./WEIGHTS//train_weights/P28331.ENSG00000023228.wgt.RDat	ENSG00000023228	NDUFS1	2	206979541	207024327	0.0206	rs6730407	-2.66	rs818018	0.021747	3.6	-0.768	91	7	enet	0.028	0.00067	-1.2602	0.20761	0.710665
ROS.MAP	./WEIGHTS//train_weights/Q8NFT2.ENSG00000157214.wgt.RDat	ENSG00000157214	STEAP2	7	89796904	89867451	0.0713	rs2286252	-2.21	rs11563944	0.00701	-3.52	1.67391	93	93	bslmm	0.029	0.00054	-1.2595	0.20785	0.709537
ROS.MAP	./WEIGHTS//train_weights/P27169.ENSG00000005421.wgt.RDat	ENSG00000005421	PON1	7	94926988	95025673	0.0646	rs854550	2.12	rs757158	0.051329	5.26	1.319	116	116	blup	0.058	6.8e-06	1.259	0.20803	0.708211
ROS.MAP	./WEIGHTS//train_weights/Q02978.ENSG00000108528.wgt.RDat	ENSG00000108528	SLC25A11	17	4840425	4843546	0.039	rs16942615	-3.24	rs2586532	-0.000206	-3.11	1.904	95	95	bslmm	0.015	0.0094	-1.2582	0.208333	0.70731
ROS.MAP	./WEIGHTS//train_weights/P54886.ENSG00000059573.wgt.RDat	ENSG00000059573	ALDH18A1	10	97365696	97416463	0.2318	rs11592789	-2.15	rs2275272	0.153972	-8.29	-1.298	157	24	enet	0.19	4.5e-19	1.2545	0.20966	0.709881
ROS.MAP	./WEIGHTS//train_weights/P16278.ENSG00000170266.wgt.RDat	ENSG00000170266	GLB1	3	33038100	33138722	0.053	rs12186107	-2.41	rs4423716	0.069109	-5.44	1.254	121	1	top1	0.069	1.4e-07	-1.254	0.20984	0.708565
ROS.MAP	./WEIGHTS//train_weights/Q99797.ENSG00000027001.wgt.RDat	ENSG00000027001	MIPEP	13	24304328	24463558	0.1788	rs7987909	-2.73	rs11551114	0.20111	-9.61	-1.254	232	1	top1	0.2	3.2e-20	1.254	0.20984	0.70665
ROS.MAP	./WEIGHTS//train_weights/Q16798.ENSG00000151376.wgt.RDat	ENSG00000151376	ME3	11	86152150	86383678	0.116	rs682915	3.38	rs12362089	0.030548	5.1	1.227	292	5	lasso	0.045	2.1e-05	1.2516	0.21072	0.707701
ROS.MAP	./WEIGHTS//train_weights/Q9Y3C6.ENSG00000137168.wgt.RDat	ENSG00000137168	PPIL1	6	36822603	36842800	0.3363	rs236388	-1.68	rs236350	0.125945	-7.25	-1.522	153	153	blup	0.15	1.4e-15	1.2463	0.2126	0.712096
ROS.MAP	./WEIGHTS//train_weights/Q5NDL2.ENSG00000163378.wgt.RDat	ENSG00000163378	EOGT	3	69024365	69063112	0.0767	rs4855539	-2.43	rs2289245	0.057858	-5.14	1.245	91	1	top1	0.058	2.1e-05	-1.245	0.21313	0.711957
ROS.MAP	./WEIGHTS//train_weights/Q5S007.ENSG00000188906.wgt.RDat	ENSG00000188906	LRRK2	12	40590546	40763087	0.1294	rs4768257	-2.49	rs10878220	0.030533	-3.84	-1.657	194	194	blup	0.092	2.6e-06	1.24024	0.21489	0.715917
ROS.MAP	./WEIGHTS//train_weights/Q5JPH6.ENSG00000103356.wgt.RDat	ENSG00000103356	EARS2	16	23533335	23569052	0.1375	rs426745	2.06	rs4967958	0.257	-10.1	0.762	95	20	enet	0.26	3.2e-26	-1.24	0.214967	0.714264
ROS.MAP	./WEIGHTS//train_weights/P17931.ENSG00000131981.wgt.RDat	ENSG00000131981	LGALS3	14	55590828	55612126	0.0934	rs8008134	-1.88	rs6573009	0.057122	-6.26	-1.256	60	9	enet	0.12	4.2e-12	1.2393	0.2152	0.713136
ROS.MAP	./WEIGHTS//train_weights/Q13228.ENSG00000143416.wgt.RDat	ENSG00000143416	SELENBP1	1	151336778	151345209	0.2263	rs6587572	3.075	rs17564336	0.134631	-7.35	-0.723	58	5	lasso	0.15	5.2e-15	1.23867	0.215466	0.712124
ROS.MAP	./WEIGHTS//train_weights/Q9NSD9.ENSG00000116120.wgt.RDat	ENSG00000116120	FARSB	2	223435255	223521056	0.0944	rs1447108	-2.03	rs4674677	0.073701	-6.24	-1.792	140	7	lasso	0.1	9.9e-11	1.2344	0.217061	0.715497
ROS.MAP	./WEIGHTS//train_weights/O75069.ENSG00000133069.wgt.RDat	ENSG00000133069	TMCC2	1	205197304	205242471	0.0499	rs6661074	3.15	rs1180734	0.041929	-4.96	1.233	114	1	top1	0.042	3.7e-05	-1.233	0.217576	0.715303
ROS.MAP	./WEIGHTS//train_weights/O96007.ENSG00000164172.wgt.RDat	ENSG00000164172	MOCS2	5	52391509	52405893	0.3129	rs3212699	-3.22	rs3816326	0.221607	-9.19	1.428	148	148	bslmm	0.23	4.6e-22	-1.2328	0.2177	0.713827
ROS.MAP	./WEIGHTS//train_weights/P29218.ENSG00000133731.wgt.RDat	ENSG00000133731	IMPA1	8	82570196	82598928	0.1166	rs958959	-1.823	rs1967328	0.051409	-5.28	-1.274	88	5	lasso	0.061	7.5e-07	1.2315	0.2181	0.713261
ROS.MAP	./WEIGHTS//train_weights/A2RTX5.ENSG00000185418.wgt.RDat	ENSG00000185418	TARSL2	15	102193801	102264807	0.0969	rs2939585	-2.43	rs558555	0.11103	6.77	1.267	104	104	blup	0.12	1.9e-12	1.231	0.2183	0.712047
ROS.MAP	./WEIGHTS//train_weights/Q9UHG3.ENSG00000116005.wgt.RDat	ENSG00000116005	PCYOX1	2	70484518	70508323	0.0614	rs6751950	2.09	rs2706762	0.052368	-5.04	-1.229	86	1	top1	0.052	4.4e-06	1.229	0.219072	0.712699
ROS.MAP	./WEIGHTS//train_weights/Q15181.ENSG00000180817.wgt.RDat	ENSG00000180817	PPA1	10	71962586	71993667	0.0467	rs10823500	-2.77	rs7905657	0.011822	-3.64	0.905	147	147	blup	0.03	0.00044	-1.2262	0.22013	0.714276
ROS.MAP	./WEIGHTS//train_weights/O43766.ENSG00000121897.wgt.RDat	ENSG00000121897	LIAS	4	39460620	39479273	0.1213	rs10009841	2.899	rs17431867	0.01651	-4.4	0.4699	96	6	enet	0.057	6.3e-06	-1.2239	0.221	0.715236
ROS.MAP	./WEIGHTS//train_weights/O95786.ENSG00000107201.wgt.RDat	ENSG00000107201	DDX58	9	32455300	32526322	0.0691	rs17288004	1.94	rs7026407	-0.000731	3.37	0.175	128	128	bslmm	0.012	0.017	-1.21992	0.2225	0.718225
ROS.MAP	./WEIGHTS//train_weights/O60343.ENSG00000136111.wgt.RDat	ENSG00000136111	TBC1D4	13	75858808	76056250	0.1	rs4885301	-2.67	rs1570541	0.006744	-4.05	-0.587	222	222	bslmm	0.048	1.1e-05	1.2195	0.22264	0.71682
ROS.MAP	./WEIGHTS//train_weights/Q8N3E9.ENSG00000161714.wgt.RDat	ENSG00000161714	PLCD3	17	43186335	43210721	0.0368	rs7223320	-3.55	rs2285427	0.0073	-3.52	-1.094	96	96	blup	0.015	0.01	1.2141	0.224698	0.721582
ROS.MAP	./WEIGHTS//train_weights/Q96AT9.ENSG00000197713.wgt.RDat	ENSG00000197713	RPE	2	210867289	210886300	0.0575	rs10490029	1.56	rs2723211	0.06888	5.86	-0.901	46	4	lasso	0.076	3.4e-08	-1.213	0.225117	0.721069
ROS.MAP	./WEIGHTS//train_weights/Q6ZMW3.ENSG00000214595.wgt.RDat	ENSG00000214595	EML6	2	54950636	55199157	0.0594	rs13416919	-3.32	rs4625954	0.004725	-3.83	2.366	287	287	bslmm	0.012	0.017	-1.213	0.225138	0.719287
ROS.MAP	./WEIGHTS//train_weights/Q14697.ENSG00000089597.wgt.RDat	ENSG00000089597	GANAB	11	62392298	62414104	0.2081	rs11231159	1.99	rs1058678	0.054364	-4.98	1.236	56	56	blup	0.061	6.8e-07	1.2127	0.22523	0.717741
ROS.MAP	./WEIGHTS//train_weights/Q9NQ79.ENSG00000095713.wgt.RDat	ENSG00000095713	CRTAC1	10	99624757	99790585	0.0991	rs557334	3.88	rs7922066	0.085965	-5.83	-2.338	169	13	enet	0.087	3.3e-09	1.2081	0.22699	0.721504
ROS.MAP	./WEIGHTS//train_weights/Q06124.ENSG00000179295.wgt.RDat	ENSG00000179295	PTPN11	12	112856155	112947717	0.0303	rs17822514	-2.48	rs10850031	0.020039	4.05	-0.752	58	58	blup	0.025	0.0012	-1.2039	0.22863	0.724868
ROS.MAP	./WEIGHTS//train_weights/P31937.ENSG00000106049.wgt.RDat	ENSG00000106049	HIBADH	7	27565061	27702614	0.2124	rs17155744	-2.58	rs6957378	0.164611	8.23	0.69	120	32	enet	0.21	1.8e-21	1.2012	0.22968	0.726348
ROS.MAP	./WEIGHTS//train_weights/P09668.ENSG00000103811.wgt.RDat	ENSG00000103811	CTSH	15	79213400	79241916	0.3756	rs894780	-2.4	rs12148472	0.27341	-10.07	1.201	96	1	top1	0.27	2e-27	-1.201	0.2298	0.724888
ROS.MAP	./WEIGHTS//train_weights/Q9UM54.ENSG00000196586.wgt.RDat	ENSG00000196586	MYO6	6	76458909	76629254	0.2129	rs13194998	2.21	rs1280054	0.261615	-10.5	1.49	143	15	enet	0.29	5.9e-30	-1.2007	0.2299	0.723372
ROS.MAP	./WEIGHTS//train_weights/P45954.ENSG00000196177.wgt.RDat	ENSG00000196177	ACADSB	10	124768495	124817827	0.0554	rs4128783	3.05	rs7894710	0.021005	-4.2	1.2	131	1	top1	0.021	0.0028	-1.2	0.23014	0.722303
ROS.MAP	./WEIGHTS//train_weights/P50479.ENSG00000131435.wgt.RDat	ENSG00000131435	PDLIM4	5	131593364	131609147	0.1336	rs272874	-2.2	rs3900945	0.218461	9.28	-1.459	123	23	enet	0.22	3e-22	-1.1985	0.2307	0.722242
ROS.MAP	./WEIGHTS//train_weights/Q96F24.ENSG00000148572.wgt.RDat	ENSG00000148572	NRBF2	10	64893050	64914783	0.0363	rs10995404	1.92	rs4379723	0.010522	-4.19	1.336	77	2	lasso	0.015	0.011	-1.1985	0.23072	0.720494
ROS.MAP	./WEIGHTS//train_weights/P42658.ENSG00000130226.wgt.RDat	ENSG00000130226	DPP6	7	153584182	154685995	0.1087	rs880730	3.67	rs1047064	0.012565	-4.17	-0.685	677	677	blup	0.023	0.002	1.1982	0.23085	0.719098
ROS.MAP	./WEIGHTS//train_weights/Q8IWW6.ENSG00000165322.wgt.RDat	ENSG00000165322	ARHGAP12	10	32094365	32217742	0.0275	rs1044795	3.16	rs12256714	0.02812	-3.77	-1.198	121	1	top1	0.028	0.00064	1.198	0.23092	0.717522
ROS.MAP	./WEIGHTS//train_weights/O76054.ENSG00000100003.wgt.RDat	ENSG00000100003	SEC14L2	22	30792846	30821305	0.0939	rs13058399	-2.86	rs5753103	0.01412	-3.98	1.437	130	130	bslmm	0.046	1.7e-05	-1.195	0.231992	0.71906
ROS.MAP	./WEIGHTS//train_weights/P02774.ENSG00000145321.wgt.RDat	ENSG00000145321	GC	4	72607410	72669758	0.0312	rs705120	2.144	rs222047	0.01569	-3.89	1.315	103	103	blup	0.017	0.0072	-1.1885	0.2346	0.725339
ROS.MAP	./WEIGHTS//train_weights/P46459.ENSG00000073969.wgt.RDat	ENSG00000073969	NSF	17	44668035	44834830	0.1746	rs12325819	-1.7	rs7226263	-9.36e-05	4.65	-1.262	54	54	blup	0.071	9.4e-08	-1.1872	0.235159	0.725268
ROS.MAP	./WEIGHTS//train_weights/Q9Y534.ENSG00000172346.wgt.RDat	ENSG00000172346	CSDC2	22	41956767	41973745	0.1522	rs1799932	-2.16	rs132770	0.129932	7.16	1.775	42	42	bslmm	0.14	4.1e-13	1.187	0.235166	0.723498
ROS.MAP	./WEIGHTS//train_weights/P54803.ENSG00000054983.wgt.RDat	ENSG00000054983	GALC	14	88304164	88460009	0.3074	rs8003808	-2.54	rs416542	0.23074	-9.8	-1.364	150	44	enet	0.31	3.4e-32	1.1869	0.2353	0.722128
ROS.MAP	./WEIGHTS//train_weights/Q6FI81.ENSG00000005194.wgt.RDat	ENSG00000005194	CIAPIN1	16	57462081	57481440	0.0489	rs2239354	-2.19	rs17546208	0.0135	-3.47	-0.69	98	98	blup	0.034	0.00021	-1.1839	0.236472	0.723941
ROS.MAP	./WEIGHTS//train_weights/Q96GW7.ENSG00000132692.wgt.RDat	ENSG00000132692	BCAN	1	156611182	156629324	0.105	rs12404207	-2.781	rs3795736	0.052205	-5.75	-0.079964	108	108	bslmm	0.092	1.1e-09	-1.18302	0.2368	0.723169
ROS.MAP	./WEIGHTS//train_weights/Q8IUF8.ENSG00000170854.wgt.RDat	ENSG00000170854	MINA	3	97660662	97691301	0.0684	rs7643404	2.69	rs3856567	0.053347	4.34	1.183	107	1	top1	0.053	0.00039	1.183	0.23681	0.721431
ROS.MAP	./WEIGHTS//train_weights/Q9NRY5.ENSG00000055147.wgt.RDat	ENSG00000055147	FAM114A2	5	153369688	153418496	0.0609	rs17625484	-2.76	rs378267	0.104513	-6.44	-1.181	90	1	top1	0.1	8.1e-11	1.181	0.2376	0.722072
ROS.MAP	./WEIGHTS//train_weights/Q6UXH1.ENSG00000184164.wgt.RDat	ENSG00000184164	CRELD2	22	50311815	50321188	0.1061	rs9627644	-2.06	rs7410773	0.047644	-4.65	-1.552	46	46	bslmm	0.057	4e-06	1.181	0.23761	0.720346
ROS.MAP	./WEIGHTS//train_weights/Q68DQ2.ENSG00000080200.wgt.RDat	ENSG00000080200	CRYBG3	3	97595819	97663810	0.07	rs10511163	-2.82	rs1911114	0.059055	4.32	1.179	104	1	top1	0.059	0.0001	1.179	0.2384	0.720986
ROS.MAP	./WEIGHTS//train_weights/Q7Z6M4.ENSG00000122085.wgt.RDat	ENSG00000122085	MTERFD2	2	242011584	242041747	0.0988	rs13000549	-2.6	rs2108485	0.121754	-6.25	1.175	116	1	top1	0.12	6.4e-10	-1.175	0.239995	0.724053
ROS.MAP	./WEIGHTS//train_weights/Q9BVS5.ENSG00000171103.wgt.RDat	ENSG00000171103	TRMT61B	2	29072687	29093167	0.1896	rs4233731	2.29	rs3190	0.25032	9.73	-1.174	74	1	top1	0.25	5.5e-25	-1.174	0.240395	0.723508
ROS.MAP	./WEIGHTS//train_weights/P08758.ENSG00000164111.wgt.RDat	ENSG00000164111	ANXA5	4	122589110	122618268	0.2108	rs6830321	-3.019	rs13145977	0.24681	-10.06	1.141	124	5	lasso	0.25	1.1e-25	-1.1736	0.2405	0.72208
ROS.MAP	./WEIGHTS//train_weights/Q6PJ69.ENSG00000141569.wgt.RDat	ENSG00000141569	TRIM65	17	73876416	73893084	0.1358	rs12430	2.75	rs8066711	0.114	5.96	-0.149	59	6	enet	0.14	4.3e-10	-1.1719	0.241225	0.722515
ROS.MAP	./WEIGHTS//train_weights/Q86YJ6.ENSG00000144115.wgt.RDat	ENSG00000144115	THNSL2	2	88469835	88486146	0.398	rs12994970	1.83	rs10865489	0.365669	-10.12	-0.9116	126	13	enet	0.39	8.5e-31	1.1607	0.245751	0.734306
ROS.MAP	./WEIGHTS//train_weights/Q9Y2D4.ENSG00000144036.wgt.RDat	ENSG00000144036	EXOC6B	2	72403113	73053170	0.0417	rs1150500	-2.08	rs4852893	0.006909	3.48	-1.055	212	10	enet	0.032	0.0003	-1.1586	0.246629	0.735167
ROS.MAP	./WEIGHTS//train_weights/Q6NSJ0.ENSG00000164976.wgt.RDat	ENSG00000164976	KIAA1161	9	34366668	34376851	0.1972	rs3808876	-2.77	rs2381117	0.205628	-8.42	-0.989	74	10	enet	0.22	4.1e-18	1.15789	0.2469	0.734218
ROS.MAP	./WEIGHTS//train_weights/O00214.ENSG00000116977.wgt.RDat	ENSG00000116977	LGALS8	1	236681300	236716281	0.0567	rs585273	-2.236	rs2243527	0.000571	-3.77	0.021	167	167	bslmm	0.0074	0.054	1.1567	0.247395	0.733939
ROS.MAP	./WEIGHTS//train_weights/Q96K76.ENSG00000170242.wgt.RDat	ENSG00000170242	USP47	11	11862970	11980870	0.0478	rs12364991	-2.31	rs10831676	0.054142	-4.76	1.155	196	1	top1	0.054	3e-06	-1.155	0.24809	0.734252
ROS.MAP	./WEIGHTS//train_weights/Q8IWZ8.ENSG00000105705.wgt.RDat	ENSG00000105705	SUGP1	19	19386827	19431653	0.0651	rs1050483	2.77	rs1064395	0.072398	4.99	-0.636	83	11	enet	0.085	7e-08	-1.1519	0.249	0.735199
ROS.MAP	./WEIGHTS//train_weights/Q6UXK2.ENSG00000167178.wgt.RDat	ENSG00000167178	ISLR2	15	74392652	74430881	0.0705	rs2304718	1.66	rs8033129	0.022	3.86	0.305	63	63	bslmm	0.039	9.3e-05	1.151	0.2497	0.735523
ROS.MAP	./WEIGHTS//train_weights/Q6NVY1.ENSG00000198130.wgt.RDat	ENSG00000198130	HIBCH	2	191054461	191208919	0.3706	rs13382543	-4.25	rs16832572	0.340979	-11.8	-1.643	120	12	enet	0.42	9.2e-46	1.1508	0.249827	0.734161
ROS.MAP	./WEIGHTS//train_weights/Q53S58.ENSG00000144120.wgt.RDat	ENSG00000144120	TMEM177	2	120436743	120444083	0.0282	rs13030366	-2.16	rs4480991	0.013316	3.8	-0.208	51	51	bslmm	0.02	0.0046	-1.1502	0.250056	0.733105
ROS.MAP	./WEIGHTS//train_weights/P80303.ENSG00000070081.wgt.RDat	ENSG00000070081	NUCB2	11	17229700	17371521	0.0907	rs214075	-2.33	rs739689	0.028785	4.85	0.002	97	97	bslmm	0.078	2.4e-08	1.1482	0.25087	0.733765
ROS.MAP	./WEIGHTS//train_weights/Q9Y617.ENSG00000135069.wgt.RDat	ENSG00000135069	PSAT1	9	80912059	80945009	0.1621	rs876400	-2.48	rs1929402	0.073063	-5.76	0.61	99	5	lasso	0.074	5.3e-08	-1.14646	0.2516	0.734177
ROS.MAP	./WEIGHTS//train_weights/P49914.ENSG00000136371.wgt.RDat	ENSG00000136371	MTHFS	15	80125927	80189721	0.0487	rs17284795	1.99	rs685487	0.01011	3.28	0.879	127	127	blup	0.023	0.015	1.1428	0.2531	0.736829
ROS.MAP	./WEIGHTS//train_weights/Q96KR6.ENSG00000124098.wgt.RDat	ENSG00000124098	FAM210B	20	54933971	54943719	0.1118	rs376900	1.85	rs6024786	0.06129	-5.61	0.594	110	110	blup	0.077	2.5e-08	-1.1415	0.2537	0.736854
ROS.MAP	./WEIGHTS//train_weights/Q16134.ENSG00000171503.wgt.RDat	ENSG00000171503	ETFDH	4	159593277	159630775	0.055	rs11559290	-1.749	rs11559290	0.02261	3.8	-1.749	30	11	enet	0.041	4.8e-05	-1.1405	0.2541	0.736299
ROS.MAP	./WEIGHTS//train_weights/Q9UEY8.ENSG00000148700.wgt.RDat	ENSG00000148700	ADD3	10	111756126	111895323	0.0205	rs1318388	-2.18	rs12263484	0.015545	3.51	1.138	79	1	top1	0.016	0.0089	1.138	0.25512	0.737539
ROS.MAP	./WEIGHTS//train_weights/Q53RD9.ENSG00000144152.wgt.RDat	ENSG00000144152	FBLN7	2	112895962	112945791	0.0818	rs13001162	-2.12	rs11123128	0.02297	-4.38	-1.073	104	104	blup	0.065	1.3e-06	1.1376	0.255286	0.736311
ROS.MAP	./WEIGHTS//train_weights/Q6P1N9.ENSG00000147687.wgt.RDat	ENSG00000147687	TATDN1	8	125500726	125551699	0.0516	rs6981365	-3.296	rs3829038	0.012454	-3.69	0.716	134	134	bslmm	0.019	0.0045	-1.1364	0.2558	0.73609
ROS.MAP	./WEIGHTS//train_weights/Q8WXG6.ENSG00000110514.wgt.RDat	ENSG00000110514	MADD	11	47290712	47351582	0.4422	rs11570094	2.28	rs11570115	0.211507	-9.09	-0.798	99	99	bslmm	0.24	5.7e-24	1.1355	0.25615	0.735398
ROS.MAP	./WEIGHTS//train_weights/Q9H0P0.ENSG00000122643.wgt.RDat	ENSG00000122643	NT5C3A	7	33053742	33102409	0.0733	rs16879126	-1.87	rs3915352	0.027978	4.34	-0.956	101	19	enet	0.053	3.9e-06	-1.1339	0.25684	0.735684
ROS.MAP	./WEIGHTS//train_weights/P07311.ENSG00000119640.wgt.RDat	ENSG00000119640	ACYP1	14	75519924	75536186	0.0696	rs2159904	-2.22	rs7156328	0.109057	6.55	1.133	69	1	top1	0.11	3.1e-11	1.133	0.2572	0.735026
ROS.MAP	./WEIGHTS//train_weights/Q86TI0.ENSG00000065882.wgt.RDat	ENSG00000065882	TBC1D1	4	37892708	38140796	0.1549	rs17580037	3.789	rs12511756	0.08261	5.67	-3.135	193	6	lasso	0.15	4.2e-15	-1.1325	0.2574	0.733914
ROS.MAP	./WEIGHTS//train_weights/P07148.ENSG00000163586.wgt.RDat	ENSG00000163586	FABP1	2	88422510	88427635	0.206	rs12994970	1.83	rs17350803	0.093899	6.4	1.508	120	16	enet	0.13	8.4e-11	1.1322	0.257542	0.732642
ROS.MAP	./WEIGHTS//train_weights/Q9BV20.ENSG00000037757.wgt.RDat	ENSG00000037757	MRI1	19	13875346	13885096	0.3083	rs7256290	-2.35	rs371671	0.230174	-9.35	-1.132	54	1	top1	0.23	2.9e-23	1.132	0.258	0.732273
ROS.MAP	./WEIGHTS//train_weights/P18065.ENSG00000115457.wgt.RDat	ENSG00000115457	IGFBP2	2	217497551	217529159	0.0457	rs16856373	-2.87	rs922987	0.001988	3.6	1.514	119	119	bslmm	0.012	0.018	1.1281	0.259292	0.734268
ROS.MAP	./WEIGHTS//train_weights/Q9NTK5.ENSG00000138430.wgt.RDat	ENSG00000138430	OLA1	2	174937175	175113426	0.0485	rs12474296	2.64	rs9332424	0.018121	4.29	0.901	159	16	enet	0.036	0.00013	1.1272	0.259675	0.733685
ROS.MAP	./WEIGHTS//train_weights/Q96C01.ENSG00000035141.wgt.RDat	ENSG00000035141	FAM136A	2	70523107	70529222	0.1138	rs6751950	2.09	rs4852161	0.057399	-4.88	1.126	84	1	top1	0.057	1.6e-06	-1.126	0.260166	0.733409
ROS.MAP	./WEIGHTS//train_weights/Q86V85.ENSG00000152749.wgt.RDat	ENSG00000152749	GPR180	13	95254157	95286899	0.0945	rs2389156	-2.85	rs1408999	0.052287	-4.47	1.126	108	1	top1	0.052	1.9e-05	-1.126	0.26017	0.731765
ROS.MAP	./WEIGHTS//train_weights/Q7Z2Z2.ENSG00000140598.wgt.RDat	ENSG00000140598	EFTUD1	15	82422571	82555104	0.1182	rs17352522	-3	rs2654206	0.01858	5.38	-0.0392	128	128	blup	0.067	2.1e-07	1.1256	0.2603	0.730482
ROS.MAP	./WEIGHTS//train_weights/O75223.ENSG00000006625.wgt.RDat	ENSG00000006625	GGCT	7	30536237	30591095	0.1557	rs2529439	2.59	rs38416	0.226959	9.39	-1.122	80	1	top1	0.23	6.4e-23	-1.122	0.26186	0.733208
ROS.MAP	./WEIGHTS//train_weights/Q13630.ENSG00000104522.wgt.RDat	ENSG00000104522	TSTA3	8	144694788	144700218	0.1105	rs6991958	2.122	rs7817301	0.048136	4.89	1.642	85	85	bslmm	0.079	1.7e-08	1.1213	0.2621	0.732235
ROS.MAP	./WEIGHTS//train_weights/P83876.ENSG00000141759.wgt.RDat	ENSG00000141759	TXNL4A	18	77732867	77793949	0.0312	rs12607496	2.6	rs4799116	0.0264	3.93	-1.003	109	4	lasso	0.028	0.00099	-1.121	0.26221	0.730903
ROS.MAP	./WEIGHTS//train_weights/Q8IXB1.ENSG00000077232.wgt.RDat	ENSG00000077232	DNAJC10	2	183580999	183659191	0.0475	rs11902959	2.12	rs415994	0.009509	-3.55	0.235	113	113	blup	0.025	0.0011	-1.1201	0.262676	0.730568
ROS.MAP	./WEIGHTS//train_weights/O43488.ENSG00000053371.wgt.RDat	ENSG00000053371	AKR7A2	1	19630459	19638640	0.1329	rs12751502	-2.347	rs1063986	0.064066	-5.48	1.118	124	1	top1	0.064	5.2e-07	-1.118	0.263567	0.731413
ROS.MAP	./WEIGHTS//train_weights/Q9Y3B8.ENSG00000076043.wgt.RDat	ENSG00000076043	REXO2	11	114310108	114321001	0.113	rs688101	-3.27	rs11214990	0.022854	-4	-0.793	102	10	lasso	0.036	0.00012	1.1137	0.26541	0.734891
ROS.MAP	./WEIGHTS//train_weights/P11217.ENSG00000068976.wgt.RDat	ENSG00000068976	PYGM	11	64513861	64527769	0.1166	rs11603924	2.38	rs624975	0.030803	-4.5	0.134	66	66	bslmm	0.055	2.3e-06	-1.1108	0.26666	0.736715
ROS.MAP	./WEIGHTS//train_weights/Q12959.ENSG00000075711.wgt.RDat	ENSG00000075711	DLG1	3	196769431	197026171	0.1955	rs9870152	2.54	rs9880331	0.034538	5.13	0.365	209	209	bslmm	0.14	8.9e-14	-1.10882	0.26751	0.737428
ROS.MAP	./WEIGHTS//train_weights/Q6P6B7.ENSG00000134461.wgt.RDat	ENSG00000134461	ANKRD16	10	5903580	5931869	0.1429	rs3750656	1.81	rs7904512	0.022724	-5.06	1.481	159	159	blup	0.088	6e-08	-1.1061	0.26869	0.739046
ROS.MAP	./WEIGHTS//train_weights/Q9UPN3.ENSG00000127603.wgt.RDat	ENSG00000127603	MACF1	1	39546988	39952849	0.0414	rs260970	-5.331	rs1539435	0.031203	-4.18	-1.105	203	1	top1	0.031	0.00034	1.105	0.26916	0.738708
ROS.MAP	./WEIGHTS//train_weights/Q9BPY3.ENSG00000197798.wgt.RDat	ENSG00000197798	FAM118B	11	126081309	126132881	0.0598	rs595004	-2.78	rs679387	0.038424	-4.87	-1.242	173	173	blup	0.049	1.9e-05	1.1026	0.27019	0.739905
ROS.MAP	./WEIGHTS//train_weights/Q8TEM1.ENSG00000132182.wgt.RDat	ENSG00000132182	NUP210	3	13357737	13461809	0.0871	rs13097187	1.91	rs9874760	0.036483	4.05	1.014	148	148	bslmm	0.043	3.1e-05	1.10025	0.27122	0.741097
ROS.MAP	./WEIGHTS//train_weights/P50135.ENSG00000150540.wgt.RDat	ENSG00000150540	HNMT	2	138721590	138773930	0.1145	rs921858	2.85	rs3100720	0.147344	-7.65	1.099	125	1	top1	0.15	7.2e-15	-1.099	0.271768	0.740969
ROS.MAP	./WEIGHTS//train_weights/Q9H7C9.ENSG00000087884.wgt.RDat	ENSG00000087884	AAMDC	11	77532155	77629478	0.2678	rs2051484	1.43	rs3819211	0.375748	-12.16	0.779	85	29	enet	0.38	7.2e-41	-1.0989	0.27183	0.73952
ROS.MAP	./WEIGHTS//train_weights/O43493.ENSG00000152291.wgt.RDat	ENSG00000152291	TGOLN2	2	85545147	85555548	0.0536	rs4831998	-2.19	rs4247303	0.09149	-6.21	-1.096	112	1	top1	0.091	1.3e-09	1.096	0.273079	0.741299
ROS.MAP	./WEIGHTS//train_weights/Q9HBH1.ENSG00000258429.wgt.RDat	ENSG00000258429	PDF	16	69362524	69364498	0.078	rs16958736	-2.67	rs877534	0.0726	5.68	-1.096	65	1	top1	0.073	6.7e-08	-1.096	0.273079	0.739688
ROS.MAP	./WEIGHTS//train_weights/Q96EQ0.ENSG00000197860.wgt.RDat	ENSG00000197860	SGTB	5	64961755	65018862	0.0923	rs164644	3.26	rs1549192	0.085052	-6.08	1.095	122	1	top1	0.085	5e-09	-1.095	0.2735	0.739221
ROS.MAP	./WEIGHTS//train_weights/Q92947.ENSG00000105607.wgt.RDat	ENSG00000105607	GCDH	19	13001840	13025021	0.2828	rs9384	3.77	rs8012	0.148999	-7.68	-2.564	64	64	bslmm	0.17	1.5e-17	1.0911	0.275	0.741667
ROS.MAP	./WEIGHTS//train_weights/Q9NR50.ENSG00000070785.wgt.RDat	ENSG00000070785	EIF2B3	1	45316450	45452282	0.0393	rs346707	-3.663	rs11573562	0.011475	4.51	0.518	102	102	blup	0.028	0.0006	1.09028	0.275592	0.741658
ROS.MAP	./WEIGHTS//train_weights/Q9Y5S2.ENSG00000198752.wgt.RDat	ENSG00000198752	CDC42BPB	14	103398716	103523799	0.0778	rs2297067	2.38	rs1190234	0.021194	4.51	1.4079	99	99	bslmm	0.039	7.2e-05	1.0885	0.2764	0.742229
ROS.MAP	./WEIGHTS//train_weights/Q92552.ENSG00000113048.wgt.RDat	ENSG00000113048	MRPS27	5	71515236	71616473	0.0643	rs12186804	2.53	rs6831	0.022376	4.48	0.328	113	113	blup	0.035	0.00017	-1.0843	0.2782	0.745456
ROS.MAP	./WEIGHTS//train_weights/Q9UBQ7.ENSG00000137106.wgt.RDat	ENSG00000137106	GRHPR	9	37422663	37436987	0.095	rs1475414	2.96	rs10814535	0.059205	4.85	0.855	115	115	bslmm	0.06	8.8e-07	1.08154	0.2795	0.747333
ROS.MAP	./WEIGHTS//train_weights/P07858.ENSG00000164733.wgt.RDat	ENSG00000164733	CTSB	8	11700033	11726957	0.0918	rs2294137	2.252	rs1293322	0.08741	6.44	-1.08	145	1	top1	0.087	3e-09	-1.08	0.2801	0.747333
ROS.MAP	./WEIGHTS//train_weights/Q9BSQ5.ENSG00000136280.wgt.RDat	ENSG00000136280	CCM2	7	45039074	45116068	0.0924	rs7803214	-2.91	rs6463263	-0.00036	3.42	-1.255	122	122	bslmm	0.033	0.00023	-1.0783	0.28088	0.747813
ROS.MAP	./WEIGHTS//train_weights/Q9Y6Y8.ENSG00000107651.wgt.RDat	ENSG00000107651	SEC23IP	10	121652223	121702014	0.1552	rs11598346	-2.06	rs2901218	0.127355	-7.14	0.91	103	18	enet	0.15	6.1e-15	-1.078	0.28102	0.74659
ROS.MAP	./WEIGHTS//train_weights/Q86UT6.ENSG00000160703.wgt.RDat	ENSG00000160703	NLRX1	11	119037277	119054725	0.1256	rs3825061	-1.44	rs4938637	0.059389	5.25	-0.789	85	6	lasso	0.079	2e-08	-1.0762	0.28185	0.747202
ROS.MAP	./WEIGHTS//train_weights/P08582.ENSG00000163975.wgt.RDat	ENSG00000163975	MFI2	3	196715492	196756687	0.102	rs3964213	-2.2	rs17597256	0.047031	-6.05	-1.405	103	103	blup	0.096	7.7e-10	1.07435	0.28267	0.747785
ROS.MAP	./WEIGHTS//train_weights/Q69YN2.ENSG00000095485.wgt.RDat	ENSG00000095485	CWF19L1	10	101992055	102027437	0.1364	rs603424	-3.5	rs11597086	0.150858	7.45	-1.074	107	1	top1	0.15	1.9e-14	-1.0743	0.28268	0.746227
ROS.MAP	./WEIGHTS//train_weights/Q01064.ENSG00000123360.wgt.RDat	ENSG00000123360	PDE1B	12	54943134	54973023	0.1068	rs17796632	3.48	rs10747699	0.070228	-5.26	-1.788	127	6	enet	0.076	3.6e-08	1.07244	0.28352	0.746862
ROS.MAP	./WEIGHTS//train_weights/Q9HD34.ENSG00000214113.wgt.RDat	ENSG00000214113	LYRM4	6	5102827	5261172	0.2597	rs730594	3.28	rs9504370	0.307416	-10.9	-1.07	218	1	top1	0.31	6.6e-32	1.07	0.2846	0.748126
ROS.MAP	./WEIGHTS//train_weights/O95363.ENSG00000145982.wgt.RDat	ENSG00000145982	FARS2	6	5261277	5771813	0.0947	rs730594	3.28	rs9504370	0.068013	-5.2	-1.07	411	1	top1	0.068	2.2e-07	1.07	0.2846	0.746551
ROS.MAP	./WEIGHTS//train_weights/Q5VTL8.ENSG00000134186.wgt.RDat	ENSG00000134186	PRPF38B	1	109234945	109244425	0.1321	rs11582005	-3.507	rs11102213	-0.000581	-3.04	2.34487	59	59	bslmm	0.036	0.00024	-1.0691	0.285023	0.74609
ROS.MAP	./WEIGHTS//train_weights/O94779.ENSG00000149972.wgt.RDat	ENSG00000149972	CNTN5	11	98891683	100229616	0.2087	rs17677430	3.11	rs17660476	0.082766	-5.79	-0.879	870	870	bslmm	0.1	1.3e-10	1.0654	0.28668	0.748854
ROS.MAP	./WEIGHTS//train_weights/Q12907.ENSG00000169223.wgt.RDat	ENSG00000169223	LMAN2	5	176758563	176778853	0.142	rs11953271	3.29	rs2731663	0.006035	-4.36	-2.022	76	76	blup	0.016	0.0081	-1.0612	0.2886	0.752292
ROS.MAP	./WEIGHTS//train_weights/O00533.ENSG00000134121.wgt.RDat	ENSG00000134121	CHL1	3	238279	451090	0.1727	rs892296	-3.61	rs3956142	0.023859	5.7	-1.503	246	15	enet	0.13	1.2e-13	-1.0588	0.28969	0.753557
ROS.MAP	./WEIGHTS//train_weights/P09455.ENSG00000114115.wgt.RDat	ENSG00000114115	RBP1	3	139236276	139258671	0.0753	rs1511570	-2.46	rs2071387	0.036272	4.16	-1.058	110	1	top1	0.036	0.00012	-1.058	0.29006	0.752947
ROS.MAP	./WEIGHTS//train_weights/O75663.ENSG00000143155.wgt.RDat	ENSG00000143155	TIPRL	1	168148171	168169950	0.0719	rs2280989	-3.202	rs10753766	0.035062	-5.46	0.755	87	87	bslmm	0.047	1.4e-05	-1.05685	0.290582	0.752734
ROS.MAP	./WEIGHTS//train_weights/P17812.ENSG00000171793.wgt.RDat	ENSG00000171793	CTPS1	1	41445007	41478235	0.0472	rs6600358	3.399	rs4453027	0.04457	-4.63	1.055	102	1	top1	0.045	2.2e-05	-1.055	0.291425	0.753352
ROS.MAP	./WEIGHTS//train_weights/Q9NQE9.ENSG00000111911.wgt.RDat	ENSG00000111911	HINT3	6	126277927	126301387	0.0232	rs9398792	-2.07	rs2024583	0.016279	-3.64	1.304	61	61	blup	0.024	0.0015	-1.0543	0.2917	0.752501
ROS.MAP	./WEIGHTS//train_weights/Q8NFF2.ENSG00000140090.wgt.RDat	ENSG00000140090	SLC24A4	14	92788925	92962596	0.1444	rs17128291	-2.95	rs10135174	-0.001222	3.31	0.462	158	158	bslmm	0.021	0.0054	1.0536	0.2921	0.751976
ROS.MAP	./WEIGHTS//train_weights/Q9UEW8.ENSG00000198648.wgt.RDat	ENSG00000198648	STK39	2	168810530	169104651	0.0697	rs7557093	2.78	rs1517334	0.021593	-4.84	1.94	243	243	blup	0.029	0.00052	-1.052	0.292786	0.752188
ROS.MAP	./WEIGHTS//train_weights/Q9BVM2.ENSG00000166171.wgt.RDat	ENSG00000166171	DPCD	10	103330317	103369425	0.0856	rs6584444	1.72	rs7006	0.064526	5.16	1.049	67	1	top1	0.065	1.3e-06	1.049	0.29418	0.754215
ROS.MAP	./WEIGHTS//train_weights/Q9UHJ6.ENSG00000197417.wgt.RDat	ENSG00000197417	SHPK	17	3511556	3539616	0.4301	rs3744678	2.89	rs17707155	0.274	10.18	-1.235	149	149	bslmm	0.38	1e-40	-1.0465	0.295335	0.755621
ROS.MAP	./WEIGHTS//train_weights/Q16854.ENSG00000114956.wgt.RDat	ENSG00000114956	DGUOK	2	74153953	74186088	0.2739	rs1726028	-2.43	rs1653259	0.000203	-3.76	1.4166	126	34	enet	0.11	2.5e-11	-1.0437	0.296603	0.75731
ROS.MAP	./WEIGHTS//train_weights/P51452.ENSG00000108861.wgt.RDat	ENSG00000108861	DUSP3	17	41843489	41856356	0.0873	rs4793031	1.93	rs41519245	0.00427	-3.54	1.617	80	80	bslmm	0.036	0.00012	-1.0434	0.296755	0.756149
ROS.MAP	./WEIGHTS//train_weights/Q9P0R6.ENSG00000100744.wgt.RDat	ENSG00000100744	GSKIP	14	96829814	96853625	0.0293	rs8022264	-3.47	rs1899588	0.015317	4.02	1.2435	91	91	bslmm	0.018	0.0058	1.0419	0.2975	0.7565
ROS.MAP	./WEIGHTS//train_weights/Q86SX6.ENSG00000182512.wgt.RDat	ENSG00000182512	GLRX5	14	95999840	96011061	0.5065	rs10133631	-2.77	rs10484053	0.322118	-11.09	0.961	216	216	bslmm	0.34	4.7e-36	-1.0389	0.2989	0.758512
ROS.MAP	./WEIGHTS//train_weights/Q8NCG7.ENSG00000164535.wgt.RDat	ENSG00000164535	DAGLB	7	6448757	6523821	0.112	rs9640023	-2.69	rs836547	-0.002468	-3.07	-0.00979	98	98	blup	0.032	0.00029	-1.0377	0.29943	0.758313
ROS.MAP	./WEIGHTS//train_weights/P36955.ENSG00000132386.wgt.RDat	ENSG00000132386	SERPINF1	17	1665253	1680868	0.0741	rs2287321	-2.67	rs1136287	0.0296	-3.54	1.064	104	104	bslmm	0.047	1.4e-05	-1.0368	0.299829	0.757783
ROS.MAP	./WEIGHTS//train_weights/P46108.ENSG00000167193.wgt.RDat	ENSG00000167193	CRK	17	1323983	1366456	0.0352	rs12452627	-3.65	rs16946807	-0.00175	3.39	-0.116	92	92	blup	0.00044	0.28	1.0358	0.300292	0.757417
ROS.MAP	./WEIGHTS//train_weights/Q9BYD2.ENSG00000143436.wgt.RDat	ENSG00000143436	MRPL9	1	151732119	151736040	0.0424	rs1607933	-2.019	rs8480	0.011635	-3.96	-1.035	87	1	top1	0.012	0.021	1.035	0.300669	0.756836
ROS.MAP	./WEIGHTS//train_weights/O75037.ENSG00000116852.wgt.RDat	ENSG00000116852	KIF21B	1	200938520	200992828	0.2063	rs17454947	-2.4	rs502658	0.166284	8.31	1.187	151	14	enet	0.2	4.1e-20	1.0315	0.302304	0.759417
ROS.MAP	./WEIGHTS//train_weights/P34896.ENSG00000176974.wgt.RDat	ENSG00000176974	SHMT1	17	18231187	18266856	0.2789	rs7207306	-1.78	rs2461838	0.315	10.95	-1.15	58	4	lasso	0.37	9.1e-40	-1.0294	0.303307	0.760403
ROS.MAP	./WEIGHTS//train_weights/P15882.ENSG00000128656.wgt.RDat	ENSG00000128656	CHN1	2	175664091	175870097	0.0323	rs2646165	-2.26	rs3856435	0.008349	3.84	-1.7	140	8	enet	0.017	0.0061	-1.029	0.303459	0.759257
ROS.MAP	./WEIGHTS//train_weights/Q5VZ89.ENSG00000137145.wgt.RDat	ENSG00000137145	DENND4C	9	19230433	19374139	0.0905	rs7022373	1.76	rs1329730	0.015594	4.17	-0.276	108	108	bslmm	0.04	5.4e-05	-1.02814	0.3039	0.758836
ROS.MAP	./WEIGHTS//train_weights/Q01432.ENSG00000133805.wgt.RDat	ENSG00000133805	AMPD3	11	10329860	10529126	0.1611	rs7932321	3.15	rs11604833	0.123332	6.91	-0.05	171	171	bslmm	0.13	1.5e-13	1.0266	0.30459	0.759038
ROS.MAP	./WEIGHTS//train_weights/Q53FA7.ENSG00000115129.wgt.RDat	ENSG00000115129	TP53I3	2	24300303	24308731	0.1599	rs11902184	3.02	rs1134516	0.159066	-7.66	1.022	77	1	top1	0.16	1.6e-15	-1.022	0.306781	0.762972
ROS.MAP	./WEIGHTS//train_weights/Q14112.ENSG00000087303.wgt.RDat	ENSG00000087303	NID2	14	52471521	52535712	0.0874	rs6572825	-2.88	rs2516585	0.017729	-4.62	0.975	182	182	blup	0.058	1.3e-06	-1.021	0.3073	0.762741
ROS.MAP	./WEIGHTS//train_weights/Q96B23.ENSG00000152242.wgt.RDat	ENSG00000152242	C18orf25	18	43753519	43846949	0.0695	rs1893412	2.27	rs7506126	0.000244	-3.71	-1.839	99	99	blup	0.033	0.00024	1.02	0.30796	0.762859
ROS.MAP	./WEIGHTS//train_weights/P19397.ENSG00000143119.wgt.RDat	ENSG00000143119	CD53	1	111415775	111442550	0.0673	rs1494324	-3.339	rs343810	0.068959	4.58	-1.015	99	1	top1	0.069	6.5e-05	-1.015	0.310106	0.766651
ROS.MAP	./WEIGHTS//train_weights/Q6IPR1.ENSG00000205707.wgt.RDat	ENSG00000205707	LYRM5	12	25348150	25362579	0.0578	rs712	-1.98	rs11047887	0.051168	4.82	-1.248	102	102	bslmm	0.06	5.4e-05	-1.0144	0.31039	0.765834
ROS.MAP	./WEIGHTS//train_weights/P36871.ENSG00000079739.wgt.RDat	ENSG00000079739	PGM1	1	64058947	64125916	0.1666	rs10489612	2.379	rs11208257	0.064324	-6.04	-0.834	139	17	enet	0.097	3.6e-10	1.0116	0.311731	0.767622
ROS.MAP	./WEIGHTS//train_weights/P09110.ENSG00000060971.wgt.RDat	ENSG00000060971	ACAA1	3	38144620	38178733	0.0834	rs9866441	-3.05	rs7625290	0.057024	-5.09	-0.246	57	17	enet	0.061	7.3e-07	1.00984	0.31257	0.76817
ROS.MAP	./WEIGHTS//train_weights/Q8N8N7.ENSG00000140043.wgt.RDat	ENSG00000140043	PTGR2	14	74318547	74353530	0.3321	rs8012476	3.4	rs8020267	0.212656	10.16	1.058	104	23	enet	0.37	3.1e-40	1.0071	0.3139	0.76992
ROS.MAP	./WEIGHTS//train_weights/Q8WUK0.ENSG00000110536.wgt.RDat	ENSG00000110536	PTPMT1	11	47586982	47595013	0.0507	rs7124681	2.41	rs4752839	0.009785	3.73	-1.669	38	7	enet	0.029	0.00057	-1.0052	0.31481	0.770635
ROS.MAP	./WEIGHTS//train_weights/Q9BSA9.ENSG00000127419.wgt.RDat	ENSG00000127419	TMEM175	4	926175	952444	0.0714	rs17781348	1.922	rs11724804	0.02778	3.97	0.698	104	104	blup	0.043	0.00034	1.0045	0.3151	0.769833
ROS.MAP	./WEIGHTS//train_weights/P42704.ENSG00000138095.wgt.RDat	ENSG00000138095	LRPPRC	2	44113647	44223144	0.1059	rs7355599	2.83	rs7568481	0.056507	5.72	-0.922	177	14	enet	0.11	1.2e-11	-1.0024	0.316131	0.77084
ROS.MAP	./WEIGHTS//train_weights/Q8NBS9.ENSG00000239264.wgt.RDat	ENSG00000239264	TXNDC5	6	7881483	8026646	0.0554	rs267802	2.64	rs9505293	0.052306	4.7	1.002	165	1	top1	0.052	4.4e-06	1.002	0.3163	0.769746
ROS.MAP	./WEIGHTS//train_weights/P40121.ENSG00000042493.wgt.RDat	ENSG00000042493	CAPG	2	85621871	85645555	0.1761	rs35522137	2.03	rs3770102	0.111219	6.75	0.923	88	88	blup	0.12	1.6e-12	1.0019	0.316385	0.768452
ROS.MAP	./WEIGHTS//train_weights/Q9BPU6.ENSG00000157851.wgt.RDat	ENSG00000157851	DPYSL5	2	27070615	27173219	0.1548	rs10865456	-3	rs41448746	0.079676	-6.38	-0.01	87	87	blup	0.11	1.4e-11	-1	0.317292	0.769155
ROS.MAP	./WEIGHTS//train_weights/P49720.ENSG00000108294.wgt.RDat	ENSG00000108294	PSMB3	17	36908989	36920484	0.5762	rs11653487	1.94	rs764190	0.173	-8.32	1.571	74	24	enet	0.24	1.1e-24	-0.9953	0.319577	0.77319
ROS.MAP	./WEIGHTS//train_weights/Q5VT66.ENSG00000186205.wgt.RDat	ENSG00000186205	MARC1	1	220960101	220987735	0.1944	rs17587507	-2.257	rs2642442	0.128604	-7.16	-0.994	136	1	top1	0.13	4.5e-13	0.994	0.320223	0.773252
ROS.MAP	./WEIGHTS//train_weights/O43813.ENSG00000115365.wgt.RDat	ENSG00000115365	LANCL1	2	211295973	211342376	0.0264	rs3845633	-2.89	rs2287420	0.043174	4.23	0.993	91	1	top1	0.043	2.9e-05	0.993	0.32071	0.77293
ROS.MAP	./WEIGHTS//train_weights/Q5T1M5.ENSG00000119321.wgt.RDat	ENSG00000119321	FKBP15	9	115923286	115983641	0.0421	rs13294922	-2.19	rs3827673	-0.002482	3.26	0.756	147	147	bslmm	0.0081	0.044	0.99055	0.3219	0.7743
ROS.MAP	./WEIGHTS//train_weights/A8MXV4.ENSG00000213965.wgt.RDat	ENSG00000213965	NUDT19	19	33182867	33204702	0.2395	rs731673	3.62	rs1061686	0.211721	-9.11	0.685	93	6	enet	0.21	4.7e-21	-0.9908	0.322	0.773048
ROS.MAP	./WEIGHTS//train_weights/P30837.ENSG00000137124.wgt.RDat	ENSG00000137124	ALDH1B1	9	38392661	38398658	0.6029	rs4878805	-2.63	rs2228093	0.235833	-9.51	-0.216	138	138	bslmm	0.37	5.7e-40	0.98917	0.3226	0.772999
ROS.MAP	./WEIGHTS//train_weights/P25445.ENSG00000026103.wgt.RDat	ENSG00000026103	FAS	10	90750414	90775542	0.3244	rs1937326	-2.35	rs7097572	0.438016	12.67	0.828	144	13	enet	0.45	8.4e-49	0.9853	0.32449	0.776036
ROS.MAP	./WEIGHTS//train_weights/P56159.ENSG00000151892.wgt.RDat	ENSG00000151892	GFRA1	10	117816444	118032979	0.1703	rs11816383	2.8	rs12570087	0.142488	7.38	0.408	250	29	enet	0.19	6.6e-18	0.9843	0.32495	0.775647
ROS.MAP	./WEIGHTS//train_weights/P24666.ENSG00000143727.wgt.RDat	ENSG00000143727	ACP1	2	264140	278283	0.2398	rs13410499	2.63	rs9213	0.356063	-11.7	-0.984	96	1	top1	0.36	7.5e-38	0.984	0.325116	0.774559
ROS.MAP	./WEIGHTS//train_weights/P54727.ENSG00000119318.wgt.RDat	ENSG00000119318	RAD23B	9	110045418	110094475	0.1094	rs10978803	-2.09	rs7038659	-0.00235	3.25	-1.03	147	147	bslmm	0.0061	0.071	-0.98363	0.3253	0.773519
ROS.MAP	./WEIGHTS//train_weights/O43175.ENSG00000092621.wgt.RDat	ENSG00000092621	PHGDH	1	120202421	120286838	0.1727	rs2843016	2.483	rs10923897	0.026281	-5.15	-1.015	122	31	enet	0.057	1.8e-06	0.98083	0.326677	0.775313
ROS.MAP	./WEIGHTS//train_weights/P11586.ENSG00000100714.wgt.RDat	ENSG00000100714	MTHFD1	14	64854749	64926722	0.0564	rs4902278	-3.47	rs1076991	0.05853	-5.37	-0.047	104	104	blup	0.064	4.3e-07	0.9802	0.327	0.774605
ROS.MAP	./WEIGHTS//train_weights/Q9NZU5.ENSG00000071282.wgt.RDat	ENSG00000071282	LMCD1	3	8543393	8609805	0.0777	rs17784210	-2.65	rs7635073	0.004466	-4.48	-0.512	202	6	lasso	0.012	0.022	0.97929	0.32743	0.774151
ROS.MAP	./WEIGHTS//train_weights/Q9P1Z2.ENSG00000012822.wgt.RDat	ENSG00000012822	CALCOCO1	12	54104903	54121529	0.0827	rs12229875	2.48	rs17102221	0.087533	6.01	-0.979	102	1	top1	0.088	3e-09	-0.979	0.32758	0.773039
ROS.MAP	./WEIGHTS//train_weights/Q14166.ENSG00000100304.wgt.RDat	ENSG00000100304	TTLL12	22	43562628	43583139	0.2783	rs4988366	-2.4	rs47340	0.095506	7.29	0.659	164	27	enet	0.22	2.4e-22	0.975	0.329467	0.776022
ROS.MAP	./WEIGHTS//train_weights/P52758.ENSG00000132541.wgt.RDat	ENSG00000132541	HRSP12	8	99114572	99129469	0.1207	rs13252923	2.849	rs2514334	0.123199	-7	0.792	121	3	lasso	0.13	5.7e-13	-0.9741	0.33	0.775811
ROS.MAP	./WEIGHTS//train_weights/P30533.ENSG00000163956.wgt.RDat	ENSG00000163956	LRPAP1	4	3508103	3534286	0.0925	rs12641989	2.072	rs7672287	0.0682	6.13	0.358	87	5	lasso	0.088	3e-09	0.9717	0.3312	0.777166
ROS.MAP	./WEIGHTS//train_weights/O60636.ENSG00000134198.wgt.RDat	ENSG00000134198	TSPAN2	1	115590632	115632121	0.1233	rs6681880	2.028	rs12034918	0.055602	4.53	-0.971	139	1	top1	0.056	0.00037	-0.971	0.331548	0.77652
ROS.MAP	./WEIGHTS//train_weights/Q6P6B1.ENSG00000177459.wgt.RDat	ENSG00000177459	C8orf47	8	99076539	99105838	0.078	rs3802195	2.582	rs10098159	0.007661	3.62	0.869	141	141	bslmm	0.036	0.00048	-0.9686	0.3327	0.777756
ROS.MAP	./WEIGHTS//train_weights/Q9Y5B8.ENSG00000143156.wgt.RDat	ENSG00000143156	NME7	1	169101769	169337205	0.0591	rs7541564	-2.307	rs4656671	0.094259	-6.3	-0.968	201	1	top1	0.094	9.7e-10	0.968	0.333044	0.777103
ROS.MAP	./WEIGHTS//train_weights/P12271.ENSG00000140522.wgt.RDat	ENSG00000140522	RLBP1	15	89753100	89764982	0.0981	rs4327024	3.42	rs2283433	0.13375	7.37	-0.706	97	4	lasso	0.13	1.2e-13	-0.9618	0.3361	0.782767
ROS.MAP	./WEIGHTS//train_weights/O14994.ENSG00000185666.wgt.RDat	ENSG00000185666	SYN3	22	32908539	33454358	0.1969	rs241890	-3.14	rs10483168	0.136284	-7.32	-1.793	516	4	lasso	0.2	1.3e-19	0.957	0.338618	0.787161
ROS.MAP	./WEIGHTS//train_weights/Q6DD88.ENSG00000184743.wgt.RDat	ENSG00000184743	ATL3	11	63391559	63439393	0.055	rs10792418	2.38	rs17158453	0.042096	-4.43	0.954	51	1	top1	0.042	3.6e-05	-0.954	0.34008	0.789087
ROS.MAP	./WEIGHTS//train_weights/Q6IA86.ENSG00000134759.wgt.RDat	ENSG00000134759	ELP2	18	33709407	33757909	0.0424	rs8096713	2.6	rs1789512	0.0586	-5.07	-0.95	130	1	top1	0.059	1.2e-06	0.95	0.34211	0.792322
ROS.MAP	./WEIGHTS//train_weights/Q8IV38.ENSG00000106524.wgt.RDat	ENSG00000106524	ANKMY2	7	16639401	16685442	0.135	rs886756	-3.06	rs7797003	0.128288	7.02	-0.949	171	1	top1	0.13	4.8e-13	-0.949	0.34262	0.792031
ROS.MAP	./WEIGHTS//train_weights/P16930.ENSG00000103876.wgt.RDat	ENSG00000103876	FAH	15	80444832	80479288	0.4945	rs12595624	-2.49	rs11555096	0.12781	-9.06	0.5883	110	18	enet	0.29	2.9e-30	-0.9483	0.343	0.791441
ROS.MAP	./WEIGHTS//train_weights/Q07065.ENSG00000136026.wgt.RDat	ENSG00000136026	CKAP4	12	106631655	106698057	0.1055	rs10861571	3.81	rs1215761	0.067245	-5.36	0.726	121	14	enet	0.091	1.5e-09	-0.94753	0.34337	0.79083
ROS.MAP	./WEIGHTS//train_weights/O94874.ENSG00000014123.wgt.RDat	ENSG00000014123	UFL1	6	96969471	97003152	0.0343	rs4839850	-2.13	rs2983897	0.045709	4.63	0.947	79	1	top1	0.046	1.7e-05	0.947	0.3436	0.7899
ROS.MAP	./WEIGHTS//train_weights/Q96C23.ENSG00000143891.wgt.RDat	ENSG00000143891	GALM	2	38893052	38968379	0.4461	rs3097713	-2.67	rs3821023	0.464673	13.25	-0.166	83	7	lasso	0.51	2.3e-59	-0.9467	0.343788	0.788876
ROS.MAP	./WEIGHTS//train_weights/Q9BV44.ENSG00000134077.wgt.RDat	ENSG00000134077	THUMPD3	3	9404526	9428475	0.1793	rs2728949	-3.22	rs2251166	0.039793	-4.55	-1.753	98	98	bslmm	0.088	4e-09	-0.94397	0.34519	0.790637
ROS.MAP	./WEIGHTS//train_weights/P12955.ENSG00000124299.wgt.RDat	ENSG00000124299	PEPD	19	33877856	34012700	0.2408	rs33838	-3.64	rs3556	0.271911	10.45	0.636	157	7	lasso	0.34	3.9e-36	0.9408	0.347	0.793325
ROS.MAP	./WEIGHTS//train_weights/Q9Y3Z3.ENSG00000101347.wgt.RDat	ENSG00000101347	SAMHD1	20	35518632	35580246	0.1374	rs12481274	-1.72	rs6029941	0.008069	4.29	0.743	61	18	enet	0.059	1.2e-06	-0.9352	0.3497	0.798033
ROS.MAP	./WEIGHTS//train_weights/P10620.ENSG00000008394.wgt.RDat	ENSG00000008394	MGST1	12	16500076	16762193	0.1941	rs10772934	2.69	rs2239675	0.058194	5.47	-0.549	104	7	lasso	0.16	4.1e-16	-0.93234	0.35116	0.7999
ROS.MAP	./WEIGHTS//train_weights/Q8N8R5.ENSG00000178074.wgt.RDat	ENSG00000178074	C2orf69	2	200775979	200820658	0.3056	rs10221945	-1.89	rs16832017	0.229321	-9.35	0.931	75	1	top1	0.23	3.6e-23	-0.931	0.351854	0.800018
ROS.MAP	./WEIGHTS//train_weights/Q9H8M5.ENSG00000148842.wgt.RDat	ENSG00000148842	CNNM2	10	104678050	104849978	0.1245	rs619824	-3.28	rs11191454	0.075297	5.69	-0.569	132	4	lasso	0.085	6.8e-09	-0.9286	0.35308	0.801344
ROS.MAP	./WEIGHTS//train_weights/Q8NBJ7.ENSG00000129103.wgt.RDat	ENSG00000129103	SUMF2	7	56131695	56148363	0.045	rs13238424	-2.4	rs816396	0.007617	-3.63	-1.733	75	9	enet	0.03	0.00051	0.9283	0.35326	0.800294
ROS.MAP	./WEIGHTS//train_weights/Q8TCA0.ENSG00000172731.wgt.RDat	ENSG00000172731	LRRC20	10	72058729	72142382	0.1197	rs10823548	2.83	rs3812699	0.000579	3.5	0.069	153	23	enet	0.055	2.6e-06	-0.9268	0.35401	0.800538
ROS.MAP	./WEIGHTS//train_weights/Q86SE8.ENSG00000158806.wgt.RDat	ENSG00000158806	NPM2	8	21881636	21894408	0.4516	rs17616085	-3.222	rs7818819	-0.002354	3.25	-1.047	89	45	enet	0.095	1.7e-09	0.9258	0.3545	0.800194
ROS.MAP	./WEIGHTS//train_weights/P16219.ENSG00000122971.wgt.RDat	ENSG00000122971	ACADS	12	121163538	121177811	0.5534	rs7956304	3	rs2014355	0.370511	-12.05	0.674	116	6	lasso	0.44	1.5e-48	-0.92374	0.35562	0.80127
ROS.MAP	./WEIGHTS//train_weights/Q99572.ENSG00000089041.wgt.RDat	ENSG00000089041	P2RX7	12	121570622	121623876	0.5697	rs12368199	2.57	rs3751143	0.353746	-11.59	-0.935	144	31	enet	0.52	1.5e-62	0.92174	0.35666	0.802163
ROS.MAP	./WEIGHTS//train_weights/Q13393.ENSG00000075651.wgt.RDat	ENSG00000075651	PLD1	3	171318195	171528740	0.0478	rs7641259	2.88	rs3843979	0.032706	4.05	-0.919	191	1	top1	0.033	0.00071	-0.91909	0.35805	0.803838
ROS.MAP	./WEIGHTS//train_weights/O60716.ENSG00000198561.wgt.RDat	ENSG00000198561	CTNND1	11	57520715	57587018	0.0302	rs641325	-1.94	rs499188	0.028869	-3.73	-0.785	60	60	blup	0.029	0.00054	0.9156	0.35986	0.806449
ROS.MAP	./WEIGHTS//train_weights/Q8IVD9.ENSG00000015676.wgt.RDat	ENSG00000015676	NUDCD3	7	44418720	44530479	0.0538	rs6968826	2.68	rs1043084	0.083302	5.76	0.915	106	1	top1	0.083	7.2e-09	0.915	0.36019	0.805739
ROS.MAP	./WEIGHTS//train_weights/Q86VW2.ENSG00000240771.wgt.RDat	ENSG00000240771	ARHGEF25	12	58003963	58013162	0.0626	rs7966795	3.23	rs1806652	0.057447	4.97	0.913	84	1	top1	0.057	2.5e-06	0.913	0.36124	0.80664
ROS.MAP	./WEIGHTS//train_weights/Q9Y5N5.ENSG00000156239.wgt.RDat	ENSG00000156239	N6AMT1	21	30244513	30257693	0.3402	rs2832114	3.74	rs7282280	0.341906	-10.25	0.289	95	7	lasso	0.36	1.7e-30	-0.911	0.36228	0.807515
ROS.MAP	./WEIGHTS//train_weights/Q7Z3V4.ENSG00000151148.wgt.RDat	ENSG00000151148	UBE3B	12	109915207	109974507	0.0712	rs4766607	-2.44	rs7358739	0.040636	4.44	0.91	131	1	top1	0.041	4.9e-05	0.91	0.36282	0.807275
ROS.MAP	./WEIGHTS//train_weights/Q5VVQ6.ENSG00000180667.wgt.RDat	ENSG00000180667	YOD1	1	207217194	207226325	0.0391	rs12137921	-3.317	rs2883211	0.029666	-4.43	0.91	89	1	top1	0.03	0.00052	-0.91	0.362823	0.805842
ROS.MAP	./WEIGHTS//train_weights/Q5T440.ENSG00000181873.wgt.RDat	ENSG00000181873	IBA57	1	228353516	228369958	0.037	rs849749	1.694	rs3795782	0.034616	-4.54	0.079	68	68	blup	0.045	2.4e-05	-0.90939	0.363147	0.805127
ROS.MAP	./WEIGHTS//train_weights/P07099.ENSG00000143819.wgt.RDat	ENSG00000143819	EPHX1	1	225997794	226033260	0.051	rs4653427	2.849	rs12038486	0.046609	-4.94	-0.902	113	1	top1	0.047	1.4e-05	0.902	0.367057	0.81235
ROS.MAP	./WEIGHTS//train_weights/P23381.ENSG00000140105.wgt.RDat	ENSG00000140105	WARS	14	100800125	100843142	0.0611	rs7153665	2.57	rs3742384	0.06104	-5.13	-0.899	91	1	top1	0.061	7.3e-07	0.899	0.3687	0.814539
ROS.MAP	./WEIGHTS//train_weights/Q9Y6F6.ENSG00000072952.wgt.RDat	ENSG00000072952	MRVI1	11	10594638	10715535	0.095	rs7938782	-2.69	rs753002	0.013666	-5.36	1.633	211	211	bslmm	0.049	8.1e-06	-0.8978	0.36927	0.814355
ROS.MAP	./WEIGHTS//train_weights/O60260.ENSG00000185345.wgt.RDat	ENSG00000185345	PARK2	6	161768452	163148803	0.1086	rs4596453	-3.37	rs9346868	-0.002036	-3.72	-0.314	946	946	blup	0.028	0.00062	0.8979	0.3693	0.812982
ROS.MAP	./WEIGHTS//train_weights/Q8N5X7.ENSG00000163412.wgt.RDat	ENSG00000163412	EIF4E3	3	71724567	71803924	0.1658	rs1447899	3.4	rs2029013	0.022795	-4.52	-0.129	122	122	blup	0.057	5.5e-06	0.8969	0.36977	0.812581
ROS.MAP	./WEIGHTS//train_weights/Q9NWV4.ENSG00000162384.wgt.RDat	ENSG00000162384	C1orf123	1	53679771	53686289	0.0765	rs1288493	-3.785	rs2297656	0.09236	-6.46	0.896	109	1	top1	0.092	1.1e-09	-0.896	0.370253	0.81221
ROS.MAP	./WEIGHTS//train_weights/Q496J9.ENSG00000122012.wgt.RDat	ENSG00000122012	SV2C	5	75378997	75649764	0.0506	rs4235690	-3.26	rs4490566	0.030718	4.62	0.896	229	1	top1	0.031	0.00043	0.896	0.3703	0.810885
ROS.MAP	./WEIGHTS//train_weights/P46952.ENSG00000162882.wgt.RDat	ENSG00000162882	HAAO	2	42994229	43019733	0.0556	rs10185815	2.29	rs2278582	0.028773	-4.3	-0.894	123	1	top1	0.029	0.0067	0.894	0.371322	0.811697
ROS.MAP	./WEIGHTS//train_weights/Q9NVS9.ENSG00000108439.wgt.RDat	ENSG00000108439	PNPO	17	46018872	46025654	0.6209	rs4362431	3.8	rs17679445	0.509	-14.09	-0.736	104	4	lasso	0.54	2e-64	0.8924	0.372181	0.81215
ROS.MAP	./WEIGHTS//train_weights/Q09428.ENSG00000006071.wgt.RDat	ENSG00000006071	ABCC8	11	17414432	17498449	0.0561	rs11823045	-2.66	rs4757512	0.070183	-5.28	-0.892	221	1	top1	0.07	2.4e-07	0.892	0.37239	0.811185
ROS.MAP	./WEIGHTS//train_weights/A2RUC4.ENSG00000162971.wgt.RDat	ENSG00000162971	TYW5	2	200794698	200820459	0.0452	rs10221945	-1.89	rs166849	0.035814	-4.24	0.891	75	1	top1	0.036	0.00025	-0.891	0.372929	0.810942
ROS.MAP	./WEIGHTS//train_weights/P35611.ENSG00000087274.wgt.RDat	ENSG00000087274	ADD1	4	2845584	2931803	0.0385	rs12509447	2.636	rs2071695	0.0133	-3.74	-1.06	108	108	blup	0.028	0.00069	-0.8885	0.3743	0.812505
ROS.MAP	./WEIGHTS//train_weights/Q00059.ENSG00000108064.wgt.RDat	ENSG00000108064	TFAM	10	60144782	60158981	0.0389	rs2790196	-3.17	rs11006132	0.029316	-4.22	-0.888	86	1	top1	0.029	0.0005	0.888	0.37454	0.811612
ROS.MAP	./WEIGHTS//train_weights/Q9UN37.ENSG00000132612.wgt.RDat	ENSG00000132612	VPS4A	16	69345259	69358949	0.0365	rs16958736	-2.67	rs8057271	0.0337	4.37	-1.468	66	3	lasso	0.037	0.00011	-0.8873	0.374914	0.811012
ROS.MAP	./WEIGHTS//train_weights/P25189.ENSG00000158887.wgt.RDat	ENSG00000158887	MPZ	1	161274525	161279762	0.3112	rs11265577	2.245	rs7550839	0.284302	8.35	1.00197	103	3	lasso	0.29	8.7e-20	0.88717	0.374986	0.809762
ROS.MAP	./WEIGHTS//train_weights/P27707.ENSG00000156136.wgt.RDat	ENSG00000156136	DCK	4	71858255	71896631	0.1389	rs3733399	2.671	rs6826930	0.12187	-7.51	1.39	63	63	bslmm	0.14	4.2e-14	-0.8866	0.3753	0.809038
ROS.MAP	./WEIGHTS//train_weights/Q9BXW7.ENSG00000069998.wgt.RDat	ENSG00000069998	CECR5	22	17618401	17646177	0.0862	rs2231496	2.45	rs1034859	0.077717	5.53	-0.885	129	1	top1	0.078	3.1e-08	-0.885	0.376157	0.809485
ROS.MAP	./WEIGHTS//train_weights/O43929.ENSG00000115947.wgt.RDat	ENSG00000115947	ORC4	2	148687968	148779147	0.0186	rs41477845	-1.38	rs6731371	0.00705	-3.46	-0.6921	62	62	bslmm	0.009	0.044	0.8843	0.376533	0.808897
ROS.MAP	./WEIGHTS//train_weights/Q9NUM4.ENSG00000106460.wgt.RDat	ENSG00000106460	TMEM106B	7	12250867	12282993	0.0893	rs7802952	2.34	rs6945902	0.071641	5.49	1.184	139	12	enet	0.086	3.9e-09	0.8836	0.37692	0.808334
ROS.MAP	./WEIGHTS//train_weights/Q15814.ENSG00000124659.wgt.RDat	ENSG00000124659	TBCC	6	42712219	42714558	0.3932	rs3749898	2.78	rs2234026	0.150617	-7.98	0.915	71	71	bslmm	0.16	1e-15	-0.883	0.3772	0.807545
ROS.MAP	./WEIGHTS//train_weights/Q9NRV9.ENSG00000013583.wgt.RDat	ENSG00000013583	HEBP1	12	13127798	13153207	0.5145	rs13479	-3.89	rs4763913	0.363391	-12.43	0.748	118	118	bslmm	0.38	6.2e-41	-0.87998	0.37887	0.809729
ROS.MAP	./WEIGHTS//train_weights/Q86VU5.ENSG00000165644.wgt.RDat	ENSG00000165644	COMTD1	10	76993727	76995788	0.1366	rs1149711	-1.21	rs7073279	0.094412	-6	0.879	65	1	top1	0.094	9.9e-10	-0.879	0.3794	0.809473
ROS.MAP	./WEIGHTS//train_weights/Q9Y426.ENSG00000157617.wgt.RDat	ENSG00000157617	C2CD2	21	43305221	43373999	0.076	rs12627125	-2.29	rs2839403	0.050764	4.67	0.879	205	1	top1	0.051	6.1e-06	0.879	0.3794	0.80809
ROS.MAP	./WEIGHTS//train_weights/A8MU93.ENSG00000256806.wgt.RDat	ENSG00000256806	AC004706.1	17	6555059	6556617	0.0501	rs1073031	-2.34	rs218663	0.035	-4.25	0.878	119	1	top1	0.035	0.00048	-0.878	0.379944	0.807867
ROS.MAP	./WEIGHTS//train_weights/Q9HB19.ENSG00000169499.wgt.RDat	ENSG00000169499	PLEKHA2	8	38758753	38831428	0.2292	rs10958811	-1.776	rs7008738	0.13222	7.51	0.318	94	10	lasso	0.22	1e-21	0.8779	0.38	0.80661
ROS.MAP	./WEIGHTS//train_weights/O75884.ENSG00000089050.wgt.RDat	ENSG00000089050	RBBP9	20	18467184	18477887	0.1737	rs6081140	3.14	rs6045490	0.062639	-5.97	-0.128	94	94	bslmm	0.098	3.5e-10	0.8756	0.3813	0.807993
ROS.MAP	./WEIGHTS//train_weights/Q9UNF0.ENSG00000100266.wgt.RDat	ENSG00000100266	PACSIN2	22	43231418	43411151	0.1045	rs4988366	-2.4	rs17415203	0.031901	5.57	-1.517	163	18	enet	0.087	3.3e-09	-0.875	0.38134	0.806706
ROS.MAP	./WEIGHTS//train_weights/A7KAX9.ENSG00000134909.wgt.RDat	ENSG00000134909	ARHGAP32	11	128834955	129149219	0.027	rs4937381	2.35	rs10893942	0.031809	-3.71	0.875	198	1	top1	0.032	0.0003	-0.875	0.38157	0.805824
ROS.MAP	./WEIGHTS//train_weights/P10253.ENSG00000171298.wgt.RDat	ENSG00000171298	GAA	17	78075355	78093678	0.2255	rs2361719	2.48	rs12952612	0.141	8.29	1.208	98	4	lasso	0.23	7.8e-23	0.8743	0.381968	0.8053
ROS.MAP	./WEIGHTS//train_weights/Q3KRA6.ENSG00000186132.wgt.RDat	ENSG00000186132	C2orf76	2	120059801	120124404	0.1513	rs838065	2.98	rs6712455	0.175691	7.1	0.872	157	1	top1	0.18	4.8e-13	0.872	0.383208	0.806549
ROS.MAP	./WEIGHTS//train_weights/Q9HBI6.ENSG00000171903.wgt.RDat	ENSG00000171903	CYP4F11	19	16023177	16045677	0.0721	rs1558139	2.27	rs1060463	0.017924	-4.18	-1.34	113	113	blup	0.04	0.00013	0.871	0.384	0.806853
ROS.MAP	./WEIGHTS//train_weights/Q8TAG9.ENSG00000138190.wgt.RDat	ENSG00000138190	EXOC6	10	94590935	94819250	0.0665	rs7081888	-2.57	rs980204	0.054609	4.98	-0.366	210	210	bslmm	0.056	2e-06	-0.8688	0.38493	0.807446
ROS.MAP	./WEIGHTS//train_weights/Q9HBK9.ENSG00000214435.wgt.RDat	ENSG00000214435	AS3MT	10	104629273	104661656	0.0944	rs619824	-3.28	rs11191439	0.010456	-3.85	-1.854	89	89	bslmm	0.021	0.004	0.8674	0.38571	0.807722
ROS.MAP	./WEIGHTS//train_weights/Q8WVC6.ENSG00000172992.wgt.RDat	ENSG00000172992	DCAKD	17	43100708	43138473	0.0503	rs7223320	-3.55	rs2239919	0.00892	-3.7	-0.115	107	14	enet	0.036	0.00013	0.8659	0.386567	0.808159
ROS.MAP	./WEIGHTS//train_weights/Q9Y4D1.ENSG00000100592.wgt.RDat	ENSG00000100592	DAAM1	14	59655364	59838123	0.1878	rs17095819	-1.7	rs1253035	0.025487	-4.33	1.2999	166	166	blup	0.072	7.2e-08	-0.8651	0.387	0.807709
ROS.MAP	./WEIGHTS//train_weights/Q4VC31.ENSG00000160124.wgt.RDat	ENSG00000160124	CCDC58	3	122078438	122102078	0.1023	rs5008830	-2.77	rs6438726	0.065027	-5.28	-0.864	116	1	top1	0.065	3.2e-07	0.864	0.38759	0.807587
ROS.MAP	./WEIGHTS//train_weights/Q9UBT2.ENSG00000126261.wgt.RDat	ENSG00000126261	UBA2	19	34919257	34960853	0.0299	rs2910413	-2.11	rs6510419	0.024605	3.83	0.291	88	2	lasso	0.027	0.00076	0.8638	0.388	0.807092
ROS.MAP	./WEIGHTS//train_weights/P57772.ENSG00000132394.wgt.RDat	ENSG00000132394	EEFSEC	3	127872297	128127485	0.0389	rs2981026	-2.31	rs7641133	0.043548	-5.32	-0.85	166	4	lasso	0.049	1.1e-05	0.86313	0.38807	0.805892
ROS.MAP	./WEIGHTS//train_weights/P48507.ENSG00000023909.wgt.RDat	ENSG00000023909	GCLM	1	94350761	94374966	0.049	rs12069476	-2.895	rs11165030	0.02562	-4.05	0.648	103	103	blup	0.043	3.1e-05	0.86081	0.389344	0.807192
ROS.MAP	./WEIGHTS//train_weights/Q16698.ENSG00000104325.wgt.RDat	ENSG00000104325	DECR1	8	91013633	91064320	0.0839	rs1805818	1.883	rs1805890	0.060685	-5.85	0.669	99	14	enet	0.12	1.2e-11	-0.8565	0.3917	0.810728
ROS.MAP	./WEIGHTS//train_weights/P23434.ENSG00000140905.wgt.RDat	ENSG00000140905	GCSH	16	81115566	81130008	0.0388	rs4889247	1.99	rs12927239	0.0228	-4.26	1.063	174	174	blup	0.027	0.00079	-0.8552	0.392453	0.810939
ROS.MAP	./WEIGHTS//train_weights/Q9NVH1.ENSG00000007923.wgt.RDat	ENSG00000007923	DNAJC11	1	6694228	6761984	0.1764	rs277670	-2.753	rs200448	0.04855	5.23	-1.353	109	13	enet	0.11	1.9e-11	0.85098	0.39478	0.814397
ROS.MAP	./WEIGHTS//train_weights/Q8N129.ENSG00000166997.wgt.RDat	ENSG00000166997	CNPY4	7	99717236	99723134	0.1217	rs941290	2.38	rs4727445	0.019106	-4.48	0.77925	73	73	blup	0.062	8.2e-07	0.8463	0.39738	0.818406
ROS.MAP	./WEIGHTS//train_weights/P09913.ENSG00000119922.wgt.RDat	ENSG00000119922	IFIT2	10	91061712	91069033	0.0448	rs17476559	-3.44	rs1727	0.032546	-3.65	-0.845	111	1	top1	0.033	0.00054	0.845	0.39811	0.818556
ROS.MAP	./WEIGHTS//train_weights/P35754.ENSG00000173221.wgt.RDat	ENSG00000173221	GLRX	5	95087023	95158709	0.0931	rs3777209	2.08	rs6556886	0.021466	-4.6	-1.379	125	9	enet	0.063	4.8e-07	0.8435	0.399	0.819035
ROS.MAP	./WEIGHTS//train_weights/Q15173.ENSG00000068971.wgt.RDat	ENSG00000068971	PPP2R5B	11	64685025	64701945	0.0267	rs11607853	-2.83	rs650506	0.022471	-3.81	0.842	71	1	top1	0.022	0.0021	-0.842	0.39979	0.819306
ROS.MAP	./WEIGHTS//train_weights/Q6ZMT1.ENSG00000141750.wgt.RDat	ENSG00000141750	STAC2	17	37366789	37382125	0.0664	rs16239	-2.22	rs17632667	0.0014	3.54	0.103	96	96	bslmm	0.022	0.0023	0.8407	0.400507	0.819428
ROS.MAP	./WEIGHTS//train_weights/O14772.ENSG00000254685.wgt.RDat	ENSG00000254685	FPGT	1	74663896	74699770	0.0861	rs11210419	-2.192	rs11806946	0.091612	-6.77	-0.846	54	11	lasso	0.12	7.3e-12	0.83751	0.402305	0.821757
ROS.MAP	./WEIGHTS//train_weights/Q9UNK9.ENSG00000013523.wgt.RDat	ENSG00000013523	ANGEL1	14	77253588	77292589	0.0664	rs10130499	-3.34	rs8017640	0.025962	-4.36	-0.263	114	114	blup	0.042	0.00018	-0.8369	0.4026	0.821014
ROS.MAP	./WEIGHTS//train_weights/P00387.ENSG00000100243.wgt.RDat	ENSG00000100243	CYB5R3	22	43013846	43045574	0.0931	rs5758863	-2.59	rs137087	0.095375	-6.84	-1.036	98	98	blup	0.1	1e-10	0.834	0.404251	0.823034
ROS.MAP	./WEIGHTS//train_weights/Q53HC0.ENSG00000119242.wgt.RDat	ENSG00000119242	CCDC92	12	124403207	124457378	0.0507	rs11057392	2.61	rs12309481	0.058099	-5.61	-1.012	83	83	blup	0.075	3.9e-08	0.8307	0.40614	0.825531
ROS.MAP	./WEIGHTS//train_weights/Q9Y600.ENSG00000139631.wgt.RDat	ENSG00000139631	CSAD	12	53551447	53575135	0.0387	rs11539433	3.26	rs822682	0.014907	-4.38	1.379	85	85	bslmm	0.023	0.0038	-0.83007	0.4065	0.824917
ROS.MAP	./WEIGHTS//train_weights/P49069.ENSG00000164615.wgt.RDat	ENSG00000164615	CAMLG	5	134074191	134087847	0.2951	rs10067976	-1.86	rs2108665	0.306375	-10.68	-0.826	29	1	top1	0.31	2.6e-31	0.826	0.4088	0.828235
ROS.MAP	./WEIGHTS//train_weights/Q8NBM8.ENSG00000145882.wgt.RDat	ENSG00000145882	PCYOX1L	5	148737570	148749216	0.1018	rs386763	2.74	rs353255	0.025411	-4.54	0.424	124	22	enet	0.056	2e-06	-0.8256	0.4091	0.827498
ROS.MAP	./WEIGHTS//train_weights/Q8N128.ENSG00000151327.wgt.RDat	ENSG00000151327	FAM177A1	14	35514113	35582336	0.0443	rs17103013	2.76	rs17456102	0.006901	-3.67	-1.467	92	92	blup	0.031	0.00039	0.8252	0.4092	0.826359
ROS.MAP	./WEIGHTS//train_weights/Q96T51.ENSG00000176783.wgt.RDat	ENSG00000176783	RUFY1	5	178977559	179037027	0.0524	rs936817	2.61	rs4563584	0.004767	3.37	0.326	93	93	bslmm	0.021	0.0028	0.8246	0.4096	0.825828
ROS.MAP	./WEIGHTS//train_weights/Q9Y6I9.ENSG00000164081.wgt.RDat	ENSG00000164081	TEX264	3	51696709	51738339	0.0451	rs11923703	-2.38	rs12330652	0.001987	-4.24	-0.482	24	3	lasso	0.027	0.00081	0.82288	0.41058	0.826466
ROS.MAP	./WEIGHTS//train_weights/Q15057.ENSG00000114331.wgt.RDat	ENSG00000114331	ACAP2	3	194995465	195163807	0.0403	rs823530	1.8	rs2050809	0.035508	4.24	0.82	115	1	top1	0.036	0.00014	0.82	0.41222	0.828429
ROS.MAP	./WEIGHTS//train_weights/Q9ULK0.ENSG00000182771.wgt.RDat	ENSG00000182771	GRID1	10	87359312	88126250	0.1458	rs11818522	3	rs7075405	0.076662	-5.87	-0.101	459	459	bslmm	0.08	1.4e-08	0.8161	0.41443	0.831529
ROS.MAP	./WEIGHTS//train_weights/O95260.ENSG00000107669.wgt.RDat	ENSG00000107669	ATE1	10	123499939	123688316	0.1427	rs1219510	-3.28	rs10749435	0.119127	-7.3	0.43	205	205	blup	0.16	1.7e-15	0.8148	0.41519	0.831715
ROS.MAP	./WEIGHTS//train_weights/Q8NBF2.ENSG00000196865.wgt.RDat	ENSG00000196865	NHLRC2	10	115614420	115676953	0.0511	rs10490907	3.15	rs7913176	0.026256	-4.56	0.81	129	1	top1	0.026	0.00094	-0.81	0.41794	0.83588
ROS.MAP	./WEIGHTS//train_weights/P22748.ENSG00000167434.wgt.RDat	ENSG00000167434	CA4	17	58227297	58248260	0.1492	rs9901658	-4.9	rs345189	0.131	-7.12	-0.978	45	45	bslmm	0.14	3.5e-14	0.8099	0.418026	0.834712
ROS.MAP	./WEIGHTS//train_weights/P23229.ENSG00000091409.wgt.RDat	ENSG00000091409	ITGA6	2	173292082	173371181	0.0866	rs6755175	-2.74	rs10166912	0.002563	3.9	0.097	157	25	enet	0.055	2.6e-06	-0.8079	0.419153	0.835623
ROS.MAP	./WEIGHTS//train_weights/Q99674.ENSG00000138028.wgt.RDat	ENSG00000138028	CGREF1	2	27321757	27341995	0.0341	rs10865456	-3	rs2304681	0.006542	3.54	0.146	74	74	blup	0.015	0.018	0.8066	0.419884	0.835744
ROS.MAP	./WEIGHTS//train_weights/Q13596.ENSG00000028528.wgt.RDat	ENSG00000028528	SNX1	15	64386322	64438289	0.0276	rs3848142	2.46	rs8041372	0.02065	-3.71	0.806	70	1	top1	0.021	0.003	-0.806	0.4202	0.835039
ROS.MAP	./WEIGHTS//train_weights/Q9H299.ENSG00000142669.wgt.RDat	ENSG00000142669	SH3BGRL3	1	26605667	26608007	0.0333	rs6598943	-2.44	rs4659419	0.034086	4.11	0.806	124	1	top1	0.034	0.00019	0.806	0.420243	0.833794
ROS.MAP	./WEIGHTS//train_weights/Q75V66.ENSG00000171714.wgt.RDat	ENSG00000171714	ANO5	11	22214722	22304903	0.2982	rs11026418	-2.17	rs4275631	0.248675	7.73	0.754	89	8	lasso	0.26	4.6e-17	0.8049	0.42088	0.83373
ROS.MAP	./WEIGHTS//train_weights/Q6PH85.ENSG00000150401.wgt.RDat	ENSG00000150401	DCUN1D2	13	114110134	114145267	0.0566	rs7991325	3.08	rs6577052	0.045619	-4.26	-0.804	123	1	top1	0.046	5.1e-05	0.804	0.4214	0.833436
ROS.MAP	./WEIGHTS//train_weights/Q6PHR2.ENSG00000140474.wgt.RDat	ENSG00000140474	ULK3	15	75128457	75135687	0.1771	rs7165811	-2.5	rs936227	0.25597	9.94	0.803	87	1	top1	0.26	4.7e-26	0.803	0.422	0.8333
ROS.MAP	./WEIGHTS//train_weights/Q8N183.ENSG00000164182.wgt.RDat	ENSG00000164182	NDUFAF2	5	60240956	60448853	0.1544	rs7723754	-2.63	rs11951606	0.070707	5.47	1.54	107	12	enet	0.11	5.3e-11	0.8006	0.4234	0.834741
ROS.MAP	./WEIGHTS//train_weights/Q9H6L2.ENSG00000205084.wgt.RDat	ENSG00000205084	TMEM231	16	75572015	75590184	0.0537	rs247445	3.08	rs8061183	-0.000615	-3.81	1.203	93	93	blup	0.033	0.002	-0.7992	0.424194	0.834985
ROS.MAP	./WEIGHTS//train_weights/Q96GY0.ENSG00000104427.wgt.RDat	ENSG00000104427	ZC2HC1A	8	79578282	79632000	0.0444	rs7816685	2.089	rs2369440	0.064028	5.35	-0.798	82	1	top1	0.064	4e-07	-0.798	0.4249	0.835056
ROS.MAP	./WEIGHTS//train_weights/Q9UBM7.ENSG00000172893.wgt.RDat	ENSG00000172893	DHCR7	11	71139239	71163914	0.0302	rs10898026	-2.56	rs12422045	0.01598	-3.83	1.065	152	3	lasso	0.024	0.0017	-0.7974	0.42525	0.834428
ROS.MAP	./WEIGHTS//train_weights/Q9Y3A6.ENSG00000117500.wgt.RDat	ENSG00000117500	TMED5	1	93615299	93646285	0.0236	rs475120	-3.547	rs1060622	0.01587	3.76	-0.872	74	16	enet	0.021	0.0034	-0.79654	0.42572	0.834036
ROS.MAP	./WEIGHTS//train_weights/Q6UVY6.ENSG00000079931.wgt.RDat	ENSG00000079931	MOXD1	6	132617194	132722684	0.0566	rs10484483	-2.12	rs11154669	0.002674	3.52	1.844	133	133	blup	0.027	0.00088	0.7964	0.4258	0.832884
ROS.MAP	./WEIGHTS//train_weights/Q9GZT6.ENSG00000137500.wgt.RDat	ENSG00000137500	CCDC90B	11	82970139	82997450	0.0502	rs11233565	1.56	rs481321	0.004352	-3.46	0.659	70	13	enet	0.023	0.002	0.7918	0.4285	0.836851
ROS.MAP	./WEIGHTS//train_weights/O15018.ENSG00000133401.wgt.RDat	ENSG00000133401	PDZD2	5	31639517	32111037	0.0909	rs526309	-3.58	rs1973532	0.00245	-3.96	1.196	412	412	blup	0.012	0.021	0.7892	0.43	0.838466
ROS.MAP	./WEIGHTS//train_weights/P34949.ENSG00000178802.wgt.RDat	ENSG00000178802	MPI	15	75182346	75191798	0.1063	rs7165811	-2.5	rs8031937	0.15727	-8.4	1.634	79	10	enet	0.19	2.2e-19	-0.7884	0.4305	0.83813
ROS.MAP	./WEIGHTS//train_weights/Q14914.ENSG00000106853.wgt.RDat	ENSG00000106853	PTGR1	9	114312002	114362135	0.1912	rs17320021	2.51	rs3739704	0.142512	7.48	0.787	111	1	top1	0.14	2.1e-14	0.787	0.4313	0.838377
ROS.MAP	./WEIGHTS//train_weights/Q96LD4.ENSG00000132481.wgt.RDat	ENSG00000132481	TRIM47	17	73870242	73874656	0.0674	rs12430	2.75	rs9908862	0.0771	-5.92	-0.087	62	6	lasso	0.083	1e-08	-0.7861	0.431799	0.83804
ROS.MAP	./WEIGHTS//train_weights/Q9H479.ENSG00000167363.wgt.RDat	ENSG00000167363	FN3K	17	80693451	80709073	0.1482	rs9912932	-1.28	rs3848403	0.00859	3.22	-0.597	80	80	bslmm	0.05	7.8e-06	-0.7842	0.432932	0.838932
ROS.MAP	./WEIGHTS//train_weights/Q9UKY3.ENSG00000228695.wgt.RDat	ENSG00000228695	CES1P1	16	55794460	55828070	0.1227	rs17841329	-2.5	rs11076121	0.0817	5.18	-0.889	131	131	bslmm	0.085	2.7e-07	-0.7831	0.433569	0.838862
ROS.MAP	./WEIGHTS//train_weights/O60285.ENSG00000074590.wgt.RDat	ENSG00000074590	NUAK1	12	106457118	106533811	0.0655	rs3782691	-1.93	rs17038085	0.059041	4.85	-0.783	185	1	top1	0.059	1.1e-06	-0.783	0.43363	0.837679
ROS.MAP	./WEIGHTS//train_weights/P12814.ENSG00000072110.wgt.RDat	ENSG00000072110	ACTN1	14	69340860	69446157	0.0304	rs1274944	2.43	rs735986	0.001397	3.35	0.06	138	138	bslmm	0.0098	0.03	0.7829	0.4337	0.836517
ROS.MAP	./WEIGHTS//train_weights/Q86V88.ENSG00000213920.wgt.RDat	ENSG00000213920	MDP1	14	24683143	24685276	0.1902	rs1885711	1.89	rs12589157	0.029241	4.21	-1.022	97	27	enet	0.058	1.4e-06	-0.7796	0.4357	0.839076
ROS.MAP	./WEIGHTS//train_weights/Q9ULV4.ENSG00000110880.wgt.RDat	ENSG00000110880	CORO1C	12	109038885	109125372	0.1602	rs8179137	-2.73	rs1861642	0.054317	-6	-0.214	129	129	bslmm	0.089	2.1e-09	0.77923	0.43585	0.83807
ROS.MAP	./WEIGHTS//train_weights/Q6UB35.ENSG00000120254.wgt.RDat	ENSG00000120254	MTHFD1L	6	151186685	151423023	0.1147	rs9322288	-2.92	rs6922269	-0.001427	3.42	0.913	286	286	bslmm	0.031	0.00037	0.777	0.4372	0.83937
ROS.MAP	./WEIGHTS//train_weights/P22061.ENSG00000120265.wgt.RDat	ENSG00000120265	PCMT1	6	150070579	150132556	0.1222	rs2342764	-1.76	rs1112730	0.106468	-6.47	-0.776	87	1	top1	0.11	5.4e-11	0.776	0.4377	0.839037
ROS.MAP	./WEIGHTS//train_weights/Q8TAG5.ENSG00000170419.wgt.RDat	ENSG00000170419	VSTM2A	7	54610018	54638773	0.0462	rs11982678	3.54	rs1454520	0.011986	-3.76	-1.819	135	135	blup	0.022	0.0022	0.7751	0.43831	0.838916
ROS.MAP	./WEIGHTS//train_weights/Q92530.ENSG00000125818.wgt.RDat	ENSG00000125818	PSMF1	20	1093906	1160596	0.1098	rs4813941	-2.79	rs6039805	0.033286	-4.34	-0.772	131	1	top1	0.033	0.00022	0.772	0.4401	0.84105
ROS.MAP	./WEIGHTS//train_weights/Q9NRG1.ENSG00000099256.wgt.RDat	ENSG00000099256	PRTFDC1	10	25137536	25241533	0.1143	rs10828722	2.41	rs274296	0.070056	-5.76	0.772	110	1	top1	0.07	1.1e-07	-0.772	0.44011	0.839781
ROS.MAP	./WEIGHTS//train_weights/O75746.ENSG00000115840.wgt.RDat	ENSG00000115840	SLC25A12	2	172640880	172864766	0.0587	rs11675404	-2.17	rs6738445	0.058307	5.57	0.239	93	93	blup	0.062	6.2e-07	0.7717	0.440302	0.838863
ROS.MAP	./WEIGHTS//train_weights/Q01459.ENSG00000117151.wgt.RDat	ENSG00000117151	CTBS	1	85015289	85040163	0.0682	rs12125951	-1.896	rs7551329	0.00859	3.55	-0.922911	114	114	blup	0.034	0.0014	-0.77063	0.440929	0.838775
ROS.MAP	./WEIGHTS//train_weights/P07203.ENSG00000233276.wgt.RDat	ENSG00000233276	GPX1	3	49394609	49396033	0.2944	rs11716445	-2.66	rs17080528	0.334448	-11.25	-0.77	52	1	top1	0.33	3.7e-35	0.77	0.4413	0.838201
ROS.MAP	./WEIGHTS//train_weights/Q9Y394.ENSG00000100612.wgt.RDat	ENSG00000100612	DHRS7	14	60610838	60636574	0.0527	rs216518	-2.24	rs441282	0.081215	-5.83	-0.77	79	1	top1	0.081	1.1e-08	0.77	0.4413	0.836925
ROS.MAP	./WEIGHTS//train_weights/O00142.ENSG00000166548.wgt.RDat	ENSG00000166548	TK2	16	66541906	66586447	0.039	rs662089	-2.94	rs16956585	0.025	-4.38	-0.01	107	107	bslmm	0.037	0.00011	-0.765	0.444277	0.84129
ROS.MAP	./WEIGHTS//train_weights/Q9H223.ENSG00000103966.wgt.RDat	ENSG00000103966	EHD4	15	42190950	42264776	0.0569	rs16972243	2.83	rs11549015	0.03228	-4.66	-0.345	174	8	enet	0.037	0.00011	0.7644	0.4446	0.840625
ROS.MAP	./WEIGHTS//train_weights/Q709C8.ENSG00000129003.wgt.RDat	ENSG00000129003	VPS13C	15	62144588	62352672	0.1803	rs7178749	3.25	rs12442569	0.05218	-6.74	1.5893	205	4	lasso	0.14	3.4e-14	-0.7607	0.4468	0.843504
ROS.MAP	./WEIGHTS//train_weights/Q8WVF1.ENSG00000116885.wgt.RDat	ENSG00000116885	OSCP1	1	36881428	36916086	0.0787	rs10796881	2.189	rs16823042	0.108907	-6.75	0.865	113	2	lasso	0.11	2.7e-11	-0.7607	0.446838	0.8423
ROS.MAP	./WEIGHTS//train_weights/Q9NQ48.ENSG00000163818.wgt.RDat	ENSG00000163818	LZTFL1	3	45864808	45957534	0.1409	rs1962800	2.93	rs1129183	0.075634	-5.5	0.759	106	1	top1	0.076	3.6e-08	-0.759	0.44785	0.842932
ROS.MAP	./WEIGHTS//train_weights/Q96EP9.ENSG00000145248.wgt.RDat	ENSG00000145248	SLC10A4	4	48485360	48491213	0.0731	rs11934876	2.826	rs17609740	0.06084	4.32	0.759	55	1	top1	0.061	3.9e-05	0.759	0.4479	0.841755
ROS.MAP	./WEIGHTS//train_weights/Q9UIQ6.ENSG00000113441.wgt.RDat	ENSG00000113441	LNPEP	5	96271098	96373219	0.0426	rs17087080	-2.15	rs18059	0.021903	3.96	-0.084	123	123	blup	0.028	0.00067	-0.759	0.4479	0.840487
ROS.MAP	./WEIGHTS//train_weights/Q96MF6.ENSG00000135469.wgt.RDat	ENSG00000135469	COQ10A	12	56660642	56664750	0.0484	rs1274498	1.52	rs17118403	0.001617	2.95	-0.755	42	42	bslmm	0.031	0.00063	-0.75684	0.44915	0.841565
ROS.MAP	./WEIGHTS//train_weights/Q96D71.ENSG00000135597.wgt.RDat	ENSG00000135597	REPS1	6	139224630	139309398	0.0469	rs2473500	-2.27	rs6902027	0.050398	-4.93	0.755	134	1	top1	0.05	6.6e-06	-0.755	0.4502	0.842266
ROS.MAP	./WEIGHTS//train_weights/Q9BVK2.ENSG00000159063.wgt.RDat	ENSG00000159063	ALG8	11	77811982	77850706	0.1288	rs3824865	-2.17	rs563453	0.003954	-3.94	0.513	114	13	enet	0.059	0.0002	0.7541	0.4508	0.842124
ROS.MAP	./WEIGHTS//train_weights/Q8WU10.ENSG00000121350.wgt.RDat	ENSG00000121350	PYROXD1	12	21590549	21623300	0.0685	rs17681255	2.86	rs4762836	0.016011	-3.4	1.775	173	173	bslmm	0.036	0.0011	-0.75125	0.4525	0.844034
ROS.MAP	./WEIGHTS//train_weights/P31327.ENSG00000021826.wgt.RDat	ENSG00000021826	CPS1	2	211342406	211543831	0.0379	rs7599931	2.39	rs10932339	0.024479	4.14	-0.234	133	133	bslmm	0.025	0.0012	-0.7506	0.452912	0.84354
ROS.MAP	./WEIGHTS//train_weights/Q07002.ENSG00000117266.wgt.RDat	ENSG00000117266	CDK18	1	205473723	205501921	0.2154	rs11240481	-1.927	rs12058761	0.015957	-5	-0.834	119	119	bslmm	0.12	8.6e-12	0.74985	0.453343	0.843083
ROS.MAP	./WEIGHTS//train_weights/P27105.ENSG00000148175.wgt.RDat	ENSG00000148175	STOM	9	124101355	124132531	0.2052	rs306784	-1.59	rs306781	0.004168	-3.39	0.702	91	18	enet	0.022	0.0021	-0.74758	0.4547	0.844346
ROS.MAP	./WEIGHTS//train_weights/P07947.ENSG00000176105.wgt.RDat	ENSG00000176105	YES1	18	721588	812547	0.0629	rs2846821	2.94	rs2847605	-0.00125	-3.21	0.193	181	181	bslmm	0.015	0.01	-0.747	0.45477	0.843219
ROS.MAP	./WEIGHTS//train_weights/Q14249.ENSG00000167136.wgt.RDat	ENSG00000167136	ENDOG	9	131580753	131584956	0.0461	rs8507	-2.27	rs2997922	0.075245	-5.17	-0.889	58	9	enet	0.078	1.1e-07	0.74718	0.455	0.842392
ROS.MAP	./WEIGHTS//train_weights/P10746.ENSG00000188690.wgt.RDat	ENSG00000188690	UROS	10	127477146	127511817	0.1313	rs17737550	2.25	rs10794025	0.206029	9.5	-0.465	67	8	enet	0.22	9.8e-22	-0.7468	0.45521	0.841531
ROS.MAP	./WEIGHTS//train_weights/Q7Z699.ENSG00000166068.wgt.RDat	ENSG00000166068	SPRED1	15	38544527	38649450	0.0468	rs8029728	2.07	rs4924250	-0.00204	3.69	1.341	143	143	blup	0.023	0.0023	0.7429	0.4575	0.844511
ROS.MAP	./WEIGHTS//train_weights/Q9H1C7.ENSG00000120306.wgt.RDat	ENSG00000120306	CYSTM1	5	139554227	139661637	0.0928	rs8180371	2.05	rs269782	0.1315	-6.81	-0.741	74	1	top1	0.13	1.9e-11	0.741	0.4587	0.845474
ROS.MAP	./WEIGHTS//train_weights/P30101.ENSG00000167004.wgt.RDat	ENSG00000167004	PDIA3	15	44038590	44065477	0.0404	rs35302555	-2.14	rs12443084	0.03177	-3.81	-0.739	49	1	top1	0.032	0.0003	0.739	0.4599	0.846433
ROS.MAP	./WEIGHTS//train_weights/P13804.ENSG00000140374.wgt.RDat	ENSG00000140374	ETFA	15	76507696	76603813	0.0561	rs885388	2.56	rs2456046	0.04098	-5.04	0.837	116	116	blup	0.06	9e-07	-0.7385	0.4602	0.845736
ROS.MAP	./WEIGHTS//train_weights/Q9NYK5.ENSG00000154719.wgt.RDat	ENSG00000154719	MRPL39	21	26957968	26979829	0.0687	rs4817045	5.08	rs12482056	0.004407	-3.73	1.89	84	84	bslmm	0.0094	0.033	-0.738	0.46069	0.84539
ROS.MAP	./WEIGHTS//train_weights/Q8IW45.ENSG00000213995.wgt.RDat	ENSG00000213995	CARKD	13	111267881	111292340	0.2862	rs1536621	-2.79	rs179356	0.257227	10	-0.697	140	7	lasso	0.26	3.3e-26	-0.7353	0.46217	0.846859
ROS.MAP	./WEIGHTS//train_weights/Q8N5I9.ENSG00000151131.wgt.RDat	ENSG00000151131	C12orf45	12	105380088	105443515	0.0901	rs4130161	-3.4	rs10861313	0.044798	-5.38	1.115	102	7	enet	0.09	5e-08	-0.73001	0.46539	0.851507
ROS.MAP	./WEIGHTS//train_weights/Q9UNQ0.ENSG00000118777.wgt.RDat	ENSG00000118777	ABCG2	4	89011416	89152474	0.0998	rs17013881	-3.791	rs1481012	0.12182	-6.6	0.73	127	1	top1	0.12	3.9e-11	-0.73	0.4654	0.850276
ROS.MAP	./WEIGHTS//train_weights/Q9NZ08.ENSG00000164307.wgt.RDat	ENSG00000164307	ERAP1	5	96096521	96143803	0.3732	rs2290674	-2.14	rs41135	0.259609	-10.8	0.195	174	28	enet	0.46	1.4e-52	0.7289	0.4661	0.850308
ROS.MAP	./WEIGHTS//train_weights/P42765.ENSG00000167315.wgt.RDat	ENSG00000167315	ACAA2	18	47309869	47340330	0.0885	rs7506177	-2.73	rs3889856	0.0362	4.52	0.46	133	133	blup	0.048	1.2e-05	0.725	0.46872	0.853838
ROS.MAP	./WEIGHTS//train_weights/P08240.ENSG00000182934.wgt.RDat	ENSG00000182934	SRPR	11	126132814	126139039	0.0264	rs1111930	-2.57	rs687033	0.034684	-3.96	0.723	134	1	top1	0.035	0.00017	-0.723	0.46968	0.854338
ROS.MAP	./WEIGHTS//train_weights/A6NLU5.ENSG00000187135.wgt.RDat	ENSG00000187135	VSTM2B	19	30017406	30055386	0.1035	rs8111676	-2.69	rs8106720	-0.0029	3.28	0.278	158	158	bslmm	0.0049	0.11	0.7221	0.47	0.853673
ROS.MAP	./WEIGHTS//train_weights/O00408.ENSG00000186642.wgt.RDat	ENSG00000186642	PDE2A	11	72287185	72385635	0.0535	rs341053	2.2	rs7123876	0.002667	-4.01	-0.213	149	149	blup	0.031	0.00035	0.7221	0.47022	0.85283
ROS.MAP	./WEIGHTS//train_weights/O00329.ENSG00000171608.wgt.RDat	ENSG00000171608	PIK3CD	1	9711790	9789172	0.0587	rs1135426	-2.035	rs4240895	0.033819	4.08	0.065	87	87	blup	0.046	3.3e-05	0.72118	0.470802	0.852644
ROS.MAP	./WEIGHTS//train_weights/Q8IZ83.ENSG00000161618.wgt.RDat	ENSG00000161618	ALDH16A1	19	49956426	49974305	0.1808	rs2303759	1.44	rs7258719	0.161752	8.53	-0.6991	78	12	enet	0.18	7.1e-18	-0.7203	0.471	0.851765
ROS.MAP	./WEIGHTS//train_weights/Q96HY7.ENSG00000181192.wgt.RDat	ENSG00000181192	DHTKD1	10	12110971	12165224	0.5642	rs7072007	2.52	rs3740015	0.421606	12.25	-0.838	99	99	bslmm	0.45	2.7e-47	-0.7204	0.47125	0.850982
ROS.MAP	./WEIGHTS//train_weights/P0C7U0.ENSG00000225968.wgt.RDat	ENSG00000225968	ELFN1	7	1727755	1787590	0.0815	rs10950359	-3.22	rs12670854	0.001789	-3.49	-0.026	92	92	bslmm	0.012	0.034	0.7178	0.47286	0.852653
ROS.MAP	./WEIGHTS//train_weights/Q02338.ENSG00000161267.wgt.RDat	ENSG00000161267	BDH1	3	197236654	197300194	0.5071	rs2686037	-1.9	rs8034	0.181772	8.53	0.797	100	30	enet	0.22	1.1e-21	0.71664	0.4736	0.852754
ROS.MAP	./WEIGHTS//train_weights/Q5T1C6.ENSG00000159445.wgt.RDat	ENSG00000159445	THEM4	1	151846060	151882284	0.1876	rs9645406	-1.563	rs16833668	0.295299	-10.76	0.776	104	6	lasso	0.31	2e-32	-0.71494	0.474648	0.853408
ROS.MAP	./WEIGHTS//train_weights/Q15813.ENSG00000116957.wgt.RDat	ENSG00000116957	TBCE	1	235530675	235612283	0.4258	rs12045834	1.825	rs4659838	0.024149	4.77	-0.812	95	10	enet	0.14	1.4e-14	-0.71478	0.474744	0.85235
ROS.MAP	./WEIGHTS//train_weights/Q9BV23.ENSG00000163686.wgt.RDat	ENSG00000163686	ABHD6	3	58223233	58281420	0.0595	rs9884098	2.09	rs1554128	0.001194	3.6	0.974	128	128	bslmm	0.037	9.4e-05	0.71439	0.47499	0.851565
ROS.MAP	./WEIGHTS//train_weights/Q96EM0.ENSG00000126790.wgt.RDat	ENSG00000126790	L3HYPDH	14	59927081	59951148	0.193	rs12896175	-1.8	rs2145042	0.103906	-7.57	-0.389	102	22	enet	0.21	2.9e-21	0.7112	0.477	0.85394
ROS.MAP	./WEIGHTS//train_weights/Q03013.ENSG00000168765.wgt.RDat	ENSG00000168765	GSTM4	1	110198703	110208118	0.0769	rs17024661	-3.116	rs670439	0.006708	-4.44	0.904296	83	83	blup	0.039	7.9e-05	0.71091	0.477141	0.852967
ROS.MAP	./WEIGHTS//train_weights/P29475.ENSG00000089250.wgt.RDat	ENSG00000089250	NOS1	12	117645947	117889975	0.0465	rs3741470	-2.94	rs10774926	0.016696	-4.33	-0.628	186	186	bslmm	0.032	0.00031	-0.70334	0.48184	0.860133
ROS.MAP	./WEIGHTS//train_weights/Q86UY8.ENSG00000111696.wgt.RDat	ENSG00000111696	NT5DC3	12	104164231	104234975	0.2702	rs831423	2.75	rs7314150	0.074111	6.85	1.377	251	251	blup	0.21	9.7e-21	0.69981	0.48404	0.862824
ROS.MAP	./WEIGHTS//train_weights/O14807.ENSG00000158186.wgt.RDat	ENSG00000158186	MRAS	3	138066539	138124375	0.0388	rs1679178	-2.46	rs7626349	0.007021	-3.97	-1.282	81	81	bslmm	0.027	0.00088	0.69659	0.48606	0.865187
ROS.MAP	./WEIGHTS//train_weights/P27694.ENSG00000132383.wgt.RDat	ENSG00000132383	RPA1	17	1732996	1803376	0.0423	rs5030740	2.99	rs7216701	0.0162	4.31	0.37	137	137	bslmm	0.026	0.00092	0.6965	0.486137	0.864089
ROS.MAP	./WEIGHTS//train_weights/Q8IZS8.ENSG00000157445.wgt.RDat	ENSG00000157445	CACNA2D3	3	54156574	55108584	0.1005	rs7644514	3.33	rs750379	0.021915	4.22	0.696	690	1	top1	0.022	0.0023	0.696	0.48643	0.863379
ROS.MAP	./WEIGHTS//train_weights/Q9NSU2.ENSG00000213689.wgt.RDat	ENSG00000213689	TREX1	3	48506445	48509044	0.0435	rs3135941	-1.72	rs11797	0.052405	-4.86	1.172	62	62	blup	0.056	1e-05	-0.69575	0.48659	0.862434
ROS.MAP	./WEIGHTS//train_weights/Q9BW83.ENSG00000100360.wgt.RDat	ENSG00000100360	IFT27	22	37154246	37172300	0.0908	rs5750283	-2.32	rs3827351	0.096697	6.76	-0.497	131	3	lasso	0.11	1.8e-11	-0.695	0.486921	0.861795
ROS.MAP	./WEIGHTS//train_weights/Q96T66.ENSG00000163864.wgt.RDat	ENSG00000163864	NMNAT3	3	139279022	139396859	0.2819	rs1511570	-2.46	rs16849220	0.077089	6.85	1.503	163	26	enet	0.24	8e-25	0.69487	0.48714	0.860959
ROS.MAP	./WEIGHTS//train_weights/Q96RP9.ENSG00000168827.wgt.RDat	ENSG00000168827	GFM1	3	158362067	158410364	0.0931	rs1346834	1.68	rs17699324	0.051272	-5.24	-0.347	97	97	blup	0.058	1.3e-06	-0.69446	0.48739	0.860181
ROS.MAP	./WEIGHTS//train_weights/P35270.ENSG00000116096.wgt.RDat	ENSG00000116096	SPR	2	73114489	73119287	0.0574	rs1150500	-2.08	rs11693376	0.046284	4.7	-0.935	50	2	lasso	0.05	7.2e-06	-0.6937	0.487875	0.859819
ROS.MAP	./WEIGHTS//train_weights/Q9UPZ6.ENSG00000005108.wgt.RDat	ENSG00000005108	THSD7A	7	11409984	11871824	0.0591	rs1023525	-3.05	rs17165078	0.020175	-4.2	0.69	465	1	top1	0.02	0.0036	-0.69	0.49019	0.862679
ROS.MAP	./WEIGHTS//train_weights/P48735.ENSG00000182054.wgt.RDat	ENSG00000182054	IDH2	15	90626277	90645736	0.0625	rs9672249	2.13	rs2137891	0.01963	4.3	0.687	85	1	top1	0.02	0.0037	0.687	0.4921	0.864819
ROS.MAP	./WEIGHTS//train_weights/Q8WTR2.ENSG00000162999.wgt.RDat	ENSG00000162999	DUSP19	2	183943287	183964733	0.1076	rs2675098	-3.26	rs16824018	0.061956	-4.65	0.643	76	17	enet	0.079	7.4e-07	-0.6866	0.492341	0.864024
ROS.MAP	./WEIGHTS//train_weights/O76003.ENSG00000108010.wgt.RDat	ENSG00000108010	GLRX3	10	131934663	131982785	0.0772	rs2147753	-3.72	rs11017104	0.066355	-5.11	0.685	152	1	top1	0.066	2.4e-07	-0.685	0.49334	0.864559
ROS.MAP	./WEIGHTS//train_weights/A8MSI8.ENSG00000232859.wgt.RDat	ENSG00000232859	LYRM9	17	26205340	26221778	0.1469	rs11654191	-2.69	rs7218395	0.262	-10.27	0.763	75	3	lasso	0.29	2.6e-29	-0.6841	0.493935	0.864386
ROS.MAP	./WEIGHTS//train_weights/P0C7P0.ENSG00000230055.wgt.RDat	ENSG00000230055	CISD3	17	36886488	36891297	0.394	rs11653487	1.94	rs2879097	0.389	-12.09	-0.68	60	1	top1	0.39	2.5e-41	0.68	0.496504	0.867663
ROS.MAP	./WEIGHTS//train_weights/Q6PI48.ENSG00000117593.wgt.RDat	ENSG00000117593	DARS2	1	173793641	173827684	0.2167	rs6691053	-2.399	rs2273366	0.223932	-9.43	-0.678	59	1	top1	0.22	1.3e-22	0.678	0.497772	0.868661
ROS.MAP	./WEIGHTS//train_weights/Q96BQ5.ENSG00000164366.wgt.RDat	ENSG00000164366	CCDC127	5	196986	218330	0.3272	rs16900761	2.92	rs9763161	0.150934	7.73	0.538	110	11	lasso	0.21	7.3e-21	-0.6763	0.4989	0.869412
ROS.MAP	./WEIGHTS//train_weights/Q99766.ENSG00000125375.wgt.RDat	ENSG00000125375	ATP5S	14	50779044	50802276	0.3942	rs7147228	-2.85	rs2356243	0.120258	-7.67	-0.473	91	91	bslmm	0.2	5.8e-20	-0.6728	0.5011	0.872026
ROS.MAP	./WEIGHTS//train_weights/P49189.ENSG00000143149.wgt.RDat	ENSG00000143149	ALDH9A1	1	165631453	165668100	0.186	rs11806754	-2.194	rs12408101	0.136274	-7.27	0.672391	126	1	top1	0.14	8.4e-14	-0.67239	0.501335	0.871218
ROS.MAP	./WEIGHTS//train_weights/Q9H0R1.ENSG00000053770.wgt.RDat	ENSG00000053770	AP5M1	14	57735627	57756797	0.1758	rs7158266	1.93	rs7143894	0.083153	-5.54	-0.0168	58	58	bslmm	0.088	9e-08	0.6721	0.5015	0.870291
ROS.MAP	./WEIGHTS//train_weights/Q5TEU4.ENSG00000101247.wgt.RDat	ENSG00000101247	NDUFAF5	20	13765596	13799067	0.0766	rs6079209	-2.68	rs1999112	0.055401	-4.75	-0.21	95	95	bslmm	0.057	1.8e-06	0.6686	0.5037	0.872893
ROS.MAP	./WEIGHTS//train_weights/Q8N335.ENSG00000152642.wgt.RDat	ENSG00000152642	GPD1L	3	32147181	32210205	0.1527	rs6550109	-2.02	rs6784980	0.13335	7.29	-0.667	120	1	top1	0.13	1.6e-13	-0.667	0.50477	0.873533
ROS.MAP	./WEIGHTS//train_weights/Q9UPU9.ENSG00000020577.wgt.RDat	ENSG00000020577	SAMD4A	14	55033815	55260033	0.3073	rs7142517	3.34	rs17657012	0.191816	-7.09	0.387	219	219	bslmm	0.2	3.3e-13	-0.6628	0.5074	0.876866
ROS.MAP	./WEIGHTS//train_weights/P53597.ENSG00000163541.wgt.RDat	ENSG00000163541	SUCLG1	2	84650647	84687169	0.0301	rs17757342	2.24	rs1460698	0.02464	3.8	0.81	63	4	enet	0.037	0.00012	0.6626	0.507618	0.876028
ROS.MAP	./WEIGHTS//train_weights/Q7Z6K5.ENSG00000242498.wgt.RDat	ENSG00000242498	C15orf38	15	90443159	90456188	0.0707	rs17240240	1.95	rs10520684	0.06076	-4.92	-0.662	63	1	top1	0.061	7.8e-07	0.662	0.508	0.875474
ROS.MAP	./WEIGHTS//train_weights/P53992.ENSG00000176986.wgt.RDat	ENSG00000176986	SEC24C	10	75504120	75531919	0.0566	rs3812634	-1.97	rs4691	0.040606	-4.37	0.662	56	1	top1	0.041	4.9e-05	-0.6615	0.50827	0.87473
ROS.MAP	./WEIGHTS//train_weights/O95278.ENSG00000112425.wgt.RDat	ENSG00000112425	EPM2A	6	145822719	146057160	0.1535	rs1337840	1.49	rs702322	0.033556	-3.9	0.661	74	1	top1	0.034	0.00021	-0.661	0.5086	0.87409
ROS.MAP	./WEIGHTS//train_weights/Q9BXB4.ENSG00000144909.wgt.RDat	ENSG00000144909	OSBPL11	3	125247702	125313934	0.0677	rs7634403	-2.26	rs2922170	0.026227	4.11	-0.659	111	1	top1	0.026	0.0018	-0.659	0.5099	0.875118
ROS.MAP	./WEIGHTS//train_weights/Q9BTV4.ENSG00000170876.wgt.RDat	ENSG00000170876	TMEM43	3	14166440	14185179	0.1198	rs7626307	1.82	rs3796308	0.007372	-5.01	1.023	99	99	bslmm	0.0096	0.033	-0.6589	0.50996	0.874017
ROS.MAP	./WEIGHTS//train_weights/Q53EU6.ENSG00000138678.wgt.RDat	ENSG00000138678	AGPAT9	4	84457067	84527028	0.0688	rs17356247	-1.919	rs7674135	0.02157	-3.78	1.059	108	108	bslmm	0.026	0.0084	-0.6553	0.5123	0.876821
ROS.MAP	./WEIGHTS//train_weights/P55145.ENSG00000145050.wgt.RDat	ENSG00000145050	MANF	3	51422478	51426828	0.039	rs13073141	1.65	rs751075	0.022218	-4.2	0.475	73	73	blup	0.023	0.002	-0.65457	0.51275	0.876388
ROS.MAP	./WEIGHTS//train_weights/P07902.ENSG00000213930.wgt.RDat	ENSG00000213930	GALT	9	34638130	34651032	0.092	rs10814130	-2.83	rs7037232	0.075778	-5.5	1.532	88	7	lasso	0.078	3e-08	-0.65422	0.513	0.875614
ROS.MAP	./WEIGHTS//train_weights/Q8N8A6.ENSG00000185163.wgt.RDat	ENSG00000185163	DDX51	12	132621139	132628880	0.0364	rs12318272	-1.76	rs11831480	0.001622	3.22	-0.365	87	87	blup	0.013	0.046	-0.64967	0.51591	0.879376
ROS.MAP	./WEIGHTS//train_weights/Q9Y6N1.ENSG00000166260.wgt.RDat	ENSG00000166260	COX11	17	53029263	53046146	0.0706	rs2934892	3.01	rs11871939	0.0678	-5.31	0.643	106	1	top1	0.068	2.7e-06	-0.643	0.520224	0.885518
ROS.MAP	./WEIGHTS//train_weights/P04080.ENSG00000160213.wgt.RDat	ENSG00000160213	CSTB	21	45192393	45196326	0.0286	rs3746954	2.45	rs2276246	0.006102	-3.53	1.359	99	99	blup	0.021	0.003	-0.642	0.52107	0.885748
ROS.MAP	./WEIGHTS//train_weights/Q15276.ENSG00000029725.wgt.RDat	ENSG00000029725	RABEP1	17	5185558	5289129	0.0807	rs3026098	-2.26	rs9891728	0.0961	-6.64	0.641	117	1	top1	0.096	4.9e-10	-0.641	0.521523	0.88531
ROS.MAP	./WEIGHTS//train_weights/P42331.ENSG00000163219.wgt.RDat	ENSG00000163219	ARHGAP25	2	68906733	69053965	0.3868	rs7590468	-2.64	rs2280244	0.273245	-9.96	-0.288	231	7	lasso	0.34	1.8e-34	0.6404	0.521887	0.884723
ROS.MAP	./WEIGHTS//train_weights/P49773.ENSG00000169567.wgt.RDat	ENSG00000169567	HINT1	5	130494720	130507428	0.0801	rs17165964	-2.34	rs3891636	0.07713	5.5	-0.64	67	1	top1	0.077	2.6e-08	-0.64	0.5222	0.884051
ROS.MAP	./WEIGHTS//train_weights/Q4KMQ2.ENSG00000177119.wgt.RDat	ENSG00000177119	ANO6	12	45609770	45834187	0.1099	rs10880794	2.45	rs7977798	0.021353	-4.38	-0.631	144	1	top1	0.021	0.0026	0.631	0.52804	0.892724
ROS.MAP	./WEIGHTS//train_weights/P49257.ENSG00000074695.wgt.RDat	ENSG00000074695	LMAN1	18	56995055	57027194	0.0583	rs11874594	2.27	rs12604758	0.0696	-5.43	-0.631	136	1	top1	0.07	1.2e-07	0.631	0.52804	0.891515
ROS.MAP	./WEIGHTS//train_weights/Q9BXM9.ENSG00000106701.wgt.RDat	ENSG00000106701	FSD1L	9	108210077	108314714	0.064	rs11506819	2.69	rs12555267	0.015321	-4.04	0.451	95	95	blup	0.044	2.5e-05	-0.62936	0.5291	0.892096
ROS.MAP	./WEIGHTS//train_weights/O15056.ENSG00000078269.wgt.RDat	ENSG00000078269	SYNJ2	6	158402888	158520208	0.0708	rs12212868	-2.18	rs756071	0.038643	-4.53	0.628	176	1	top1	0.039	9.6e-05	-0.628	0.53	0.892405
ROS.MAP	./WEIGHTS//train_weights/Q96GX9.ENSG00000149089.wgt.RDat	ENSG00000149089	APIP	11	34874641	34938046	0.2744	rs731727	3.34	rs2288667	0.32833	10.97	1.688	150	25	enet	0.43	1.3e-45	0.625	0.53199	0.894547
ROS.MAP	./WEIGHTS//train_weights/Q9Y2H5.ENSG00000143850.wgt.RDat	ENSG00000143850	PLEKHA6	1	204187979	204346793	0.0881	rs4951373	-3.392	rs4338423	-0.000816	-4.01	1.188	239	239	bslmm	0.011	0.023	-0.62249	0.533622	0.896082
ROS.MAP	./WEIGHTS//train_weights/Q9UMX5.ENSG00000117691.wgt.RDat	ENSG00000117691	NENF	1	212606229	212619714	0.042	rs11119918	2.155	rs4804	0.049368	-5.2	0.448	104	6	enet	0.054	4.2e-06	-0.62209	0.533883	0.895314
ROS.MAP	./WEIGHTS//train_weights/Q9H3F6.ENSG00000110906.wgt.RDat	ENSG00000110906	KCTD10	12	109886461	109915349	0.0458	rs4766607	-2.08	rs1477117	0.00394	3.82	0.476	120	120	bslmm	0.035	0.00015	-0.6198	0.53539	0.896634
ROS.MAP	./WEIGHTS//train_weights/Q9H2D1.ENSG00000164933.wgt.RDat	ENSG00000164933	SLC25A32	8	104410863	104427417	0.0715	rs1898254	2.466	rs17803441	0.032685	-4.21	0.619	96	1	top1	0.033	0.00048	-0.619	0.5359	0.896284
ROS.MAP	./WEIGHTS//train_weights/Q96PM5.ENSG00000163743.wgt.RDat	ENSG00000163743	RCHY1	4	76404247	76439974	0.0813	rs2867918	2.838	rs1478174	0.06234	-5.16	0.091	85	85	bslmm	0.067	4.1e-07	0.614	0.5392	0.900594
ROS.MAP	./WEIGHTS//train_weights/O14531.ENSG00000151640.wgt.RDat	ENSG00000151640	DPYSL4	10	134000404	134019280	0.0641	rs12247439	-3.3	rs7096307	0.070746	5.42	-0.613	125	1	top1	0.071	9.9e-08	-0.613	0.53988	0.900523
ROS.MAP	./WEIGHTS//train_weights/Q8WVM0.ENSG00000029639.wgt.RDat	ENSG00000029639	TFB1M	6	155578643	155635627	0.0899	rs335357	-3.26	rs1334687	0.039054	4.49	-2.079	160	160	blup	0.045	0.00011	-0.6125	0.5402	0.899852
ROS.MAP	./WEIGHTS//train_weights/O95674.ENSG00000101290.wgt.RDat	ENSG00000101290	CDS2	20	5107432	5178533	0.0426	rs8114011	-1.88	rs2326599	0.044501	4.92	0.266	115	2	lasso	0.048	1e-05	0.6116	0.5408	0.899649
ROS.MAP	./WEIGHTS//train_weights/Q07021.ENSG00000108561.wgt.RDat	ENSG00000108561	C1QBP	17	5336097	5352150	0.0652	rs8079034	-3.62	rs3026106	0.0419	4.16	-0.611	110	1	top1	0.042	3.8e-05	-0.611	0.5412	0.899114
ROS.MAP	./WEIGHTS//train_weights/P57088.ENSG00000109133.wgt.RDat	ENSG00000109133	TMEM33	4	41937137	41962589	0.0431	rs11934922	-1.657	rs6821891	0.03842	-4.19	0.61	77	1	top1	0.038	7.7e-05	-0.61	0.5419	0.899078
ROS.MAP	./WEIGHTS//train_weights/Q8TDB4.ENSG00000137463.wgt.RDat	ENSG00000137463	MGARP	4	140187317	140201492	0.2096	rs7688447	-3.43	rs4863639	0.04824	5.21	-0.608	69	1	top1	0.048	5.4e-05	-0.608	0.5432	0.900036
ROS.MAP	./WEIGHTS//train_weights/Q13976.ENSG00000185532.wgt.RDat	ENSG00000185532	PRKG1	10	52750945	54058110	0.1934	rs2879634	3.64	rs7905063	0.12472	7.1	0.752	816	19	enet	0.13	2.6e-13	0.6045	0.54554	0.902713
ROS.MAP	./WEIGHTS//train_weights/Q8N4T8.ENSG00000145439.wgt.RDat	ENSG00000145439	CBR4	4	169784921	169931426	0.0616	rs1136603	2.106	rs6817551	0.08287	-6.07	-0.603	85	1	top1	0.083	7.9e-09	0.603	0.5465	0.903102
ROS.MAP	./WEIGHTS//train_weights/Q53TN4.ENSG00000071967.wgt.RDat	ENSG00000071967	CYBRD1	2	172378757	172414643	0.2202	rs3951105	-3.81	rs2542941	0.210616	8.87	-0.338	113	15	enet	0.25	4.5e-25	0.6025	0.546825	0.902442
ROS.MAP	./WEIGHTS//train_weights/Q17R89.ENSG00000006740.wgt.RDat	ENSG00000006740	ARHGAP44	17	12692856	12894960	0.0825	rs10468460	2.12	rs9904572	0.00413	3.67	0.995	214	214	blup	0.033	0.00024	0.6023	0.54699	0.901521
ROS.MAP	./WEIGHTS//train_weights/Q96JX3.ENSG00000122335.wgt.RDat	ENSG00000122335	SERAC1	6	158530536	158589312	0.071	rs644637	2.9	rs13340445	-0.001284	3.24	-0.111	140	140	bslmm	0.017	0.0072	0.6021	0.5471	0.900511
ROS.MAP	./WEIGHTS//train_weights/O75936.ENSG00000129151.wgt.RDat	ENSG00000129151	BBOX1	11	27062272	27149356	0.2014	rs12294703	-2.38	rs7106917	0.120815	6.78	1.141	140	140	bslmm	0.18	1.2e-17	0.601	0.54786	0.900572
ROS.MAP	./WEIGHTS//train_weights/Q5R3I4.ENSG00000075234.wgt.RDat	ENSG00000075234	TTC38	22	46663858	46689905	0.2813	rs9615344	4.22	rs6008495	0.162458	7.72	1.675	86	8	lasso	0.27	5.9e-27	-0.601	0.548173	0.899899
ROS.MAP	./WEIGHTS//train_weights/Q8IV50.ENSG00000140280.wgt.RDat	ENSG00000140280	LYSMD2	15	52015208	52043782	0.0967	rs1017678	2.19	rs16964505	0.04431	4.4	-0.598	100	1	top1	0.044	2.3e-05	-0.598	0.5498	0.901383
ROS.MAP	./WEIGHTS//train_weights/O60669.ENSG00000118596.wgt.RDat	ENSG00000118596	SLC16A7	12	59989848	60176395	0.1266	rs7485002	2.5	rs10506399	0.103938	-6.59	-0.597	124	1	top1	0.1	9.2e-11	0.597	0.55051	0.901361
ROS.MAP	./WEIGHTS//train_weights/P49916.ENSG00000005156.wgt.RDat	ENSG00000005156	LIG3	17	33307513	33332083	0.0674	rs931196	-1.66	rs16970540	0.0243	4.16	1.252	53	10	enet	0.057	2.4e-06	0.5969	0.550585	0.9003
ROS.MAP	./WEIGHTS//train_weights/Q16610.ENSG00000143369.wgt.RDat	ENSG00000143369	ECM1	1	150480538	150486265	0.0486	rs12116970	-1.879	rs698916	0.064055	-5.29	0.595632	53	1	top1	0.064	7.8e-07	-0.59563	0.551421	0.900486
ROS.MAP	./WEIGHTS//train_weights/Q8IXI1.ENSG00000140983.wgt.RDat	ENSG00000140983	RHOT2	16	718086	724174	0.1059	rs12443803	1.33	rs1139897	0.175	-8.57	0.484	85	5	lasso	0.2	1.1e-19	-0.5956	0.551447	0.899349
ROS.MAP	./WEIGHTS//train_weights/Q6ZVF9.ENSG00000185477.wgt.RDat	ENSG00000185477	GPRIN3	4	90157537	90229161	0.1482	rs713175	-3.182	rs2005104	0.09075	6.02	0.921	113	5	lasso	0.095	5.7e-10	0.5947	0.552	0.899075
ROS.MAP	./WEIGHTS//train_weights/Q7Z2W4.ENSG00000105939.wgt.RDat	ENSG00000105939	ZC3HAV1	7	138728266	138794465	0.0672	rs2297240	-2.79	rs6975036	0.034907	4.35	0.459	116	116	bslmm	0.04	5.9e-05	0.5918	0.554	0.901154
ROS.MAP	./WEIGHTS//train_weights/Q9UBR2.ENSG00000101160.wgt.RDat	ENSG00000101160	CTSZ	20	57570240	57582302	0.0494	rs24048	4.37	rs163781	0.00291	3.55	-0.519	89	89	blup	0.0042	0.11	0.5905	0.5548	0.901279
ROS.MAP	./WEIGHTS//train_weights/Q9NPQ8.ENSG00000177963.wgt.RDat	ENSG00000177963	RIC8A	11	207511	215113	0.1281	rs1474480	-4.84	rs2272566	0.005235	4.48	0.882	98	98	blup	0.057	1.6e-06	0.5902	0.55504	0.900495
ROS.MAP	./WEIGHTS//train_weights/Q9H0R6.ENSG00000130348.wgt.RDat	ENSG00000130348	QRSL1	6	107077453	107116292	0.0926	rs4946762	2.5	rs7750365	0.038116	-5.91	-0.996	160	12	enet	0.076	3.4e-08	0.5891	0.5558	0.900555
ROS.MAP	./WEIGHTS//train_weights/P21399.ENSG00000122729.wgt.RDat	ENSG00000122729	ACO1	9	32384618	32454767	0.1093	rs7021875	-2.21	rs1133071	0.092535	6.13	-0.588	137	1	top1	0.093	1e-09	-0.58833	0.5563	0.900195
ROS.MAP	./WEIGHTS//train_weights/Q9Y2V2.ENSG00000153048.wgt.RDat	ENSG00000153048	CARHSP1	16	8946799	8962866	0.065	rs2289109	2.39	rs2437704	0.0468	4.84	-0.36	126	5	lasso	0.052	4.5e-06	-0.5875	0.556883	0.899969
ROS.MAP	./WEIGHTS//train_weights/P00966.ENSG00000130707.wgt.RDat	ENSG00000130707	ASS1	9	133320316	133376661	0.2096	rs2082293	4.02	rs12377651	0.052606	5.89	-2.242	145	145	bslmm	0.16	4.4e-16	-0.58581	0.558	0.900606
ROS.MAP	./WEIGHTS//train_weights/Q6UVK1.ENSG00000173546.wgt.RDat	ENSG00000173546	CSPG4	15	75966663	76005189	0.0292	rs11856606	-2.72	rs4503758	-0.00249	-3.31	-0.915	60	60	blup	0.015	0.01	0.5859	0.558	0.899441
ROS.MAP	./WEIGHTS//train_weights/Q2M2I8.ENSG00000115977.wgt.RDat	ENSG00000115977	AAK1	2	69688532	69901481	0.0416	rs12620484	-3.21	rs2312207	0.020922	3.98	1.328	115	8	enet	0.038	7.8e-05	0.5843	0.559048	0.899966
ROS.MAP	./WEIGHTS//train_weights/O14548.ENSG00000115944.wgt.RDat	ENSG00000115944	COX7A2L	2	42560686	42652228	0.0445	rs17029490	1.84	rs6544546	0.019671	4.03	0.659	88	5	enet	0.03	0.00048	0.5818	0.560698	0.901458
ROS.MAP	./WEIGHTS//train_weights/Q05193.ENSG00000106976.wgt.RDat	ENSG00000106976	DNM1	9	130965658	131017527	0.0381	rs28636742	-2.31	rs2302425	0.010279	3.58	-0.426	81	81	blup	0.014	0.012	0.58132	0.561	0.900781
ROS.MAP	./WEIGHTS//train_weights/P41217.ENSG00000091972.wgt.RDat	ENSG00000091972	CD200	3	112051194	112081659	0.2458	rs1032239	2.03	rs2399416	0.360547	-11.67	-0.633	122	5	lasso	0.36	5.1e-38	0.58105	0.56121	0.899958
ROS.MAP	./WEIGHTS//train_weights/Q9GZY8.ENSG00000168958.wgt.RDat	ENSG00000168958	MFF	2	228189867	228222550	0.077	rs7582825	-1.9	rs7560053	0.042715	5.36	0.698	108	4	lasso	0.047	1.2e-05	0.5766	0.564196	0.903584
ROS.MAP	./WEIGHTS//train_weights/Q96AN5.ENSG00000161558.wgt.RDat	ENSG00000161558	TMEM143	19	48835613	48867494	0.1067	rs3745720	-2.6	rs34997741	0.000896	2.72	-1.1722	112	112	bslmm	0.023	0.002	-0.5715	0.568	0.908508
ROS.MAP	./WEIGHTS//train_weights/Q9H169.ENSG00000015592.wgt.RDat	ENSG00000015592	STMN4	8	27092840	27115937	0.0627	rs4733037	2.944	rs3739212	0.058389	5.1	-0.569	93	1	top1	0.058	1.6e-06	-0.569	0.5694	0.90958
ROS.MAP	./WEIGHTS//train_weights/Q9GZT4.ENSG00000167720.wgt.RDat	ENSG00000167720	SRR	17	2206677	2228554	0.1658	rs2429917	-2.58	rs12450028	0.192	-8.8	-0.568	112	1	top1	0.19	2.7e-19	0.568	0.570035	0.909428
ROS.MAP	./WEIGHTS//train_weights/Q9UK00.ENSG00000088543.wgt.RDat	ENSG00000088543	C3orf18	3	50595462	50608458	0.0642	rs12637870	1.9	rs13076850	0.082321	5.22	0.51	49	49	blup	0.096	3.7e-06	0.56795	0.57007	0.908321
ROS.MAP	./WEIGHTS//train_weights/P50995.ENSG00000122359.wgt.RDat	ENSG00000122359	ANXA11	10	81910645	81965328	0.287	rs17098169	2.55	rs12763624	0.155551	-7.74	0.077	134	134	bslmm	0.16	5.6e-16	-0.5659	0.57147	0.909389
ROS.MAP	./WEIGHTS//train_weights/A4D2B0.ENSG00000214309.wgt.RDat	ENSG00000214309	MBLAC1	7	99724317	99726118	0.2946	rs941290	2.38	rs2307355	0.261969	-10.45	-0.364	72	72	bslmm	0.28	8.7e-28	0.5602	0.57537	0.914427
ROS.MAP	./WEIGHTS//train_weights/Q5VWZ2.ENSG00000143353.wgt.RDat	ENSG00000143353	LYPLAL1	1	219347186	219386207	0.1385	rs12043736	1.95	rs6699816	0.189566	8.51	-0.56	85	1	top1	0.19	4.8e-19	-0.56	0.575479	0.913435
ROS.MAP	./WEIGHTS//train_weights/Q12981.ENSG00000113734.wgt.RDat	ENSG00000113734	BNIP1	5	172571445	172591390	0.2103	rs3132145	3.08	rs35387209	0.232094	-9.43	-0.56	93	1	top1	0.23	5.3e-23	0.56	0.5755	0.912307
ROS.MAP	./WEIGHTS//train_weights/Q8N0Z6.ENSG00000136319.wgt.RDat	ENSG00000136319	TTC5	14	20724717	20774153	0.1152	rs2104977	-2.72	rs2318864	0.112635	-6.78	-0.806	156	5	lasso	0.12	6.9e-12	0.5596	0.5758	0.911622
ROS.MAP	./WEIGHTS//train_weights/Q96G03.ENSG00000169299.wgt.RDat	ENSG00000169299	PGM2	4	37828255	37864558	0.1646	rs12511756	-3.135	rs3775793	0.2626	10.03	0.559	174	1	top1	0.26	8.8e-27	0.559	0.5762	0.911098
ROS.MAP	./WEIGHTS//train_weights/P40818.ENSG00000138592.wgt.RDat	ENSG00000138592	USP8	15	50716577	50793280	0.0319	rs16963644	3.46	rs4775886	0.01102	-3.7	0.67	107	107	blup	0.024	0.0015	-0.5562	0.5781	0.912944
ROS.MAP	./WEIGHTS//train_weights/A6NKN8.ENSG00000248485.wgt.RDat	ENSG00000248485	PCP4L1	1	161228517	161255240	0.09	rs11265577	2.31	rs2502807	0.003565	-3.9	-0.35	121	23	enet	0.092	1.2e-09	0.55419	0.579451	0.913919
ROS.MAP	./WEIGHTS//train_weights/P14550.ENSG00000117448.wgt.RDat	ENSG00000117448	AKR1A1	1	46016215	46035721	0.7187	rs11579176	-2.07	rs2229540	0.348854	-11.57	-0.553	80	1	top1	0.35	6e-37	0.553	0.580263	0.914043
ROS.MAP	./WEIGHTS//train_weights/Q9NWQ8.ENSG00000076641.wgt.RDat	ENSG00000076641	PAG1	8	81880045	82024303	0.0554	rs7818013	-2.938	rs10504731	0.038285	4.46	0.553	166	1	top1	0.038	9.3e-05	0.553	0.5803	0.912947
ROS.MAP	./WEIGHTS//train_weights/Q9Y619.ENSG00000102743.wgt.RDat	ENSG00000102743	SLC25A15	13	41363548	41384247	0.1695	rs7320344	2.26	rs1536807	0.096208	5.32	0.551	46	1	top1	0.096	1.5e-07	0.551	0.58163	0.913885
ROS.MAP	./WEIGHTS//train_weights/Q9UMS0.ENSG00000169599.wgt.RDat	ENSG00000169599	NFU1	2	69622882	69664760	0.0488	rs7603932	2.23	rs6724567	0.013045	3.92	-0.738	92	92	bslmm	0.04	5.8e-05	-0.5506	0.581885	0.913134
ROS.MAP	./WEIGHTS//train_weights/Q96EY8.ENSG00000139428.wgt.RDat	ENSG00000139428	MMAB	12	109991542	110011679	0.3027	rs11067663	3.7	rs2302706	0.466101	-13.65	0.439	112	41	enet	0.5	4.8e-59	-0.55035	0.58208	0.912291
ROS.MAP	./WEIGHTS//train_weights/Q16891.ENSG00000132305.wgt.RDat	ENSG00000132305	IMMT	2	86371055	86422893	0.0427	rs7565645	-2.73	rs311563	0.015342	4.05	-0.096	133	8	enet	0.017	0.0062	-0.5502	0.582168	0.911283
ROS.MAP	./WEIGHTS//train_weights/Q6UXB8.ENSG00000164530.wgt.RDat	ENSG00000164530	PI16	6	36922209	36932613	0.3041	rs236346	-1.34	rs17624006	0.135614	-7.36	0.01	143	143	bslmm	0.18	6.8e-18	0.5497	0.5826	0.910815
ROS.MAP	./WEIGHTS//train_weights/Q14956.ENSG00000136235.wgt.RDat	ENSG00000136235	GPNMB	7	23275586	23314727	0.1965	rs464336	2.05	rs199357	0.192332	-8.67	-0.969	89	17	enet	0.21	3.3e-19	0.5493	0.58282	0.910017
ROS.MAP	./WEIGHTS//train_weights/Q6PL24.ENSG00000100580.wgt.RDat	ENSG00000100580	TMED8	14	77801364	77843452	0.0836	rs2058916	-2.99	rs17105724	0.117054	7.25	-0.176	144	13	enet	0.13	2.8e-13	-0.5486	0.5833	0.909627
ROS.MAP	./WEIGHTS//train_weights/Q8N9N7.ENSG00000180979.wgt.RDat	ENSG00000180979	LRRC57	15	42834720	42841000	0.0537	rs1197547	2.04	rs4924687	0.00802	4.27	0.674	44	5	enet	0.018	0.005	0.5477	0.5839	0.909424
ROS.MAP	./WEIGHTS//train_weights/Q17R31.ENSG00000203705.wgt.RDat	ENSG00000203705	TATDN3	1	212965170	212989968	0.1711	rs1007036	-2.241	rs12753524	0.068159	5.96	0.725	94	6	lasso	0.11	2.7e-11	0.54768	0.583911	0.908306
ROS.MAP	./WEIGHTS//train_weights/Q0VDG4.ENSG00000144306.wgt.RDat	ENSG00000144306	SCRN3	2	175260458	175294303	0.3487	rs1367223	-2.75	rs7570614	0.134603	-8.54	-1.163	71	71	bslmm	0.34	3.3e-36	-0.5474	0.584078	0.907433
ROS.MAP	./WEIGHTS//train_weights/Q96DB5.ENSG00000176623.wgt.RDat	ENSG00000176623	RMDN1	8	87480486	87526586	0.1469	rs10956871	2.589	rs6471309	0.187126	-8.83	-0.407	85	85	bslmm	0.2	2.3e-20	0.5471	0.5843	0.906647
ROS.MAP	./WEIGHTS//train_weights/O75521.ENSG00000198721.wgt.RDat	ENSG00000198721	ECI2	6	4115923	4135831	0.2305	rs12195092	2.21	rs3177253	0.298491	-10.72	-0.936	131	15	lasso	0.35	6.9e-37	0.5466	0.5846	0.905985
ROS.MAP	./WEIGHTS//train_weights/O75915.ENSG00000144746.wgt.RDat	ENSG00000144746	ARL6IP5	3	69134095	69155217	0.0851	rs6784519	-2.44	rs11128111	0.019279	4.57	-0.789	74	8	enet	0.038	7.8e-05	-0.54191	0.58788	0.909936
ROS.MAP	./WEIGHTS//train_weights/Q5T5P2.ENSG00000120549.wgt.RDat	ENSG00000120549	KIAA1217	10	23983675	24836772	0.0863	rs1331291	2.52	rs11597573	0.012975	-3.7	-1.258	308	308	bslmm	0.017	0.0061	0.5417	0.58806	0.909085
ROS.MAP	./WEIGHTS//train_weights/Q96SZ5.ENSG00000181915.wgt.RDat	ENSG00000181915	ADO	10	64564516	64568238	0.1265	rs12242530	2.14	rs10995307	0.150815	-8.05	1.007	104	104	blup	0.15	3.3e-15	-0.5413	0.58827	0.908283
ROS.MAP	./WEIGHTS//train_weights/O60518.ENSG00000137040.wgt.RDat	ENSG00000137040	RANBP6	9	6011043	6015618	0.0196	rs9408638	-1.74	rs106033	0.010291	-3.55	0.717	67	67	bslmm	0.011	0.025	-0.54125	0.5883	0.907205
ROS.MAP	./WEIGHTS//train_weights/Q16773.ENSG00000171097.wgt.RDat	ENSG00000171097	CCBL1	9	131595221	131644773	0.0849	rs8507	-2.27	rs10760581	0.002262	-4.41	-0.569	65	65	blup	0.036	0.00012	-0.54045	0.5889	0.907008
ROS.MAP	./WEIGHTS//train_weights/Q9UM22.ENSG00000086289.wgt.RDat	ENSG00000086289	EPDR1	7	37723446	37991543	0.0798	rs3816415	3.29	rs12671182	0.000497	3.85	-0.569	189	189	bslmm	0.023	0.002	0.5387	0.59008	0.907703
ROS.MAP	./WEIGHTS//train_weights/Q13042.ENSG00000130177.wgt.RDat	ENSG00000130177	CDC16	13	115000362	115038198	0.0243	rs9590473	-3.25	rs2039092	0.026314	-4.19	-0.538	84	1	top1	0.026	0.00093	0.538	0.59058	0.907352
ROS.MAP	./WEIGHTS//train_weights/Q7Z3J2.ENSG00000103544.wgt.RDat	ENSG00000103544	C16orf62	16	19566562	19718115	0.0672	rs226899	2.89	rs11642806	0.00305	-3.29	-2.421	143	143	bslmm	0.016	0.0088	0.5338	0.593468	0.910666
ROS.MAP	./WEIGHTS//train_weights/Q9UHD1.ENSG00000110172.wgt.RDat	ENSG00000110172	CHORDC1	11	89934328	89956532	0.0537	rs532247	1.66	rs12417707	0.008185	-4	0.139	85	85	bslmm	0.015	0.0093	0.5269	0.59827	0.916906
ROS.MAP	./WEIGHTS//train_weights/Q9ULN7.ENSG00000204851.wgt.RDat	ENSG00000204851	PNMAL2	19	46990163	46999755	0.055	rs10424255	-2.61	rs892106	0.017117	-4.71	-1.645	89	89	blup	0.024	0.0015	0.5239	0.6	0.918428
ROS.MAP	./WEIGHTS//train_weights/O75600.ENSG00000100116.wgt.RDat	ENSG00000100116	GCAT	22	38203912	38213183	0.3805	rs8139381	-3.16	rs5756825	0.340386	11.25	-1.471	60	6	lasso	0.4	5.9e-43	-0.524	0.600465	0.918012
ROS.MAP	./WEIGHTS//train_weights/Q9NX74.ENSG00000167264.wgt.RDat	ENSG00000167264	DUS2	16	68021649	68113223	0.0597	rs14178	-1.08	rs7193701	0.000724	3.55	0.007	48	48	bslmm	0.012	0.029	-0.5233	0.600741	0.917308
ROS.MAP	./WEIGHTS//train_weights/P11766.ENSG00000197894.wgt.RDat	ENSG00000197894	ADH5	4	99992132	100009952	0.1612	rs1230185	2.998	rs6823388	0.05725	-5.8	0.5272	129	129	bslmm	0.08	1.3e-08	-0.5214	0.6021	0.918258
ROS.MAP	./WEIGHTS//train_weights/Q5T5U3.ENSG00000107863.wgt.RDat	ENSG00000107863	ARHGAP21	10	24872538	25012597	0.0491	rs16924943	-1.85	rs7911992	0.012623	-3.63	1.545	139	139	bslmm	0.028	0.00068	-0.521	0.60238	0.917562
ROS.MAP	./WEIGHTS//train_weights/Q86X76.ENSG00000158793.wgt.RDat	ENSG00000158793	NIT1	1	161087876	161095235	0.5301	rs4656978	2.04	rs1127525	0.255793	-9.92	0.238872	93	6	lasso	0.32	2.9e-33	-0.5208	0.602503	0.916628
ROS.MAP	./WEIGHTS//train_weights/Q86V21.ENSG00000081760.wgt.RDat	ENSG00000081760	AACS	12	125549925	125627873	0.0905	rs4765226	2.87	rs10846823	0.060985	5.94	0.401	126	6	lasso	0.1	8.3e-11	0.51997	0.60308	0.916387
ROS.MAP	./WEIGHTS//train_weights/Q9BW30.ENSG00000159713.wgt.RDat	ENSG00000159713	TPPP3	16	67423712	67427438	0.0586	rs9938631	2.74	rs3868143	0.0562	-5.01	-0.519	50	1	top1	0.056	2e-06	0.519	0.603761	0.916305
ROS.MAP	./WEIGHTS//train_weights/Q9Y2Z9.ENSG00000119723.wgt.RDat	ENSG00000119723	COQ6	14	74416629	74430373	0.0781	rs8020809	-1.81	rs11159052	0.083465	6.09	0.519	96	1	top1	0.083	6.9e-09	0.519	0.6038	0.915249
ROS.MAP	./WEIGHTS//train_weights/O75828.ENSG00000159231.wgt.RDat	ENSG00000159231	CBR3	21	37507210	37518864	0.3238	rs13046990	1.92	rs879894	0.407786	-12.47	0.5	122	12	enet	0.43	3.2e-48	-0.518	0.60412	0.914622
ROS.MAP	./WEIGHTS//train_weights/Q9BZF1.ENSG00000091039.wgt.RDat	ENSG00000091039	OSBPL8	12	76745577	76953589	0.0484	rs2037248	4.5	rs1969313	0.009973	3.45	-0.282	133	9	enet	0.02	0.0031	0.51737	0.6049	0.914691
ROS.MAP	./WEIGHTS//train_weights/O43447.ENSG00000171960.wgt.RDat	ENSG00000171960	PPIH	1	43124096	43142429	0.0469	rs12410860	-1.964	rs12145783	0.028852	-4.25	0.681	76	5	lasso	0.031	0.00038	-0.5164	0.605578	0.914606
ROS.MAP	./WEIGHTS//train_weights/Q9NQ11.ENSG00000159363.wgt.RDat	ENSG00000159363	ATP13A2	1	17312453	17338423	0.0567	rs4920588	-2.273	rs926702	0.043251	-4.91	-0.417	113	113	bslmm	0.047	1.6e-05	0.51608	0.605795	0.913826
ROS.MAP	./WEIGHTS//train_weights/Q9UK59.ENSG00000138231.wgt.RDat	ENSG00000138231	DBR1	3	137879854	137893791	0.0264	rs179282	-1.26	rs774814	0.002589	3.61	0.084	64	64	bslmm	0.0075	0.07	-0.51529	0.60635	0.913558
ROS.MAP	./WEIGHTS//train_weights/P26885.ENSG00000173486.wgt.RDat	ENSG00000173486	FKBP2	11	64008475	64011604	0.0381	rs34499953	-3.74	rs3741403	0.047482	-4.46	-0.515	74	1	top1	0.047	1.2e-05	0.515	0.60655	0.912755
ROS.MAP	./WEIGHTS//train_weights/P45844.ENSG00000160179.wgt.RDat	ENSG00000160179	ABCG1	21	43619799	43717354	0.1346	rs184432	-2.84	rs220148	-0.000195	3.35	0.101	223	223	bslmm	0.044	0.00076	-0.515	0.60679	0.912015
ROS.MAP	./WEIGHTS//train_weights/Q15293.ENSG00000049449.wgt.RDat	ENSG00000049449	RCN1	11	31833939	32127301	0.0676	rs224670	-3.61	rs224633	0.088631	-5.87	-0.51	117	1	top1	0.089	2.3e-09	0.51	0.61005	0.91581
ROS.MAP	./WEIGHTS//train_weights/A1A5C7.ENSG00000137266.wgt.RDat	ENSG00000137266	SLC22A23	6	3269196	3457256	0.075	rs7747259	2.8	rs9503598	0.034017	-4.52	0.51	226	1	top1	0.034	0.00019	-0.51	0.6101	0.914783
ROS.MAP	./WEIGHTS//train_weights/O95749.ENSG00000152904.wgt.RDat	ENSG00000152904	GGPS1	1	235490665	235507847	0.0297	rs7515496	1.319	rs12035746	0.044409	4.42	0.509	52	1	top1	0.044	2.3e-05	0.509	0.610752	0.91466
ROS.MAP	./WEIGHTS//train_weights/O15162.ENSG00000188313.wgt.RDat	ENSG00000188313	PLSCR1	3	146232967	146262651	0.1021	rs9813883	-2.62	rs343320	0.028837	-4.52	-0.075	129	15	enet	0.05	2.4e-05	0.50636	0.6126	0.916326
ROS.MAP	./WEIGHTS//train_weights/Q8WVD5.ENSG00000110315.wgt.RDat	ENSG00000110315	RNF141	11	10533225	10562777	0.1627	rs7938782	-2.69	rs1993819	0.111595	7.62	0.319	145	26	enet	0.16	7.5e-16	0.5054	0.61331	0.916288
ROS.MAP	./WEIGHTS//train_weights/Q96EK5.ENSG00000198954.wgt.RDat	ENSG00000198954	KIAA1279	10	70748487	70776738	0.0906	rs17557564	-3.79	rs2491015	0.097998	-6.4	0.503	93	1	top1	0.098	3.2e-10	-0.503	0.61496	0.917653
ROS.MAP	./WEIGHTS//train_weights/Q9BXK5.ENSG00000099968.wgt.RDat	ENSG00000099968	BCL2L13	22	18111621	18213388	0.1088	rs174342	-2.37	rs2535708	0.073514	-6.34	0.464	149	6	lasso	0.14	7.8e-14	0.502	0.615331	0.917108
ROS.MAP	./WEIGHTS//train_weights/P09211.ENSG00000084207.wgt.RDat	ENSG00000084207	GSTP1	11	67351066	67354131	0.1171	rs2514036	-1.83	rs7941648	0.183133	-8.99	-0.641	76	4	lasso	0.21	7.6e-21	0.4998	0.61725	0.918869
ROS.MAP	./WEIGHTS//train_weights/P49441.ENSG00000151689.wgt.RDat	ENSG00000151689	INPP1	2	191208196	191236391	0.3635	rs6753226	3.29	rs7592352	0.080442	-6.75	0.3663	93	9	enet	0.12	2.5e-12	-0.4981	0.618432	0.91953
ROS.MAP	./WEIGHTS//train_weights/Q9UH03.ENSG00000100167.wgt.RDat	ENSG00000100167	SEPT3	22	42372276	42394225	0.0727	rs2269658	-2.59	rs133295	0.030777	3.77	-0.027	81	2	lasso	0.038	8.1e-05	0.497	0.619295	0.919716
ROS.MAP	./WEIGHTS//train_weights/Q6ZNW5.ENSG00000183208.wgt.RDat	ENSG00000183208	GDPGP1	15	90777040	90785315	0.4716	rs8042171	2.07	rs10152994	0.31917	-10.98	0.3978	94	7	lasso	0.38	1.5e-39	-0.4958	0.62	0.919667
ROS.MAP	./WEIGHTS//train_weights/Q9Y5P6.ENSG00000173540.wgt.RDat	ENSG00000173540	GMPPB	3	49754277	49761384	0.1648	rs34823813	-2.43	rs6809879	0.177227	8.21	-0.438	79	6	lasso	0.18	2.6e-18	-0.49581	0.62003	0.918618
ROS.MAP	./WEIGHTS//train_weights/P54750.ENSG00000115252.wgt.RDat	ENSG00000115252	PDE1A	2	183004763	183387919	0.0589	rs17265531	-2.77	rs11884886	0.022633	4.66	-0.14	256	9	enet	0.023	0.0019	-0.4901	0.624075	0.923512
ROS.MAP	./WEIGHTS//train_weights/P27144.ENSG00000162433.wgt.RDat	ENSG00000162433	AK4	1	65613232	65697828	0.1051	rs12729349	-2.378	rs4511159	0.094734	6.44	-0.438	126	4	lasso	0.11	2.2e-11	-0.48863	0.625106	0.923941
ROS.MAP	./WEIGHTS//train_weights/Q8NHG7.ENSG00000198168.wgt.RDat	ENSG00000198168	SVIP	11	22835345	22851845	0.0954	rs4567456	2.23	rs2109681	-0.000967	3.34	-0.128	84	28	enet	0.04	5e-05	0.4883	0.6253	0.923132
ROS.MAP	./WEIGHTS//train_weights/Q9UKG1.ENSG00000157500.wgt.RDat	ENSG00000157500	APPL1	3	57261765	57307496	0.0421	rs950266	2	rs4325895	-0.000525	-3.01	-0.156	75	75	bslmm	0.018	0.005	-0.48772	0.62575	0.922704
ROS.MAP	./WEIGHTS//train_weights/P46063.ENSG00000004700.wgt.RDat	ENSG00000004700	RECQL	12	21621845	21654603	0.1339	rs17681255	2.86	rs7295965	0.018302	-4.86	0.879	166	166	blup	0.054	2.9e-06	0.48718	0.62613	0.922173
ROS.MAP	./WEIGHTS//train_weights/Q9NP58.ENSG00000115657.wgt.RDat	ENSG00000115657	ABCB6	2	220074490	220083712	0.0295	rs7561119	-2.33	rs3731900	0.006217	3.7	-0.937	88	88	bslmm	0.026	0.0011	-0.4827	0.629338	0.925803
ROS.MAP	./WEIGHTS//train_weights/Q96PE7.ENSG00000124370.wgt.RDat	ENSG00000124370	MCEE	2	71336814	71357369	0.4233	rs10187472	-3.37	rs6725113	0.272753	-10.63	0.34	112	112	blup	0.34	2.7e-35	-0.4818	0.629918	0.925563
ROS.MAP	./WEIGHTS//train_weights/P43146.ENSG00000187323.wgt.RDat	ENSG00000187323	DCC	18	49866542	51057784	0.1049	rs1221866	3.57	rs1394466	0.072	-6.38	0.395	648	648	blup	0.12	2.5e-12	-0.481	0.63026	0.924975
ROS.MAP	./WEIGHTS//train_weights/Q9BX68.ENSG00000137133.wgt.RDat	ENSG00000137133	HINT2	9	35812957	35815351	0.058	rs10814275	2.08	rs4879929	0.036381	-4.62	-0.479	85	1	top1	0.036	0.00012	0.479	0.6319	0.926291
ROS.MAP	./WEIGHTS//train_weights/Q9NPL8.ENSG00000113845.wgt.RDat	ENSG00000113845	TIMMDC1	3	119217379	119243937	0.0611	rs7430156	-3.06	rs2049500	0.039095	-4.35	-0.479	136	1	top1	0.039	0.00011	0.479	0.63194	0.925261
ROS.MAP	./WEIGHTS//train_weights/P16152.ENSG00000159228.wgt.RDat	ENSG00000159228	CBR1	21	37442239	37445464	0.2142	rs2226825	2.17	rs1005696	0.099302	6.33	-1.059	115	4	lasso	0.12	3.5e-12	-0.478	0.63251	0.925009
ROS.MAP	./WEIGHTS//train_weights/Q15165.ENSG00000105854.wgt.RDat	ENSG00000105854	PON2	7	95034175	95064510	0.172	rs10487135	-2.45	rs7785846	0.262331	-10.25	0.648	142	7	lasso	0.28	1.8e-28	-0.4774	0.63311	0.924801
ROS.MAP	./WEIGHTS//train_weights/Q9BRR6.ENSG00000159322.wgt.RDat	ENSG00000159322	ADPGK	15	73043710	73078187	0.1054	rs17755397	-2.96	rs12439200	0.01185	-4.41	-0.384	67	67	bslmm	0.02	0.0044	0.4758	0.6342	0.925308
ROS.MAP	./WEIGHTS//train_weights/Q6PD74.ENSG00000103591.wgt.RDat	ENSG00000103591	AAGAB	15	67493371	67547533	0.0345	rs2118612	-2.51	rs8025774	0.01551	-4.31	-0.095	120	120	blup	0.028	0.0012	-0.4751	0.6347	0.924955
ROS.MAP	./WEIGHTS//train_weights/Q9BS92.ENSG00000165028.wgt.RDat	ENSG00000165028	NIPSNAP3B	9	107526438	107539738	0.2527	rs2020926	3.33	rs10820726	0.32729	-11.41	0.475	132	1	top1	0.33	2.8e-34	-0.475	0.6348	0.92402
ROS.MAP	./WEIGHTS//train_weights/Q9Y5Q9.ENSG00000119041.wgt.RDat	ENSG00000119041	GTF3C3	2	197627756	197664449	0.051	rs17271281	1.85	rs3806507	0.055802	-4.4	-0.4737	63	1	top1	0.056	3.2e-05	0.4737	0.635696	0.924244
ROS.MAP	./WEIGHTS//train_weights/Q4AE62.ENSG00000121964.wgt.RDat	ENSG00000121964	GTDC1	2	144695635	145090135	0.0835	rs959766	2.21	rs7589628	0.026178	-4.14	-0.2101	98	98	bslmm	0.035	0.00016	0.4731	0.636128	0.923794
ROS.MAP	./WEIGHTS//train_weights/Q9HA64.ENSG00000141560.wgt.RDat	ENSG00000141560	FN3KRP	17	80674559	80688204	0.3746	rs9912932	-1.28	rs3859206	0.29	10.52	0.558	73	73	bslmm	0.34	1.5e-35	0.4692	0.638955	0.926819
ROS.MAP	./WEIGHTS//train_weights/Q9UIC8.ENSG00000205629.wgt.RDat	ENSG00000205629	LCMT1	16	25123050	25189552	0.0359	rs8045616	-3	rs2881053	0.0187	-3.83	-0.438	108	108	bslmm	0.019	0.0039	-0.4689	0.639153	0.926029
ROS.MAP	./WEIGHTS//train_weights/O15439.ENSG00000125257.wgt.RDat	ENSG00000125257	ABCC4	13	95672083	95953687	0.1078	rs9524937	2.6	rs9561866	0.043623	-4.38	-0.466	491	1	top1	0.044	4.5e-05	0.466	0.64122	0.927944
ROS.MAP	./WEIGHTS//train_weights/Q9HBL8.ENSG00000153406.wgt.RDat	ENSG00000153406	NMRAL1	16	4511681	4545764	0.4463	rs6500596	-3.89	rs11557236	0.134	-7.1	1.026	68	68	bslmm	0.16	1.6e-15	-0.4635	0.643029	0.929483
ROS.MAP	./WEIGHTS//train_weights/Q8WXI4.ENSG00000162390.wgt.RDat	ENSG00000162390	ACOT11	1	55007930	55104865	0.2824	rs1180937	3.397	rs1368883	0.224435	9.45	0.1	156	6	lasso	0.25	2e-24	0.4604	0.645228	0.931581
ROS.MAP	./WEIGHTS//train_weights/Q9Y375.ENSG00000137806.wgt.RDat	ENSG00000137806	NDUFAF1	15	41679551	41694717	0.1664	rs10467974	1.78	rs17730589	0.17309	-8.41	0.772	66	15	enet	0.19	2.2e-19	-0.4591	0.6462	0.931904
ROS.MAP	./WEIGHTS//train_weights/Q5JTZ9.ENSG00000124608.wgt.RDat	ENSG00000124608	AARS2	6	44267391	44281063	0.3159	rs324145	-2.49	rs2233434	0.205599	-8.86	0.539	107	107	bslmm	0.22	9.4e-22	-0.4589	0.6463	0.930971
ROS.MAP	./WEIGHTS//train_weights/Q86V48.ENSG00000169641.wgt.RDat	ENSG00000169641	LUZP1	1	23410516	23504301	0.0582	rs4655145	-2.017	rs683893	0.016782	3.94	-1.42	97	97	bslmm	0.042	3.4e-05	-0.45871	0.646445	0.930104
ROS.MAP	./WEIGHTS//train_weights/O75689.ENSG00000105963.wgt.RDat	ENSG00000105963	ADAP1	7	937540	995043	0.0529	rs12669325	-2.3	rs4721949	0.006134	-3.61	-0.827	81	81	blup	0.02	0.0034	0.458	0.64697	0.929786
ROS.MAP	./WEIGHTS//train_weights/Q9UBK8.ENSG00000124275.wgt.RDat	ENSG00000124275	MTRR	5	7851299	7906138	0.1979	rs326123	-2.56	rs3733784	0.087485	6.32	0.215	183	27	enet	0.18	1.9e-14	0.4579	0.647	0.928758
ROS.MAP	./WEIGHTS//train_weights/P53990.ENSG00000182149.wgt.RDat	ENSG00000182149	IST1	16	71879899	71962913	0.1674	rs11859903	-2.34	rs7195988	0.00485	-4.14	1.767	115	23	enet	0.068	1.9e-07	-0.4562	0.648273	0.929515
ROS.MAP	./WEIGHTS//train_weights/Q5SWX8.ENSG00000157181.wgt.RDat	ENSG00000157181	C1orf27	1	186344890	186390510	0.1348	rs6672836	1.952	rs1547084	0.080275	5.57	0.204	80	19	enet	0.12	5.9e-12	-0.45521	0.648959	0.929429
ROS.MAP	./WEIGHTS//train_weights/Q8N5K1.ENSG00000145354.wgt.RDat	ENSG00000145354	CISD2	4	103790135	103810399	0.0707	rs223391	-0.935	rs223452	0.09964	-6.51	-0.455	43	1	top1	0.1	2.3e-10	0.455	0.6491	0.928563
ROS.MAP	./WEIGHTS//train_weights/A4D1E9.ENSG00000105793.wgt.RDat	ENSG00000105793	GTPBP10	7	89964537	90020769	0.2396	rs17862180	2.31	rs42659	0.215268	9.19	-0.264	104	8	lasso	0.27	3e-25	-0.4535	0.65016	0.929013
ROS.MAP	./WEIGHTS//train_weights/Q9BQI9.ENSG00000053702.wgt.RDat	ENSG00000053702	NRIP2	12	2934514	2944710	0.0466	rs2109108	-2.83	rs11833073	0.023899	-4.12	0.749	83	83	bslmm	0.029	0.00059	0.45034	0.65246	0.931232
ROS.MAP	./WEIGHTS//train_weights/P49585.ENSG00000161217.wgt.RDat	ENSG00000161217	PCYT1A	3	195941093	196014828	0.0533	rs1522394	2.11	rs884534	0.042527	-4.94	0.433	101	4	lasso	0.046	1.6e-05	-0.45022	0.65255	0.930294
ROS.MAP	./WEIGHTS//train_weights/Q86VW0.ENSG00000187231.wgt.RDat	ENSG00000187231	SESTD1	2	179966419	180129517	0.0291	rs13035089	2.56	rs17454311	0.009827	-3.74	-0.441	133	1	top1	0.0098	0.03	0.441	0.659213	0.938719
ROS.MAP	./WEIGHTS//train_weights/Q16836.ENSG00000138796.wgt.RDat	ENSG00000138796	HADH	4	108910870	108956331	0.1106	rs1291490	1.936	rs2267842	0.02676	4.12	-0.4625	94	94	bslmm	0.061	7.9e-07	-0.4409	0.6593	0.937771
ROS.MAP	./WEIGHTS//train_weights/Q567U6.ENSG00000125633.wgt.RDat	ENSG00000125633	CCDC93	2	118673054	118771709	0.056	rs12986752	-2.26	rs1547998	0.02374	-4.24	-0.95	134	3	lasso	0.03	0.00046	0.4403	0.659743	0.937332
ROS.MAP	./WEIGHTS//train_weights/O75323.ENSG00000146729.wgt.RDat	ENSG00000146729	GBAS	7	56019486	56067874	0.1409	rs13238424	-2.4	rs7793921	0.124113	7.01	0.7676	85	4	lasso	0.13	3.8e-13	0.4391	0.66058	0.937452
ROS.MAP	./WEIGHTS//train_weights/Q8N118.ENSG00000186377.wgt.RDat	ENSG00000186377	CYP4X1	1	47427036	47516423	0.0253	rs2056898	2.64	rs9793716	0.030993	-4.3	0.438	72	1	top1	0.031	0.00035	-0.438	0.661386	0.937528
ROS.MAP	./WEIGHTS//train_weights/Q93034.ENSG00000166266.wgt.RDat	ENSG00000166266	CUL5	11	107879459	107978503	0.1002	rs4554861	-1.87	rs7930340	0.033025	-4.02	-0.438	94	1	top1	0.033	0.00023	0.438	0.66139	0.936468
ROS.MAP	./WEIGHTS//train_weights/Q9UGC7.ENSG00000112031.wgt.RDat	ENSG00000112031	MTRF1L	6	153308497	153323820	0.1166	rs4870155	-1.75	rs766127	0.136585	-6.34	-0.437	146	1	top1	0.14	5.3e-11	0.437	0.6621	0.936409
ROS.MAP	./WEIGHTS//train_weights/Q9H2K0.ENSG00000122033.wgt.RDat	ENSG00000122033	MTIF3	13	28009776	28024739	0.1085	rs12585587	2.47	rs2892058	-0.001394	-3.32	0.389	117	117	bslmm	0.016	0.008	0.4359	0.66293	0.93652
ROS.MAP	./WEIGHTS//train_weights/Q9Y265.ENSG00000175792.wgt.RDat	ENSG00000175792	RUVBL1	3	127783621	127872757	0.0427	rs4293718	1.57	rs11717102	0.058684	-4.95	0.435	79	1	top1	0.059	1.2e-06	-0.435	0.66356	0.936349
ROS.MAP	./WEIGHTS//train_weights/Q9BV57.ENSG00000182551.wgt.RDat	ENSG00000182551	ADI1	2	3501132	3523507	0.0807	rs12994580	2.35	rs1130333	-0.002706	-3.76	-0.706	91	91	blup	0.019	0.0052	-0.4326	0.66529	0.937728
ROS.MAP	./WEIGHTS//train_weights/P57768.ENSG00000104497.wgt.RDat	ENSG00000104497	SNX16	8	82711816	82755101	0.0742	rs10091532	-1.688	rs1817107	0.021396	4.06	0.092	101	101	bslmm	0.042	0.00022	-0.4327	0.6653	0.936682
ROS.MAP	./WEIGHTS//train_weights/Q6NUQ1.ENSG00000135249.wgt.RDat	ENSG00000135249	RINT1	7	105172532	105208124	0.0306	rs7787604	-3.3	rs1721498	0.024456	-4.34	0.427	88	1	top1	0.024	0.0014	-0.427	0.66938	0.941363
[truncated: 360 more rows]
