# Supplementary material for: Identifying Novel Drug Targets for Epilepsy Through a Brain Transcriptome-Wide Association Study and Protein-Wide Association Study with Chemical-Gene-Interaction Analysis
Source: Mol Neurobiol. 2023 May 29;60(9):5055–66. doi: 10.1007/s12035-023-03382-z (PMC10415436; doi:10.1007/s12035-023-03382-z)
Supplement: Supplementary file 4 — (XLSX 17433 kb) [file 12035_2023_3382_MOESM4_ESM.xlsx]

## Sheet: IQSEC1 related proteins
Table S5. Prediction of the relationship between PWAS and TWAS
#node1	node2	node1_string_id	node2_string_id	neighborhood_on_chromosome	gene_fusion	phylogenetic_cooccurrence	homology	coexpression	experimentally_determined_interaction	database_annotated	automated_textmining	combined_score
ARF1	ARF5	9606.ENSP00000440005	9606.ENSP00000000233	0	0	0.447	0.978	0.099	0.679	0.9	0.86	0.969
ARF1	EREG	9606.ENSP00000440005	9606.ENSP00000244869	0	0	0	0	0	0	0.9	0	0.9
ARF1	SPAG9	9606.ENSP00000440005	9606.ENSP00000262013	0	0	0	0	0	0.426	0	0.1	0.461
ARF1	TP53	9606.ENSP00000440005	9606.ENSP00000269305	0	0	0	0	0	0	0	0.417	0.417
ARF1	ARF6	9606.ENSP00000440005	9606.ENSP00000298316	0	0	0.437	0.972	0.175	0.113	0.9	0.895	0.923
ARF1	ARFGAP1	9606.ENSP00000440005	9606.ENSP00000314615	0	0	0	0	0.064	0.871	0.9	0.945	0.999
ARF1	CYTH1	9606.ENSP00000440005	9606.ENSP00000354398	0	0	0	0	0	0.295	0.9	0.988	0.999
ARF1	SRC	9606.ENSP00000440005	9606.ENSP00000362680	0	0	0	0	0.068	0.14	0	0.384	0.463
ARF1	CDKN2A	9606.ENSP00000440005	9606.ENSP00000418915	0	0	0	0	0.062	0.076	0	0.827	0.837
ARF1	IQSEC1	9606.ENSP00000440005	9606.ENSP00000480301	0	0	0	0	0	0.821	0	0.765	0.956
ARF5	CDKN2A	9606.ENSP00000000233	9606.ENSP00000418915	0	0	0	0	0.062	0.076	0	0.519	0.546
ARF5	CYTH1	9606.ENSP00000000233	9606.ENSP00000354398	0	0	0	0	0	0.142	0	0.574	0.619
ARF5	IQSEC1	9606.ENSP00000000233	9606.ENSP00000480301	0	0	0	0	0	0.142	0	0.625	0.665
ARF5	ARFGAP1	9606.ENSP00000000233	9606.ENSP00000314615	0	0	0	0	0.083	0.54	0.6	0.582	0.92
ARF6	CDH1	9606.ENSP00000298316	9606.ENSP00000261769	0	0	0	0	0	0.057	0	0.483	0.491
ARF6	SPAG9	9606.ENSP00000298316	9606.ENSP00000262013	0	0	0	0	0	0.663	0.9	0.992	0.999
ARF6	EGF	9606.ENSP00000298316	9606.ENSP00000265171	0	0	0	0	0	0	0.9	0.459	0.943
ARF6	EGFR	9606.ENSP00000298316	9606.ENSP00000275493	0	0	0	0	0	0.217	0.9	0.456	0.953
ARF6	CHST15	9606.ENSP00000298316	9606.ENSP00000402394	0	0	0	0	0	0	0	0.413	0.412
ARF6	DLG4	9606.ENSP00000298316	9606.ENSP00000382428	0	0	0	0	0.063	0.103	0	0.424	0.474
ARF6	CAV1	9606.ENSP00000298316	9606.ENSP00000339191	0	0	0	0	0	0.092	0	0.469	0.498
ARF6	CDKN2A	9606.ENSP00000298316	9606.ENSP00000418915	0	0	0	0	0.062	0.076	0	0.677	0.695
ARF6	GRB2	9606.ENSP00000298316	9606.ENSP00000376345	0	0	0	0	0.108	0.075	0.6	0.271	0.727
ARF6	ARFGAP1	9606.ENSP00000298316	9606.ENSP00000314615	0	0	0	0	0	0.147	0.6	0.786	0.92
ARF6	SRC	9606.ENSP00000298316	9606.ENSP00000362680	0	0	0	0	0.079	0.14	0.9	0.553	0.959
ARF6	EPS15	9606.ENSP00000298316	9606.ENSP00000360798	0	0	0	0	0.052	0.057	0.9	0.632	0.962
ARF6	CYTH1	9606.ENSP00000298316	9606.ENSP00000354398	0	0	0	0	0.082	0.346	0.8	0.837	0.977
ARF6	IQSEC1	9606.ENSP00000298316	9606.ENSP00000480301	0	0	0	0	0	0.544	0.9	0.89	0.994
ARFGAP1	EREG	9606.ENSP00000314615	9606.ENSP00000244869	0	0	0	0	0	0	0.9	0	0.9
ARFGAP1	CYTH1	9606.ENSP00000314615	9606.ENSP00000354398	0	0	0	0	0.065	0.184	0	0.379	0.485
ARFGAP1	CDKN2A	9606.ENSP00000314615	9606.ENSP00000418915	0	0	0	0	0.062	0.104	0	0.47	0.515
ARFGAP1	EPS15	9606.ENSP00000314615	9606.ENSP00000360798	0	0	0	0	0.064	0.119	0.9	0.198	0.925
BTC	HBEGF	9606.ENSP00000379092	9606.ENSP00000230990	0	0	0	0	0	0	0.3	0.87	0.905
BTC	PLCG1	9606.ENSP00000379092	9606.ENSP00000244007	0	0	0	0	0	0	0.6	0.131	0.637
BTC	EREG	9606.ENSP00000379092	9606.ENSP00000244869	0	0	0	0.666	0	0	0.3	0.908	0.511
BTC	CBL	9606.ENSP00000379092	9606.ENSP00000264033	0	0	0	0	0	0	0.6	0.355	0.731
BTC	EGF	9606.ENSP00000379092	9606.ENSP00000265171	0	0	0	0	0	0	0.3	0.762	0.826
BTC	ERBB3	9606.ENSP00000379092	9606.ENSP00000267101	0	0	0	0	0.064	0.056	0.5	0.751	0.875
BTC	ERBB2	9606.ENSP00000379092	9606.ENSP00000269571	0	0	0	0	0	0.606	0.9	0.67	0.985
BTC	EGFR	9606.ENSP00000379092	9606.ENSP00000275493	0	0	0	0	0.098	0.781	0.9	0.981	0.999
BTC	TGFA	9606.ENSP00000379092	9606.ENSP00000295400	0	0	0	0.765	0.089	0	0.3	0.52	0.413
BTC	HSP90AA1	9606.ENSP00000379092	9606.ENSP00000335153	0	0	0	0	0	0	0.9	0.108	0.906
BTC	PTPN11	9606.ENSP00000379092	9606.ENSP00000340944	0	0	0	0	0	0	0.5	0.123	0.542
BTC	ERBB4	9606.ENSP00000379092	9606.ENSP00000342235	0	0	0	0	0	0.225	0.9	0.974	0.997
BTC	EPS15	9606.ENSP00000379092	9606.ENSP00000360798	0	0	0	0	0	0	0.6	0.136	0.639
BTC	SRC	9606.ENSP00000379092	9606.ENSP00000362680	0	0	0	0	0	0	0.5	0.374	0.673
BTC	GRB2	9606.ENSP00000379092	9606.ENSP00000376345	0	0	0	0	0	0	0.5	0.376	0.674
BTC	DLG4	9606.ENSP00000379092	9606.ENSP00000382428	0	0	0	0	0	0	0.5	0	0.499
CAV1	PLCG1	9606.ENSP00000339191	9606.ENSP00000244007	0	0	0	0	0	0.27	0	0.288	0.459
CAV1	MDM2	9606.ENSP00000339191	9606.ENSP00000258149	0	0	0	0	0	0	0	0.891	0.891
CAV1	CDH1	9606.ENSP00000339191	9606.ENSP00000261769	0	0	0	0	0	0.346	0	0.855	0.901
CAV1	STAT3	9606.ENSP00000339191	9606.ENSP00000264657	0	0	0	0	0	0	0	0.88	0.881
CAV1	EGF	9606.ENSP00000339191	9606.ENSP00000265171	0	0	0	0	0	0	0.9	0.732	0.972
CAV1	TP53	9606.ENSP00000339191	9606.ENSP00000269305	0	0	0	0	0	0	0	0.567	0.567
CAV1	ERBB2	9606.ENSP00000339191	9606.ENSP00000269571	0	0	0	0	0.06	0.213	0	0.649	0.718
CAV1	RASA1	9606.ENSP00000339191	9606.ENSP00000274376	0	0	0	0	0	0.376	0	0.21	0.486
CAV1	EGFR	9606.ENSP00000339191	9606.ENSP00000275493	0	0	0	0	0.335	0.881	0.9	0.988	0.999
CAV1	HSP90AA1	9606.ENSP00000339191	9606.ENSP00000335153	0	0	0	0	0	0.27	0.9	0.863	0.989
CAV1	EPS15	9606.ENSP00000339191	9606.ENSP00000360798	0	0	0	0	0	0	0	0.651	0.651
CAV1	PTPN11	9606.ENSP00000339191	9606.ENSP00000340944	0	0	0	0	0	0.674	0	0.309	0.765
CAV1	GRB2	9606.ENSP00000339191	9606.ENSP00000376345	0	0	0	0	0	0	0.9	0.504	0.948
CAV1	PTPN1	9606.ENSP00000339191	9606.ENSP00000360683	0	0	0	0	0	0.669	0.9	0.28	0.974
CAV1	CTNNB1	9606.ENSP00000339191	9606.ENSP00000344456	0	0	0	0	0	0.638	0	0.937	0.976
CAV1	SRC	9606.ENSP00000339191	9606.ENSP00000362680	0	0	0	0	0	0.737	0.9	0.988	0.999
CBL	HBEGF	9606.ENSP00000264033	9606.ENSP00000230990	0	0	0	0	0	0	0.6	0.251	0.687
CBL	PLCG1	9606.ENSP00000264033	9606.ENSP00000244007	0	0	0	0	0.049	0.882	0.9	0.921	0.999
CBL	EREG	9606.ENSP00000264033	9606.ENSP00000244869	0	0	0	0	0	0	0.6	0.271	0.696
CBL	MDM2	9606.ENSP00000264033	9606.ENSP00000258149	0	0	0	0	0.055	0	0	0.522	0.529
CBL	CDH1	9606.ENSP00000264033	9606.ENSP00000261769	0	0	0	0	0	0.097	0.36	0.408	0.628
CBL	STAT3	9606.ENSP00000264033	9606.ENSP00000264657	0	0	0	0	0.054	0.28	0	0.413	0.565
CBL	TGFA	9606.ENSP00000264033	9606.ENSP00000295400	0	0	0	0	0	0	0.6	0.086	0.618
CBL	HSP90AA1	9606.ENSP00000264033	9606.ENSP00000335153	0	0	0	0	0.049	0	0.6	0.382	0.744
CBL	ERBB3	9606.ENSP00000264033	9606.ENSP00000267101	0	0	0	0	0	0.589	0	0.582	0.821
CBL	ERBB4	9606.ENSP00000264033	9606.ENSP00000342235	0	0	0	0	0	0.687	0	0.573	0.86
CBL	CTNNB1	9606.ENSP00000264033	9606.ENSP00000344456	0	0	0	0	0.064	0.675	0.36	0.606	0.913
CBL	EGF	9606.ENSP00000264033	9606.ENSP00000265171	0	0	0	0	0	0	0.9	0.737	0.972
CBL	EPS15	9606.ENSP00000264033	9606.ENSP00000360798	0	0	0	0	0	0.059	0.9	0.778	0.977
CBL	PTPN11	9606.ENSP00000264033	9606.ENSP00000340944	0	0	0	0	0.066	0.744	0.6	0.867	0.985
CBL	ERBB2	9606.ENSP00000264033	9606.ENSP00000269571	0	0	0	0	0	0.86	0	0.965	0.994
CBL	GRB2	9606.ENSP00000264033	9606.ENSP00000376345	0	0	0	0	0.085	0.998	0.9	0.993	0.999
CBL	EGFR	9606.ENSP00000264033	9606.ENSP00000275493	0	0	0	0	0	0.998	0.9	0.992	0.999
CBL	SRC	9606.ENSP00000264033	9606.ENSP00000362680	0	0	0	0	0.062	0.935	0.9	0.989	0.999
CDH1	HBEGF	9606.ENSP00000261769	9606.ENSP00000230990	0	0	0	0	0	0	0	0.463	0.463
CDH1	CDK4	9606.ENSP00000261769	9606.ENSP00000257904	0	0	0	0	0	0.079	0	0.595	0.611
CDH1	MDM2	9606.ENSP00000261769	9606.ENSP00000258149	0	0	0	0	0	0.675	0	0.544	0.845
CDH1	IQSEC1	9606.ENSP00000261769	9606.ENSP00000480301	0	0	0	0	0	0.068	0	0.384	0.401
CDH1	PTPN11	9606.ENSP00000261769	9606.ENSP00000340944	0	0	0	0	0	0.108	0	0.393	0.435
CDH1	ERBB4	9606.ENSP00000261769	9606.ENSP00000342235	0	0	0	0	0	0.059	0	0.479	0.489
CDH1	CDK6	9606.ENSP00000261769	9606.ENSP00000265734	0	0	0	0	0	0.079	0	0.517	0.536
CDH1	GRB2	9606.ENSP00000261769	9606.ENSP00000376345	0	0	0	0	0	0	0	0.558	0.558
CDH1	HSP90AA1	9606.ENSP00000261769	9606.ENSP00000335153	0	0	0	0	0	0.417	0	0.46	0.671
CDH1	ERBB3	9606.ENSP00000261769	9606.ENSP00000267101	0	0	0	0	0.245	0.113	0	0.559	0.68
CDH1	CDKN2A	9606.ENSP00000261769	9606.ENSP00000418915	0	0	0	0	0	0.065	0	0.702	0.709
CDH1	STAT3	9606.ENSP00000261769	9606.ENSP00000264657	0	0	0	0	0	0	0	0.718	0.718
CDH1	TP53	9606.ENSP00000261769	9606.ENSP00000269305	0	0	0	0	0	0	0	0.809	0.809
CDH1	PTPN1	9606.ENSP00000261769	9606.ENSP00000360683	0	0	0	0	0	0.16	0	0.816	0.838
CDH1	ERBB2	9606.ENSP00000261769	9606.ENSP00000269571	0	0	0	0	0.123	0.113	0	0.843	0.868
CDH1	EGF	9606.ENSP00000261769	9606.ENSP00000265171	0	0	0	0	0	0.056	0.9	0.844	0.984
CDH1	CTNNA1	9606.ENSP00000261769	9606.ENSP00000304669	0	0	0	0	0.062	0.885	0.9	0.983	0.999
CDH1	EGFR	9606.ENSP00000261769	9606.ENSP00000275493	0	0	0	0	0.062	0.759	0.9	0.988	0.999
CDH1	CTNNB1	9606.ENSP00000261769	9606.ENSP00000344456	0	0	0	0	0.062	0.999	0.9	0.99	0.999
CDH1	SRC	9606.ENSP00000261769	9606.ENSP00000362680	0	0	0	0	0.049	0.816	0.9	0.958	0.999
CDK4	ERBB2	9606.ENSP00000257904	9606.ENSP00000269571	0	0	0	0.594	0.062	0.273	0	0.755	0.503
CDK4	ERBB3	9606.ENSP00000257904	9606.ENSP00000267101	0	0	0	0	0	0	0	0.538	0.538
CDK4	EGF	9606.ENSP00000257904	9606.ENSP00000265171	0	0	0	0	0	0	0	0.573	0.573
CDK4	CTNNB1	9606.ENSP00000257904	9606.ENSP00000344456	0	0	0	0	0.049	0.072	0	0.694	0.707
CDK4	STAT3	9606.ENSP00000257904	9606.ENSP00000264657	0	0	0	0	0.062	0.155	0	0.678	0.723
CDK4	MDM2	9606.ENSP00000257904	9606.ENSP00000258149	0	0	0	0	0	0	0	0.816	0.816
CDK4	SRC	9606.ENSP00000257904	9606.ENSP00000362680	0	0	0.29	0.594	0.062	0.061	0.9	0.618	0.935
CDK4	TP53	9606.ENSP00000257904	9606.ENSP00000269305	0	0	0	0	0.093	0.498	0	0.871	0.936
CDK4	CDK6	9606.ENSP00000257904	9606.ENSP00000265734	0	0	0.44	0.97	0.062	0.41	0.9	0.992	0.942
CDK4	HSP90AA1	9606.ENSP00000257904	9606.ENSP00000335153	0	0	0	0	0.062	0.889	0	0.991	0.999
CDK4	CDKN2A	9606.ENSP00000257904	9606.ENSP00000418915	0	0	0	0	0	0.922	0.9	0.989	0.999
CDK6	MDM2	9606.ENSP00000265734	9606.ENSP00000258149	0	0	0	0	0	0	0	0.659	0.659
CDK6	STAT3	9606.ENSP00000265734	9606.ENSP00000264657	0	0	0	0	0.062	0.182	0	0.716	0.764
CDK6	EGF	9606.ENSP00000265734	9606.ENSP00000265171	0	0	0	0	0	0	0	0.426	0.426
CDK6	CTNNB1	9606.ENSP00000265734	9606.ENSP00000344456	0	0	0	0	0.049	0.612	0	0.604	0.841
CDK6	TP53	9606.ENSP00000265734	9606.ENSP00000269305	0	0	0	0	0.062	0.142	0	0.835	0.856
CDK6	HSP90AA1	9606.ENSP00000265734	9606.ENSP00000335153	0	0	0	0	0.062	0.257	0	0.858	0.892
CDK6	SRC	9606.ENSP00000265734	9606.ENSP00000362680	0	0	0.272	0.605	0.062	0.061	0.9	0.452	0.928
CDK6	CDKN2A	9606.ENSP00000265734	9606.ENSP00000418915	0	0	0	0	0	0.981	0.9	0.989	0.999
CDKN2A	MDM2	9606.ENSP00000418915	9606.ENSP00000258149	0	0	0	0	0	0.913	0.9	0.989	0.999
CDKN2A	STAT3	9606.ENSP00000418915	9606.ENSP00000264657	0	0	0	0	0.052	0.057	0	0.563	0.575
CDKN2A	EGF	9606.ENSP00000418915	9606.ENSP00000265171	0	0	0	0	0	0	0	0.6	0.6
CDKN2A	ERBB3	9606.ENSP00000418915	9606.ENSP00000267101	0	0	0	0	0	0.286	0	0.523	0.645
CDKN2A	TP53	9606.ENSP00000418915	9606.ENSP00000269305	0	0	0	0	0	0.897	0.9	0.915	0.999
CDKN2A	ERBB2	9606.ENSP00000418915	9606.ENSP00000269571	0	0	0	0	0	0.063	0	0.72	0.726
CDKN2A	EGFR	9606.ENSP00000418915	9606.ENSP00000275493	0	0	0	0	0	0.063	0	0.801	0.805
CDKN2A	HSP90AA1	9606.ENSP00000418915	9606.ENSP00000335153	0	0	0	0	0	0.128	0	0.68	0.71
CDKN2A	PTPN11	9606.ENSP00000418915	9606.ENSP00000340944	0	0	0	0	0	0.062	0	0.468	0.479
CDKN2A	ERBB4	9606.ENSP00000418915	9606.ENSP00000342235	0	0	0	0	0	0.063	0	0.505	0.516
CDKN2A	CTNNB1	9606.ENSP00000418915	9606.ENSP00000344456	0	0	0	0	0.048	0.056	0.65	0.701	0.893
CDKN2A	CYTH1	9606.ENSP00000418915	9606.ENSP00000354398	0	0	0	0	0.062	0.063	0	0.966	0.967
CDKN2A	SRC	9606.ENSP00000418915	9606.ENSP00000362680	0	0	0	0	0	0.12	0	0.556	0.592
CDKN2A	CHST15	9606.ENSP00000418915	9606.ENSP00000402394	0	0	0	0	0	0	0	0.421	0.421
CDKN2A	IQSEC1	9606.ENSP00000418915	9606.ENSP00000480301	0	0	0	0	0.062	0.094	0	0.61	0.641
CHST15	CYTH1	9606.ENSP00000402394	9606.ENSP00000354398	0	0	0	0	0.065	0	0	0.596	0.606
CHST15	IQSEC1	9606.ENSP00000402394	9606.ENSP00000480301	0	0	0	0	0.065	0	0	0.628	0.638
CTNNA1	SPAG9	9606.ENSP00000304669	9606.ENSP00000262013	0	0	0	0	0	0	0.6	0.048	0.602
CTNNA1	EGF	9606.ENSP00000304669	9606.ENSP00000265171	0	0	0	0	0	0	0.9	0.233	0.92
CTNNA1	ERBB3	9606.ENSP00000304669	9606.ENSP00000267101	0	0	0	0	0.062	0	0	0.496	0.508
CTNNA1	EGFR	9606.ENSP00000304669	9606.ENSP00000275493	0	0	0	0	0.077	0.65	0.9	0.341	0.975
CTNNA1	GRIA2	9606.ENSP00000304669	9606.ENSP00000296526	0	0	0	0	0.049	0	0.9	0.063	0.903
CTNNA1	IQSEC1	9606.ENSP00000304669	9606.ENSP00000480301	0	0	0	0	0	0.27	0	0.537	0.647
CTNNA1	PTPN1	9606.ENSP00000304669	9606.ENSP00000360683	0	0	0	0	0.049	0.056	0.9	0.093	0.907
CTNNA1	PTPN11	9606.ENSP00000304669	9606.ENSP00000340944	0	0	0	0	0.08	0.056	0.9	0.082	0.909
CTNNA1	SRC	9606.ENSP00000304669	9606.ENSP00000362680	0	0	0	0	0.123	0	0.9	0.309	0.934
CTNNA1	CTNNB1	9606.ENSP00000304669	9606.ENSP00000344456	0	0	0	0	0.094	0.993	0.9	0.994	0.999
CTNNB1	HBEGF	9606.ENSP00000344456	9606.ENSP00000230990	0	0	0	0	0	0	0	0.418	0.418
CTNNB1	MDM2	9606.ENSP00000344456	9606.ENSP00000258149	0	0	0	0	0	0	0	0.64	0.64
CTNNB1	SPAG9	9606.ENSP00000344456	9606.ENSP00000262013	0	0	0	0	0.063	0	0.6	0.107	0.636
CTNNB1	STAT3	9606.ENSP00000344456	9606.ENSP00000264657	0	0	0	0	0	0	0	0.812	0.812
CTNNB1	EGF	9606.ENSP00000344456	9606.ENSP00000265171	0	0	0	0	0	0.116	0.9	0.782	0.979
CTNNB1	ERBB3	9606.ENSP00000344456	9606.ENSP00000267101	0	0	0	0	0.062	0.461	0	0.708	0.839
CTNNB1	TP53	9606.ENSP00000344456	9606.ENSP00000269305	0	0	0	0	0	0	0	0.863	0.863
CTNNB1	ERBB2	9606.ENSP00000344456	9606.ENSP00000269571	0	0	0	0	0	0.76	0.9	0.989	0.999
CTNNB1	EGFR	9606.ENSP00000344456	9606.ENSP00000275493	0	0	0	0	0.062	0.789	0.9	0.99	0.999
CTNNB1	GRIA2	9606.ENSP00000344456	9606.ENSP00000296526	0	0	0	0	0	0.078	0.9	0.223	0.922
CTNNB1	HSP90AA1	9606.ENSP00000344456	9606.ENSP00000335153	0	0	0	0	0.056	0.176	0	0.627	0.685
CTNNB1	PTPN11	9606.ENSP00000344456	9606.ENSP00000340944	0	0	0	0	0.086	0.317	0.9	0.933	0.995
CTNNB1	ERBB4	9606.ENSP00000344456	9606.ENSP00000342235	0	0	0	0	0.062	0.293	0	0.733	0.808
CTNNB1	GRIN1	9606.ENSP00000344456	9606.ENSP00000360608	0	0	0	0	0.062	0.426	0	0.163	0.51
CTNNB1	GRB2	9606.ENSP00000344456	9606.ENSP00000376345	0	0	0	0	0.065	0.077	0	0.551	0.579
CTNNB1	DLG4	9606.ENSP00000344456	9606.ENSP00000382428	0	0	0	0	0.062	0.162	0	0.904	0.918
CTNNB1	PTPN1	9606.ENSP00000344456	9606.ENSP00000360683	0	0	0	0	0.065	0.317	0.9	0.844	0.988
CTNNB1	SRC	9606.ENSP00000344456	9606.ENSP00000362680	0	0	0	0	0.06	0.711	0.9	0.981	0.999
DLG4	HBEGF	9606.ENSP00000382428	9606.ENSP00000230990	0	0	0	0	0	0	0.5	0.097	0.529
DLG4	EREG	9606.ENSP00000382428	9606.ENSP00000244869	0	0	0	0	0	0	0.5	0	0.499
DLG4	MDM2	9606.ENSP00000382428	9606.ENSP00000258149	0	0	0	0	0	0.775	0.8	0.543	0.977
DLG4	EGF	9606.ENSP00000382428	9606.ENSP00000265171	0	0	0	0	0	0.081	0.5	0.358	0.679
DLG4	ERBB2	9606.ENSP00000382428	9606.ENSP00000269571	0	0	0	0	0	0.282	0	0.459	0.595
DLG4	RASA1	9606.ENSP00000382428	9606.ENSP00000274376	0	0	0	0	0.062	0.108	0	0.384	0.44
DLG4	GRIA2	9606.ENSP00000382428	9606.ENSP00000296526	0	0	0	0	0.159	0.493	0.9	0.923	0.996
DLG4	DLGAP1	9606.ENSP00000382428	9606.ENSP00000316377	0	0	0	0	0.117	0.975	0.6	0.994	0.999
DLG4	HSP90AA1	9606.ENSP00000382428	9606.ENSP00000335153	0	0	0	0	0.053	0.061	0	0.418	0.437
DLG4	PTPN11	9606.ENSP00000382428	9606.ENSP00000340944	0	0	0	0	0.063	0.061	0	0.469	0.492
DLG4	ERBB4	9606.ENSP00000382428	9606.ENSP00000342235	0	0	0	0	0.075	0.769	0.9	0.989	0.999
DLG4	GRIN1	9606.ENSP00000382428	9606.ENSP00000360608	0	0	0	0	0.23	0.99	0.8	0.966	0.999
DLG4	SRC	9606.ENSP00000382428	9606.ENSP00000362680	0	0	0	0	0.091	0.236	0.9	0.989	0.999
DLG4	GRB2	9606.ENSP00000382428	9606.ENSP00000376345	0	0	0	0	0.053	0.144	0.9	0.252	0.931
DLG4	IQSEC1	9606.ENSP00000382428	9606.ENSP00000480301	0	0	0	0	0.117	0.394	0	0.555	0.742
DLGAP1	GRIA2	9606.ENSP00000316377	9606.ENSP00000296526	0	0	0	0	0.314	0.109	0	0.46	0.641
DLGAP1	IQSEC1	9606.ENSP00000316377	9606.ENSP00000480301	0	0	0	0	0.062	0.4	0	0	0.413
DLGAP1	GRIN1	9606.ENSP00000316377	9606.ENSP00000360608	0	0	0	0	0.259	0.526	0	0.611	0.851
EGF	HBEGF	9606.ENSP00000265171	9606.ENSP00000230990	0	0	0	0	0	0	0.3	0.837	0.881
EGF	PLCG1	9606.ENSP00000265171	9606.ENSP00000244007	0	0	0	0	0	0.062	0.9	0.823	0.982
EGF	EREG	9606.ENSP00000265171	9606.ENSP00000244869	0	0	0	0.672	0	0.417	0.3	0.898	0.699
EGF	MDM2	9606.ENSP00000265171	9606.ENSP00000258149	0	0	0	0	0	0	0	0.506	0.506
EGF	STAT3	9606.ENSP00000265171	9606.ENSP00000264657	0	0	0	0	0	0	0.9	0.786	0.977
EGF	TP53	9606.ENSP00000265171	9606.ENSP00000269305	0	0	0	0	0	0	0	0.766	0.766
EGF	TGFA	9606.ENSP00000265171	9606.ENSP00000295400	0	0	0	0.681	0	0	0.8	0.516	0.831
EGF	IQSEC1	9606.ENSP00000265171	9606.ENSP00000480301	0	0	0	0	0	0	0.9	0.194	0.915
EGF	RASA1	9606.ENSP00000265171	9606.ENSP00000274376	0	0	0	0	0	0	0.9	0.372	0.934
EGF	EPS15	9606.ENSP00000265171	9606.ENSP00000360798	0	0	0	0	0	0	0.9	0.467	0.944
EGF	HSP90AA1	9606.ENSP00000265171	9606.ENSP00000335153	0	0	0	0	0	0.057	0.9	0.523	0.951
EGF	PTPN1	9606.ENSP00000265171	9606.ENSP00000360683	0	0	0	0	0	0.06	0.9	0.576	0.956
EGF	PTPN11	9606.ENSP00000265171	9606.ENSP00000340944	0	0	0	0	0	0.06	0.9	0.729	0.972
EGF	SRC	9606.ENSP00000265171	9606.ENSP00000362680	0	0	0	0	0	0.056	0.9	0.865	0.986
EGF	ERBB4	9606.ENSP00000265171	9606.ENSP00000342235	0	0	0	0	0.177	0.082	0.6	0.985	0.995
EGF	GRB2	9606.ENSP00000265171	9606.ENSP00000376345	0	0	0	0	0	0.225	0.9	0.98	0.998
EGF	ERBB2	9606.ENSP00000265171	9606.ENSP00000269571	0	0	0	0	0.16	0.321	0.9	0.989	0.999
EGF	ERBB3	9606.ENSP00000265171	9606.ENSP00000267101	0	0	0	0	0.177	0.301	0.9	0.987	0.999
EGF	EGFR	9606.ENSP00000265171	9606.ENSP00000275493	0	0	0	0	0.16	0.982	0.9	0.991	0.999
EGFR	HBEGF	9606.ENSP00000275493	9606.ENSP00000230990	0	0	0	0	0.062	0.874	0.9	0.989	0.999
EGFR	PLCG1	9606.ENSP00000275493	9606.ENSP00000244007	0	0	0	0	0.062	0.919	0.9	0.95	0.999
EGFR	EREG	9606.ENSP00000275493	9606.ENSP00000244869	0	0	0	0	0	0.97	0.9	0.989	0.999
EGFR	MDM2	9606.ENSP00000275493	9606.ENSP00000258149	0	0	0	0	0	0	0.6	0.69	0.87
EGFR	SPAG9	9606.ENSP00000275493	9606.ENSP00000262013	0	0	0	0	0	0	0	0.453	0.453
EGFR	STAT3	9606.ENSP00000275493	9606.ENSP00000264657	0	0	0	0	0	0.931	0.9	0.989	0.999
EGFR	ERBB3	9606.ENSP00000275493	9606.ENSP00000267101	0	0	0	0.913	0.062	0.972	0.9	0.991	0.997
EGFR	TP53	9606.ENSP00000275493	9606.ENSP00000269305	0	0	0	0	0	0.279	0	0.877	0.908
EGFR	ERBB2	9606.ENSP00000275493	9606.ENSP00000269571	0	0	0	0.941	0.077	0.982	0.9	0.99	0.998
EGFR	RASA1	9606.ENSP00000275493	9606.ENSP00000274376	0	0	0	0	0	0.895	0.9	0.934	0.999
EGFR	IQSEC1	9606.ENSP00000275493	9606.ENSP00000480301	0	0	0	0	0	0.061	0.9	0.435	0.942
EGFR	ERBB4	9606.ENSP00000275493	9606.ENSP00000342235	0	0	0	0.946	0.062	0.757	0.9	0.99	0.976
EGFR	SRC	9606.ENSP00000275493	9606.ENSP00000362680	0	0	0	0.671	0	0.931	0.9	0.99	0.995
EGFR	ERRFI1	9606.ENSP00000275493	9606.ENSP00000366702	0	0	0	0	0.213	0.978	0	0.958	0.999
EGFR	TGFA	9606.ENSP00000275493	9606.ENSP00000295400	0	0	0	0	0.065	0.972	0.9	0.989	0.999
EGFR	PTPN1	9606.ENSP00000275493	9606.ENSP00000360683	0	0	0	0	0	0.893	0.9	0.988	0.999
EGFR	PTPN11	9606.ENSP00000275493	9606.ENSP00000340944	0	0	0	0	0	0.941	0.9	0.986	0.999
EGFR	GRB2	9606.ENSP00000275493	9606.ENSP00000376345	0	0	0	0	0	0.998	0.9	0.993	0.999
EGFR	HSP90AA1	9606.ENSP00000275493	9606.ENSP00000335153	0	0	0	0	0	0.884	0.9	0.989	0.999
EGFR	EPS15	9606.ENSP00000275493	9606.ENSP00000360798	0	0	0	0	0	0.882	0.9	0.94	0.999
EPS15	HBEGF	9606.ENSP00000360798	9606.ENSP00000230990	0	0	0	0	0	0	0.6	0.066	0.61
EPS15	EREG	9606.ENSP00000360798	9606.ENSP00000244869	0	0	0	0	0	0	0.6	0.095	0.622
EPS15	MDM2	9606.ENSP00000360798	9606.ENSP00000258149	0	0	0	0	0.063	0.068	0	0.442	0.47
EPS15	ERBB2	9606.ENSP00000360798	9606.ENSP00000269571	0	0	0	0	0	0.298	0	0.304	0.491
EPS15	TGFA	9606.ENSP00000360798	9606.ENSP00000295400	0	0	0	0	0	0	0.6	0.074	0.613
EPS15	PTPN1	9606.ENSP00000360798	9606.ENSP00000360683	0	0	0	0	0.064	0.292	0	0.177	0.407
EPS15	SRC	9606.ENSP00000360798	9606.ENSP00000362680	0	0	0	0	0.052	0.103	0	0.624	0.653
EPS15	GRB2	9606.ENSP00000360798	9606.ENSP00000376345	0	0	0	0	0.065	0.671	0.9	0.614	0.986
ERBB2	HBEGF	9606.ENSP00000269571	9606.ENSP00000230990	0	0	0	0	0.062	0	0.9	0.712	0.97
ERBB2	PLCG1	9606.ENSP00000269571	9606.ENSP00000244007	0	0	0	0	0.062	0.757	0.8	0.791	0.989
ERBB2	EREG	9606.ENSP00000269571	9606.ENSP00000244869	0	0	0	0	0.062	0	0.9	0.645	0.963
ERBB2	MDM2	9606.ENSP00000269571	9606.ENSP00000258149	0	0	0	0	0	0	0	0.662	0.662
ERBB2	STAT3	9606.ENSP00000269571	9606.ENSP00000264657	0	0	0	0	0	0.743	0	0.976	0.993
ERBB2	ERBB3	9606.ENSP00000269571	9606.ENSP00000267101	0	0	0	0.897	0.117	0.915	0.9	0.991	0.992
ERBB2	TP53	9606.ENSP00000269571	9606.ENSP00000269305	0	0	0	0	0	0.129	0	0.878	0.889
ERBB2	PTPN1	9606.ENSP00000269571	9606.ENSP00000360683	0	0	0	0	0	0.15	0	0.403	0.47
ERBB2	ERRFI1	9606.ENSP00000269571	9606.ENSP00000366702	0	0	0	0	0.065	0.289	0	0.361	0.538
ERBB2	RASA1	9606.ENSP00000269571	9606.ENSP00000274376	0	0	0	0	0	0.65	0	0.419	0.788
ERBB2	TGFA	9606.ENSP00000269571	9606.ENSP00000295400	0	0	0	0	0	0.6	0.9	0.556	0.98
ERBB2	SRC	9606.ENSP00000269571	9606.ENSP00000362680	0	0	0	0.686	0.062	0.897	0.8	0.99	0.985
ERBB2	ERBB4	9606.ENSP00000269571	9606.ENSP00000342235	0	0	0	0.93	0.062	0.873	0.9	0.99	0.987
ERBB2	PTPN11	9606.ENSP00000269571	9606.ENSP00000340944	0	0	0	0	0	0.939	0.9	0.795	0.998
ERBB2	GRB2	9606.ENSP00000269571	9606.ENSP00000376345	0	0	0	0	0.062	0.956	0.9	0.993	0.999
ERBB2	HSP90AA1	9606.ENSP00000269571	9606.ENSP00000335153	0	0	0	0	0	0.907	0.9	0.989	0.999
ERBB3	HBEGF	9606.ENSP00000267101	9606.ENSP00000230990	0	0	0	0	0.062	0	0.5	0.692	0.843
ERBB3	PLCG1	9606.ENSP00000267101	9606.ENSP00000244007	0	0	0	0	0.062	0.464	0.8	0.496	0.942
ERBB3	EREG	9606.ENSP00000267101	9606.ENSP00000244869	0	0	0	0	0	0	0.9	0.836	0.983
ERBB3	MDM2	9606.ENSP00000267101	9606.ENSP00000258149	0	0	0	0	0	0.27	0	0.427	0.563
ERBB3	STAT3	9606.ENSP00000267101	9606.ENSP00000264657	0	0	0	0	0	0.078	0	0.653	0.666
ERBB3	TP53	9606.ENSP00000267101	9606.ENSP00000269305	0	0	0	0	0	0.13	0	0.633	0.667
ERBB3	RASA1	9606.ENSP00000267101	9606.ENSP00000274376	0	0	0	0	0	0.555	0	0.341	0.694
ERBB3	SRC	9606.ENSP00000267101	9606.ENSP00000362680	0	0	0	0.653	0	0.459	0.8	0.882	0.921
ERBB3	TGFA	9606.ENSP00000267101	9606.ENSP00000295400	0	0	0	0	0	0	0.9	0.469	0.944
ERBB3	ERBB4	9606.ENSP00000267101	9606.ENSP00000342235	0	0	0	0.931	0	0.735	0.9	0.99	0.974
ERBB3	HSP90AA1	9606.ENSP00000267101	9606.ENSP00000335153	0	0	0	0	0	0.255	0.9	0.73	0.978
ERBB3	PTPN11	9606.ENSP00000267101	9606.ENSP00000340944	0	0	0	0	0	0.742	0.9	0.499	0.985
ERBB3	GRB2	9606.ENSP00000267101	9606.ENSP00000376345	0	0	0	0	0	0.948	0.9	0.944	0.999
ERBB4	HBEGF	9606.ENSP00000342235	9606.ENSP00000230990	0	0	0	0	0.065	0.305	0.9	0.988	0.999
ERBB4	PLCG1	9606.ENSP00000342235	9606.ENSP00000244007	0	0	0	0	0.062	0.365	0.65	0.582	0.901
ERBB4	EREG	9606.ENSP00000342235	9606.ENSP00000244869	0	0	0	0	0	0.27	0.9	0.786	0.983
ERBB4	MDM2	9606.ENSP00000342235	9606.ENSP00000258149	0	0	0	0	0	0.27	0.9	0.376	0.95
ERBB4	STAT3	9606.ENSP00000342235	9606.ENSP00000264657	0	0	0	0	0	0.078	0	0.493	0.513
ERBB4	TP53	9606.ENSP00000342235	9606.ENSP00000269305	0	0	0	0	0	0.27	0	0.607	0.701
ERBB4	RASA1	9606.ENSP00000342235	9606.ENSP00000274376	0	0	0	0	0	0.555	0	0.286	0.668
ERBB4	TGFA	9606.ENSP00000342235	9606.ENSP00000295400	0	0	0	0	0	0.213	0.6	0.587	0.858
ERBB4	HSP90AA1	9606.ENSP00000342235	9606.ENSP00000335153	0	0	0	0	0	0.45	0.9	0.54	0.972
ERBB4	PTPN11	9606.ENSP00000342235	9606.ENSP00000340944	0	0	0	0	0	0.841	0	0.551	0.925
ERBB4	SRC	9606.ENSP00000342235	9606.ENSP00000362680	0	0	0	0.693	0	0.359	0.5	0.724	0.739
ERBB4	GRIN1	9606.ENSP00000342235	9606.ENSP00000360608	0	0	0	0	0.157	0.27	0.5	0.599	0.86
ERBB4	GRB2	9606.ENSP00000342235	9606.ENSP00000376345	0	0	0	0	0	0.898	0.9	0.933	0.999
EREG	HBEGF	9606.ENSP00000244869	9606.ENSP00000230990	0	0	0	0	0.062	0	0.3	0.848	0.891
EREG	PLCG1	9606.ENSP00000244869	9606.ENSP00000244007	0	0	0	0	0	0	0.6	0.126	0.635
EREG	PTPN11	9606.ENSP00000244869	9606.ENSP00000340944	0	0	0	0	0	0	0.5	0.156	0.559
EREG	GRB2	9606.ENSP00000244869	9606.ENSP00000376345	0	0	0	0	0	0	0.5	0.335	0.653
EREG	TGFA	9606.ENSP00000244869	9606.ENSP00000295400	0	0	0	0	0	0	0.3	0.595	0.704
EREG	SRC	9606.ENSP00000244869	9606.ENSP00000362680	0	0	0	0	0.062	0	0.5	0.516	0.753
EREG	HSP90AA1	9606.ENSP00000244869	9606.ENSP00000335153	0	0	0	0	0	0	0.9	0.126	0.908
ERRFI1	SRC	9606.ENSP00000366702	9606.ENSP00000362680	0	0	0	0	0.061	0.282	0	0.351	0.524
ERRFI1	GRB2	9606.ENSP00000366702	9606.ENSP00000376345	0	0	0	0	0	0.791	0	0.248	0.836
GRB2	HBEGF	9606.ENSP00000376345	9606.ENSP00000230990	0	0	0	0	0	0	0.9	0.378	0.935
GRB2	PLCG1	9606.ENSP00000376345	9606.ENSP00000244007	0	0	0	0.678	0	0.969	0.9	0.991	0.997
GRB2	STAT3	9606.ENSP00000376345	9606.ENSP00000264657	0	0	0	0	0.097	0.27	0.9	0.604	0.97
GRB2	TP53	9606.ENSP00000376345	9606.ENSP00000269305	0	0	0	0	0	0.169	0	0.503	0.569
GRB2	RASA1	9606.ENSP00000376345	9606.ENSP00000274376	0	0	0	0.664	0.064	0.352	0	0.594	0.49
GRB2	TGFA	9606.ENSP00000376345	9606.ENSP00000295400	0	0	0	0	0	0	0.5	0.193	0.579
GRB2	HSP90AA1	9606.ENSP00000376345	9606.ENSP00000335153	0	0	0	0	0	0.348	0.6	0.364	0.819
GRB2	PTPN11	9606.ENSP00000376345	9606.ENSP00000340944	0	0	0	0.633	0.095	0.948	0.9	0.995	0.996
GRB2	PTPN1	9606.ENSP00000376345	9606.ENSP00000360683	0	0	0	0	0.064	0.763	0.9	0.968	0.999
GRB2	SRC	9606.ENSP00000376345	9606.ENSP00000362680	0	0	0	0.745	0.108	0.788	0.9	0.991	0.984
GRIA2	IQSEC1	9606.ENSP00000296526	9606.ENSP00000480301	0	0	0	0	0.072	0	0	0.954	0.955
GRIA2	GRIN1	9606.ENSP00000296526	9606.ENSP00000360608	0	0	0	0.657	0.377	0.168	0.9	0.898	0.96
GRIN1	PLCG1	9606.ENSP00000360608	9606.ENSP00000244007	0	0	0	0	0.062	0.446	0	0.128	0.507
GRIN1	SRC	9606.ENSP00000360608	9606.ENSP00000362680	0	0	0	0	0.062	0.386	0.6	0.682	0.917
HBEGF	TP53	9606.ENSP00000230990	9606.ENSP00000269305	0	0	0	0	0	0	0	0.401	0.4
HBEGF	STAT3	9606.ENSP00000230990	9606.ENSP00000264657	0	0	0	0	0	0	0	0.47	0.47
HBEGF	PTPN11	9606.ENSP00000230990	9606.ENSP00000340944	0	0	0	0	0	0	0.5	0.216	0.591
HBEGF	PLCG1	9606.ENSP00000230990	9606.ENSP00000244007	0	0	0	0	0	0	0.6	0.184	0.66
HBEGF	TGFA	9606.ENSP00000230990	9606.ENSP00000295400	0	0	0	0	0.069	0	0.3	0.608	0.722
HBEGF	SRC	9606.ENSP00000230990	9606.ENSP00000362680	0	0	0	0	0.064	0	0.5	0.565	0.779
HBEGF	HSP90AA1	9606.ENSP00000230990	9606.ENSP00000335153	0	0	0	0	0	0	0.9	0.181	0.914
HSP90AA1	PLCG1	9606.ENSP00000335153	9606.ENSP00000244007	0	0	0	0	0	0.648	0.6	0.231	0.882
HSP90AA1	MDM2	9606.ENSP00000335153	9606.ENSP00000258149	0	0	0	0	0	0.675	0	0.951	0.983
HSP90AA1	STAT3	9606.ENSP00000335153	9606.ENSP00000264657	0	0	0	0	0	0.27	0.9	0.988	0.999
HSP90AA1	TP53	9606.ENSP00000335153	9606.ENSP00000269305	0	0	0	0	0.049	0.899	0.9	0.989	0.999
HSP90AA1	PTPN1	9606.ENSP00000335153	9606.ENSP00000360683	0	0	0	0	0	0.118	0	0.418	0.465
HSP90AA1	PTPN11	9606.ENSP00000335153	9606.ENSP00000340944	0	0	0	0	0.063	0.145	0	0.447	0.518
HSP90AA1	SRC	9606.ENSP00000335153	9606.ENSP00000362680	0	0	0	0	0	0.821	0.9	0.989	0.999
MDM2	STAT3	9606.ENSP00000258149	9606.ENSP00000264657	0	0	0	0	0	0	0	0.529	0.529
MDM2	SRC	9606.ENSP00000258149	9606.ENSP00000362680	0	0	0	0	0	0.281	0.65	0.509	0.865
MDM2	TP53	9606.ENSP00000258149	9606.ENSP00000269305	0	0	0	0	0.24	0.998	0.9	0.995	0.999
PLCG1	STAT3	9606.ENSP00000244007	9606.ENSP00000264657	0	0	0	0	0	0	0	0.586	0.586
PLCG1	TGFA	9606.ENSP00000244007	9606.ENSP00000295400	0	0	0	0	0	0	0.6	0.103	0.625
PLCG1	PTPN11	9606.ENSP00000244007	9606.ENSP00000340944	0	0	0	0.569	0.066	0.559	0	0.678	0.693
PLCG1	RASA1	9606.ENSP00000244007	9606.ENSP00000274376	0	0	0	0.543	0.062	0.68	0	0.671	0.781
PLCG1	SRC	9606.ENSP00000244007	9606.ENSP00000362680	0	0	0	0.55	0.062	0.493	0.9	0.974	0.97
PTPN1	STAT3	9606.ENSP00000360683	9606.ENSP00000264657	0	0	0	0	0.066	0.499	0	0.611	0.802
PTPN1	TP53	9606.ENSP00000360683	9606.ENSP00000269305	0	0	0	0	0.054	0	0	0.405	0.413
PTPN1	PTPN11	9606.ENSP00000360683	9606.ENSP00000340944	0	0	0	0.762	0.097	0.139	0.8	0.806	0.863
PTPN1	SRC	9606.ENSP00000360683	9606.ENSP00000362680	0	0	0	0	0.086	0.875	0.9	0.804	0.997
PTPN11	STAT3	9606.ENSP00000340944	9606.ENSP00000264657	0	0	0	0	0.062	0.497	0.6	0.852	0.968
PTPN11	TP53	9606.ENSP00000340944	9606.ENSP00000269305	0	0	0	0	0.056	0	0	0.566	0.572
PTPN11	TGFA	9606.ENSP00000340944	9606.ENSP00000295400	0	0	0	0	0	0	0.5	0.108	0.534
PTPN11	SRC	9606.ENSP00000340944	9606.ENSP00000362680	0	0	0	0.55	0.064	0.747	0.9	0.99	0.985
RASA1	SRC	9606.ENSP00000274376	9606.ENSP00000362680	0	0	0	0.552	0.063	0.496	0.9	0.767	0.966
SRC	STAT3	9606.ENSP00000362680	9606.ENSP00000264657	0	0	0	0	0.061	0.883	0.9	0.986	0.999
SRC	TP53	9606.ENSP00000362680	9606.ENSP00000269305	0	0	0	0	0	0.281	0	0.9	0.925
SRC	TGFA	9606.ENSP00000362680	9606.ENSP00000295400	0	0	0	0	0	0	0.5	0.321	0.645
STAT3	TP53	9606.ENSP00000264657	9606.ENSP00000269305	0	0	0	0	0	0	0.3	0.845	0.887
TGFA	TP53	9606.ENSP00000295400	9606.ENSP00000269305	0	0	0	0	0	0	0	0.458	0.457

## Sheet: IQSEC1 related TFs
Table S5. Prediction of the relationship between PWAS and TWAS
TF	Source	Query	Start	Stop	Strand	Score	P Value	Q Value	Matched Sequence
SPI1	hTFtarget	ENST00000273221.8	2903	2927	+	30.3143	1.53e-12	1.01e-08	CTCGCCCTCCGGCCCCGCCCCCGCC
SPI1	hTFtarget	ENST00000273221.8	2909	2933	+	31.1429	1.79e-12	1.18e-08	CTCCGGCCCCGCCCCCGCCCTGCCC
SP1	hTFtarget	ENST00000273221.8	2911	2932	-	29.1364	3.16e-12	2.1e-08	GGCAGGGCGGGGGCGGGGCCGG
SP4	database	ENST00000273221.8	2912	2935	-	30.6263	5.45e-12	2.43e-08	CGGGGCAGGGCGGGGGCGGGGCCG
SP4	database	ENST00000273221.8	2912	2935	-	30.6263	5.5e-12	2.48e-08	CGGGGCAGGGCGGGGGCGGGGCCG
SPI1	hTFtarget	ENST00000273221.8	2879	2903	+	28.8	1.41e-11	4.64e-08	CTCGCCCTCCGGCCCCGCCCCCAGC
NOTCH1	hTFtarget	ENST00000273221.8	2915	2935	-	29.0263	1.82e-11	9.37e-08	CGGGGCAGGGCGGGGGCGGGG
SPI1	hTFtarget	ENST00000273221.8	2905	2929	+	27.4857	1.93e-11	1.3e-07	CGCCCTCCGGCCCCGCCCCCGCCCT
SPI1	hTFtarget	ENST00000273221.8	2885	2909	+	29.2571	2.17e-11	7.18e-08	CTCCGGCCCCGCCCCCAGCTCGCCC
SPI1	hTFtarget	ENST00000273221.8	2855	2879	+	28.2857	2.8e-11	6.16e-08	CCCCGCGCGCAGCCCCGCCCCCAGC
SP3	database	ENST00000273221.8	2909	2928	-	25.0826	2.98e-11	1.71e-07	GGGCGGGGGCGGGGCCGGAG
SP7	database	ENST00000273221.8	2909	2928	-	24.9633	3.05e-11	1.73e-07	GGGCGGGGGCGGGGCCGGAG
SPI1	hTFtarget	ENST00000273221.8	2908	2928	+	24.9079	4.84e-11	3.33e-07	CCTCCGGCCCCGCCCCCGCCC
SPI1	hTFtarget	ENST00000273221.8	2885	2900	+	23.1579	5.42e-11	1.67e-07	CTCCGGCCCCGCCCCC
SPI1	hTFtarget	ENST00000273221.8	2909	2924	+	23.1579	5.42e-11	1.67e-07	CTCCGGCCCCGCCCCC
SPI1	hTFtarget	ENST00000273221.8	2909	2932	-	26.0395	5.86e-11	3.87e-07	GGCAGGGCGGGGGCGGGGCCGGAG
EGR1	hTFtarget	ENST00000273221.8	2908	2928	-	27.5286	5.95e-11	4.07e-07	GGGCGGGGGCGGGGCCGGAGG
SP1	hTFtarget	ENST00000273221.8	2906	2927	-	27.0455	7.1e-11	4.8e-07	GGCGGGGGCGGGGCCGGAGGGC
SPI1	hTFtarget	ENST00000273221.8	2908	2929	-	25.3714	7.61e-11	5.32e-07	AGGGCGGGGGCGGGGCCGGAGG
SPI1	hTFtarget	ENST00000273221.8	2881	2905	+	26.5	8.03e-11	2.7e-07	CGCCCTCCGGCCCCGCCCCCAGCTC
SMAD1	hTFtarget	ENST00000273221.8	2916	2937	+	28.7105	8.18e-11	4.23e-07	CCCGCCCCCGCCCTGCCCCGCC
USF1	hTFtarget	ENST00000273221.8	2911	2926	+	25.2105	8.91e-11	5.7e-07	CCGGCCCCGCCCCCGC
SP1	hTFtarget	ENST00000273221.8	2887	2908	-	26.803	1.15e-10	3.82e-07	GGCGAGCTGGGGGCGGGGCCGG
CDK8	hTFtarget	ENST00000273221.8	2904	2928	+	26.1039	1.17e-10	5.84e-07	TCGCCCTCCGGCCCCGCCCCCGCCC
SPI1	hTFtarget	ENST00000273221.8	2908	2929	-	25.7	1.18e-10	7.85e-07	AGGGCGGGGGCGGGGCCGGAGG
SP1	database	ENST00000273221.8	2911	2929	-	24.8764	1.25e-10	7.49e-07	AGGGCGGGGGCGGGGCCGG
SPI1	hTFtarget	ENST00000273221.8	2911	2926	+	23.6143	1.34e-10	9.02e-07	CCGGCCCCGCCCCCGC
SPI1	hTFtarget	ENST00000273221.8	2905	2926	+	25.7429	1.5e-10	9.86e-07	CGCCCTCCGGCCCCGCCCCCGC
SRF	hTFtarget	ENST00000273221.8	2913	2934	+	26.9211	1.55e-10	6.5e-07	GGCCCCGCCCCCGCCCTGCCCC
SPI1	hTFtarget	ENST00000273221.8	2910	2931	+	25.9	1.64e-10	1.18e-06	TCCGGCCCCGCCCCCGCCCTGC
EGR1	hTFtarget	ENST00000273221.8	2909	2928	+	26.3485	1.81e-10	1.08e-06	CTCCGGCCCCGCCCCCGCCC
SP2	hTFtarget	ENST00000273221.8	2912	2935	+	26.6184	1.86e-10	8.4e-07	CGGCCCCGCCCCCGCCCTGCCCCG
SPI1	hTFtarget	ENST00000273221.8	2884	2901	-	23.7368	2.09e-10	9.88e-07	TGGGGGCGGGGCCGGAGG
SPI1	hTFtarget	ENST00000273221.8	2919	2943	+	26.5857	2.24e-10	3.68e-07	GCCCCCGCCCTGCCCCGCCCACTTC
SP1	hTFtarget	ENST00000273221.8	2882	2903	-	26.1667	2.3e-10	7.78e-07	GCTGGGGGCGGGGCCGGAGGGC
HDAC2	hTFtarget	ENST00000273221.8	2914	2938	-	27.3571	2.31e-10	1.12e-06	GGGCGGGGCAGGGCGGGGGCGGGGC
SPI1	hTFtarget	ENST00000273221.8	2908	2925	-	23.6053	2.84e-10	9.88e-07	CGGGGGCGGGGCCGGAGG
SPI1	hTFtarget	ENST00000273221.8	2912	2927	+	22.6	2.87e-10	2.05e-06	CGGCCCCGCCCCCGCC
SPI1	hTFtarget	ENST00000273221.8	2909	2930	-	25.6579	3.02e-10	1.82e-06	CAGGGCGGGGGCGGGGCCGGAG
SPI1	hTFtarget	ENST00000273221.8	2884	2901	+	23.9211	3.2e-10	2.19e-06	CCTCCGGCCCCGCCCCCA
REST	hTFtarget	ENST00000273221.8	2911	2935	-	25.7662	3.3e-10	1.47e-06	CGGGGCAGGGCGGGGGCGGGGCCGG
ZNF384	hTFtarget	ENST00000273221.8	2914	2938	+	24.3976	3.43e-10	1.78e-06	GCCCCGCCCCCGCCCTGCCCCGCCC
SPI1	hTFtarget	ENST00000273221.8	2884	2899	+	23.9868	3.51e-10	1.2e-06	CCTCCGGCCCCGCCCC
SPI1	hTFtarget	ENST00000273221.8	2908	2923	+	23.9868	3.51e-10	1.2e-06	CCTCCGGCCCCGCCCC
SP2	hTFtarget	ENST00000273221.8	2906	2929	+	26.0658	3.54e-10	8.4e-07	GCCCTCCGGCCCCGCCCCCGCCCT
POU5F1	hTFtarget	ENST00000273221.8	2907	2928	-	25.0526	3.98e-10	1.75e-06	GGGCGGGGGCGGGGCCGGAGGG
SPI1	hTFtarget	ENST00000273221.8	2909	2929	+	24.5571	4.06e-10	2.74e-06	CTCCGGCCCCGCCCCCGCCCT
SPI1	hTFtarget	ENST00000273221.8	2911	2926	-	23.2143	4.07e-10	2.95e-06	GCGGGGGCGGGGCCGG
FOXA2	hTFtarget	ENST00000273221.8	2911	2935	-	26.5132	4.11e-10	2.15e-06	CGGGGCAGGGCGGGGGCGGGGCCGG
SPI1	hTFtarget	ENST00000273221.8	2884	2901	+	24.1316	4.11e-10	2.91e-06	CCTCCGGCCCCGCCCCCA
JUND	hTFtarget	ENST00000273221.8	3287	3308	-	25.5	4.32e-10	1.55e-06	CCGCTCGCCCCGCGCCGCGCCC
SRF	hTFtarget	ENST00000273221.8	2878	2899	+	26.0132	4.46e-10	6.5e-07	GCTCGCCCTCCGGCCCCGCCCC
SRF	hTFtarget	ENST00000273221.8	2902	2923	+	26.0132	4.46e-10	6.5e-07	GCTCGCCCTCCGGCCCCGCCCC
BRD4	hTFtarget	ENST00000273221.8	3032	3056	-	26.5526	4.5e-10	1.34e-06	CCGCCGGCTCCCGCGGCTCCGGCCC
EP300	hTFtarget	ENST00000273221.8	2912	2936	+	26.3766	4.5e-10	2.01e-06	CGGCCCCGCCCCCGCCCTGCCCCGC
SPI1	hTFtarget	ENST00000273221.8	2909	2930	-	26.3429	4.62e-10	3.12e-06	CAGGGCGGGGGCGGGGCCGGAG
SPI1	hTFtarget	ENST00000273221.8	2912	2930	+	24.2	4.63e-10	3.24e-06	CGGCCCCGCCCCCGCCCTG
SPI1	hTFtarget	ENST00000273221.8	2857	2881	+	25.1286	4.8e-10	1.08e-06	CCGCGCGCAGCCCCGCCCCCAGCTC
SPI1	hTFtarget	ENST00000273221.8	2885	2900	-	22.2429	4.84e-10	1.72e-06	GGGGGCGGGGCCGGAG
SPI1	hTFtarget	ENST00000273221.8	2909	2924	-	22.2429	4.84e-10	1.72e-06	GGGGGCGGGGCCGGAG
POLR2A	hTFtarget	ENST00000273221.8	2986	3007	-	26.1053	4.85e-10	2.71e-06	AGCCCGCCCCTCCGCCGCCGCC
SPI1	hTFtarget	ENST00000273221.8	2885	2908	-	24.6316	4.86e-10	1.61e-06	GGCGAGCTGGGGGCGGGGCCGGAG
SPI1	hTFtarget	ENST00000273221.8	2881	2902	+	24.8571	5.17e-10	1.7e-06	CGCCCTCCGGCCCCGCCCCCAG
SP1	hTFtarget	ENST00000273221.8	2922	2937	-	23.3857	5.48e-10	3.81e-06	GGCGGGGCAGGGCGGG
IRF1	hTFtarget	ENST00000273221.8	2758	2782	+	24.0519	5.49e-10	2.7e-06	GCCCCGCCCCTGACCCCCCGCCCCC
MAZ	hTFtarget	ENST00000273221.8	2914	2935	-	25.9571	5.5e-10	3.38e-06	CGGGGCAGGGCGGGGGCGGGGC
SPI1	hTFtarget	ENST00000273221.8	2885	2900	-	23.5658	5.58e-10	1.77e-06	GGGGGCGGGGCCGGAG
SPI1	hTFtarget	ENST00000273221.8	2909	2924	-	23.5658	5.58e-10	1.77e-06	GGGGGCGGGGCCGGAG
SPI1	hTFtarget	ENST00000273221.8	2885	2900	+	24.0143	6.02e-10	2.07e-06	CTCCGGCCCCGCCCCC
SPI1	hTFtarget	ENST00000273221.8	2909	2924	+	24.0143	6.02e-10	2.07e-06	CTCCGGCCCCGCCCCC
POU2F1	hTFtarget	ENST00000273221.8	2986	3001	+	24.3289	6.12e-10	3.74e-06	GGCGGCGGCGGAGGGG
SPI1	hTFtarget	ENST00000273221.8	2885	2900	-	23.2143	6.14e-10	2.15e-06	GGGGGCGGGGCCGGAG
SPI1	hTFtarget	ENST00000273221.8	2909	2924	-	23.2143	6.14e-10	2.15e-06	GGGGGCGGGGCCGGAG
SPI1	hTFtarget	ENST00000273221.8	2861	2885	+	26.1857	6.3e-10	1.39e-06	GCGCAGCCCCGCCCCCAGCTCGCCC
BHLHE40	hTFtarget	ENST00000273221.8	2914	2928	+	24.5789	6.36e-10	3.94e-06	GCCCCGCCCCCGCCC
SPI1	hTFtarget	ENST00000273221.8	2908	2925	+	23.5263	6.52e-10	2.23e-06	CCTCCGGCCCCGCCCCCG
SPI1	hTFtarget	ENST00000273221.8	2911	2926	-	23.9286	6.9e-10	4.91e-06	GCGGGGGCGGGGCCGG
JUND	hTFtarget	ENST00000273221.8	2917	2938	+	25.1053	6.91e-10	1.55e-06	CCGCCCCCGCCCTGCCCCGCCC
SPI1	hTFtarget	ENST00000273221.8	2717	2741	+	24.8143	7.03e-10	1.18e-06	CTCGGCTCGGCCCCGCCCCTGCGCG
SPI1	hTFtarget	ENST00000273221.8	2885	2900	-	23.2286	7.23e-10	2.44e-06	GGGGGCGGGGCCGGAG
SPI1	hTFtarget	ENST00000273221.8	2909	2924	-	23.2286	7.23e-10	2.44e-06	GGGGGCGGGGCCGGAG
SUMO2	hTFtarget	ENST00000273221.8	3180	3204	-	24.5658	7.61e-10	3.55e-06	GGAGCGGGCCGGGCCGGGAGCCGGG
SPI1	hTFtarget	ENST00000273221.8	2884	2905	-	23.8857	7.72e-10	2.7e-06	GAGCTGGGGGCGGGGCCGGAGG
SPI1	hTFtarget	ENST00000273221.8	2886	2907	+	24.7286	7.72e-10	2.77e-06	TCCGGCCCCGCCCCCAGCTCGC
SP2	hTFtarget	ENST00000273221.8	2858	2881	+	25.3553	7.81e-10	1.23e-06	CGCGCGCAGCCCCGCCCCCAGCTC
NOTCH1	hTFtarget	ENST00000273221.8	2759	2779	-	25.7895	7.87e-10	2.02e-06	GGCGGGGGGTCAGGGGCGGGG
SPI1	hTFtarget	ENST00000273221.8	2885	2900	+	22.4143	7.89e-10	2.8e-06	CTCCGGCCCCGCCCCC
SPI1	hTFtarget	ENST00000273221.8	2909	2924	+	22.4143	7.89e-10	2.8e-06	CTCCGGCCCCGCCCCC
SMAD1	hTFtarget	ENST00000273221.8	2985	3006	-	26.3553	8e-10	2.07e-06	GCCCGCCCCTCCGCCGCCGCCC
SPI1	hTFtarget	ENST00000273221.8	2885	2900	+	24.0286	8.12e-10	2.7e-06	CTCCGGCCCCGCCCCC
SPI1	hTFtarget	ENST00000273221.8	2909	2924	+	24.0286	8.12e-10	2.7e-06	CTCCGGCCCCGCCCCC
SP1	database	ENST00000273221.8	2887	2905	-	23.6067	8.19e-10	2.44e-06	GAGCTGGGGGCGGGGCCGG
SPI1	hTFtarget	ENST00000273221.8	2885	2900	-	24.1	8.21e-10	2.89e-06	GGGGGCGGGGCCGGAG
SPI1	hTFtarget	ENST00000273221.8	2909	2924	-	24.1	8.21e-10	2.89e-06	GGGGGCGGGGCCGGAG
EP300	hTFtarget	ENST00000273221.8	2903	2927	+	26.0921	8.22e-10	3.61e-06	CTCGCCCTCCGGCCCCGCCCCCGCC
CDK8	hTFtarget	ENST00000273221.8	2914	2938	+	24.4935	8.26e-10	1.84e-06	GCCCCGCCCCCGCCCTGCCCCGCCC
FOXA2	hTFtarget	ENST00000273221.8	2984	3005	-	25.5195	8.39e-10	3.74e-06	CCCGCCCCTCCGCCGCCGCCCG
SP2	database	ENST00000273221.8	2914	2928	+	21.931	8.76e-10	6.23e-06	GCCCCGCCCCCGCCC
TCF4	hTFtarget	ENST00000273221.8	2915	2936	-	25.25	9e-10	3.84e-06	GCGGGGCAGGGCGGGGGCGGGG
SPI1	hTFtarget	ENST00000273221.8	2908	2925	+	23.6447	9.05e-10	3.21e-06	CCTCCGGCCCCGCCCCCG
ZNF92	hTFtarget	ENST00000273221.8	1412	1436	+	25.3611	9.07e-10	7.21e-06	TTTTAAATTGGGTTATTTGCCTTAT
BRD4	hTFtarget	ENST00000273221.8	2869	2893	+	25.8158	9.28e-10	1.34e-06	CCGCCCCCAGCTCGCCCTCCGGCCC
BRD4	hTFtarget	ENST00000273221.8	2893	2917	+	25.8158	9.28e-10	1.34e-06	CCGCCCCCAGCTCGCCCTCCGGCCC
SPI1	hTFtarget	ENST00000273221.8	2885	2900	+	22.4571	9.51e-10	3.28e-06	CTCCGGCCCCGCCCCC
SPI1	hTFtarget	ENST00000273221.8	2909	2924	+	22.4571	9.51e-10	3.28e-06	CTCCGGCCCCGCCCCC
SMARCA4	hTFtarget	ENST00000273221.8	2876	2900	+	23.7532	9.65e-10	2.06e-06	CAGCTCGCCCTCCGGCCCCGCCCCC
SMARCA4	hTFtarget	ENST00000273221.8	2900	2924	+	23.7532	9.65e-10	2.06e-06	CAGCTCGCCCTCCGGCCCCGCCCCC
SMAD4	hTFtarget	ENST00000273221.8	2986	3001	+	24.831	9.84e-10	4.57e-06	GGCGGCGGCGGAGGGG
SPI1	hTFtarget	ENST00000273221.8	2885	2900	+	22.4286	9.95e-10	3.55e-06	CTCCGGCCCCGCCCCC
SPI1	hTFtarget	ENST00000273221.8	2909	2924	+	22.4286	9.95e-10	3.55e-06	CTCCGGCCCCGCCCCC
SPI1	hTFtarget	ENST00000273221.8	2885	2900	-	23.1429	1.09e-09	3.89e-06	GGGGGCGGGGCCGGAG
SPI1	hTFtarget	ENST00000273221.8	2909	2924	-	23.1429	1.09e-09	3.89e-06	GGGGGCGGGGCCGGAG
ZBTB33	hTFtarget	ENST00000273221.8	2885	2900	+	24.1316	1.09e-09	3.7e-06	CTCCGGCCCCGCCCCC
ZBTB33	hTFtarget	ENST00000273221.8	2909	2924	+	24.1316	1.09e-09	3.7e-06	CTCCGGCCCCGCCCCC
SP1	hTFtarget	ENST00000273221.8	2922	2943	-	24.8788	1.1e-09	2.47e-06	GAAGTGGGCGGGGCAGGGCGGG
CDK8	hTFtarget	ENST00000273221.8	3181	3205	+	24.2338	1.11e-09	1.84e-06	CCGGCTCCCGGCCCGGCCCGCTCCC
SPI1	hTFtarget	ENST00000273221.8	2885	2900	+	23	1.14e-09	3.82e-06	CTCCGGCCCCGCCCCC
SPI1	hTFtarget	ENST00000273221.8	2909	2924	+	23	1.14e-09	3.82e-06	CTCCGGCCCCGCCCCC
MAZ	hTFtarget	ENST00000273221.8	2884	2899	+	22.7286	1.15e-09	3.95e-06	CCTCCGGCCCCGCCCC
MAZ	hTFtarget	ENST00000273221.8	2908	2923	+	22.7286	1.15e-09	3.95e-06	CCTCCGGCCCCGCCCC
POU5F1	hTFtarget	ENST00000273221.8	2917	2938	-	24.1711	1.15e-09	1.77e-06	GGGCGGGGCAGGGCGGGGGCGG
MYC	hTFtarget	ENST00000273221.8	2914	2935	-	24.0263	1.16e-09	4.17e-06	CGGGGCAGGGCGGGGGCGGGGC
SPI1	hTFtarget	ENST00000273221.8	2885	2900	+	21.9143	1.2e-09	4.2e-06	CTCCGGCCCCGCCCCC
SPI1	hTFtarget	ENST00000273221.8	2909	2924	+	21.9143	1.2e-09	4.2e-06	CTCCGGCCCCGCCCCC
SPI1	hTFtarget	ENST00000273221.8	2911	2935	+	24.3571	1.2e-09	1.62e-06	CCGGCCCCGCCCCCGCCCTGCCCCG
SPI1	hTFtarget	ENST00000273221.8	2857	2878	+	24.1857	1.22e-09	2.67e-06	CCGCGCGCAGCCCCGCCCCCAG
SPI1	hTFtarget	ENST00000273221.8	2885	2900	-	22.7	1.26e-09	4.47e-06	GGGGGCGGGGCCGGAG
SPI1	hTFtarget	ENST00000273221.8	2909	2924	-	22.7	1.26e-09	4.47e-06	GGGGGCGGGGCCGGAG
EGR1	hTFtarget	ENST00000273221.8	2914	2935	+	23.8286	1.3e-09	7.65e-06	GCCCCGCCCCCGCCCTGCCCCG
SP2	hTFtarget	ENST00000273221.8	2882	2905	+	24.8684	1.31e-09	1.55e-06	GCCCTCCGGCCCCGCCCCCAGCTC
EP300	hTFtarget	ENST00000273221.8	2906	2930	+	25.2727	1.35e-09	3.02e-06	GCCCTCCGGCCCCGCCCCCGCCCTG
KLF9	hTFtarget	ENST00000273221.8	2885	2900	-	24.0286	1.36e-09	4.62e-06	GGGGGCGGGGCCGGAG
KLF9	hTFtarget	ENST00000273221.8	2909	2924	-	24.0286	1.36e-09	4.62e-06	GGGGGCGGGGCCGGAG
KLF9	hTFtarget	ENST00000273221.8	2913	2928	-	24.0758	1.48e-09	1.01e-05	GGGCGGGGGCGGGGCC
FOXG1	hTFtarget	ENST00000273221.8	2876	2900	+	24.6623	1.59e-09	3.68e-06	CAGCTCGCCCTCCGGCCCCGCCCCC
FOXG1	hTFtarget	ENST00000273221.8	2900	2924	+	24.6623	1.59e-09	3.68e-06	CAGCTCGCCCTCCGGCCCCGCCCCC
MYB	hTFtarget	ENST00000273221.8	2916	2940	+	25.3158	1.61e-09	7.61e-06	CCCGCCCCCGCCCTGCCCCGCCCAC
FOXA2	hTFtarget	ENST00000273221.8	2915	2936	+	24.8182	1.68e-09	3.74e-06	CCCCGCCCCCGCCCTGCCCCGC
SPI1	hTFtarget	ENST00000273221.8	2753	2777	+	25.1429	1.71e-09	2.82e-06	CTGACGCCCCGCCCCTGACCCCCCG
SPI1	hTFtarget	ENST00000273221.8	2885	2900	-	22.3571	1.72e-09	6.16e-06	GGGGGCGGGGCCGGAG
SPI1	hTFtarget	ENST00000273221.8	2909	2924	-	22.3571	1.72e-09	6.16e-06	GGGGGCGGGGCCGGAG
MYC	hTFtarget	ENST00000273221.8	2908	2929	-	23.6842	1.74e-09	4.17e-06	AGGGCGGGGGCGGGGCCGGAGG
EGR1	database	ENST00000273221.8	2914	2927	+	21.8269	1.75e-09	1.33e-05	GCCCCGCCCCCGCC
SPI1	hTFtarget	ENST00000273221.8	2912	2927	+	22.8429	1.77e-09	1.26e-05	CGGCCCCGCCCCCGCC
EP300	hTFtarget	ENST00000273221.8	2977	3001	-	25.2105	1.82e-09	3.99e-06	CCCCTCCGCCGCCGCCCGCTTGGCG
POU5F1	hTFtarget	ENST00000273221.8	2915	2936	-	23.75	1.86e-09	1.77e-06	GCGGGGCAGGGCGGGGGCGGGG
TBP	hTFtarget	ENST00000273221.8	2986	3007	-	24.4217	1.87e-09	1.03e-05	AGCCCGCCCCTCCGCCGCCGCC
MYC	hTFtarget	ENST00000273221.8	2905	2926	-	24.6711	1.9e-09	9.88e-06	GCGGGGGCGGGGCCGGAGGGCG
SMAD1	hTFtarget	ENST00000273221.8	2862	2883	+	25.3553	1.91e-09	3.29e-06	CGCAGCCCCGCCCCCAGCTCGC
POU5F1	hTFtarget	ENST00000273221.8	2985	3006	+	23.7237	1.92e-09	1.77e-06	GGGCGGCGGCGGAGGGGCGGGC
SPI1	hTFtarget	ENST00000273221.8	2885	2900	+	22.2857	1.95e-09	6.96e-06	CTCCGGCCCCGCCCCC
SPI1	hTFtarget	ENST00000273221.8	2909	2924	+	22.2857	1.95e-09	6.96e-06	CTCCGGCCCCGCCCCC
POU5F1	hTFtarget	ENST00000273221.8	3289	3310	+	23.6842	2.01e-09	1.77e-06	GCGCGGCGCGGGGCGAGCGGCC
TCF4	hTFtarget	ENST00000273221.8	2983	3004	+	24.5395	2.02e-09	4.02e-06	GCGGGCGGCGGCGGAGGGGCGG
SPI1	hTFtarget	ENST00000273221.8	2912	2927	-	22.0429	2.05e-09	1.45e-05	GGCGGGGGCGGGGCCG
IRF1	hTFtarget	ENST00000273221.8	2872	2896	+	22.974	2.06e-09	3.38e-06	CCCCCAGCTCGCCCTCCGGCCCCGC
IRF1	hTFtarget	ENST00000273221.8	2896	2920	+	22.974	2.06e-09	3.38e-06	CCCCCAGCTCGCCCTCCGGCCCCGC
SPI1	hTFtarget	ENST00000273221.8	2885	2900	-	23.0526	2.08e-09	7.39e-06	GGGGGCGGGGCCGGAG
SPI1	hTFtarget	ENST00000273221.8	2909	2924	-	23.0526	2.08e-09	7.39e-06	GGGGGCGGGGCCGGAG
SPI1	hTFtarget	ENST00000273221.8	2912	2927	+	21.7	2.12e-09	1.54e-05	CGGCCCCGCCCCCGCC
MAZ	hTFtarget	ENST00000273221.8	2883	2898	+	22.5606	2.13e-09	5.82e-06	CCCTCCGGCCCCGCCC
MAZ	hTFtarget	ENST00000273221.8	2907	2922	+	22.5606	2.13e-09	5.82e-06	CCCTCCGGCCCCGCCC
MYC	hTFtarget	ENST00000273221.8	2986	3001	-	24.5658	2.16e-09	1.17e-05	CCCCTCCGCCGCCGCC
BRD4	hTFtarget	ENST00000273221.8	2902	2926	+	24.9079	2.16e-09	2.34e-06	GCTCGCCCTCCGGCCCCGCCCCCGC
SPI1	hTFtarget	ENST00000273221.8	2912	2926	-	21.6053	2.18e-09	1.56e-05	GCGGGGGCGGGGCCG
HDAC2	hTFtarget	ENST00000273221.8	2852	2876	-	24.9	2.21e-09	3.63e-06	GGGGGCGGGGCTGCGCGCGGGGGCG
SPI1	hTFtarget	ENST00000273221.8	2885	2900	-	23.0286	2.25e-09	7.99e-06	GGGGGCGGGGCCGGAG
SPI1	hTFtarget	ENST00000273221.8	2909	2924	-	23.0286	2.25e-09	7.99e-06	GGGGGCGGGGCCGGAG
SPI1	hTFtarget	ENST00000273221.8	2910	2925	+	22.8857	2.28e-09	1.6e-05	TCCGGCCCCGCCCCCG
SPI1	hTFtarget	ENST00000273221.8	2912	2927	+	22.3571	2.29e-09	1.64e-05	CGGCCCCGCCCCCGCC
SRF	hTFtarget	ENST00000273221.8	2908	2929	+	24.4474	2.3e-09	2.12e-06	CCTCCGGCCCCGCCCCCGCCCT
BRD4	hTFtarget	ENST00000273221.8	3196	3217	-	24.3506	2.38e-09	8.63e-06	GGCGGCCGCAGTGGGAGCGGGC
SPI1	hTFtarget	ENST00000273221.8	2885	2900	+	22.8286	2.39e-09	8.49e-06	CTCCGGCCCCGCCCCC
SPI1	hTFtarget	ENST00000273221.8	2909	2924	+	22.8286	2.39e-09	8.49e-06	CTCCGGCCCCGCCCCC
SRF	hTFtarget	ENST00000273221.8	2918	2939	+	24.3947	2.42e-09	2.12e-06	CGCCCCCGCCCTGCCCCGCCCA
ORC1	hTFtarget	ENST00000273221.8	2884	2899	+	24.3	2.45e-09	7.59e-06	CCTCCGGCCCCGCCCC
ORC1	hTFtarget	ENST00000273221.8	2908	2923	+	24.3	2.45e-09	7.59e-06	CCTCCGGCCCCGCCCC
SP3	database	ENST00000273221.8	2915	2934	-	22.2936	2.5e-09	7.17e-06	GGGGCAGGGCGGGGGCGGGG
SP7	database	ENST00000273221.8	2915	2934	-	22.1927	2.51e-09	7.14e-06	GGGGCAGGGCGGGGGCGGGG
MAZ	hTFtarget	ENST00000273221.8	2913	2928	+	22.5	2.54e-09	5.82e-06	GGCCCCGCCCCCGCCC
SPI1	hTFtarget	ENST00000273221.8	2885	2900	-	22.3571	2.55e-09	9.11e-06	GGGGGCGGGGCCGGAG
SPI1	hTFtarget	ENST00000273221.8	2909	2924	-	22.3571	2.55e-09	9.11e-06	GGGGGCGGGGCCGGAG
SPI1	hTFtarget	ENST00000273221.8	2884	2905	-	23.4143	2.55e-09	8.47e-06	GAGCTGGGGGCGGGGCCGGAGG
SPI1	hTFtarget	ENST00000273221.8	2911	2926	+	22.3026	2.73e-09	2.05e-05	CCGGCCCCGCCCCCGC
SPI1	hTFtarget	ENST00000273221.8	2715	2739	+	24.2143	2.74e-09	3.61e-06	GCCTCGGCTCGGCCCCGCCCCTGCG
SP1	hTFtarget	ENST00000273221.8	2858	2879	-	24.0455	2.75e-09	4.65e-06	GCTGGGGGCGGGGCTGCGCGCG
TCF4	hTFtarget	ENST00000273221.8	2916	2937	-	24.2237	2.83e-09	4.02e-06	GGCGGGGCAGGGCGGGGGCGGG
FOXA2	hTFtarget	ENST00000273221.8	2852	2876	-	24.4474	2.84e-09	7.42e-06	GGGGGCGGGGCTGCGCGCGGGGGCG
SP1	hTFtarget	ENST00000273221.8	2863	2884	-	24.0606	2.87e-09	6.34e-06	GGCGAGCTGGGGGCGGGGCTGC
SPI1	hTFtarget	ENST00000273221.8	2912	2927	-	21.8947	2.95e-09	2.08e-05	GGCGGGGGCGGGGCCG
SPI1	hTFtarget	ENST00000273221.8	2720	2741	-	22.8714	2.98e-09	6.95e-06	CGCGCAGGGGCGGGGCCGAGCC
HDAC2	hTFtarget	ENST00000273221.8	2875	2899	-	24.5429	3e-09	3.63e-06	GGGGCGGGGCCGGAGGGCGAGCTGG
HDAC2	hTFtarget	ENST00000273221.8	2899	2923	-	24.5429	3e-09	3.63e-06	GGGGCGGGGCCGGAGGGCGAGCTGG
SPI1	hTFtarget	ENST00000273221.8	2862	2883	+	23.5714	3e-09	7.19e-06	CGCAGCCCCGCCCCCAGCTCGC
SPI1	hTFtarget	ENST00000273221.8	2717	2738	+	23.4286	3.01e-09	4.94e-06	CTCGGCTCGGCCCCGCCCCTGC
PCGF2	hTFtarget	ENST00000273221.8	3663	3684	-	20.6974	3.03e-09	1.77e-05	TCTCCGCTCTCCCTCCTGCCCC
SPI1	hTFtarget	ENST00000273221.8	2912	2927	+	22.3816	3.04e-09	2.18e-05	CGGCCCCGCCCCCGCC
SRF	hTFtarget	ENST00000273221.8	3288	3309	-	24.1447	3.08e-09	2.25e-06	GCCGCTCGCCCCGCGCCGCGCC
SPI1	hTFtarget	ENST00000273221.8	2910	2925	+	21.4868	3.1e-09	2.16e-05	TCCGGCCCCGCCCCCG
SPI1	hTFtarget	ENST00000273221.8	2885	2900	-	22.9714	3.14e-09	1.16e-05	GGGGGCGGGGCCGGAG
SPI1	hTFtarget	ENST00000273221.8	2909	2924	-	22.9714	3.14e-09	1.16e-05	GGGGGCGGGGCCGGAG
SPI1	hTFtarget	ENST00000273221.8	2885	2900	-	22	3.25e-09	1.11e-05	GGGGGCGGGGCCGGAG
SPI1	hTFtarget	ENST00000273221.8	2909	2924	-	22	3.25e-09	1.11e-05	GGGGGCGGGGCCGGAG
EGR1	hTFtarget	ENST00000273221.8	2910	2931	+	23.4091	3.25e-09	2.15e-05	TCCGGCCCCGCCCCCGCCCTGC
MAZ	hTFtarget	ENST00000273221.8	2884	2899	+	22.3182	3.3e-09	1.13e-05	CCTCCGGCCCCGCCCC
MAZ	hTFtarget	ENST00000273221.8	2908	2923	+	22.3182	3.3e-09	1.13e-05	CCTCCGGCCCCGCCCC
IRF1	hTFtarget	ENST00000273221.8	2910	2925	-	22.6515	3.49e-09	2.47e-05	CGGGGGCGGGGCCGGA
SPI1	hTFtarget	ENST00000273221.8	2887	2902	-	23.0286	3.65e-09	1.3e-05	CTGGGGGCGGGGCCGG
EP300	hTFtarget	ENST00000273221.8	2986	3010	-	24.1948	3.67e-09	5.3e-06	CCAAGCCCGCCCCTCCGCCGCCGCC
BRD4	hTFtarget	ENST00000273221.8	3287	3308	+	23.8961	3.69e-09	8.63e-06	GGGCGCGGCGCGGGGCGAGCGG
NOTCH1	hTFtarget	ENST00000273221.8	2745	2765	-	24.1184	3.9e-09	6.69e-06	GGCGGGGCGTCAGGGGCGGGG
SPI1	hTFtarget	ENST00000273221.8	2885	2906	-	24.2	3.95e-09	7.92e-06	CGAGCTGGGGGCGGGGCCGGAG
JUND	hTFtarget	ENST00000273221.8	2855	2876	+	23.5	4e-09	4.93e-06	CCCCGCGCGCAGCCCCGCCCCC
SPI1	hTFtarget	ENST00000273221.8	2911	2926	-	21.8553	4e-09	2.89e-05	GCGGGGGCGGGGCCGG
SP2	hTFtarget	ENST00000273221.8	2910	2925	+	22.1711	4.01e-09	2.78e-05	TCCGGCCCCGCCCCCG
SPI1	hTFtarget	ENST00000273221.8	2747	2771	+	23.8	4.08e-09	4.48e-06	CCGCCCCTGACGCCCCGCCCCTGAC
SPI1	hTFtarget	ENST00000273221.8	2910	2925	-	21.8553	4.1e-09	1.85e-05	CGGGGGCGGGGCCGGA
SP1	hTFtarget	ENST00000273221.8	2755	2776	-	23.6818	4.22e-09	7.01e-06	GGGGGGTCAGGGGCGGGGCGTC
SPI1	hTFtarget	ENST00000273221.8	2721	2742	-	24.1286	4.22e-09	7.92e-06	ACGCGCAGGGGCGGGGCCGAGC
SRF	hTFtarget	ENST00000273221.8	2746	2767	+	23.7895	4.32e-09	2.7e-06	CCCGCCCCTGACGCCCCGCCCC
SPI1	hTFtarget	ENST00000273221.8	2914	2929	+	21.4714	4.33e-09	3.07e-05	GCCCCGCCCCCGCCCT
JUND	hTFtarget	ENST00000273221.8	2983	3004	-	23.4079	4.4e-09	4.93e-06	CCGCCCCTCCGCCGCCGCCCGC
FOXA2	hTFtarget	ENST00000273221.8	2855	2876	+	23.7792	4.46e-09	6.64e-06	CCCCGCGCGCAGCCCCGCCCCC
SP1	hTFtarget	ENST00000273221.8	2910	2925	-	23.2879	4.46e-09	3.04e-05	CGGGGGCGGGGCCGGA
SPI1	hTFtarget	ENST00000273221.8	2910	2925	+	21.5658	4.52e-09	3.17e-05	TCCGGCCCCGCCCCCG
IRF1	hTFtarget	ENST00000273221.8	2914	2938	+	22.2857	4.55e-09	5.59e-06	GCCCCGCCCCCGCCCTGCCCCGCCC
MYB	hTFtarget	ENST00000273221.8	2887	2911	+	24.0789	4.57e-09	1.08e-05	CCGGCCCCGCCCCCAGCTCGCCCTC
SPI1	hTFtarget	ENST00000273221.8	2915	2936	-	24.0143	4.68e-09	7.92e-06	GCGGGGCAGGGCGGGGGCGGGG
SPI1	hTFtarget	ENST00000273221.8	2921	2945	+	23.1	4.82e-09	5.41e-06	CCCCGCCCTGCCCCGCCCACTTCAG
SPI1	hTFtarget	ENST00000273221.8	2910	2925	+	21.3429	4.82e-09	3.45e-05	TCCGGCCCCGCCCCCG
SPI1	hTFtarget	ENST00000273221.8	2885	2905	+	22.6286	4.95e-09	1.67e-05	CTCCGGCCCCGCCCCCAGCTC
CDK9	hTFtarget	ENST00000273221.8	2986	3007	-	23.9079	5.07e-09	1.52e-05	AGCCCGCCCCTCCGCCGCCGCC
EP300	hTFtarget	ENST00000273221.8	2986	3001	-	23.3553	5.09e-09	3.27e-05	CCCCTCCGCCGCCGCC
SPI1	hTFtarget	ENST00000273221.8	2910	2925	-	22.3	5.17e-09	3.77e-05	CGGGGGCGGGGCCGGA
ELK3	hTFtarget	ENST00000273221.8	2885	2900	-	22.3289	5.19e-09	1.89e-05	GGGGGCGGGGCCGGAG
ELK3	hTFtarget	ENST00000273221.8	2909	2924	-	22.3289	5.19e-09	1.89e-05	GGGGGCGGGGCCGGAG
SPI1	hTFtarget	ENST00000273221.8	2886	2901	-	21.6316	5.35e-09	1.85e-05	TGGGGGCGGGGCCGGA
MAZ	hTFtarget	ENST00000273221.8	2914	2929	+	21.8286	5.38e-09	1.23e-05	GCCCCGCCCCCGCCCT
POLR2A	hTFtarget	ENST00000273221.8	2986	3001	-	23.6711	5.38e-09	3.59e-05	CCCCTCCGCCGCCGCC
MYC	hTFtarget	ENST00000273221.8	2984	3005	+	22.6711	5.41e-09	8.68e-06	CGGGCGGCGGCGGAGGGGCGGG
SPI1	hTFtarget	ENST00000273221.8	2912	2925	-	21.2632	5.42e-09	3.84e-05	CGGGGGCGGGGCCG
SPI1	hTFtarget	ENST00000273221.8	2860	2881	-	22.3857	5.44e-09	9.49e-06	GAGCTGGGGGCGGGGCTGCGCG
SPI1	hTFtarget	ENST00000273221.8	2860	2877	+	22.1711	5.55e-09	1.26e-05	CGCGCAGCCCCGCCCCCA
SPI1	hTFtarget	ENST00000273221.8	2861	2884	-	22.6711	5.71e-09	1.26e-05	GGCGAGCTGGGGGCGGGGCTGCGC
SPI1	hTFtarget	ENST00000273221.8	2724	2742	+	22.4286	5.73e-09	2e-05	CGGCCCCGCCCCTGCGCGT
SPI1	hTFtarget	ENST00000273221.8	2886	2901	+	20.5429	5.77e-09	2.2e-05	TCCGGCCCCGCCCCCA
SRF	hTFtarget	ENST00000273221.8	2714	2735	+	23.4605	5.87e-09	3.21e-06	CGCCTCGGCTCGGCCCCGCCCC
EP300	hTFtarget	ENST00000273221.8	2876	2900	+	23.6494	5.94e-09	5.3e-06	CAGCTCGCCCTCCGGCCCCGCCCCC
EP300	hTFtarget	ENST00000273221.8	2900	2924	+	23.6494	5.94e-09	5.3e-06	CAGCTCGCCCTCCGGCCCCGCCCCC
MYC	hTFtarget	ENST00000273221.8	2984	3005	+	23.4342	6.03e-09	1.57e-05	CGGGCGGCGGCGGAGGGGCGGG
SPI1	hTFtarget	ENST00000273221.8	2749	2773	+	22.8857	6.03e-09	5.79e-06	GCCCCTGACGCCCCGCCCCTGACCC
NOTCH1	hTFtarget	ENST00000273221.8	2986	3006	+	23.6053	6.16e-09	7.92e-06	GGCGGCGGCGGAGGGGCGGGC
CDK9	hTFtarget	ENST00000273221.8	2983	3004	-	23.6711	6.16e-09	1.52e-05	CCGCCCCTCCGCCGCCGCCCGC
SPI1	hTFtarget	ENST00000273221.8	2910	2925	+	20.5143	6.22e-09	2.2e-05	TCCGGCCCCGCCCCCG
SPI1	hTFtarget	ENST00000273221.8	2910	2925	+	21.2632	6.26e-09	3.19e-05	TCCGGCCCCGCCCCCG
SP3	database	ENST00000273221.8	2885	2904	-	21.5688	6.35e-09	1.22e-05	AGCTGGGGGCGGGGCCGGAG
MAZ	hTFtarget	ENST00000273221.8	2914	2929	+	21.9091	6.42e-09	1.46e-05	GCCCCGCCCCCGCCCT
SP7	database	ENST00000273221.8	2885	2904	-	21.4679	6.42e-09	1.22e-05	AGCTGGGGGCGGGGCCGGAG
SP1	hTFtarget	ENST00000273221.8	2741	2762	-	23.2576	6.43e-09	8.53e-06	GGGGCGTCAGGGGCGGGGCTAC
SPI1	hTFtarget	ENST00000273221.8	2885	2900	-	21.8421	6.48e-09	2.25e-05	GGGGGCGGGGCCGGAG
SPI1	hTFtarget	ENST00000273221.8	2909	2924	-	21.8421	6.48e-09	2.25e-05	GGGGGCGGGGCCGGAG
USF1	hTFtarget	ENST00000273221.8	2723	2738	+	22.4474	6.55e-09	2.1e-05	TCGGCCCCGCCCCTGC
SPI1	hTFtarget	ENST00000273221.8	2915	2939	+	23.6143	6.59e-09	8.71e-06	CCCCGCCCCCGCCCTGCCCCGCCCA
EGR1	hTFtarget	ENST00000273221.8	2915	2930	+	22.1818	6.6e-09	4.5e-05	CCCCGCCCCCGCCCTG
EGR1	hTFtarget	ENST00000273221.8	2912	2927	-	22.6515	6.71e-09	4.49e-05	GGCGGGGGCGGGGCCG
SPI1	hTFtarget	ENST00000273221.8	2720	2741	-	22.5571	6.81e-09	1.34e-05	CGCGCAGGGGCGGGGCCGAGCC
SPI1	hTFtarget	ENST00000273221.8	2753	2774	-	23.0526	6.84e-09	2e-05	GGGGTCAGGGGCGGGGCGTCAG
POU5F1	hTFtarget	ENST00000273221.8	2853	2874	-	22.5263	6.92e-09	5.08e-06	GGGCGGGGCTGCGCGCGGGGGC
SPI1	hTFtarget	ENST00000273221.8	2910	2925	-	21.6857	6.94e-09	4.99e-05	CGGGGGCGGGGCCGGA
SMAD1	hTFtarget	ENST00000273221.8	2910	2931	+	23.75	7.01e-09	9.05e-06	TCCGGCCCCGCCCCCGCCCTGC
SPI1	hTFtarget	ENST00000273221.8	2910	2925	-	20.5429	7.11e-09	5.07e-05	CGGGGGCGGGGCCGGA
SPI1	hTFtarget	ENST00000273221.8	2887	2902	+	21.5429	7.13e-09	2.41e-05	CCGGCCCCGCCCCCAG
NFYB	hTFtarget	ENST00000273221.8	2912	2926	+	21.8947	7.42e-09	5.1e-05	CGGCCCCGCCCCCGC
SPI1	hTFtarget	ENST00000273221.8	2909	2933	+	23.1571	7.42e-09	6.98e-06	CTCCGGCCCCGCCCCCGCCCTGCCC
SPI1	hTFtarget	ENST00000273221.8	2885	2900	+	21.0789	7.48e-09	2.41e-05	CTCCGGCCCCGCCCCC
SPI1	hTFtarget	ENST00000273221.8	2909	2924	+	21.0789	7.48e-09	2.41e-05	CTCCGGCCCCGCCCCC
TAF1	hTFtarget	ENST00000273221.8	2986	3001	+	21.5	7.52e-09	4.78e-05	GGCGGCGGCGGAGGGG
BRD4	hTFtarget	ENST00000273221.8	2908	2932	+	23.4211	7.78e-09	6.76e-06	CCTCCGGCCCCGCCCCCGCCCTGCC
SPI1	hTFtarget	ENST00000273221.8	2753	2776	-	22.3947	7.8e-09	1.29e-05	GGGGGGTCAGGGGCGGGGCGTCAG
TAF1	hTFtarget	ENST00000273221.8	2986	3001	+	22.5263	7.8e-09	5.14e-05	GGCGGCGGCGGAGGGG
CDK8	hTFtarget	ENST00000273221.8	2868	2892	+	22.3766	7.93e-09	7.9e-06	CCCGCCCCCAGCTCGCCCTCCGGCC
CDK8	hTFtarget	ENST00000273221.8	2892	2916	+	22.3766	7.93e-09	7.9e-06	CCCGCCCCCAGCTCGCCCTCCGGCC
CDK7	hTFtarget	ENST00000273221.8	2983	3003	-	22.6753	7.95e-09	3.64e-05	CGCCCCTCCGCCGCCGCCCGC
ZBTB33	hTFtarget	ENST00000273221.8	2861	2876	+	22.4211	8.07e-09	1.83e-05	GCGCAGCCCCGCCCCC
SPI1	hTFtarget	ENST00000273221.8	2752	2773	-	22.4	8.09e-09	1.34e-05	GGGTCAGGGGCGGGGCGTCAGG
EP300	hTFtarget	ENST00000273221.8	2911	2935	+	23.2727	8.21e-09	6.11e-06	CCGGCCCCGCCCCCGCCCTGCCCCG
MYC	hTFtarget	ENST00000273221.8	2984	2999	-	21.9605	8.22e-09	4.8e-05	CCTCCGCCGCCGCCCG
BMI1	hTFtarget	ENST00000273221.8	2885	2906	-	20.9351	8.36e-09	1.45e-05	CGAGCTGGGGGCGGGGCCGGAG
SPI1	hTFtarget	ENST00000273221.8	2910	2925	+	21.2286	8.52e-09	6.09e-05	TCCGGCCCCGCCCCCG
REST	hTFtarget	ENST00000273221.8	2908	2932	-	22.6623	8.57e-09	1.9e-05	GGCAGGGCGGGGGCGGGGCCGGAGG
POU5F1	hTFtarget	ENST00000273221.8	3180	3201	-	22.3026	8.68e-09	5.46e-06	GCGGGCCGGGCCGGGAGCCGGG
SRF	hTFtarget	ENST00000273221.8	2984	3005	-	23.0263	8.7e-09	4.23e-06	CCCGCCCCTCCGCCGCCGCCCG
SP1	hTFtarget	ENST00000273221.8	2718	2739	-	22.8939	8.87e-09	1.2e-05	CGCAGGGGCGGGGCCGAGCCGA
SPI1	hTFtarget	ENST00000273221.8	2886	2901	+	21.0526	8.89e-09	3.19e-05	TCCGGCCCCGCCCCCA
SRF	hTFtarget	ENST00000273221.8	2861	2876	+	22.2632	9.05e-09	1.42e-05	GCGCAGCCCCGCCCCC
SUZ12	hTFtarget	ENST00000273221.8	2910	2925	+	21.1842	9.1e-09	6.48e-05	TCCGGCCCCGCCCCCG
ORC1	hTFtarget	ENST00000273221.8	2720	2735	+	22.9143	9.16e-09	1.89e-05	GGCTCGGCCCCGCCCC
YY1	hTFtarget	ENST00000273221.8	2986	3001	-	22.8947	9.22e-09	4.99e-05	CCCCTCCGCCGCCGCC
MYC	hTFtarget	ENST00000273221.8	3552	3567	-	23.0857	9.23e-09	4.19e-05	TCACACACACACACTC
SRF	hTFtarget	ENST00000273221.8	2885	2900	+	22.2368	9.29e-09	1.42e-05	CTCCGGCCCCGCCCCC
SRF	hTFtarget	ENST00000273221.8	2909	2924	+	22.2368	9.29e-09	1.42e-05	CTCCGGCCCCGCCCCC
FOXA2	hTFtarget	ENST00000273221.8	2760	2781	+	22.9351	9.44e-09	1.05e-05	CCCGCCCCTGACCCCCCGCCCC
HDAC2	hTFtarget	ENST00000273221.8	2916	2940	-	23.1429	9.46e-09	9.17e-06	GTGGGCGGGGCAGGGCGGGGGCGGG
SPI1	hTFtarget	ENST00000273221.8	2914	2929	+	20.7368	9.76e-09	6.79e-05	GCCCCGCCCCCGCCCT
EP300	hTFtarget	ENST00000273221.8	3180	3204	+	23.1842	9.79e-09	1.37e-05	CCCGGCTCCCGGCCCGGCCCGCTCC
SRC	hTFtarget	ENST00000273221.8	2918	2939	-	22.6711	9.82e-09	2.19e-05	TGGGCGGGGCAGGGCGGGGGCG
KDM1A	hTFtarget	ENST00000273221.8	2148	2172	-	22.9079	9.92e-09	7.88e-05	CTCATTTTACCAATGAGTAAACTGA
SPI1	hTFtarget	ENST00000273221.8	2910	2925	+	21.3286	9.93e-09	6.42e-05	TCCGGCCCCGCCCCCG
SP3	database	ENST00000273221.8	2721	2740	-	21.2018	9.96e-09	1.43e-05	GCGCAGGGGCGGGGCCGAGC
SPI1	hTFtarget	ENST00000273221.8	2910	2925	-	20.3429	9.96e-09	7.13e-05	CGGGGGCGGGGCCGGA
SPI1	hTFtarget	ENST00000273221.8	2739	2760	-	22.6842	9.96e-09	2e-05	GGCGTCAGGGGCGGGGCTACGC
MAZ	hTFtarget	ENST00000273221.8	2758	2779	-	22.8429	1e-08	2.31e-05	GGCGGGGGGTCAGGGGCGGGGC
SPI1	hTFtarget	ENST00000273221.8	2861	2876	+	20.8816	1e-08	2.41e-05	GCGCAGCCCCGCCCCC
SPI1	hTFtarget	ENST00000273221.8	2888	2906	+	21.9571	1.01e-08	2.23e-05	CGGCCCCGCCCCCAGCTCG
SP7	database	ENST00000273221.8	2721	2740	-	21.1009	1.01e-08	1.43e-05	GCGCAGGGGCGGGGCCGAGC
SP2	hTFtarget	ENST00000273221.8	2722	2737	+	21.5132	1.02e-08	3.52e-05	CTCGGCCCCGCCCCTG
SPI1	hTFtarget	ENST00000273221.8	2861	2876	-	21.1714	1.02e-08	2.2e-05	GGGGGCGGGGCTGCGC
FOXG1	hTFtarget	ENST00000273221.8	3031	3055	-	22.6234	1.03e-08	1.26e-05	CGCCGGCTCCCGCGGCTCCGGCCCC
SPI1	hTFtarget	ENST00000273221.8	2921	2942	+	22.3	1.03e-08	1.36e-05	CCCCGCCCTGCCCCGCCCACTT
SPI1	hTFtarget	ENST00000273221.8	2888	2903	+	20.9571	1.05e-08	3.76e-05	CGGCCCCGCCCCCAGC
SPI1	hTFtarget	ENST00000273221.8	2886	2901	+	20.75	1.07e-08	6.49e-05	TCCGGCCCCGCCCCCA
MYC	hTFtarget	ENST00000273221.8	3550	3565	-	22.9714	1.08e-08	4.19e-05	ACACACACACACTCCC
FOXG1	hTFtarget	ENST00000273221.8	2709	2733	+	22.5584	1.09e-08	1.26e-05	CCCCGCGCCTCGGCTCGGCCCCGCC
SPI1	hTFtarget	ENST00000273221.8	2721	2745	+	23	1.1e-08	1.21e-05	GCTCGGCCCCGCCCCTGCGCGTAGC
SPI1	hTFtarget	ENST00000273221.8	2887	2902	-	21.3286	1.1e-08	3.96e-05	CTGGGGGCGGGGCCGG
MYC	hTFtarget	ENST00000273221.8	2911	2932	-	22.7368	1.11e-08	1.94e-05	GGCAGGGCGGGGGCGGGGCCGG
SPI1	hTFtarget	ENST00000273221.8	2886	2901	+	21.0132	1.11e-08	3.88e-05	TCCGGCCCCGCCCCCA
SPI1	hTFtarget	ENST00000273221.8	2910	2925	+	21.4143	1.11e-08	8.14e-05	TCCGGCCCCGCCCCCG
SPI1	hTFtarget	ENST00000273221.8	2860	2881	-	22.1	1.12e-08	1.48e-05	GAGCTGGGGGCGGGGCTGCGCG
MAZ	hTFtarget	ENST00000273221.8	2920	2941	-	22.7	1.13e-08	2.31e-05	AGTGGGCGGGGCAGGGCGGGGG
SPI1	hTFtarget	ENST00000273221.8	2724	2737	-	20.9605	1.15e-08	4.07e-05	CAGGGGCGGGGCCG
FOXA2	hTFtarget	ENST00000273221.8	3287	3311	+	22.7763	1.17e-08	2.04e-05	GGGCGCGGCGCGGGGCGAGCGGCCT
SPI1	hTFtarget	ENST00000273221.8	2761	2785	+	22.6429	1.18e-08	9.7e-06	CCGCCCCTGACCCCCCGCCCCCTGT
SPI1	hTFtarget	ENST00000273221.8	2910	2925	-	21.6857	1.18e-08	6.2e-05	CGGGGGCGGGGCCGGA
SRF	hTFtarget	ENST00000273221.8	3287	3302	-	22.0132	1.18e-08	1.42e-05	GCCCCGCGCCGCGCCC
SPI1	hTFtarget	ENST00000273221.8	2910	2925	-	20.8026	1.19e-08	7.92e-05	CGGGGGCGGGGCCGGA
SPI1	hTFtarget	ENST00000273221.8	2910	2925	+	21.8714	1.19e-08	5.18e-05	TCCGGCCCCGCCCCCG
SPI1	hTFtarget	ENST00000273221.8	2886	2901	+	21.7286	1.2e-08	3.47e-05	TCCGGCCCCGCCCCCA
SP4	database	ENST00000273221.8	2719	2742	-	22.9697	1.2e-08	2.66e-05	ACGCGCAGGGGCGGGGCCGAGCCG
SP4	database	ENST00000273221.8	2719	2742	-	22.9495	1.22e-08	2.74e-05	ACGCGCAGGGGCGGGGCCGAGCCG
SPI1	hTFtarget	ENST00000273221.8	2752	2773	-	21.6857	1.23e-08	1.71e-05	GGGTCAGGGGCGGGGCGTCAGG
SPI1	hTFtarget	ENST00000273221.8	2721	2736	-	21.0571	1.23e-08	2.2e-05	AGGGGCGGGGCCGAGC
SPI1	hTFtarget	ENST00000273221.8	2756	2774	+	21.7571	1.27e-08	2.23e-05	ACGCCCCGCCCCTGACCCC
SPI1	hTFtarget	ENST00000273221.8	2910	2925	+	20.6571	1.28e-08	7.96e-05	TCCGGCCCCGCCCCCG
SPI1	hTFtarget	ENST00000273221.8	2721	2736	+	21.8429	1.29e-08	2.72e-05	GCTCGGCCCCGCCCCT
CDK8	hTFtarget	ENST00000273221.8	2908	2932	+	21.8831	1.29e-08	9.8e-06	CCTCCGGCCCCGCCCCCGCCCTGCC
KLF5	hTFtarget	ENST00000273221.8	2916	2931	+	20.4697	1.31e-08	9.33e-05	CCCGCCCCCGCCCTGC
SPI1	hTFtarget	ENST00000273221.8	2740	2755	+	21.3026	1.32e-08	6.78e-05	CGTAGCCCCGCCCCTG
SPI1	hTFtarget	ENST00000273221.8	2721	2736	-	21.6571	1.32e-08	2.65e-05	AGGGGCGGGGCCGAGC
TCF4	hTFtarget	ENST00000273221.8	2985	3006	+	22.6579	1.32e-08	1.41e-05	GGGCGGCGGCGGAGGGGCGGGC
SPI1	hTFtarget	ENST00000273221.8	2721	2736	-	21.7857	1.33e-08	3.27e-05	AGGGGCGGGGCCGAGC
RCOR1	hTFtarget	ENST00000273221.8	2141	2156	+	21.7606	1.35e-08	9.92e-05	CTGAGCCTCAGTTTAC
SPI1	hTFtarget	ENST00000273221.8	2723	2738	+	21.0857	1.37e-08	3.09e-05	TCGGCCCCGCCCCTGC
MYC	hTFtarget	ENST00000273221.8	2854	2875	-	21.7763	1.38e-08	1.65e-05	GGGGCGGGGCTGCGCGCGGGGG
SPI1	hTFtarget	ENST00000273221.8	2910	2925	+	20.9286	1.39e-08	4.67e-05	TCCGGCCCCGCCCCCG
SPI1	hTFtarget	ENST00000273221.8	2722	2737	-	21.5429	1.39e-08	4.85e-05	CAGGGGCGGGGCCGAG
SRC	hTFtarget	ENST00000273221.8	2912	2933	-	22.3026	1.39e-08	2.19e-05	GGGCAGGGCGGGGGCGGGGCCG
CDK8	hTFtarget	ENST00000273221.8	2911	2935	+	21.8052	1.39e-08	9.8e-06	CCGGCCCCGCCCCCGCCCTGCCCCG
SPI1	hTFtarget	ENST00000273221.8	2861	2876	-	21.9	1.4e-08	3.27e-05	GGGGGCGGGGCTGCGC
CHD1	hTFtarget	ENST00000273221.8	2986	3001	+	21.3947	1.41e-08	7.56e-05	GGCGGCGGCGGAGGGG
SPI1	hTFtarget	ENST00000273221.8	2739	2763	+	22.6857	1.42e-08	1.34e-05	GCGTAGCCCCGCCCCTGACGCCCCG
SPI1	hTFtarget	ENST00000273221.8	2887	2902	+	21.2237	1.42e-08	5.36e-05	CCGGCCCCGCCCCCAG
SPI1	hTFtarget	ENST00000273221.8	2721	2741	+	21.6857	1.43e-08	2.45e-05	GCTCGGCCCCGCCCCTGCGCG
EP300	hTFtarget	ENST00000273221.8	2855	2879	+	22.6104	1.43e-08	9.1e-06	CCCCGCGCGCAGCCCCGCCCCCAGC
SMARCA4	hTFtarget	ENST00000273221.8	3275	3299	-	21.4805	1.45e-08	1.61e-05	CCGCGCCGCGCCCTCACCCGCTGTC
SPI1	hTFtarget	ENST00000273221.8	2861	2881	+	21.6714	1.45e-08	2.45e-05	GCGCAGCCCCGCCCCCAGCTC
MYB	hTFtarget	ENST00000273221.8	3187	3211	+	22.6053	1.46e-08	1.36e-05	CCCGGCCCGGCCCGCTCCCACTGCG
SPI1	hTFtarget	ENST00000273221.8	2861	2876	-	21.1429	1.46e-08	3.48e-05	GGGGGCGGGGCTGCGC
SPI1	hTFtarget	ENST00000273221.8	2888	2903	-	20.8571	1.46e-08	5.17e-05	GCTGGGGGCGGGGCCG
SPI1	hTFtarget	ENST00000273221.8	2724	2738	-	20.6711	1.47e-08	5.26e-05	GCAGGGGCGGGGCCG
SPI1	hTFtarget	ENST00000273221.8	2721	2736	-	21.1842	1.47e-08	3.4e-05	AGGGGCGGGGCCGAGC
SP1	hTFtarget	ENST00000273221.8	2886	2901	-	22.197	1.48e-08	5.06e-05	TGGGGGCGGGGCCGGA
SPI1	hTFtarget	ENST00000273221.8	2722	2737	+	21.5286	1.48e-08	3.47e-05	CTCGGCCCCGCCCCTG
SRC	hTFtarget	ENST00000273221.8	2977	2998	+	22.2368	1.48e-08	2.19e-05	CGCCAAGCGGGCGGCGGCGGAG
SPI1	hTFtarget	ENST00000273221.8	2861	2876	-	21.5	1.49e-08	2.65e-05	GGGGGCGGGGCTGCGC
SPI1	hTFtarget	ENST00000273221.8	2754	2775	+	22.0286	1.5e-08	2.46e-05	TGACGCCCCGCCCCTGACCCCC
IRF1	hTFtarget	ENST00000273221.8	2853	2877	+	21.1818	1.51e-08	1.25e-05	GCCCCCGCGCGCAGCCCCGCCCCCA
MYB	hTFtarget	ENST00000273221.8	2757	2781	+	22.5526	1.52e-08	1.36e-05	CGCCCCGCCCCTGACCCCCCGCCCC
SPI1	hTFtarget	ENST00000273221.8	2722	2737	+	21.6571	1.52e-08	5.18e-05	CTCGGCCCCGCCCCTG
IRF1	hTFtarget	ENST00000273221.8	2906	2930	+	21.1688	1.53e-08	1.25e-05	GCCCTCCGGCCCCGCCCCCGCCCTG
SPI1	hTFtarget	ENST00000273221.8	2888	2903	+	20.4857	1.53e-08	5.57e-05	CGGCCCCGCCCCCAGC
SPI1	hTFtarget	ENST00000273221.8	2884	2904	+	21.1711	1.56e-08	5.36e-05	CCTCCGGCCCCGCCCCCAGCT
EP300	hTFtarget	ENST00000273221.8	2867	2891	+	22.5789	1.56e-08	1.37e-05	CCCCGCCCCCAGCTCGCCCTCCGGC
EP300	hTFtarget	ENST00000273221.8	2891	2915	+	22.5789	1.56e-08	1.37e-05	CCCCGCCCCCAGCTCGCCCTCCGGC
BMI1	hTFtarget	ENST00000273221.8	2879	2900	-	20.4545	1.57e-08	1.45e-05	GGGGGCGGGGCCGGAGGGCGAG
BMI1	hTFtarget	ENST00000273221.8	2903	2924	-	20.4545	1.57e-08	1.45e-05	GGGGGCGGGGCCGGAGGGCGAG
SPI1	hTFtarget	ENST00000273221.8	2861	2876	-	21.0143	1.57e-08	3.48e-05	GGGGGCGGGGCTGCGC
SPI1	hTFtarget	ENST00000273221.8	2914	2935	-	21.4714	1.57e-08	1.82e-05	CGGGGCAGGGCGGGGGCGGGGC
POU5F1	hTFtarget	ENST00000273221.8	2855	2876	-	21.6974	1.58e-08	8.68e-06	GGGGGCGGGGCTGCGCGCGGGG
BMI1	hTFtarget	ENST00000273221.8	2984	3005	+	20.4416	1.6e-08	1.45e-05	CGGGCGGCGGCGGAGGGGCGGG
ZNF143	hTFtarget	ENST00000273221.8	2982	3001	-	22.1	1.6e-08	5.14e-05	CCCCTCCGCCGCCGCCCGCT
IRF1	hTFtarget	ENST00000273221.8	2886	2901	-	21.4545	1.61e-08	5.71e-05	TGGGGGCGGGGCCGGA
MYH11	hTFtarget	ENST00000273221.8	2986	3001	+	22.0526	1.61e-08	0.000121	GGCGGCGGCGGAGGGG
SPI1	hTFtarget	ENST00000273221.8	2912	2926	+	21.0658	1.61e-08	0.000108	CGGCCCCGCCCCCGC
SPI1	hTFtarget	ENST00000273221.8	2910	2925	-	20.8816	1.63e-08	7.38e-05	CGGGGGCGGGGCCGGA
SPI1	hTFtarget	ENST00000273221.8	2861	2876	+	21.6143	1.64e-08	2.72e-05	GCGCAGCCCCGCCCCC
SPI1	hTFtarget	ENST00000273221.8	2862	2877	-	21.6447	1.64e-08	5.39e-05	TGGGGGCGGGGCTGCG
SP1	database	ENST00000273221.8	2863	2881	-	21.2022	1.66e-08	3.3e-05	GAGCTGGGGGCGGGGCTGC
BTAF1	hTFtarget	ENST00000273221.8	2982	3006	-	20.6316	1.71e-08	5.79e-05	GCCCGCCCCTCCGCCGCCGCCCGCT
GABPA	hTFtarget	ENST00000273221.8	2889	2900	+	22.4079	1.72e-08	5.19e-05	GGCCCCGCCCCC
GABPA	hTFtarget	ENST00000273221.8	2913	2924	+	22.4079	1.72e-08	5.19e-05	GGCCCCGCCCCC
IRF1	hTFtarget	ENST00000273221.8	2889	2900	+	20.8	1.72e-08	6.42e-05	GGCCCCGCCCCC
IRF1	hTFtarget	ENST00000273221.8	2913	2924	+	20.8	1.72e-08	6.42e-05	GGCCCCGCCCCC
IRF3	hTFtarget	ENST00000273221.8	2889	2900	-	19.6842	1.72e-08	5.93e-05	GGGGGCGGGGCC
IRF3	hTFtarget	ENST00000273221.8	2913	2924	-	19.6842	1.72e-08	5.93e-05	GGGGGCGGGGCC
MAX	hTFtarget	ENST00000273221.8	2889	2900	+	22.2368	1.72e-08	5.81e-05	GGCCCCGCCCCC
MAX	hTFtarget	ENST00000273221.8	2913	2924	+	22.2368	1.72e-08	5.81e-05	GGCCCCGCCCCC
MXI1	hTFtarget	ENST00000273221.8	2889	2900	+	22.0263	1.72e-08	6.15e-05	GGCCCCGCCCCC
MXI1	hTFtarget	ENST00000273221.8	2913	2924	+	22.0263	1.72e-08	6.15e-05	GGCCCCGCCCCC
MYC	hTFtarget	ENST00000273221.8	2889	2900	+	20.4474	1.72e-08	5.9e-05	GGCCCCGCCCCC
MYC	hTFtarget	ENST00000273221.8	2913	2924	+	20.4474	1.72e-08	5.9e-05	GGCCCCGCCCCC
MYC	hTFtarget	ENST00000273221.8	2889	2900	+	21.7237	1.72e-08	5.37e-05	GGCCCCGCCCCC
MYC	hTFtarget	ENST00000273221.8	2913	2924	+	21.7237	1.72e-08	5.37e-05	GGCCCCGCCCCC
NFYA	hTFtarget	ENST00000273221.8	2889	2900	+	18.9079	1.72e-08	5.78e-05	GGCCCCGCCCCC
NFYA	hTFtarget	ENST00000273221.8	2913	2924	+	18.9079	1.72e-08	5.78e-05	GGCCCCGCCCCC
NFYA	hTFtarget	ENST00000273221.8	2889	2900	-	19.5286	1.72e-08	6.04e-05	GGGGGCGGGGCC
NFYA	hTFtarget	ENST00000273221.8	2913	2924	-	19.5286	1.72e-08	6.04e-05	GGGGGCGGGGCC
NFYA	hTFtarget	ENST00000273221.8	2889	2900	+	21.2632	1.72e-08	5.93e-05	GGCCCCGCCCCC
NFYA	hTFtarget	ENST00000273221.8	2913	2924	+	21.2632	1.72e-08	5.93e-05	GGCCCCGCCCCC
NFYB	hTFtarget	ENST00000273221.8	2889	2900	+	22.1184	1.72e-08	6e-05	GGCCCCGCCCCC
NFYB	hTFtarget	ENST00000273221.8	2913	2924	+	22.1184	1.72e-08	6e-05	GGCCCCGCCCCC
BHLHE40	hTFtarget	ENST00000273221.8	2724	2735	+	21.5921	1.72e-08	3.98e-05	CGGCCCCGCCCC
BHLHE40	hTFtarget	ENST00000273221.8	2888	2899	+	21.5921	1.72e-08	3.98e-05	CGGCCCCGCCCC
BHLHE40	hTFtarget	ENST00000273221.8	2912	2923	+	21.5921	1.72e-08	3.98e-05	CGGCCCCGCCCC
BHLHE40	hTFtarget	ENST00000273221.8	2724	2735	+	21.0921	1.72e-08	3.84e-05	CGGCCCCGCCCC
BHLHE40	hTFtarget	ENST00000273221.8	2888	2899	+	21.0921	1.72e-08	3.84e-05	CGGCCCCGCCCC
BHLHE40	hTFtarget	ENST00000273221.8	2912	2923	+	21.0921	1.72e-08	3.84e-05	CGGCCCCGCCCC
PBX3	hTFtarget	ENST00000273221.8	2889	2900	-	21.1053	1.72e-08	5.93e-05	GGGGGCGGGGCC
PBX3	hTFtarget	ENST00000273221.8	2913	2924	-	21.1053	1.72e-08	5.93e-05	GGGGGCGGGGCC
SP1	hTFtarget	ENST00000273221.8	2889	2900	+	20.2763	1.72e-08	5.94e-05	GGCCCCGCCCCC
SP1	hTFtarget	ENST00000273221.8	2913	2924	+	20.2763	1.72e-08	5.94e-05	GGCCCCGCCCCC
SP2	hTFtarget	ENST00000273221.8	2889	2900	-	20.2368	1.72e-08	5.63e-05	GGGGGCGGGGCC
SP2	hTFtarget	ENST00000273221.8	2913	2924	-	20.2368	1.72e-08	5.63e-05	GGGGGCGGGGCC
SP4	hTFtarget	ENST00000273221.8	2889	2900	+	22.3	1.72e-08	6.07e-05	GGCCCCGCCCCC
SP4	hTFtarget	ENST00000273221.8	2913	2924	+	22.3	1.72e-08	6.07e-05	GGCCCCGCCCCC
SPI1	hTFtarget	ENST00000273221.8	2724	2735	+	21.2571	1.72e-08	4.12e-05	CGGCCCCGCCCC
SPI1	hTFtarget	ENST00000273221.8	2888	2899	+	21.2571	1.72e-08	4.12e-05	CGGCCCCGCCCC
SPI1	hTFtarget	ENST00000273221.8	2912	2923	+	21.2571	1.72e-08	4.12e-05	CGGCCCCGCCCC
SPI1	hTFtarget	ENST00000273221.8	2889	2900	+	21.4857	1.72e-08	6.05e-05	GGCCCCGCCCCC
SPI1	hTFtarget	ENST00000273221.8	2913	2924	+	21.4857	1.72e-08	6.05e-05	GGCCCCGCCCCC
SPI1	hTFtarget	ENST00000273221.8	2889	2900	-	20.5	1.72e-08	6.36e-05	GGGGGCGGGGCC
SPI1	hTFtarget	ENST00000273221.8	2913	2924	-	20.5	1.72e-08	6.36e-05	GGGGGCGGGGCC
SPI1	hTFtarget	ENST00000273221.8	2889	2900	+	20.9474	1.72e-08	5.93e-05	GGCCCCGCCCCC
SPI1	hTFtarget	ENST00000273221.8	2913	2924	+	20.9474	1.72e-08	5.93e-05	GGCCCCGCCCCC
SPI1	hTFtarget	ENST00000273221.8	2861	2876	+	20.8857	1.72e-08	3.13e-05	GCGCAGCCCCGCCCCC
SPI1	hTFtarget	ENST00000273221.8	2889	2900	-	20.4605	1.72e-08	5.66e-05	GGGGGCGGGGCC
SPI1	hTFtarget	ENST00000273221.8	2913	2924	-	20.4605	1.72e-08	5.66e-05	GGGGGCGGGGCC
SPI1	hTFtarget	ENST00000273221.8	2889	2900	+	19.6053	1.72e-08	6.2e-05	GGCCCCGCCCCC
SPI1	hTFtarget	ENST00000273221.8	2913	2924	+	19.6053	1.72e-08	6.2e-05	GGCCCCGCCCCC
SPI1	hTFtarget	ENST00000273221.8	2889	2900	+	20.0857	1.72e-08	6.16e-05	GGCCCCGCCCCC
SPI1	hTFtarget	ENST00000273221.8	2913	2924	+	20.0857	1.72e-08	6.16e-05	GGCCCCGCCCCC
SPI1	hTFtarget	ENST00000273221.8	2889	2900	-	20	1.72e-08	5.66e-05	GGGGGCGGGGCC
SPI1	hTFtarget	ENST00000273221.8	2913	2924	-	20	1.72e-08	5.66e-05	GGGGGCGGGGCC
SPI1	hTFtarget	ENST00000273221.8	2724	2735	+	20.4868	1.72e-08	4.04e-05	CGGCCCCGCCCC
SPI1	hTFtarget	ENST00000273221.8	2888	2899	+	20.4868	1.72e-08	4.04e-05	CGGCCCCGCCCC
SPI1	hTFtarget	ENST00000273221.8	2912	2923	+	20.4868	1.72e-08	4.04e-05	CGGCCCCGCCCC
SPI1	hTFtarget	ENST00000273221.8	2889	2900	+	21.1316	1.72e-08	5.49e-05	GGCCCCGCCCCC
SPI1	hTFtarget	ENST00000273221.8	2913	2924	+	21.1316	1.72e-08	5.49e-05	GGCCCCGCCCCC
SPI1	hTFtarget	ENST00000273221.8	2724	2735	-	20.4737	1.72e-08	3.78e-05	GGGGCGGGGCCG
SPI1	hTFtarget	ENST00000273221.8	2888	2899	-	20.4737	1.72e-08	3.78e-05	GGGGCGGGGCCG
SPI1	hTFtarget	ENST00000273221.8	2912	2923	-	20.4737	1.72e-08	3.78e-05	GGGGCGGGGCCG
SPI1	hTFtarget	ENST00000273221.8	2889	2900	+	21.2105	1.72e-08	5.75e-05	GGCCCCGCCCCC
SPI1	hTFtarget	ENST00000273221.8	2913	2924	+	21.2105	1.72e-08	5.75e-05	GGCCCCGCCCCC
SPI1	hTFtarget	ENST00000273221.8	2889	2900	+	21.0395	1.72e-08	6.37e-05	GGCCCCGCCCCC
SPI1	hTFtarget	ENST00000273221.8	2913	2924	+	21.0395	1.72e-08	6.37e-05	GGCCCCGCCCCC
SPI1	hTFtarget	ENST00000273221.8	2889	2900	+	21.3289	1.72e-08	6.06e-05	GGCCCCGCCCCC
SPI1	hTFtarget	ENST00000273221.8	2913	2924	+	21.3289	1.72e-08	6.06e-05	GGCCCCGCCCCC
SPI1	hTFtarget	ENST00000273221.8	2889	2900	-	20.8421	1.72e-08	5.65e-05	GGGGGCGGGGCC
SPI1	hTFtarget	ENST00000273221.8	2913	2924	-	20.8421	1.72e-08	5.65e-05	GGGGGCGGGGCC
SPI1	hTFtarget	ENST00000273221.8	2738	2759	-	21.6857	1.72e-08	1.9e-05	GCGTCAGGGGCGGGGCTACGCG
SREBF1	hTFtarget	ENST00000273221.8	2889	2900	+	21.8421	1.72e-08	6.08e-05	GGCCCCGCCCCC
SREBF1	hTFtarget	ENST00000273221.8	2913	2924	+	21.8421	1.72e-08	6.08e-05	GGCCCCGCCCCC
TBP	hTFtarget	ENST00000273221.8	2889	2900	+	20.6579	1.72e-08	5.3e-05	GGCCCCGCCCCC
TBP	hTFtarget	ENST00000273221.8	2913	2924	+	20.6579	1.72e-08	5.3e-05	GGCCCCGCCCCC
TBP	hTFtarget	ENST00000273221.8	2724	2735	-	21.5658	1.72e-08	3.71e-05	GGGGCGGGGCCG
TBP	hTFtarget	ENST00000273221.8	2888	2899	-	21.5658	1.72e-08	3.71e-05	GGGGCGGGGCCG
TBP	hTFtarget	ENST00000273221.8	2912	2923	-	21.5658	1.72e-08	3.71e-05	GGGGCGGGGCCG
TBP	hTFtarget	ENST00000273221.8	2889	2900	+	21.6447	1.72e-08	5.74e-05	GGCCCCGCCCCC
TBP	hTFtarget	ENST00000273221.8	2913	2924	+	21.6447	1.72e-08	5.74e-05	GGCCCCGCCCCC
TBP	hTFtarget	ENST00000273221.8	2889	2900	+	22.25	1.72e-08	5.96e-05	GGCCCCGCCCCC
TBP	hTFtarget	ENST00000273221.8	2913	2924	+	22.25	1.72e-08	5.96e-05	GGCCCCGCCCCC
USF1	hTFtarget	ENST00000273221.8	2889	2900	+	22.4605	1.72e-08	5.65e-05	GGCCCCGCCCCC
USF1	hTFtarget	ENST00000273221.8	2913	2924	+	22.4605	1.72e-08	5.65e-05	GGCCCCGCCCCC
USF1	hTFtarget	ENST00000273221.8	2724	2735	+	22.5395	1.72e-08	3.61e-05	CGGCCCCGCCCC
USF1	hTFtarget	ENST00000273221.8	2888	2899	+	22.5395	1.72e-08	3.61e-05	CGGCCCCGCCCC
USF1	hTFtarget	ENST00000273221.8	2912	2923	+	22.5395	1.72e-08	3.61e-05	CGGCCCCGCCCC
USF2	hTFtarget	ENST00000273221.8	2889	2900	+	21.7763	1.72e-08	5.82e-05	GGCCCCGCCCCC
USF2	hTFtarget	ENST00000273221.8	2913	2924	+	21.7763	1.72e-08	5.82e-05	GGCCCCGCCCCC
ZBTB7B	hTFtarget	ENST00000273221.8	2889	2900	+	22.0395	1.72e-08	6.17e-05	GGCCCCGCCCCC
ZBTB7B	hTFtarget	ENST00000273221.8	2913	2924	+	22.0395	1.72e-08	6.17e-05	GGCCCCGCCCCC
ZFP42	hTFtarget	ENST00000273221.8	2914	2925	-	21.2105	1.72e-08	6.78e-05	CGGGGGCGGGGC
CREB1	hTFtarget	ENST00000273221.8	2889	2900	-	22.4737	1.72e-08	4.2e-05	GGGGGCGGGGCC
CREB1	hTFtarget	ENST00000273221.8	2913	2924	-	22.4737	1.72e-08	4.2e-05	GGGGGCGGGGCC
E2F1	hTFtarget	ENST00000273221.8	2724	2735	-	22.0658	1.72e-08	4.06e-05	GGGGCGGGGCCG
E2F1	hTFtarget	ENST00000273221.8	2888	2899	-	22.0658	1.72e-08	4.06e-05	GGGGCGGGGCCG
E2F1	hTFtarget	ENST00000273221.8	2912	2923	-	22.0658	1.72e-08	4.06e-05	GGGGCGGGGCCG
E2F4	hTFtarget	ENST00000273221.8	2724	2735	+	21.1316	1.72e-08	4.18e-05	CGGCCCCGCCCC
E2F4	hTFtarget	ENST00000273221.8	2888	2899	+	21.1316	1.72e-08	4.18e-05	CGGCCCCGCCCC
E2F4	hTFtarget	ENST00000273221.8	2912	2923	+	21.1316	1.72e-08	4.18e-05	CGGCCCCGCCCC
E2F4	hTFtarget	ENST00000273221.8	2889	2900	-	21.5395	1.72e-08	6.24e-05	GGGGGCGGGGCC
E2F4	hTFtarget	ENST00000273221.8	2913	2924	-	21.5395	1.72e-08	6.24e-05	GGGGGCGGGGCC
E2F4	hTFtarget	ENST00000273221.8	2889	2900	-	21.8026	1.72e-08	6.15e-05	GGGGGCGGGGCC
E2F4	hTFtarget	ENST00000273221.8	2913	2924	-	21.8026	1.72e-08	6.15e-05	GGGGGCGGGGCC
E2F4	hTFtarget	ENST00000273221.8	2889	2900	+	21.3684	1.72e-08	6.01e-05	GGCCCCGCCCCC
E2F4	hTFtarget	ENST00000273221.8	2913	2924	+	21.3684	1.72e-08	6.01e-05	GGCCCCGCCCCC
ELF1	hTFtarget	ENST00000273221.8	2889	2900	+	22.1447	1.72e-08	5.91e-05	GGCCCCGCCCCC
ELF1	hTFtarget	ENST00000273221.8	2913	2924	+	22.1447	1.72e-08	5.91e-05	GGCCCCGCCCCC
ELF1	hTFtarget	ENST00000273221.8	2889	2900	+	22.3553	1.72e-08	5.85e-05	GGCCCCGCCCCC
ELF1	hTFtarget	ENST00000273221.8	2913	2924	+	22.3553	1.72e-08	5.85e-05	GGCCCCGCCCCC
SPI1	hTFtarget	ENST00000273221.8	2721	2736	+	20.8714	1.76e-08	3.13e-05	GCTCGGCCCCGCCCCT
SPI1	hTFtarget	ENST00000273221.8	2886	2901	-	21.3429	1.76e-08	6.2e-05	TGGGGGCGGGGCCGGA
SPI1	hTFtarget	ENST00000273221.8	2910	2925	+	20.4211	1.78e-08	6.49e-05	TCCGGCCCCGCCCCCG
SPI1	hTFtarget	ENST00000273221.8	2724	2739	+	20.5714	1.78e-08	4.26e-05	CGGCCCCGCCCCTGCG
SPI1	hTFtarget	ENST00000273221.8	2886	2901	-	20.0143	1.78e-08	6.34e-05	TGGGGGCGGGGCCGGA
HOXA6	hTFtarget	ENST00000273221.8	3549	3564	+	21.4211	1.8e-08	0.000114	TGGGAGTGTGTGTGTG
BRD4	hTFtarget	ENST00000273221.8	2855	2876	-	22.1299	1.8e-08	2.81e-05	GGGGGCGGGGCTGCGCGCGGGG
SPI1	hTFtarget	ENST00000273221.8	2886	2901	+	20.3684	1.82e-08	6.32e-05	TCCGGCCCCGCCCCCA
BMI1	hTFtarget	ENST00000273221.8	2867	2888	-	20.3377	1.83e-08	1.45e-05	GGAGGGCGAGCTGGGGGCGGGG
BMI1	hTFtarget	ENST00000273221.8	2891	2912	-	20.3377	1.83e-08	1.45e-05	GGAGGGCGAGCTGGGGGCGGGG
SPI1	hTFtarget	ENST00000273221.8	2740	2761	+	21.8143	1.84e-08	2.46e-05	CGTAGCCCCGCCCCTGACGCCC
SPI1	hTFtarget	ENST00000273221.8	2910	2925	-	21.5526	1.84e-08	5.39e-05	CGGGGGCGGGGCCGGA
CDK8	hTFtarget	ENST00000273221.8	2916	2940	+	21.5065	1.85e-08	9.8e-06	CCCGCCCCCGCCCTGCCCCGCCCAC
SMARCA4	hTFtarget	ENST00000273221.8	2867	2891	+	21.2338	1.89e-08	1.61e-05	CCCCGCCCCCAGCTCGCCCTCCGGC
SMARCA4	hTFtarget	ENST00000273221.8	2891	2915	+	21.2338	1.89e-08	1.61e-05	CCCCGCCCCCAGCTCGCCCTCCGGC
SRF	hTFtarget	ENST00000273221.8	3183	3204	+	22.1316	1.89e-08	8.23e-06	GGCTCCCGGCCCGGCCCGCTCC
JUND	hTFtarget	ENST00000273221.8	2908	2929	+	21.8947	1.9e-08	1.7e-05	CCTCCGGCCCCGCCCCCGCCCT
SPI1	hTFtarget	ENST00000273221.8	2886	2901	+	20.8571	1.91e-08	6.42e-05	TCCGGCCCCGCCCCCA
SPI1	hTFtarget	ENST00000273221.8	2886	2901	+	20.7	1.94e-08	4.67e-05	TCCGGCCCCGCCCCCA
SPI1	hTFtarget	ENST00000273221.8	2721	2736	-	20.8429	1.96e-08	3.48e-05	AGGGGCGGGGCCGAGC
SPI1	hTFtarget	ENST00000273221.8	2910	2925	+	20.6143	1.96e-08	6.35e-05	TCCGGCCCCGCCCCCG
CDK8	hTFtarget	ENST00000273221.8	2856	2880	+	21.4416	1.97e-08	9.8e-06	CCCGCGCGCAGCCCCGCCCCCAGCT
CDK8	hTFtarget	ENST00000273221.8	2880	2904	+	21.4416	1.97e-08	9.8e-06	TCGCCCTCCGGCCCCGCCCCCAGCT
SPI1	hTFtarget	ENST00000273221.8	2721	2736	-	20.1	1.98e-08	3.84e-05	AGGGGCGGGGCCGAGC
SPI1	hTFtarget	ENST00000273221.8	2886	2901	+	20.6571	1.99e-08	7.09e-05	TCCGGCCCCGCCCCCA
SPI1	hTFtarget	ENST00000273221.8	2926	2941	-	20.8553	1.99e-08	4.39e-05	AGTGGGCGGGGCAGGG
FOXA2	hTFtarget	ENST00000273221.8	2878	2899	+	22.0519	2e-08	1.28e-05	GCTCGCCCTCCGGCCCCGCCCC
FOXA2	hTFtarget	ENST00000273221.8	2902	2923	+	22.0519	2e-08	1.28e-05	GCTCGCCCTCCGGCCCCGCCCC
SPI1	hTFtarget	ENST00000273221.8	2886	2901	-	21.2429	2e-08	4.85e-05	TGGGGGCGGGGCCGGA
POLR2A	hTFtarget	ENST00000273221.8	2986	3000	+	21.7368	2.01e-08	0.000152	GGCGGCGGCGGAGGG
POLR2A	hTFtarget	ENST00000273221.8	2985	3000	-	21.1857	2.01e-08	0.000145	CCCTCCGCCGCCGCCC
SPI1	hTFtarget	ENST00000273221.8	2910	2925	+	20.0571	2.01e-08	9.73e-05	TCCGGCCCCGCCCCCG
SPI1	hTFtarget	ENST00000273221.8	2861	2876	+	20.5857	2.01e-08	4.63e-05	GCGCAGCCCCGCCCCC
ZNF143	hTFtarget	ENST00000273221.8	2909	2928	+	21.8429	2.02e-08	5.14e-05	CTCCGGCCCCGCCCCCGCCC
POU5F1	hTFtarget	ENST00000273221.8	2745	2766	-	21.4342	2.03e-08	9.93e-06	GGGCGGGGCGTCAGGGGCGGGG
MYB	hTFtarget	ENST00000273221.8	2869	2893	+	22.1579	2.05e-08	1.36e-05	CCGCCCCCAGCTCGCCCTCCGGCCC
MYB	hTFtarget	ENST00000273221.8	2893	2917	+	22.1579	2.05e-08	1.36e-05	CCGCCCCCAGCTCGCCCTCCGGCCC
SPI1	hTFtarget	ENST00000273221.8	2886	2901	+	19.6974	2.06e-08	0.000151	TCCGGCCCCGCCCCCA
SPI1	hTFtarget	ENST00000273221.8	2916	2937	+	21.7	2.06e-08	2.46e-05	CCCGCCCCCGCCCTGCCCCGCC
SRF	hTFtarget	ENST00000273221.8	2760	2781	+	22.0263	2.07e-08	8.23e-06	CCCGCCCCTGACCCCCCGCCCC
FOXA2	hTFtarget	ENST00000273221.8	2884	2905	+	22	2.08e-08	1.28e-05	CCTCCGGCCCCGCCCCCAGCTC
HDAC2	hTFtarget	ENST00000273221.8	2854	2875	+	22.0921	2.08e-08	5.36e-05	CCCCCGCGCGCAGCCCCGCCCC
SPI1	hTFtarget	ENST00000273221.8	2865	2876	+	20.0658	2.1e-08	8.74e-05	AGCCCCGCCCCC
SPI1	hTFtarget	ENST00000273221.8	2722	2737	-	20.4429	2.1e-08	0.000106	CAGGGGCGGGGCCGAG
CLOCK	hTFtarget	ENST00000273221.8	2865	2876	+	18.8947	2.1e-08	0.000147	AGCCCCGCCCCC
EP300	hTFtarget	ENST00000273221.8	3180	3204	+	22.1299	2.1e-08	1.04e-05	CCCGGCTCCCGGCCCGGCCCGCTCC
SPI1	hTFtarget	ENST00000273221.8	2721	2736	-	20.9143	2.12e-08	4.77e-05	AGGGGCGGGGCCGAGC
SMAD1	hTFtarget	ENST00000273221.8	2886	2907	+	22.25	2.14e-08	2.21e-05	TCCGGCCCCGCCCCCAGCTCGC
SPI1	hTFtarget	ENST00000273221.8	2722	2737	+	20.2632	2.14e-08	0.000129	CTCGGCCCCGCCCCTG
SPI1	hTFtarget	ENST00000273221.8	2739	2762	-	21.4474	2.14e-08	2.83e-05	GGGGCGTCAGGGGCGGGGCTACGC
SPI1	hTFtarget	ENST00000273221.8	2722	2737	+	20.6286	2.15e-08	4.67e-05	CTCGGCCCCGCCCCTG
SPI1	hTFtarget	ENST00000273221.8	2861	2876	-	20.0429	2.16e-08	3.84e-05	GGGGGCGGGGCTGCGC
SPI1	hTFtarget	ENST00000273221.8	2722	2737	+	20.4286	2.16e-08	7.16e-05	CTCGGCCCCGCCCCTG
E2F7	hTFtarget	ENST00000273221.8	2914	2929	+	21.75	2.17e-08	8.54e-05	GCCCCGCCCCCGCCCT
KMT2A	hTFtarget	ENST00000273221.8	3031	3052	+	21.6447	2.21e-08	0.000109	GGGGCCGGAGCCGCGGGAGCCG
EP300	hTFtarget	ENST00000273221.8	3284	3308	-	22.0649	2.21e-08	1.04e-05	CCGCTCGCCCCGCGCCGCGCCCTCA
SMAD4	hTFtarget	ENST00000273221.8	2912	2927	-	21.7606	2.22e-08	4.66e-05	GGCGGGGGCGGGGCCG
ELK3	hTFtarget	ENST00000273221.8	2861	2876	-	21.1447	2.23e-08	5.42e-05	GGGGGCGGGGCTGCGC
BRD4	hTFtarget	ENST00000273221.8	2912	2936	+	22.0921	2.24e-08	1.4e-05	CGGCCCCGCCCCCGCCCTGCCCCGC
SUZ12	hTFtarget	ENST00000273221.8	2886	2901	+	20.5132	2.25e-08	8.03e-05	TCCGGCCCCGCCCCCA
POU5F1	hTFtarget	ENST00000273221.8	3033	3054	+	21.3158	2.27e-08	1e-05	GGCCGGAGCCGCGGGAGCCGGC
REST	hTFtarget	ENST00000273221.8	2913	2937	-	21.5974	2.27e-08	3.37e-05	GGCGGGGCAGGGCGGGGGCGGGGCC
SPI1	hTFtarget	ENST00000273221.8	2912	2926	-	20.0132	2.28e-08	0.000159	GCGGGGGCGGGGCCG
SPI1	hTFtarget	ENST00000273221.8	2722	2737	+	20.2286	2.28e-08	7.96e-05	CTCGGCCCCGCCCCTG
FOXA2	hTFtarget	ENST00000273221.8	2759	2780	+	21.8831	2.29e-08	1.28e-05	CCCCGCCCCTGACCCCCCGCCC
SPI1	hTFtarget	ENST00000273221.8	2886	2901	-	20.5921	2.29e-08	7.38e-05	TGGGGGCGGGGCCGGA
SPI1	hTFtarget	ENST00000273221.8	2886	2901	-	21.3684	2.29e-08	5.39e-05	TGGGGGCGGGGCCGGA
SPI1	hTFtarget	ENST00000273221.8	2753	2774	-	22.1429	2.3e-08	3.12e-05	GGGGTCAGGGGCGGGGCGTCAG
FOXG1	hTFtarget	ENST00000273221.8	2906	2930	+	21.6753	2.31e-08	2.03e-05	GCCCTCCGGCCCCGCCCCCGCCCTG
EP300	hTFtarget	ENST00000273221.8	2907	2931	+	22	2.33e-08	1.04e-05	CCCTCCGGCCCCGCCCCCGCCCTGC
SPI1	hTFtarget	ENST00000273221.8	2738	2759	-	21.0857	2.38e-08	2.37e-05	GCGTCAGGGGCGGGGCTACGCG
SPI1	hTFtarget	ENST00000273221.8	2910	2925	-	20.5143	2.39e-08	0.000171	CGGGGGCGGGGCCGGA
SPI1	hTFtarget	ENST00000273221.8	2721	2736	-	20.6571	2.39e-08	4.27e-05	AGGGGCGGGGCCGAGC
SPI1	hTFtarget	ENST00000273221.8	2721	2736	+	21.2857	2.41e-08	4.27e-05	GCTCGGCCCCGCCCCT
SPI1	hTFtarget	ENST00000273221.8	2721	2736	-	21.0921	2.43e-08	5.13e-05	AGGGGCGGGGCCGAGC
SPI1	hTFtarget	ENST00000273221.8	2862	2877	+	20.8684	2.43e-08	6.78e-05	CGCAGCCCCGCCCCCA
IRF1	hTFtarget	ENST00000273221.8	2915	2939	+	20.7143	2.44e-08	1.72e-05	CCCCGCCCCCGCCCTGCCCCGCCCA
EP300	hTFtarget	ENST00000273221.8	2983	3007	-	21.9868	2.44e-08	1.78e-05	AGCCCGCCCCTCCGCCGCCGCCCGC
SPI1	hTFtarget	ENST00000273221.8	2720	2735	+	20.9868	2.45e-08	4.69e-05	GGCTCGGCCCCGCCCC
BRD4	hTFtarget	ENST00000273221.8	2911	2935	+	21.9605	2.47e-08	1.4e-05	CCGGCCCCGCCCCCGCCCTGCCCCG
HDAC2	hTFtarget	ENST00000273221.8	2881	2905	-	21.8857	2.49e-08	1.87e-05	GAGCTGGGGGCGGGGCCGGAGGGCG
SPI1	hTFtarget	ENST00000273221.8	2861	2876	+	21.2571	2.49e-08	4.27e-05	GCGCAGCCCCGCCCCC
SPI1	hTFtarget	ENST00000273221.8	2888	2903	+	20.9	2.5e-08	7.6e-05	CGGCCCCGCCCCCAGC
POU5F1	hTFtarget	ENST00000273221.8	2759	2780	-	21.2105	2.51e-08	1e-05	GGGCGGGGGGTCAGGGGCGGGG
BTAF1	hTFtarget	ENST00000273221.8	2751	2775	+	19.8553	2.51e-08	5.79e-05	CCCTGACGCCCCGCCCCTGACCCCC
POLR2A	hTFtarget	ENST00000273221.8	2986	3000	-	21.6842	2.52e-08	0.000165	CCCTCCGCCGCCGCC
SPI1	hTFtarget	ENST00000273221.8	2724	2739	+	20.1429	2.53e-08	6.05e-05	CGGCCCCGCCCCTGCG
KLF9	hTFtarget	ENST00000273221.8	2861	2876	-	21.5857	2.54e-08	5.77e-05	GGGGGCGGGGCTGCGC
SPI1	hTFtarget	ENST00000273221.8	2722	2737	-	20.6447	2.54e-08	4.39e-05	CAGGGGCGGGGCCGAG
MYB	hTFtarget	ENST00000273221.8	2913	2937	+	21.8553	2.56e-08	1.36e-05	GGCCCCGCCCCCGCCCTGCCCCGCC
SPI1	hTFtarget	ENST00000273221.8	2886	2901	+	21.2	2.56e-08	5.83e-05	TCCGGCCCCGCCCCCA
BMI1	hTFtarget	ENST00000273221.8	2855	2876	-	20.0649	2.57e-08	1.74e-05	GGGGGCGGGGCTGCGCGCGGGG
BRD4	hTFtarget	ENST00000273221.8	2887	2911	+	21.9079	2.58e-08	1.4e-05	CCGGCCCCGCCCCCAGCTCGCCCTC
SPI1	hTFtarget	ENST00000273221.8	2862	2877	+	21.0714	2.6e-08	4.57e-05	CGCAGCCCCGCCCCCA
SPI1	hTFtarget	ENST00000273221.8	2721	2736	+	20.4	2.6e-08	4.63e-05	GCTCGGCCCCGCCCCT
SPI1	hTFtarget	ENST00000273221.8	2862	2877	+	20.4429	2.61e-08	4.67e-05	CGCAGCCCCGCCCCCA
EP300	hTFtarget	ENST00000273221.8	2853	2877	+	21.8571	2.61e-08	1.06e-05	GCCCCCGCGCGCAGCCCCGCCCCCA
MAZ	hTFtarget	ENST00000273221.8	2866	2887	-	21.6857	2.62e-08	3.22e-05	GAGGGCGAGCTGGGGGCGGGGC
MAZ	hTFtarget	ENST00000273221.8	2890	2911	-	21.6857	2.62e-08	3.22e-05	GAGGGCGAGCTGGGGGCGGGGC
TAF1	hTFtarget	ENST00000273221.8	2985	3000	-	21.3816	2.62e-08	0.000179	CCCTCCGCCGCCGCCC
FOXG1	hTFtarget	ENST00000273221.8	2916	2940	+	21.5195	2.63e-08	2.03e-05	CCCGCCCCCGCCCTGCCCCGCCCAC
MAZ	hTFtarget	ENST00000273221.8	2923	2938	+	20.7727	2.64e-08	4.53e-05	CCGCCCTGCCCCGCCC
SPI1	hTFtarget	ENST00000273221.8	2722	2737	-	20.9571	2.65e-08	6.22e-05	CAGGGGCGGGGCCGAG
SPI1	hTFtarget	ENST00000273221.8	2888	2903	+	20.6571	2.66e-08	8.12e-05	CGGCCCCGCCCCCAGC
MYB	hTFtarget	ENST00000273221.8	2872	2896	+	21.7895	2.68e-08	1.36e-05	CCCCCAGCTCGCCCTCCGGCCCCGC
MYB	hTFtarget	ENST00000273221.8	2896	2920	+	21.7895	2.68e-08	1.36e-05	CCCCCAGCTCGCCCTCCGGCCCCGC
SPI1	hTFtarget	ENST00000273221.8	2914	2929	-	21.2237	2.68e-08	5.83e-05	AGGGCGGGGGCGGGGC
SPI1	hTFtarget	ENST00000273221.8	2722	2737	+	20.2143	2.73e-08	0.000128	CTCGGCCCCGCCCCTG
SPI1	hTFtarget	ENST00000273221.8	2915	2938	-	21.2105	2.73e-08	3e-05	GGGCGGGGCAGGGCGGGGGCGGGG
SPI1	hTFtarget	ENST00000273221.8	2860	2875	+	20.8816	2.75e-08	4.69e-05	CGCGCAGCCCCGCCCC
SPI1	hTFtarget	ENST00000273221.8	2739	2754	-	20.6842	2.75e-08	4.79e-05	AGGGGCGGGGCTACGC
SPI1	hTFtarget	ENST00000273221.8	2722	2737	+	19.8714	2.79e-08	0.000112	CTCGGCCCCGCCCCTG
BHLHE40	hTFtarget	ENST00000273221.8	2726	2740	+	21.4211	2.81e-08	8.69e-05	GCCCCGCCCCTGCGC
SPI1	hTFtarget	ENST00000273221.8	2733	2757	+	21.6286	2.81e-08	2.06e-05	CCCTGCGCGTAGCCCCGCCCCTGAC
SMARCA4	hTFtarget	ENST00000273221.8	2916	2940	+	20.8442	2.82e-08	1.7e-05	CCCGCCCCCGCCCTGCCCCGCCCAC
DDX5	hTFtarget	ENST00000273221.8	3549	3564	-	19.974	2.82e-08	0.000221	CACACACACACTCCCA
SPI1	hTFtarget	ENST00000273221.8	2722	2737	+	20.7368	2.84e-08	6.78e-05	CTCGGCCCCGCCCCTG
SPI1	hTFtarget	ENST00000273221.8	2862	2877	+	20.3571	2.84e-08	6.35e-05	CGCAGCCCCGCCCCCA
POLR2A	hTFtarget	ENST00000273221.8	2986	3001	+	21.4605	2.85e-08	0.000154	GGCGGCGGCGGAGGGG
RCOR1	hTFtarget	ENST00000273221.8	588	603	-	21	2.85e-08	0.000105	CTGAGTCTCAGTTTCT
SPI1	hTFtarget	ENST00000273221.8	2862	2877	+	19.8143	2.86e-08	9.73e-05	CGCAGCCCCGCCCCCA
MYB	hTFtarget	ENST00000273221.8	2915	2939	+	21.6974	2.87e-08	1.36e-05	CCCCGCCCCCGCCCTGCCCCGCCCA
SPI1	hTFtarget	ENST00000273221.8	2910	2925	-	20.1857	2.89e-08	0.000106	CGGGGGCGGGGCCGGA
CDK7	hTFtarget	ENST00000273221.8	3281	3301	-	21.2857	2.89e-08	6.62e-05	CCCCGCGCCGCGCCCTCACCC
SP2	hTFtarget	ENST00000273221.8	2764	2787	+	21.5395	2.93e-08	2.19e-05	CCCCTGACCCCCCGCCCCCTGTGC
SPI1	hTFtarget	ENST00000273221.8	2723	2738	-	20.5714	2.93e-08	7.06e-05	GCAGGGGCGGGGCCGA
POLR2A	hTFtarget	ENST00000273221.8	2986	3001	-	21.2368	2.94e-08	0.000195	CCCCTCCGCCGCCGCC
SMARCA4	hTFtarget	ENST00000273221.8	2986	3010	-	20.8052	2.94e-08	1.7e-05	CCAAGCCCGCCCCTCCGCCGCCGCC
SPI1	hTFtarget	ENST00000273221.8	2721	2736	+	20.0143	2.94e-08	6.88e-05	GCTCGGCCCCGCCCCT
SPI1	hTFtarget	ENST00000273221.8	2721	2736	-	20.7143	2.94e-08	5.35e-05	AGGGGCGGGGCCGAGC
IRF1	hTFtarget	ENST00000273221.8	2722	2737	-	20.9545	2.95e-08	6.96e-05	CAGGGGCGGGGCCGAG
JUND	hTFtarget	ENST00000273221.8	3031	3052	-	21.4079	2.95e-08	1.97e-05	CGGCTCCCGCGGCTCCGGCCCC
SPI1	hTFtarget	ENST00000273221.8	2924	2941	-	20.4737	2.95e-08	6.28e-05	AGTGGGCGGGGCAGGGCG
ZBTB33	hTFtarget	ENST00000273221.8	2925	2940	+	21.3158	2.98e-08	5.08e-05	GCCCTGCCCCGCCCAC
HDAC2	hTFtarget	ENST00000273221.8	2903	2927	-	21.6429	2.99e-08	1.87e-05	GGCGGGGGCGGGGCCGGAGGGCGAG
SP2	hTFtarget	ENST00000273221.8	2853	2876	+	21.5132	2.99e-08	2.19e-05	GCCCCCGCGCGCAGCCCCGCCCCC
SPI1	hTFtarget	ENST00000273221.8	2862	2877	+	20.4857	2.99e-08	6.42e-05	CGCAGCCCCGCCCCCA
SPI1	hTFtarget	ENST00000273221.8	2886	2901	+	20.1857	3e-08	7.16e-05	TCCGGCCCCGCCCCCA
SMAD4	hTFtarget	ENST00000273221.8	2989	3004	+	21.4225	3.01e-08	4.66e-05	GGCGGCGGAGGGGCGG
SPI1	hTFtarget	ENST00000273221.8	2926	2941	-	21.1316	3.01e-08	5.39e-05	AGTGGGCGGGGCAGGG
SPI1	hTFtarget	ENST00000273221.8	2861	2876	-	20.6857	3.01e-08	5.35e-05	GGGGGCGGGGCTGCGC
WT1	database	ENST00000273221.8	2914	2926	-	19.7079	3.06e-08	0.000188	GCGGGGGCGGGGC
RELA	hTFtarget	ENST00000273221.8	2914	2929	+	19.1316	3.06e-08	0.000176	GCCCCGCCCCCGCCCT
TCF4	hTFtarget	ENST00000273221.8	2761	2782	-	21.6974	3.06e-08	1.93e-05	GGGGGCGGGGGGTCAGGGGCGG
WT1	database	ENST00000273221.8	2914	2926	-	19.6939	3.06e-08	0.000185	GCGGGGGCGGGGC
SPI1	hTFtarget	ENST00000273221.8	2861	2876	-	21.0286	3.07e-08	5.65e-05	GGGGGCGGGGCTGCGC
SP4	database	ENST00000273221.8	2911	2934	-	21.7172	3.08e-08	4.08e-05	GGGGCAGGGCGGGGGCGGGGCCGG
FOXA2	hTFtarget	ENST00000273221.8	2884	2908	-	21.5526	3.08e-08	3.41e-05	GGCGAGCTGGGGGCGGGGCCGGAGG
SPI1	hTFtarget	ENST00000273221.8	2724	2739	-	20.3421	3.08e-08	9.7e-05	CGCAGGGGCGGGGCCG
SP4	database	ENST00000273221.8	2911	2934	-	21.7172	3.08e-08	4.04e-05	GGGGCAGGGCGGGGGCGGGGCCGG
HDAC2	hTFtarget	ENST00000273221.8	2911	2935	-	21.6	3.09e-08	1.87e-05	CGGGGCAGGGCGGGGGCGGGGCCGG
POLR2A	hTFtarget	ENST00000273221.8	2986	3001	+	20.9737	3.1e-08	0.000156	GGCGGCGGCGGAGGGG
SPI1	hTFtarget	ENST00000273221.8	2886	2901	-	20.0921	3.11e-08	7.92e-05	TGGGGGCGGGGCCGGA
SPI1	hTFtarget	ENST00000273221.8	2720	2737	+	20.8026	3.11e-08	4.3e-05	GGCTCGGCCCCGCCCCTG
POU5F1	hTFtarget	ENST00000273221.8	3287	3308	+	20.9737	3.12e-08	1.15e-05	GGGCGCGGCGCGGGGCGAGCGG
SPI1	hTFtarget	ENST00000273221.8	2722	2737	-	20.3421	3.13e-08	7.38e-05	CAGGGGCGGGGCCGAG
ELK3	hTFtarget	ENST00000273221.8	2721	2736	-	20.8421	3.17e-08	5.78e-05	AGGGGCGGGGCCGAGC
SMARCA4	hTFtarget	ENST00000273221.8	2906	2930	+	20.7273	3.18e-08	1.7e-05	GCCCTCCGGCCCCGCCCCCGCCCTG
SPI1	hTFtarget	ENST00000273221.8	2722	2737	+	20	3.18e-08	7.37e-05	CTCGGCCCCGCCCCTG
PRKDC	hTFtarget	ENST00000273221.8	2910	2925	+	20.2895	3.2e-08	0.000215	TCCGGCCCCGCCCCCG
SPI1	hTFtarget	ENST00000273221.8	2924	2941	+	20.7763	3.2e-08	4.3e-05	CGCCCTGCCCCGCCCACT
SPI1	hTFtarget	ENST00000273221.8	2724	2739	+	20.7286	3.2e-08	7.6e-05	CGGCCCCGCCCCTGCG
HOXA6	hTFtarget	ENST00000273221.8	3551	3566	+	20.8816	3.22e-08	0.000114	GGAGTGTGTGTGTGTG
SPI1	hTFtarget	ENST00000273221.8	2885	2906	-	21.4474	3.22e-08	4.7e-05	CGAGCTGGGGGCGGGGCCGGAG
SP2	hTFtarget	ENST00000273221.8	2718	2741	+	21.4211	3.23e-08	2.19e-05	TCGGCTCGGCCCCGCCCCTGCGCG
SPI1	hTFtarget	ENST00000273221.8	2886	2901	-	20.5	3.24e-08	8.68e-05	TGGGGGCGGGGCCGGA
SPI1	hTFtarget	ENST00000273221.8	2910	2925	+	19.7857	3.25e-08	0.000112	TCCGGCCCCGCCCCCG
SPI1	hTFtarget	ENST00000273221.8	2861	2876	+	20.9605	3.28e-08	7.32e-05	GCGCAGCCCCGCCCCC
SPI1	hTFtarget	ENST00000273221.8	2722	2743	+	21.2	3.28e-08	3.37e-05	CTCGGCCCCGCCCCTGCGCGTA
POU5F1	hTFtarget	ENST00000273221.8	3031	3046	-	20.1429	3.29e-08	0.000105	CCGCGGCTCCGGCCCC
SPI1	hTFtarget	ENST00000273221.8	2722	2737	+	20.2571	3.29e-08	6.35e-05	CTCGGCCCCGCCCCTG
SPI1	hTFtarget	ENST00000273221.8	2726	2741	-	21.0526	3.29e-08	5.83e-05	CGCGCAGGGGCGGGGC
EP300	hTFtarget	ENST00000273221.8	2873	2897	+	21.5789	3.29e-08	1.8e-05	CCCCAGCTCGCCCTCCGGCCCCGCC
EP300	hTFtarget	ENST00000273221.8	2897	2921	+	21.5789	3.29e-08	1.8e-05	CCCCAGCTCGCCCTCCGGCCCCGCC
CDK8	hTFtarget	ENST00000273221.8	2915	2939	+	20.8831	3.31e-08	1.5e-05	CCCCGCCCCCGCCCTGCCCCGCCCA
E2F7	hTFtarget	ENST00000273221.8	2914	2929	+	20.5857	3.31e-08	9.54e-05	GCCCCGCCCCCGCCCT
SPI1	hTFtarget	ENST00000273221.8	2864	2879	+	19.9429	3.33e-08	6.05e-05	CAGCCCCGCCCCCAGC
EP300	hTFtarget	ENST00000273221.8	2980	3004	-	21.5455	3.33e-08	1.24e-05	CCGCCCCTCCGCCGCCGCCCGCTTG
SPI1	hTFtarget	ENST00000273221.8	2861	2876	+	19.8857	3.37e-08	6.66e-05	GCGCAGCCCCGCCCCC
SRF	hTFtarget	ENST00000273221.8	3287	3311	-	20.9481	3.38e-08	0.000156	AGGCCGCTCGCCCCGCGCCGCGCCC
SPI1	hTFtarget	ENST00000273221.8	2724	2739	+	20.4429	3.39e-08	8.12e-05	CGGCCCCGCCCCTGCG
MAX	hTFtarget	ENST00000273221.8	2914	2925	+	21.2368	3.45e-08	0.000138	GCCCCGCCCCCG
NFYA	hTFtarget	ENST00000273221.8	2914	2925	-	19.9	3.45e-08	0.000235	CGGGGGCGGGGC
POLR2A	hTFtarget	ENST00000273221.8	2984	3005	+	21.3289	3.45e-08	0.000214	CGGGCGGCGGCGGAGGGGCGGG
RFX2	hTFtarget	ENST00000273221.8	2914	2925	-	21.0132	3.45e-08	0.000233	CGGGGGCGGGGC
SP1	hTFtarget	ENST00000273221.8	2862	2877	-	21.3485	3.45e-08	6.54e-05	TGGGGGCGGGGCTGCG
SPI1	hTFtarget	ENST00000273221.8	2914	2925	-	19.6579	3.45e-08	0.000206	CGGGGGCGGGGC
SPI1	hTFtarget	ENST00000273221.8	2722	2737	+	20.5429	3.45e-08	8.14e-05	CTCGGCCCCGCCCCTG
USF2	hTFtarget	ENST00000273221.8	2914	2925	-	20.7	3.45e-08	0.000182	CGGGGGCGGGGC
SPI1	hTFtarget	ENST00000273221.8	2886	2901	+	20.2143	3.46e-08	6.35e-05	TCCGGCCCCGCCCCCA
SUZ12	hTFtarget	ENST00000273221.8	2862	2877	+	20.1711	3.46e-08	8.21e-05	CGCAGCCCCGCCCCCA
MYB	hTFtarget	ENST00000273221.8	2851	2875	+	21.4342	3.47e-08	1.49e-05	TCGCCCCCGCGCGCAGCCCCGCCCC
SPI1	hTFtarget	ENST00000273221.8	2866	2881	-	20.9737	3.53e-08	5.83e-05	GAGCTGGGGGCGGGGC
SPI1	hTFtarget	ENST00000273221.8	2890	2905	-	20.9737	3.53e-08	5.83e-05	GAGCTGGGGGCGGGGC
SPI1	hTFtarget	ENST00000273221.8	2722	2737	+	20.3429	3.57e-08	6.42e-05	CTCGGCCCCGCCCCTG
SPI1	hTFtarget	ENST00000273221.8	2910	2925	+	19.9211	3.58e-08	0.000129	TCCGGCCCCGCCCCCG
HDAC2	hTFtarget	ENST00000273221.8	2916	2937	+	21.4474	3.59e-08	5.36e-05	CCCGCCCCCGCCCTGCCCCGCC
SPI1	hTFtarget	ENST00000273221.8	2860	2877	-	20.3026	3.61e-08	6.28e-05	TGGGGGCGGGGCTGCGCG
SPI1	hTFtarget	ENST00000273221.8	2722	2737	-	20.4	3.62e-08	8.68e-05	CAGGGGCGGGGCCGAG
FOXA2	hTFtarget	ENST00000273221.8	2914	2935	+	21.3117	3.63e-08	1.67e-05	GCCCCGCCCCCGCCCTGCCCCG
YY1	hTFtarget	ENST00000273221.8	2986	3001	+	21.0658	3.64e-08	0.000233	GGCGGCGGCGGAGGGG
SPI1	hTFtarget	ENST00000273221.8	2740	2755	+	20	3.65e-08	0.000128	CGTAGCCCCGCCCCTG
BRD4	hTFtarget	ENST00000273221.8	2906	2927	-	21.2727	3.68e-08	4.3e-05	GGCGGGGGCGGGGCCGGAGGGC
SRC	hTFtarget	ENST00000273221.8	3034	3055	+	21.2237	3.68e-08	4.07e-05	GCCGGAGCCGCGGGAGCCGGCG
FOXG1	hTFtarget	ENST00000273221.8	2915	2939	+	21.1039	3.69e-08	2.44e-05	CCCCGCCCCCGCCCTGCCCCGCCCA
HSF1	hTFtarget	ENST00000273221.8	2867	2882	-	20.1184	3.71e-08	8.83e-05	CGAGCTGGGGGCGGGG
HSF1	hTFtarget	ENST00000273221.8	2891	2906	-	20.1184	3.71e-08	8.83e-05	CGAGCTGGGGGCGGGG
SPI1	hTFtarget	ENST00000273221.8	2722	2737	-	19.9342	3.72e-08	7.92e-05	CAGGGGCGGGGCCGAG
HDAC2	hTFtarget	ENST00000273221.8	2854	2878	-	21.3429	3.73e-08	2.01e-05	CTGGGGGCGGGGCTGCGCGCGGGGG
TCF4	hTFtarget	ENST00000273221.8	2912	2933	-	21.4605	3.73e-08	1.93e-05	GGGCAGGGCGGGGGCGGGGCCG
E2F7	hTFtarget	ENST00000273221.8	2866	2881	+	21.2895	3.74e-08	8.54e-05	GCCCCGCCCCCAGCTC
E2F7	hTFtarget	ENST00000273221.8	2890	2905	+	21.2895	3.74e-08	8.54e-05	GCCCCGCCCCCAGCTC
FOXA2	hTFtarget	ENST00000273221.8	2908	2929	+	21.2727	3.75e-08	1.67e-05	CCTCCGGCCCCGCCCCCGCCCT
SPI1	hTFtarget	ENST00000273221.8	2721	2736	+	19.8143	3.75e-08	6.66e-05	GCTCGGCCCCGCCCCT
JUND	hTFtarget	ENST00000273221.8	2878	2899	+	21.1316	3.76e-08	1.97e-05	GCTCGCCCTCCGGCCCCGCCCC
JUND	hTFtarget	ENST00000273221.8	2902	2923	+	21.1316	3.76e-08	1.97e-05	GCTCGCCCTCCGGCCCCGCCCC
SPI1	hTFtarget	ENST00000273221.8	2752	2769	+	20.6316	3.78e-08	4.3e-05	CCTGACGCCCCGCCCCTG
GABPA	hTFtarget	ENST00000273221.8	2725	2736	+	20.8684	3.82e-08	7.68e-05	GGCCCCGCCCCT
IRF1	hTFtarget	ENST00000273221.8	2865	2876	+	19.6857	3.82e-08	9.5e-05	AGCCCCGCCCCC
MYC	hTFtarget	ENST00000273221.8	2865	2876	+	20.3289	3.82e-08	8.72e-05	AGCCCCGCCCCC
NFYB	hTFtarget	ENST00000273221.8	2865	2876	+	20.8289	3.82e-08	8.87e-05	AGCCCCGCCCCC
POLR2A	hTFtarget	ENST00000273221.8	2987	2998	-	21.8158	3.82e-08	0.000267	CTCCGCCGCCGC
SP2	hTFtarget	ENST00000273221.8	2865	2876	-	19.4605	3.82e-08	8.32e-05	GGGGGCGGGGCT
SP4	hTFtarget	ENST00000273221.8	2725	2736	+	20.9286	3.82e-08	8.98e-05	GGCCCCGCCCCT
SPI1	hTFtarget	ENST00000273221.8	2725	2736	-	19.5658	3.82e-08	9.4e-05	AGGGGCGGGGCC
SPI1	hTFtarget	ENST00000273221.8	2724	2735	+	19.6053	3.82e-08	9.23e-05	CGGCCCCGCCCC
SPI1	hTFtarget	ENST00000273221.8	2888	2899	+	19.6053	3.82e-08	9.23e-05	CGGCCCCGCCCC
SPI1	hTFtarget	ENST00000273221.8	2912	2923	+	19.6053	3.82e-08	9.23e-05	CGGCCCCGCCCC
SPI1	hTFtarget	ENST00000273221.8	2889	2900	+	19.6974	3.82e-08	8.74e-05	GGCCCCGCCCCC
SPI1	hTFtarget	ENST00000273221.8	2913	2924	+	19.6974	3.82e-08	8.74e-05	GGCCCCGCCCCC
SPI1	hTFtarget	ENST00000273221.8	2725	2736	+	20.0526	3.82e-08	8.77e-05	GGCCCCGCCCCT
SPI1	hTFtarget	ENST00000273221.8	2725	2736	+	19.2895	3.82e-08	9.17e-05	GGCCCCGCCCCT
SPI1	hTFtarget	ENST00000273221.8	2865	2876	-	19.3289	3.82e-08	8.37e-05	GGGGGCGGGGCT
SPI1	hTFtarget	ENST00000273221.8	2725	2736	+	19.8158	3.82e-08	8.12e-05	GGCCCCGCCCCT
SPI1	hTFtarget	ENST00000273221.8	2865	2876	+	19.7895	3.82e-08	8.5e-05	AGCCCCGCCCCC
SPI1	hTFtarget	ENST00000273221.8	2725	2736	+	20.1184	3.82e-08	8.96e-05	GGCCCCGCCCCT
SPI1	hTFtarget	ENST00000273221.8	2724	2735	+	19.7632	3.82e-08	8.04e-05	CGGCCCCGCCCC
SPI1	hTFtarget	ENST00000273221.8	2888	2899	+	19.7632	3.82e-08	8.04e-05	CGGCCCCGCCCC
SPI1	hTFtarget	ENST00000273221.8	2912	2923	+	19.7632	3.82e-08	8.04e-05	CGGCCCCGCCCC
SPI1	hTFtarget	ENST00000273221.8	2865	2876	-	19.7105	3.82e-08	8.35e-05	GGGGGCGGGGCT
SREBF1	hTFtarget	ENST00000273221.8	2865	2876	+	20.5921	3.82e-08	8.99e-05	AGCCCCGCCCCC
TBP	hTFtarget	ENST00000273221.8	2725	2736	+	20.8158	3.82e-08	8.8e-05	GGCCCCGCCCCT
ZBTB7B	hTFtarget	ENST00000273221.8	2865	2876	+	20.7368	3.82e-08	9.13e-05	AGCCCCGCCCCC
ZFP42	hTFtarget	ENST00000273221.8	2726	2737	-	21.0395	3.82e-08	6.78e-05	CAGGGGCGGGGC
ZFP42	hTFtarget	ENST00000273221.8	2744	2755	-	21.0395	3.82e-08	6.78e-05	CAGGGGCGGGGC
ZFP42	hTFtarget	ENST00000273221.8	2758	2769	-	21.0395	3.82e-08	6.78e-05	CAGGGGCGGGGC
E2F4	hTFtarget	ENST00000273221.8	2725	2736	-	20.7895	3.82e-08	9.23e-05	AGGGGCGGGGCC
E2F4	hTFtarget	ENST00000273221.8	2725	2736	-	20.9079	3.82e-08	9.09e-05	AGGGGCGGGGCC
E2F4	hTFtarget	ENST00000273221.8	2725	2736	+	20.1711	3.82e-08	8.89e-05	GGCCCCGCCCCT
ELF1	hTFtarget	ENST00000273221.8	2865	2876	+	20.5921	3.82e-08	8.74e-05	AGCCCCGCCCCC
SPI1	hTFtarget	ENST00000273221.8	2914	2935	-	20.8714	3.84e-08	3.64e-05	CGGGGCAGGGCGGGGGCGGGGC
ZNF92	hTFtarget	ENST00000273221.8	1343	1367	+	21.1111	3.84e-08	0.000153	CTTTTCATGGGCTTATTGGCCACTT
EP300	hTFtarget	ENST00000273221.8	2903	2927	+	21.3506	3.86e-08	1.33e-05	CTCGCCCTCCGGCCCCGCCCCCGCC
HDAC2	hTFtarget	ENST00000273221.8	2850	2871	+	21.3553	3.88e-08	5.36e-05	CTCGCCCCCGCGCGCAGCCCCG
SP4	database	ENST00000273221.8	2983	3006	+	21.3939	3.89e-08	4.08e-05	GCGGGCGGCGGCGGAGGGGCGGGC
SPI1	hTFtarget	ENST00000273221.8	2861	2876	+	19.9857	3.89e-08	7.57e-05	GCGCAGCCCCGCCCCC
SPI1	hTFtarget	ENST00000273221.8	2721	2742	-	21.2368	3.89e-08	4.7e-05	ACGCGCAGGGGCGGGGCCGAGC
SP4	database	ENST00000273221.8	2983	3006	+	21.3939	3.89e-08	4.04e-05	GCGGGCGGCGGCGGAGGGGCGGGC
SPI1	hTFtarget	ENST00000273221.8	2888	2903	+	20.6053	3.9e-08	0.000128	CGGCCCCGCCCCCAGC
VEZF1	hTFtarget	ENST00000273221.8	2906	2927	+	21.1	3.92e-08	0.00016	GCCCTCCGGCCCCGCCCCCGCC
SPI1	hTFtarget	ENST00000273221.8	2886	2901	+	20.4286	3.93e-08	8.14e-05	TCCGGCCCCGCCCCCA
SP1	hTFtarget	ENST00000273221.8	2927	2948	-	21.2424	3.98e-08	4.4e-05	GCCCTGAAGTGGGCGGGGCAGG
SPI1	hTFtarget	ENST00000273221.8	2886	2901	+	19.5857	4e-08	9.73e-05	TCCGGCCCCGCCCCCA
SMARCA4	hTFtarget	ENST00000273221.8	2852	2876	+	20.4935	4.02e-08	1.91e-05	CGCCCCCGCGCGCAGCCCCGCCCCC
SPI1	hTFtarget	ENST00000273221.8	2752	2769	+	20.6842	4.02e-08	8.23e-05	CCTGACGCCCCGCCCCTG
E2F7	hTFtarget	ENST00000273221.8	2866	2881	+	20.4286	4.03e-08	9.54e-05	GCCCCGCCCCCAGCTC
E2F7	hTFtarget	ENST00000273221.8	2890	2905	+	20.4286	4.03e-08	9.54e-05	GCCCCGCCCCCAGCTC
FOXA2	hTFtarget	ENST00000273221.8	2915	2939	-	21.1974	4.04e-08	3.41e-05	TGGGCGGGGCAGGGCGGGGGCGGGG
KLF1	hTFtarget	ENST00000273221.8	3550	3565	-	20.4605	4.06e-08	0.000275	ACACACACACACTCCC
SPI1	hTFtarget	ENST00000273221.8	2721	2736	-	20.2	4.06e-08	9.46e-05	AGGGGCGGGGCCGAGC
POU5F1	hTFtarget	ENST00000273221.8	2912	2933	-	20.6842	4.07e-08	1.38e-05	GGGCAGGGCGGGGGCGGGGCCG
SRF	hTFtarget	ENST00000273221.8	2925	2940	+	20.8026	4.07e-08	3.93e-05	GCCCTGCCCCGCCCAC
BRD4	hTFtarget	ENST00000273221.8	3035	3059	-	21.2895	4.09e-08	1.84e-05	CGTCCGCCGGCTCCCGCGGCTCCGG
SPI1	hTFtarget	ENST00000273221.8	2888	2903	-	20.1053	4.13e-08	9.7e-05	GCTGGGGGCGGGGCCG
FOXA2	hTFtarget	ENST00000273221.8	2914	2938	-	21.1579	4.16e-08	3.41e-05	GGGCGGGGCAGGGCGGGGGCGGGGC
CDK7	hTFtarget	ENST00000273221.8	2984	2999	-	20.8158	4.18e-08	0.000197	CCTCCGCCGCCGCCCG
SPI1	hTFtarget	ENST00000273221.8	2721	2736	+	20.3429	4.2e-08	9.6e-05	GCTCGGCCCCGCCCCT
HDAC2	hTFtarget	ENST00000273221.8	3285	3309	+	21.1714	4.22e-08	2.05e-05	GAGGGCGCGGCGCGGGGCGAGCGGC
BTAF1	hTFtarget	ENST00000273221.8	2905	2929	+	18.7632	4.22e-08	5.79e-05	CGCCCTCCGGCCCCGCCCCCGCCCT
CDK9	hTFtarget	ENST00000273221.8	2986	3009	-	21.0526	4.22e-08	0.000138	CAAGCCCGCCCCTCCGCCGCCGCC
SPI1	hTFtarget	ENST00000273221.8	2886	2901	+	19.7429	4.24e-08	8.26e-05	TCCGGCCCCGCCCCCA
JUND	hTFtarget	ENST00000273221.8	2911	2932	+	20.9868	4.26e-08	1.97e-05	CCGGCCCCGCCCCCGCCCTGCC
SPI1	hTFtarget	ENST00000273221.8	2753	2773	+	20.6286	4.26e-08	5.74e-05	CTGACGCCCCGCCCCTGACCC
EP300	hTFtarget	ENST00000273221.8	2904	2928	+	21.2208	4.26e-08	1.33e-05	TCGCCCTCCGGCCCCGCCCCCGCCC
SPI1	hTFtarget	ENST00000273221.8	2862	2877	-	20.5714	4.27e-08	7.5e-05	TGGGGGCGGGGCTGCG
SPI1	hTFtarget	ENST00000273221.8	2861	2876	-	20.3026	4.29e-08	5.98e-05	GGGGGCGGGGCTGCGC
MAZ	hTFtarget	ENST00000273221.8	2905	2926	-	21.0571	4.31e-08	4.42e-05	GCGGGGGCGGGGCCGGAGGGCG
PCGF2	hTFtarget	ENST00000273221.8	3660	3681	-	19.3289	4.32e-08	0.000201	CCGCTCTCCCTCCTGCCCCTCA
SPI1	hTFtarget	ENST00000273221.8	2864	2879	+	19.9286	4.35e-08	7.78e-05	CAGCCCCGCCCCCAGC
IRF1	hTFtarget	ENST00000273221.8	2862	2877	-	20.5758	4.39e-08	7.78e-05	TGGGGGCGGGGCTGCG
SPI1	hTFtarget	ENST00000273221.8	2721	2736	+	19.8857	4.39e-08	7.57e-05	GCTCGGCCCCGCCCCT
ZBTB33	hTFtarget	ENST00000273221.8	2721	2736	+	20.8684	4.4e-08	6e-05	GCTCGGCCCCGCCCCT
JUND	hTFtarget	ENST00000273221.8	2919	2940	+	20.9474	4.41e-08	1.97e-05	GCCCCCGCCCTGCCCCGCCCAC
SPI1	hTFtarget	ENST00000273221.8	2862	2877	+	20.3429	4.41e-08	8.14e-05	CGCAGCCCCGCCCCCA
SP1	hTFtarget	ENST00000273221.8	2722	2737	-	21.0758	4.42e-08	6.54e-05	CAGGGGCGGGGCCGAG
MYB	hTFtarget	ENST00000273221.8	2858	2882	+	21.0921	4.44e-08	1.55e-05	CGCGCGCAGCCCCGCCCCCAGCTCG
MYB	hTFtarget	ENST00000273221.8	3181	3205	+	21.0921	4.44e-08	1.55e-05	CCGGCTCCCGGCCCGGCCCGCTCCC
SPI1	hTFtarget	ENST00000273221.8	2721	2736	-	20.8286	4.45e-08	7.82e-05	AGGGGCGGGGCCGAGC
SPI1	hTFtarget	ENST00000273221.8	2864	2882	+	20.6	4.46e-08	6.24e-05	CAGCCCCGCCCCCAGCTCG
EP300	hTFtarget	ENST00000273221.8	2758	2782	+	21.1558	4.48e-08	1.33e-05	GCCCCGCCCCTGACCCCCCGCCCCC
SPI1	hTFtarget	ENST00000273221.8	2886	2901	-	19.3143	4.51e-08	0.000112	TGGGGGCGGGGCCGGA
SPI1	hTFtarget	ENST00000273221.8	2721	2736	+	19.8816	4.51e-08	8.13e-05	GCTCGGCCCCGCCCCT
SPI1	hTFtarget	ENST00000273221.8	2861	2876	-	20.2571	4.52e-08	7.62e-05	GGGGGCGGGGCTGCGC
SPI1	hTFtarget	ENST00000273221.8	2738	2753	+	20.4211	4.55e-08	6.21e-05	CGCGTAGCCCCGCCCC
SPI1	hTFtarget	ENST00000273221.8	2739	2754	+	19.9143	4.56e-08	6.51e-05	GCGTAGCCCCGCCCCT
SPI1	hTFtarget	ENST00000273221.8	2926	2941	-	19.7763	4.56e-08	7.92e-05	AGTGGGCGGGGCAGGG
SPI1	hTFtarget	ENST00000273221.8	2862	2877	+	20.6571	4.57e-08	7.79e-05	CGCAGCCCCGCCCCCA
SPI1	hTFtarget	ENST00000273221.8	2926	2941	-	20.0526	4.6e-08	8.12e-05	AGTGGGCGGGGCAGGG
MYB	hTFtarget	ENST00000273221.8	3192	3216	+	21.0395	4.61e-08	1.55e-05	CCCGGCCCGCTCCCACTGCGGCCGC
SPI1	hTFtarget	ENST00000273221.8	2862	2877	-	20.1579	4.61e-08	6.37e-05	TGGGGGCGGGGCTGCG
TEAD1	database	ENST00000273221.8	2949	2960	+	19.0092	4.62e-08	0.000367	CACATTCCTCCG
TEF	database	ENST00000273221.8	2949	2960	+	19.0092	4.62e-08	0.000367	CACATTCCTCCG
SPI1	hTFtarget	ENST00000273221.8	2926	2941	+	19.9211	4.63e-08	8.48e-05	CCCTGCCCCGCCCACT
SP2	database	ENST00000273221.8	2726	2740	+	19.7414	4.64e-08	0.000165	GCCCCGCCCCTGCGC
FOXA2	hTFtarget	ENST00000273221.8	2905	2929	-	21.0132	4.64e-08	3.41e-05	AGGGCGGGGGCGGGGCCGGAGGGCG
SPI1	hTFtarget	ENST00000273221.8	2726	2741	+	19.6711	4.65e-08	0.000162	GCCCCGCCCCTGCGCG
SPI1	hTFtarget	ENST00000273221.8	2925	2940	+	20.6447	4.66e-08	7.71e-05	GCCCTGCCCCGCCCAC
SPI1	hTFtarget	ENST00000273221.8	2722	2737	-	19.2857	4.68e-08	0.000112	CAGGGGCGGGGCCGAG
POLR2A	hTFtarget	ENST00000273221.8	2911	2926	+	20.9737	4.69e-08	0.000243	CCGGCCCCGCCCCCGC
POU5F1	hTFtarget	ENST00000273221.8	2987	3002	-	19.8571	4.71e-08	0.000105	GCCCCTCCGCCGCCGC
SPI1	hTFtarget	ENST00000273221.8	2722	2737	+	19.9079	4.72e-08	8.48e-05	CTCGGCCCCGCCCCTG
FOXA2	hTFtarget	ENST00000273221.8	2867	2888	+	20.974	4.74e-08	1.76e-05	CCCCGCCCCCAGCTCGCCCTCC
FOXA2	hTFtarget	ENST00000273221.8	2891	2912	+	20.974	4.74e-08	1.76e-05	CCCCGCCCCCAGCTCGCCCTCC
SPI1	hTFtarget	ENST00000273221.8	2862	2877	+	19.6571	4.74e-08	8.26e-05	CGCAGCCCCGCCCCCA
SPI1	hTFtarget	ENST00000273221.8	2722	2737	+	19.9079	4.75e-08	0.000145	CTCGGCCCCGCCCCTG
YY1	hTFtarget	ENST00000273221.8	2908	2929	+	20.8816	4.77e-08	0.000227	CCTCCGGCCCCGCCCCCGCCCT
SP1	hTFtarget	ENST00000273221.8	2926	2941	-	20.9848	4.78e-08	6.54e-05	AGTGGGCGGGGCAGGG
BRD4	hTFtarget	ENST00000273221.8	2878	2902	+	21.0658	4.81e-08	1.84e-05	GCTCGCCCTCCGGCCCCGCCCCCAG
SPI1	hTFtarget	ENST00000273221.8	2726	2741	+	19.8429	4.83e-08	0.000126	GCCCCGCCCCTGCGCG
BRD4	hTFtarget	ENST00000273221.8	2857	2881	+	21.0526	4.86e-08	1.84e-05	CCGCGCGCAGCCCCGCCCCCAGCTC
TCF4	hTFtarget	ENST00000273221.8	2909	2930	-	21.1316	4.87e-08	1.93e-05	CAGGGCGGGGGCGGGGCCGGAG
BMI1	hTFtarget	ENST00000273221.8	2983	3004	+	19.5195	4.92e-08	2.92e-05	GCGGGCGGCGGCGGAGGGGCGG
TCF4	hTFtarget	ENST00000273221.8	2711	2732	-	21.1184	4.93e-08	1.93e-05	GCGGGGCCGAGCCGAGGCGCGG
HDAC2	hTFtarget	ENST00000273221.8	3286	3307	-	21.0395	5.01e-08	5.36e-05	CGCTCGCCCCGCGCCGCGCCCT
SPI1	hTFtarget	ENST00000273221.8	2861	2882	-	21.1286	5.04e-08	4.98e-05	CGAGCTGGGGGCGGGGCTGCGC
SMARCA4	hTFtarget	ENST00000273221.8	2910	2934	+	20.2597	5.06e-08	2.16e-05	TCCGGCCCCGCCCCCGCCCTGCCCC
SPI1	hTFtarget	ENST00000273221.8	2925	2949	+	21.0143	5.1e-08	4.21e-05	GCCCTGCCCCGCCCACTTCAGGGCC
SPI1	hTFtarget	ENST00000273221.8	2722	2737	-	20.6053	5.1e-08	7.3e-05	CAGGGGCGGGGCCGAG
CDK9	hTFtarget	ENST00000273221.8	2904	2927	+	20.8026	5.1e-08	0.000138	TCGCCCTCCGGCCCCGCCCCCGCC
SPI1	hTFtarget	ENST00000273221.8	2886	2901	-	19.9286	5.11e-08	0.000173	TGGGGGCGGGGCCGGA
SP1	hTFtarget	ENST00000273221.8	2750	2771	-	20.9545	5.13e-08	5.78e-05	GTCAGGGGCGGGGCGTCAGGGG
SPI1	hTFtarget	ENST00000273221.8	2860	2877	+	20.4474	5.15e-08	8.23e-05	CGCGCAGCCCCGCCCCCA
SPI1	hTFtarget	ENST00000273221.8	2739	2760	-	21.1	5.15e-08	4.98e-05	GGCGTCAGGGGCGGGGCTACGC
ETV4	hTFtarget	ENST00000273221.8	3545	3566	-	20.3976	5.2e-08	0.000343	CACACACACACACTCCCATCCT
SPI1	hTFtarget	ENST00000273221.8	2862	2877	-	20.0857	5.21e-08	9.36e-05	TGGGGGCGGGGCTGCG
HDAC2	hTFtarget	ENST00000273221.8	3181	3205	-	20.8714	5.24e-08	2.31e-05	GGGAGCGGGCCGGGCCGGGAGCCGG
BRD4	hTFtarget	ENST00000273221.8	2711	2735	+	20.9474	5.25e-08	1.84e-05	CCGCGCCTCGGCTCGGCCCCGCCCC
MYC	hTFtarget	ENST00000273221.8	2878	2899	-	20.3816	5.26e-08	3.83e-05	GGGGCGGGGCCGGAGGGCGAGC
MYC	hTFtarget	ENST00000273221.8	2902	2923	-	20.3816	5.26e-08	3.83e-05	GGGGCGGGGCCGGAGGGCGAGC
SP2	hTFtarget	ENST00000273221.8	2750	2773	+	20.8158	5.3e-08	2.82e-05	CCCCTGACGCCCCGCCCCTGACCC
BTAF1	hTFtarget	ENST00000273221.8	2915	2939	+	18.2763	5.3e-08	5.79e-05	CCCCGCCCCCGCCCTGCCCCGCCCA
SPI1	hTFtarget	ENST00000273221.8	2910	2925	+	19.7286	5.34e-08	0.000128	TCCGGCCCCGCCCCCG
SPI1	hTFtarget	ENST00000273221.8	2753	2768	-	20.0526	5.35e-08	9.78e-05	AGGGGCGGGGCGTCAG
TCF4	hTFtarget	ENST00000273221.8	2917	2938	-	21.0132	5.36e-08	1.93e-05	GGGCGGGGCAGGGCGGGGGCGG
MAZ	hTFtarget	ENST00000273221.8	2744	2765	-	20.7714	5.38e-08	4.73e-05	GGCGGGGCGTCAGGGGCGGGGC
SPI1	hTFtarget	ENST00000273221.8	2861	2876	+	20.1286	5.4e-08	9.6e-05	GCGCAGCCCCGCCCCC
SPI1	hTFtarget	ENST00000273221.8	2887	2902	-	19.9605	5.43e-08	0.000139	CTGGGGGCGGGGCCGG
SPI1	hTFtarget	ENST00000273221.8	2752	2767	+	20.2368	5.49e-08	6.24e-05	CCTGACGCCCCGCCCC
BRD4	hTFtarget	ENST00000273221.8	2729	2753	+	20.8816	5.5e-08	1.84e-05	CCGCCCCTGCGCGTAGCCCCGCCCC
SP7	database	ENST00000273221.8	2861	2880	-	19.6055	5.5e-08	5.69e-05	AGCTGGGGGCGGGGCTGCGC
SP2	hTFtarget	ENST00000273221.8	3287	3310	-	20.7632	5.52e-08	2.82e-05	GGCCGCTCGCCCCGCGCCGCGCCC
TCF4	hTFtarget	ENST00000273221.8	2911	2932	-	20.9737	5.53e-08	1.93e-05	GGCAGGGCGGGGGCGGGGCCGG
YY1	hTFtarget	ENST00000273221.8	2987	3002	-	20.6447	5.53e-08	0.000331	GCCCCTCCGCCGCCGC
SP3	database	ENST00000273221.8	2861	2880	-	19.6789	5.54e-08	5.9e-05	AGCTGGGGGCGGGGCTGCGC
GTF2B	hTFtarget	ENST00000273221.8	2914	2925	+	20.0789	5.55e-08	0.000372	GCCCCGCCCCCG
KLF5	hTFtarget	ENST00000273221.8	2914	2925	-	19.5921	5.55e-08	0.000181	CGGGGGCGGGGC
MAX	hTFtarget	ENST00000273221.8	2865	2876	+	20.4474	5.55e-08	0.000125	AGCCCCGCCCCC
MAX	hTFtarget	ENST00000273221.8	2914	2925	+	20.5395	5.55e-08	0.000191	GCCCCGCCCCCG
MXI1	hTFtarget	ENST00000273221.8	2865	2876	+	20.8421	5.55e-08	0.000132	AGCCCCGCCCCC
NFYB	hTFtarget	ENST00000273221.8	2914	2925	-	19.25	5.55e-08	0.000391	CGGGGGCGGGGC
PBX1	hTFtarget	ENST00000273221.8	2914	2925	-	19.3553	5.55e-08	0.000334	CGGGGGCGGGGC
PBX3	hTFtarget	ENST00000273221.8	2914	2925	-	20.6	5.55e-08	0.000261	CGGGGGCGGGGC
PBX3	hTFtarget	ENST00000273221.8	2725	2736	-	20.1316	5.55e-08	0.000127	AGGGGCGGGGCC
PRAME	hTFtarget	ENST00000273221.8	2914	2925	-	19.0658	5.55e-08	0.000371	CGGGGGCGGGGC
RB1	hTFtarget	ENST00000273221.8	2914	2925	-	19.6316	5.55e-08	0.000183	CGGGGGCGGGGC
SP1	hTFtarget	ENST00000273221.8	2914	2925	+	19.5658	5.55e-08	0.00021	GCCCCGCCCCCG
SP1	hTFtarget	ENST00000273221.8	2914	2925	+	19.9143	5.55e-08	0.000193	GCCCCGCCCCCG
SP1	hTFtarget	ENST00000273221.8	2914	2925	-	20.5571	5.55e-08	0.000189	CGGGGGCGGGGC
SPI1	hTFtarget	ENST00000273221.8	2725	2736	+	19.9143	5.55e-08	0.00013	GGCCCCGCCCCT
SPI1	hTFtarget	ENST00000273221.8	2914	2925	+	20.3553	5.55e-08	0.000257	GCCCCGCCCCCG
SPI1	hTFtarget	ENST00000273221.8	2865	2876	+	19.6	5.55e-08	0.000132	AGCCCCGCCCCC
SPI1	hTFtarget	ENST00000273221.8	2914	2925	-	19.2763	5.55e-08	0.000227	CGGGGGCGGGGC
SPI1	hTFtarget	ENST00000273221.8	2866	2881	+	19.5132	5.55e-08	0.000152	GCCCCGCCCCCAGCTC
SPI1	hTFtarget	ENST00000273221.8	2890	2905	+	19.5132	5.55e-08	0.000152	GCCCCGCCCCCAGCTC
SPI1	hTFtarget	ENST00000273221.8	2914	2925	-	19.1429	5.55e-08	0.000331	CGGGGGCGGGGC
SPI1	hTFtarget	ENST00000273221.8	2914	2925	+	19.25	5.55e-08	0.000236	GCCCCGCCCCCG
SPI1	hTFtarget	ENST00000273221.8	2914	2925	-	19.8714	5.55e-08	0.000184	CGGGGGCGGGGC
SPI1	hTFtarget	ENST00000273221.8	2914	2925	-	20.1184	5.55e-08	0.000228	CGGGGGCGGGGC
SPI1	hTFtarget	ENST00000273221.8	2914	2925	-	19.0526	5.55e-08	0.00034	CGGGGGCGGGGC
SPI1	hTFtarget	ENST00000273221.8	2914	2925	-	19.3026	5.55e-08	0.000169	CGGGGGCGGGGC
SPI1	hTFtarget	ENST00000273221.8	2914	2925	-	19.8816	5.55e-08	0.000311	CGGGGGCGGGGC
TBP	hTFtarget	ENST00000273221.8	2865	2876	+	19.7763	5.55e-08	0.000114	AGCCCCGCCCCC
TBP	hTFtarget	ENST00000273221.8	2865	2876	+	20.0789	5.55e-08	0.000123	AGCCCCGCCCCC
USF1	hTFtarget	ENST00000273221.8	2865	2876	+	20.6447	5.55e-08	0.000121	AGCCCCGCCCCC
USF2	hTFtarget	ENST00000273221.8	2725	2736	+	20.3816	5.55e-08	0.000125	GGCCCCGCCCCT
ELF1	hTFtarget	ENST00000273221.8	2725	2736	+	20.9079	5.55e-08	0.000126	GGCCCCGCCCCT
ELF1	hTFtarget	ENST00000273221.8	2914	2925	-	21.3553	5.55e-08	0.000168	CGGGGGCGGGGC
MYC	hTFtarget	ENST00000273221.8	2884	2905	-	20.3158	5.58e-08	3.83e-05	GAGCTGGGGGCGGGGCCGGAGG
SMAD1	hTFtarget	ENST00000273221.8	3280	3301	-	20.8684	5.58e-08	4.8e-05	CCCCGCGCCGCGCCCTCACCCG
FOXK1	hTFtarget	ENST00000273221.8	3555	3566	+	16.791	5.62e-08	0.000445	TGTGTGTGTGTG
KLF1	hTFtarget	ENST00000273221.8	3555	3566	-	19.0526	5.62e-08	0.000358	CACACACACACA
RNF2	hTFtarget	ENST00000273221.8	3554	3565	-	22.5493	5.62e-08	0.000446	ACACACACACAC
EP300	hTFtarget	ENST00000273221.8	3555	3566	-	19.8026	5.62e-08	0.000395	CACACACACACA
EPAS1	hTFtarget	ENST00000273221.8	3555	3566	-	17.7632	5.62e-08	0.000407	CACACACACACA
ZNF143	hTFtarget	ENST00000273221.8	2906	2925	+	20.6286	5.67e-08	9.65e-05	GCCCTCCGGCCCCGCCCCCG
SPI1	hTFtarget	ENST00000273221.8	2912	2926	-	19.5395	5.68e-08	0.000302	GCGGGGGCGGGGCCG
NFYB	hTFtarget	ENST00000273221.8	2724	2738	+	20.2368	5.71e-08	0.000196	CGGCCCCGCCCCTGC
TCF4	hTFtarget	ENST00000273221.8	2879	2900	-	20.9342	5.71e-08	1.93e-05	GGGGGCGGGGCCGGAGGGCGAG
TCF4	hTFtarget	ENST00000273221.8	2903	2924	-	20.9342	5.71e-08	1.93e-05	GGGGGCGGGGCCGGAGGGCGAG
SPI1	hTFtarget	ENST00000273221.8	2753	2768	+	19.3947	5.72e-08	0.000117	CTGACGCCCCGCCCCT
EP300	hTFtarget	ENST00000273221.8	2915	2939	+	20.8026	5.72e-08	2.7e-05	CCCCGCCCCCGCCCTGCCCCGCCCA
SPI1	hTFtarget	ENST00000273221.8	2721	2736	-	20	5.73e-08	9.78e-05	AGGGGCGGGGCCGAGC
SPI1	hTFtarget	ENST00000273221.8	2723	2738	-	19.9079	5.77e-08	0.000139	GCAGGGGCGGGGCCGA
SPI1	hTFtarget	ENST00000273221.8	2924	2941	+	20.3289	5.81e-08	8.23e-05	CGCCCTGCCCCGCCCACT
FOXK1	hTFtarget	ENST00000273221.8	3551	3566	-	18.0149	5.82e-08	0.000457	CACACACACACACTCC
KLF9	hTFtarget	ENST00000273221.8	2925	2940	-	20.7143	5.85e-08	8.77e-05	GTGGGCGGGGCAGGGC
SPI1	hTFtarget	ENST00000273221.8	2735	2759	+	20.5	5.88e-08	4.94e-05	CTGCGCGTAGCCCCGCCCCTGACGC
SPI1	hTFtarget	ENST00000273221.8	2862	2877	-	19.1571	5.88e-08	0.000132	TGGGGGCGGGGCTGCG
MYB	hTFtarget	ENST00000273221.8	2863	2887	+	20.6842	5.91e-08	1.86e-05	GCAGCCCCGCCCCCAGCTCGCCCTC
HDAC2	hTFtarget	ENST00000273221.8	2879	2903	-	20.7	5.92e-08	2.39e-05	GCTGGGGGCGGGGCCGGAGGGCGAG
IRF3	hTFtarget	ENST00000273221.8	2865	2876	-	19.0658	5.92e-08	0.000136	GGGGGCGGGGCT
KLF5	hTFtarget	ENST00000273221.8	2724	2735	+	18.5758	5.92e-08	0.000139	CGGCCCCGCCCC
KLF5	hTFtarget	ENST00000273221.8	2888	2899	+	18.5758	5.92e-08	0.000139	CGGCCCCGCCCC
KLF5	hTFtarget	ENST00000273221.8	2912	2923	+	18.5758	5.92e-08	0.000139	CGGCCCCGCCCC
NFYB	hTFtarget	ENST00000273221.8	2725	2736	+	20.4605	5.92e-08	0.000103	GGCCCCGCCCCT
POLR2A	hTFtarget	ENST00000273221.8	2984	2999	-	20.5526	5.92e-08	0.000386	CCTCCGCCGCCGCCCG
BRD4	hTFtarget	ENST00000273221.8	2771	2782	+	19.2368	5.92e-08	0.000415	CCCCCCGCCCCC
SPI1	hTFtarget	ENST00000273221.8	2866	2877	+	19.8026	5.92e-08	0.000221	GCCCCGCCCCCA
SPI1	hTFtarget	ENST00000273221.8	2890	2901	+	19.8026	5.92e-08	0.000221	GCCCCGCCCCCA
SPI1	hTFtarget	ENST00000273221.8	2865	2876	-	19.2632	5.92e-08	0.000109	GGGGGCGGGGCT
SPI1	hTFtarget	ENST00000273221.8	2865	2876	+	20	5.92e-08	0.000102	AGCCCCGCCCCC
SPI1	hTFtarget	ENST00000273221.8	2866	2877	-	18.7429	5.92e-08	0.000214	TGGGGGCGGGGC
SPI1	hTFtarget	ENST00000273221.8	2890	2901	-	18.7429	5.92e-08	0.000214	TGGGGGCGGGGC
SPI1	hTFtarget	ENST00000273221.8	2725	2736	-	19.5789	5.92e-08	0.00013	AGGGGCGGGGCC
SPI1	hTFtarget	ENST00000273221.8	2740	2755	+	19.7368	5.92e-08	0.000145	CGTAGCCCCGCCCCTG
SPI1	hTFtarget	ENST00000273221.8	2864	2875	-	19.6184	5.92e-08	9.74e-05	GGGGCGGGGCTG
SPI1	hTFtarget	ENST00000273221.8	2725	2736	+	19.6316	5.92e-08	9.88e-05	GGCCCCGCCCCT
SPI1	hTFtarget	ENST00000273221.8	2865	2876	+	19.7632	5.92e-08	0.000146	AGCCCCGCCCCC
SPI1	hTFtarget	ENST00000273221.8	2865	2876	+	19.9737	5.92e-08	0.000104	AGCCCCGCCCCC
TBP	hTFtarget	ENST00000273221.8	2865	2876	+	20.6974	5.92e-08	0.000102	AGCCCCGCCCCC
E2F4	hTFtarget	ENST00000273221.8	2865	2876	+	19.8158	5.92e-08	0.000103	AGCCCCGCCCCC
ZNF148	database	ENST00000273221.8	2915	2929	-	19.9663	5.96e-08	0.0004	AGGGCGGGGGCGGGG
JUND	hTFtarget	ENST00000273221.8	2906	2927	+	20.5921	5.96e-08	2.43e-05	GCCCTCCGGCCCCGCCCCCGCC
ZNF281	database	ENST00000273221.8	2915	2929	-	19.9286	5.96e-08	0.000397	AGGGCGGGGGCGGGG
ZBTB7A	hTFtarget	ENST00000273221.8	2915	2928	+	19.1818	6.01e-08	0.000392	CCCCGCCCCCGCCC
SP7	database	ENST00000273221.8	2920	2939	-	19.5229	6.01e-08	5.69e-05	TGGGCGGGGCAGGGCGGGGG
SPI1	hTFtarget	ENST00000273221.8	2926	2941	+	19.2857	6.03e-08	0.00011	CCCTGCCCCGCCCACT
SPI1	hTFtarget	ENST00000273221.8	2724	2739	+	20.2237	6.03e-08	0.000128	CGGCCCCGCCCCTGCG
SPI1	hTFtarget	ENST00000273221.8	2753	2768	-	20.2895	6.05e-08	0.000143	AGGGGCGGGGCGTCAG
SPI1	hTFtarget	ENST00000273221.8	2739	2754	+	20.4342	6.07e-08	7.71e-05	GCGTAGCCCCGCCCCT
SPI1	hTFtarget	ENST00000273221.8	2740	2755	-	19.6	6.08e-08	0.000149	CAGGGGCGGGGCTACG
SP4	database	ENST00000273221.8	2859	2882	-	20.7576	6.09e-08	4.08e-05	CGAGCTGGGGGCGGGGCTGCGCGC
BTAF1	hTFtarget	ENST00000273221.8	2755	2779	+	17.9737	6.09e-08	5.79e-05	GACGCCCCGCCCCTGACCCCCCGCC
SP4	database	ENST00000273221.8	2859	2882	-	20.7576	6.09e-08	4.04e-05	CGAGCTGGGGGCGGGGCTGCGCGC
FOXO3	hTFtarget	ENST00000273221.8	3555	3579	-	15.1316	6.11e-08	0.000443	ACAGGCCCTCGATCACACACACACA
MYC	hTFtarget	ENST00000273221.8	2881	2902	-	20.6447	6.13e-08	7.99e-05	CTGGGGGCGGGGCCGGAGGGCG
FOXA2	hTFtarget	ENST00000273221.8	2916	2940	-	20.6316	6.15e-08	3.41e-05	GTGGGCGGGGCAGGGCGGGGGCGGG
SRF	hTFtarget	ENST00000273221.8	2959	2980	+	20.6711	6.15e-08	2.24e-05	CGGCCCGGCCTCGCGCTGCGCC
SP3	database	ENST00000273221.8	2920	2939	-	19.578	6.16e-08	5.9e-05	TGGGCGGGGCAGGGCGGGGG
SPI1	hTFtarget	ENST00000273221.8	2758	2773	+	19.6429	6.19e-08	0.000126	GCCCCGCCCCTGACCC
SPI1	hTFtarget	ENST00000273221.8	2888	2902	+	19.9605	6.19e-08	0.000173	CGGCCCCGCCCCCAG
SP2	hTFtarget	ENST00000273221.8	2978	3001	-	20.6184	6.2e-08	2.82e-05	CCCCTCCGCCGCCGCCCGCTTGGC
SPI1	hTFtarget	ENST00000273221.8	2740	2755	+	19.5714	6.24e-08	0.000112	CGTAGCCCCGCCCCTG
SPI1	hTFtarget	ENST00000273221.8	2926	2941	+	19.6974	6.27e-08	0.000124	CCCTGCCCCGCCCACT
SP1	database	ENST00000273221.8	2723	2741	-	19.9213	6.31e-08	9.43e-05	CGCGCAGGGGCGGGGCCGA
SP4	database	ENST00000273221.8	2906	2929	-	20.7071	6.31e-08	4.04e-05	AGGGCGGGGGCGGGGCCGGAGGGC
EP300	hTFtarget	ENST00000273221.8	3037	3061	-	20.6579	6.32e-08	2.7e-05	AGCGTCCGCCGGCTCCCGCGGCTCC
SPI1	hTFtarget	ENST00000273221.8	2862	2877	+	19.7286	6.34e-08	0.000126	CGCAGCCCCGCCCCCA
SP4	database	ENST00000273221.8	2906	2929	-	20.697	6.35e-08	4.08e-05	AGGGCGGGGGCGGGGCCGGAGGGC
SP4	database	ENST00000273221.8	3281	3304	+	20.697	6.35e-08	4.08e-05	GGGTGAGGGCGCGGCGCGGGGCGA
SP4	database	ENST00000273221.8	3281	3304	+	20.697	6.35e-08	4.04e-05	GGGTGAGGGCGCGGCGCGGGGCGA
SPI1	hTFtarget	ENST00000273221.8	2720	2740	+	19.9342	6.36e-08	0.000146	GGCTCGGCCCCGCCCCTGCGC
SPI1	hTFtarget	ENST00000273221.8	2888	2901	-	19.8289	6.37e-08	0.00015	TGGGGGCGGGGCCG
SPI1	hTFtarget	ENST00000273221.8	2743	2754	+	19.3553	6.38e-08	0.000109	AGCCCCGCCCCT
CLOCK	hTFtarget	ENST00000273221.8	2889	2900	+	18.5132	6.38e-08	0.000149	GGCCCCGCCCCC
CLOCK	hTFtarget	ENST00000273221.8	2913	2924	+	18.5132	6.38e-08	0.000149	GGCCCCGCCCCC
FOXA2	hTFtarget	ENST00000273221.8	2759	2783	-	20.5789	6.4e-08	3.41e-05	AGGGGGCGGGGGGTCAGGGGCGGGG
SPI1	hTFtarget	ENST00000273221.8	2739	2754	-	19.9	6.42e-08	9.17e-05	AGGGGCGGGGCTACGC
KLF9	hTFtarget	ENST00000273221.8	2721	2736	-	20.6143	6.43e-08	8.77e-05	AGGGGCGGGGCCGAGC
BMI1	hTFtarget	ENST00000273221.8	3034	3055	+	19.2857	6.43e-08	3.4e-05	GCCGGAGCCGCGGGAGCCGGCG
BRD4	hTFtarget	ENST00000273221.8	2919	2940	-	20.5714	6.43e-08	6.02e-05	GTGGGCGGGGCAGGGCGGGGGC
SPI1	hTFtarget	ENST00000273221.8	2886	2901	+	19.4868	6.43e-08	0.000132	TCCGGCCCCGCCCCCA
EP300	hTFtarget	ENST00000273221.8	1162	1175	-	17.3553	6.45e-08	0.000514	TCTGGCATCTGTCA
SP2	hTFtarget	ENST00000273221.8	2984	3007	-	20.5526	6.53e-08	2.82e-05	AGCCCGCCCCTCCGCCGCCGCCCG
KMT2A	hTFtarget	ENST00000273221.8	3037	3058	+	20.4737	6.54e-08	0.000161	GGAGCCGCGGGAGCCGGCGGAC
CDK7	hTFtarget	ENST00000273221.8	2986	3006	-	20.3377	6.55e-08	8.65e-05	GCCCGCCCCTCCGCCGCCGCC
WHSC1	hTFtarget	ENST00000273221.8	3551	3566	-	19.1818	6.56e-08	0.00052	CACACACACACACTCC
BCL3	hTFtarget	ENST00000273221.8	3550	3566	-	20.4648	6.58e-08	0.000505	CACACACACACACTCCC
SPI1	hTFtarget	ENST00000273221.8	2864	2879	+	19.8714	6.58e-08	0.000118	CAGCCCCGCCCCCAGC
TCF4	hTFtarget	ENST00000273221.8	2873	2894	-	20.75	6.6e-08	1.93e-05	GGGGCCGGAGGGCGAGCTGGGG
TCF4	hTFtarget	ENST00000273221.8	2897	2918	-	20.75	6.6e-08	1.93e-05	GGGGCCGGAGGGCGAGCTGGGG
TAF1	hTFtarget	ENST00000273221.8	2986	3006	-	20.3684	6.63e-08	0.000351	GCCCGCCCCTCCGCCGCCGCC
SMAD1	hTFtarget	ENST00000273221.8	2982	3003	-	20.5921	6.7e-08	4.95e-05	CGCCCCTCCGCCGCCGCCCGCT
SPI1	hTFtarget	ENST00000273221.8	2926	2941	+	19.4605	6.73e-08	0.000154	CCCTGCCCCGCCCACT
POLR2A	hTFtarget	ENST00000273221.8	2981	3005	+	20.4342	6.74e-08	0.000418	AAGCGGGCGGCGGCGGAGGGGCGGG
EZH2	hTFtarget	ENST00000273221.8	2090	2111	-	19.1558	6.79e-08	0.000473	CCTCACTCTTTCCTCCTCTCCC
BTAF1	hTFtarget	ENST00000273221.8	2875	2899	+	17.7368	6.79e-08	5.79e-05	CCAGCTCGCCCTCCGGCCCCGCCCC
BTAF1	hTFtarget	ENST00000273221.8	2899	2923	+	17.7368	6.79e-08	5.79e-05	CCAGCTCGCCCTCCGGCCCCGCCCC
SPI1	hTFtarget	ENST00000273221.8	2924	2939	+	20.0395	6.83e-08	6.65e-05	CGCCCTGCCCCGCCCA
SPI1	hTFtarget	ENST00000273221.8	2721	2736	+	20.3026	6.9e-08	7.71e-05	GCTCGGCCCCGCCCCT
SPI1	hTFtarget	ENST00000273221.8	2914	2929	+	19.3421	6.92e-08	0.000152	GCCCCGCCCCCGCCCT
SP2	hTFtarget	ENST00000273221.8	2912	2925	+	18.8571	6.93e-08	0.000479	CGGCCCCGCCCCCG
SPI1	hTFtarget	ENST00000273221.8	2723	2738	-	20.5286	6.93e-08	0.00013	GCAGGGGCGGGGCCGA
ZNF263	hTFtarget	ENST00000273221.8	2094	2115	+	20.0909	6.95e-08	0.000513	GAGGAGGAAAGAGTGAGGGAAG
MYB	hTFtarget	ENST00000273221.8	3281	3305	-	20.4474	6.96e-08	2.06e-05	CTCGCCCCGCGCCGCGCCCTCACCC
FOXA2	hTFtarget	ENST00000273221.8	2905	2926	+	20.4675	7e-08	2.23e-05	CGCCCTCCGGCCCCGCCCCCGC
SPI1	hTFtarget	ENST00000273221.8	2864	2879	+	19.9571	7.03e-08	0.000125	CAGCCCCGCCCCCAGC
SPI1	hTFtarget	ENST00000273221.8	2724	2739	-	19.6571	7.03e-08	0.000166	CGCAGGGGCGGGGCCG
PCGF2	hTFtarget	ENST00000273221.8	2906	2927	+	18.9211	7.04e-08	0.000201	GCCCTCCGGCCCCGCCCCCGCC
SPI1	hTFtarget	ENST00000273221.8	2722	2737	+	19.6429	7.04e-08	0.000126	CTCGGCCCCGCCCCTG
CDK8	hTFtarget	ENST00000273221.8	2875	2899	+	20.039	7.04e-08	2.7e-05	CCAGCTCGCCCTCCGGCCCCGCCCC
CDK8	hTFtarget	ENST00000273221.8	2899	2923	+	20.039	7.04e-08	2.7e-05	CCAGCTCGCCCTCCGGCCCCGCCCC
POU5F1	hTFtarget	ENST00000273221.8	2874	2895	-	20.0658	7.05e-08	2.07e-05	CGGGGCCGGAGGGCGAGCTGGG
POU5F1	hTFtarget	ENST00000273221.8	2898	2919	-	20.0658	7.05e-08	2.07e-05	CGGGGCCGGAGGGCGAGCTGGG
TBL1XR1	hTFtarget	ENST00000273221.8	2913	2928	+	19.3553	7.05e-08	0.000427	GGCCCCGCCCCCGCCC
POLR2A	hTFtarget	ENST00000273221.8	2984	3005	+	20.3816	7.06e-08	0.000451	CGGGCGGCGGCGGAGGGGCGGG
BCL3	hTFtarget	ENST00000273221.8	3549	3564	-	18.1111	7.07e-08	0.000535	CACACACACACTCCCA
HDAC2	hTFtarget	ENST00000273221.8	2909	2933	-	20.4429	7.1e-08	2.65e-05	GGGCAGGGCGGGGGCGGGGCCGGAG
SPI1	hTFtarget	ENST00000273221.8	2740	2755	-	18.9857	7.12e-08	0.000127	CAGGGGCGGGGCTACG
SPI1	hTFtarget	ENST00000273221.8	2864	2879	+	20.0789	7.13e-08	0.000128	CAGCCCCGCCCCCAGC
BHLHE40	hTFtarget	ENST00000273221.8	2920	2934	+	20.4079	7.15e-08	0.000148	CCCCCGCCCTGCCCC
MAZ	hTFtarget	ENST00000273221.8	2860	2875	+	19.9571	7.17e-08	0.000123	CGCGCAGCCCCGCCCC
FOXA2	hTFtarget	ENST00000273221.8	2729	2753	-	20.4211	7.18e-08	3.41e-05	GGGGCGGGGCTACGCGCAGGGGCGG
FOXA2	hTFtarget	ENST00000273221.8	2888	2912	-	20.4211	7.18e-08	3.41e-05	GGAGGGCGAGCTGGGGGCGGGGCCG
HSF1	hTFtarget	ENST00000273221.8	2986	3001	+	19.5526	7.18e-08	0.000114	GGCGGCGGCGGAGGGG
EP300	hTFtarget	ENST00000273221.8	2852	2876	+	20.4737	7.18e-08	2.7e-05	CGCCCCCGCGCGCAGCCCCGCCCCC
IRF1	hTFtarget	ENST00000273221.8	2987	3011	-	19.6104	7.22e-08	4.2e-05	GCCAAGCCCGCCCCTCCGCCGCCGC
TCF4	hTFtarget	ENST00000273221.8	2868	2889	-	20.6316	7.24e-08	1.93e-05	CGGAGGGCGAGCTGGGGGCGGG
TCF4	hTFtarget	ENST00000273221.8	2892	2913	-	20.6316	7.24e-08	1.93e-05	CGGAGGGCGAGCTGGGGGCGGG
SPI1	hTFtarget	ENST00000273221.8	2864	2879	-	19.6447	7.27e-08	0.000128	GCTGGGGGCGGGGCTG
SPI1	hTFtarget	ENST00000273221.8	2722	2737	-	19.6571	7.28e-08	0.000173	CAGGGGCGGGGCCGAG
SPI1	hTFtarget	ENST00000273221.8	2863	2878	-	20.4857	7.31e-08	0.00013	CTGGGGGCGGGGCTGC
TAF1	hTFtarget	ENST00000273221.8	2987	3002	-	20.4737	7.35e-08	0.000509	GCCCCTCCGCCGCCGC
EP300	hTFtarget	ENST00000273221.8	2908	2932	+	20.4342	7.38e-08	2.7e-05	CCTCCGGCCCCGCCCCCGCCCTGCC
SPI1	hTFtarget	ENST00000273221.8	2861	2876	-	20.1053	7.4e-08	0.000117	GGGGGCGGGGCTGCGC
SPI1	hTFtarget	ENST00000273221.8	2886	2901	+	19.5395	7.4e-08	0.000145	TCCGGCCCCGCCCCCA
SPI1	hTFtarget	ENST00000273221.8	2862	2877	+	19	7.41e-08	0.000156	CGCAGCCCCGCCCCCA
MYB	hTFtarget	ENST00000273221.8	2881	2905	+	20.3553	7.42e-08	2.06e-05	CGCCCTCCGGCCCCGCCCCCAGCTC
SPI1	hTFtarget	ENST00000273221.8	2758	2773	-	20.2763	7.42e-08	9.81e-05	GGGTCAGGGGCGGGGC
SPI1	hTFtarget	ENST00000273221.8	2722	2737	-	18.9857	7.43e-08	0.000132	CAGGGGCGGGGCCGAG
SPI1	hTFtarget	ENST00000273221.8	2740	2755	-	20.25	7.47e-08	8.91e-05	CAGGGGCGGGGCTACG
SPI1	hTFtarget	ENST00000273221.8	2910	2925	+	18.9857	7.47e-08	0.000311	TCCGGCCCCGCCCCCG
FOXA2	hTFtarget	ENST00000273221.8	2872	2893	+	20.3766	7.49e-08	2.23e-05	CCCCCAGCTCGCCCTCCGGCCC
FOXA2	hTFtarget	ENST00000273221.8	2896	2917	+	20.3766	7.49e-08	2.23e-05	CCCCCAGCTCGCCCTCCGGCCC
SPI1	hTFtarget	ENST00000273221.8	2862	2877	+	19.4429	7.52e-08	0.000136	CGCAGCCCCGCCCCCA
CHD1	hTFtarget	ENST00000273221.8	2989	3004	+	19.8158	7.55e-08	0.000203	GGCGGCGGAGGGGCGG
SP1	hTFtarget	ENST00000273221.8	2912	2927	-	19.8429	7.56e-08	0.000263	GGCGGGGGCGGGGCCG
EGR1	database	ENST00000273221.8	2917	2927	-	18.9655	7.65e-08	0.000466	GGCGGGGGCGG
SP1	database	ENST00000273221.8	2866	2876	-	19.7191	7.65e-08	0.000158	GGGGGCGGGGC
SP1	database	ENST00000273221.8	2890	2900	-	19.7191	7.65e-08	0.000158	GGGGGCGGGGC
SP1	database	ENST00000273221.8	2914	2924	-	19.7191	7.65e-08	0.000158	GGGGGCGGGGC
SP1	database	ENST00000273221.8	2866	2876	+	19.1538	7.65e-08	0.000184	GCCCCGCCCCC
SP1	database	ENST00000273221.8	2890	2900	+	19.1538	7.65e-08	0.000184	GCCCCGCCCCC
SP1	database	ENST00000273221.8	2914	2924	+	19.1538	7.65e-08	0.000184	GCCCCGCCCCC
SP4	database	ENST00000273221.8	2866	2876	+	19.6429	7.65e-08	0.000153	GCCCCGCCCCC
SP4	database	ENST00000273221.8	2890	2900	+	19.6429	7.65e-08	0.000153	GCCCCGCCCCC
SP4	database	ENST00000273221.8	2914	2924	+	19.6429	7.65e-08	0.000153	GCCCCGCCCCC
SP1	database	ENST00000273221.8	2771	2781	-	19	7.65e-08	0.000434	GGGGCGGGGGG
FOS	hTFtarget	ENST00000273221.8	2914	2925	-	19.3947	7.65e-08	0.000561	CGGGGGCGGGGC
GABPA	hTFtarget	ENST00000273221.8	2865	2876	+	20.6974	7.65e-08	0.000115	AGCCCCGCCCCC
HDAC2	hTFtarget	ENST00000273221.8	2984	3005	-	20.5	7.65e-08	6.55e-05	CCCGCCCCTCCGCCGCCGCCCG
KLF5	hTFtarget	ENST00000273221.8	2866	2877	-	19.5132	7.65e-08	0.000181	TGGGGGCGGGGC
KLF5	hTFtarget	ENST00000273221.8	2890	2901	-	19.5132	7.65e-08	0.000181	TGGGGGCGGGGC
MAX	hTFtarget	ENST00000273221.8	2725	2736	+	20.1579	7.65e-08	0.000129	GGCCCCGCCCCT
MAX	hTFtarget	ENST00000273221.8	2866	2877	+	20.7368	7.65e-08	0.000138	GCCCCGCCCCCA
MAX	hTFtarget	ENST00000273221.8	2890	2901	+	20.7368	7.65e-08	0.000138	GCCCCGCCCCCA
MXI1	hTFtarget	ENST00000273221.8	2725	2736	+	20.3026	7.65e-08	0.000136	GGCCCCGCCCCT
MYC	hTFtarget	ENST00000273221.8	2725	2736	+	19.6579	7.65e-08	0.000131	GGCCCCGCCCCT
NFYA	hTFtarget	ENST00000273221.8	2865	2876	-	18.8571	7.65e-08	0.000179	GGGGGCGGGGCT
NFYA	hTFtarget	ENST00000273221.8	2725	2736	+	20.0526	7.65e-08	0.000168	GGCCCCGCCCCT
NOTCH1	hTFtarget	ENST00000273221.8	2910	2930	-	20.4474	7.65e-08	7.86e-05	CAGGGCGGGGGCGGGGCCGGA
BRCA1	hTFtarget	ENST00000273221.8	2914	2925	+	19.8289	7.65e-08	0.000289	GCCCCGCCCCCG
RB1	hTFtarget	ENST00000273221.8	2866	2877	-	19.3553	7.65e-08	0.000183	TGGGGGCGGGGC
RB1	hTFtarget	ENST00000273221.8	2890	2901	-	19.3553	7.65e-08	0.000183	TGGGGGCGGGGC
SP1	hTFtarget	ENST00000273221.8	2866	2877	+	19.8714	7.65e-08	0.000193	GCCCCGCCCCCA
SP1	hTFtarget	ENST00000273221.8	2890	2901	+	19.8714	7.65e-08	0.000193	GCCCCGCCCCCA
SP1	hTFtarget	ENST00000273221.8	2866	2877	-	19.5714	7.65e-08	0.000189	TGGGGGCGGGGC
SP1	hTFtarget	ENST00000273221.8	2890	2901	-	19.5714	7.65e-08	0.000189	TGGGGGCGGGGC
SPI1	hTFtarget	ENST00000273221.8	2865	2876	+	19.8571	7.65e-08	0.000134	AGCCCCGCCCCC
SPI1	hTFtarget	ENST00000273221.8	2866	2876	+	19.5395	7.65e-08	0.000174	GCCCCGCCCCC
SPI1	hTFtarget	ENST00000273221.8	2890	2900	+	19.5395	7.65e-08	0.000174	GCCCCGCCCCC
SPI1	hTFtarget	ENST00000273221.8	2914	2924	+	19.5395	7.65e-08	0.000174	GCCCCGCCCCC
SPI1	hTFtarget	ENST00000273221.8	2914	2925	-	19.4143	7.65e-08	0.000339	CGGGGGCGGGGC
SPI1	hTFtarget	ENST00000273221.8	2725	2735	-	19.5789	7.65e-08	0.000184	GGGGCGGGGCC
SPI1	hTFtarget	ENST00000273221.8	2889	2899	-	19.5789	7.65e-08	0.000184	GGGGCGGGGCC
SPI1	hTFtarget	ENST00000273221.8	2913	2923	-	19.5789	7.65e-08	0.000184	GGGGCGGGGCC
SPI1	hTFtarget	ENST00000273221.8	2866	2877	-	19.3143	7.65e-08	0.000184	TGGGGGCGGGGC
SPI1	hTFtarget	ENST00000273221.8	2890	2901	-	19.3143	7.65e-08	0.000184	TGGGGGCGGGGC
SPI1	hTFtarget	ENST00000273221.8	2866	2877	-	18.5	7.65e-08	0.000169	TGGGGGCGGGGC
SPI1	hTFtarget	ENST00000273221.8	2890	2901	-	18.5	7.65e-08	0.000169	TGGGGGCGGGGC
SPI1	hTFtarget	ENST00000273221.8	2866	2876	-	20.0658	7.65e-08	0.000176	GGGGGCGGGGC
SPI1	hTFtarget	ENST00000273221.8	2890	2900	-	20.0658	7.65e-08	0.000176	GGGGGCGGGGC
SPI1	hTFtarget	ENST00000273221.8	2914	2924	-	20.0658	7.65e-08	0.000176	GGGGGCGGGGC
SPI1	hTFtarget	ENST00000273221.8	2914	2925	+	19.3714	7.65e-08	0.000214	GCCCCGCCCCCG
TBP	hTFtarget	ENST00000273221.8	2725	2736	+	19.0395	7.65e-08	0.000117	GGCCCCGCCCCT
USF1	hTFtarget	ENST00000273221.8	2725	2736	+	20.6053	7.65e-08	0.000125	GGCCCCGCCCCT
ZFP42	hTFtarget	ENST00000273221.8	2866	2876	+	20.8816	7.65e-08	0.00018	GCCCCGCCCCC
ZFP42	hTFtarget	ENST00000273221.8	2890	2900	+	20.8816	7.65e-08	0.00018	GCCCCGCCCCC
ZFP42	hTFtarget	ENST00000273221.8	2914	2924	+	20.8816	7.65e-08	0.00018	GCCCCGCCCCC
E2F4	hTFtarget	ENST00000273221.8	2865	2876	-	20.0132	7.65e-08	0.000138	GGGGGCGGGGCT
E2F4	hTFtarget	ENST00000273221.8	2725	2735	+	20.4211	7.65e-08	0.000184	GGCCCCGCCCC
E2F4	hTFtarget	ENST00000273221.8	2889	2899	+	20.4211	7.65e-08	0.000184	GGCCCCGCCCC
E2F4	hTFtarget	ENST00000273221.8	2913	2923	+	20.4211	7.65e-08	0.000184	GGCCCCGCCCC
E2F4	hTFtarget	ENST00000273221.8	2865	2876	-	20.2368	7.65e-08	0.000136	GGGGGCGGGGCT
ELF1	hTFtarget	ENST00000273221.8	2725	2736	+	20.3684	7.65e-08	0.000131	GGCCCCGCCCCT
ELF1	hTFtarget	ENST00000273221.8	2866	2877	-	20.7763	7.65e-08	0.000168	TGGGGGCGGGGC
ELF1	hTFtarget	ENST00000273221.8	2890	2901	-	20.7763	7.65e-08	0.000168	TGGGGGCGGGGC
EGR1	database	ENST00000273221.8	2917	2927	-	18.9184	7.65e-08	0.00047	GGCGGGGGCGG
IRF1	hTFtarget	ENST00000273221.8	2902	2926	+	19.5455	7.68e-08	4.2e-05	GCTCGCCCTCCGGCCCCGCCCCCGC
SPI1	hTFtarget	ENST00000273221.8	2888	2903	+	19.0571	7.68e-08	0.000284	CGGCCCCGCCCCCAGC
BRD4	hTFtarget	ENST00000273221.8	2917	2941	+	20.4079	7.7e-08	2.39e-05	CCGCCCCCGCCCTGCCCCGCCCACT
SPI1	hTFtarget	ENST00000273221.8	2864	2878	+	19.7368	7.75e-08	0.000173	CAGCCCCGCCCCCAG
ELK3	hTFtarget	ENST00000273221.8	2925	2940	-	20	7.81e-08	0.000114	GTGGGCGGGGCAGGGC
SPI1	hTFtarget	ENST00000273221.8	2740	2755	+	19.0857	7.84e-08	0.000146	CGTAGCCCCGCCCCTG
SUZ12	hTFtarget	ENST00000273221.8	2773	2794	-	20.1316	7.84e-08	0.000471	GGAAGAAGCACAGGGGGCGGGG
SMARCA4	hTFtarget	ENST00000273221.8	2855	2879	+	19.7922	7.92e-08	3.08e-05	CCCCGCGCGCAGCCCCGCCCCCAGC
ZBTB7B	database	ENST00000273221.8	2991	3012	+	20.6633	7.93e-08	0.000392	CGGCGGAGGGGCGGGCTTGGCT
SUZ12	hTFtarget	ENST00000273221.8	2926	2941	+	19.5132	7.96e-08	0.000109	CCCTGCCCCGCCCACT
EP300	hTFtarget	ENST00000273221.8	3030	3054	-	20.3766	7.98e-08	2.09e-05	GCCGGCTCCCGCGGCTCCGGCCCCA
ZBTB7B	database	ENST00000273221.8	2991	3012	+	20.6531	7.98e-08	0.000395	CGGCGGAGGGGCGGGCTTGGCT
PRKDC	hTFtarget	ENST00000273221.8	2886	2901	+	19.5263	8e-08	0.000269	TCCGGCCCCGCCCCCA
SUMO2	hTFtarget	ENST00000273221.8	2855	2879	-	19.8947	8e-08	0.00013	GCTGGGGGCGGGGCTGCGCGCGGGG
NFYA	hTFtarget	ENST00000273221.8	2865	2876	+	18.2895	8.02e-08	0.000179	AGCCCCGCCCCC
SP1	hTFtarget	ENST00000273221.8	2865	2876	+	19.2105	8.02e-08	0.000184	AGCCCCGCCCCC
SP4	hTFtarget	ENST00000273221.8	2865	2876	+	20.0857	8.02e-08	0.000141	AGCCCCGCCCCC
SPI1	hTFtarget	ENST00000273221.8	2865	2876	-	19.3026	8.02e-08	0.000132	GGGGGCGGGGCT
SPI1	hTFtarget	ENST00000273221.8	2865	2876	+	19.1974	8.02e-08	0.000144	AGCCCCGCCCCC
SPI1	hTFtarget	ENST00000273221.8	2725	2736	-	18.8816	8.02e-08	0.000132	AGGGGCGGGGCC
SPI1	hTFtarget	ENST00000273221.8	2864	2875	+	19.7368	8.02e-08	0.000141	CAGCCCCGCCCC
SPI1	hTFtarget	ENST00000273221.8	2725	2736	-	19.6579	8.02e-08	0.000131	AGGGGCGGGGCC
SPI1	hTFtarget	ENST00000273221.8	2866	2877	+	20.0658	8.02e-08	0.000225	GCCCCGCCCCCA
SPI1	hTFtarget	ENST00000273221.8	2890	2901	+	20.0658	8.02e-08	0.000225	GCCCCGCCCCCA
ZBTB7B	hTFtarget	ENST00000273221.8	2725	2736	+	20.0395	8.02e-08	0.000144	GGCCCCGCCCCT
IRF1	hTFtarget	ENST00000273221.8	2740	2755	-	19.9848	8.05e-08	0.000114	CAGGGGCGGGGCTACG
MYB	hTFtarget	ENST00000273221.8	2910	2934	+	20.2368	8.05e-08	2.11e-05	TCCGGCCCCGCCCCCGCCCTGCCCC
SPI1	hTFtarget	ENST00000273221.8	2912	2927	+	19.0143	8.08e-08	0.000284	CGGCCCCGCCCCCGCC
SUZ12	hTFtarget	ENST00000273221.8	2722	2737	+	19.5	8.08e-08	0.000109	CTCGGCCCCGCCCCTG
BRD4	hTFtarget	ENST00000273221.8	2867	2882	+	20.1316	8.09e-08	0.000236	CCCCGCCCCCAGCTCG
BRD4	hTFtarget	ENST00000273221.8	2891	2906	+	20.1316	8.09e-08	0.000236	CCCCGCCCCCAGCTCG
SPI1	hTFtarget	ENST00000273221.8	2914	2925	-	18.8	8.1e-08	0.000462	CGGGGGCGGGGC
SPI1	hTFtarget	ENST00000273221.8	2914	2925	+	19.0658	8.1e-08	0.000367	GCCCCGCCCCCG
SPI1	hTFtarget	ENST00000273221.8	2861	2876	-	19.5857	8.1e-08	0.000142	GGGGGCGGGGCTGCGC
SPI1	hTFtarget	ENST00000273221.8	2930	2941	+	19.1316	8.1e-08	0.000236	GCCCCGCCCACT
SPI1	hTFtarget	ENST00000273221.8	2914	2925	-	19	8.1e-08	0.00042	CGGGGGCGGGGC
SPI1	hTFtarget	ENST00000273221.8	2914	2925	-	19.5789	8.1e-08	0.000269	CGGGGGCGGGGC
SPI1	hTFtarget	ENST00000273221.8	2914	2925	-	19.5789	8.1e-08	0.000236	CGGGGGCGGGGC
FOXA2	hTFtarget	ENST00000273221.8	2978	3002	+	20.25	8.13e-08	3.54e-05	GCCAAGCGGGCGGCGGCGGAGGGGC
YY1	hTFtarget	ENST00000273221.8	2911	2926	+	20.3553	8.15e-08	0.000455	CCGGCCCCGCCCCCGC
SPI1	hTFtarget	ENST00000273221.8	2861	2876	+	19.2	8.2e-08	0.000137	GCGCAGCCCCGCCCCC
SPI1	hTFtarget	ENST00000273221.8	2724	2738	-	19.1053	8.22e-08	0.000287	GCAGGGGCGGGGCCG
SPI1	hTFtarget	ENST00000273221.8	2740	2755	+	19.4571	8.22e-08	0.000121	CGTAGCCCCGCCCCTG
VDR	database	ENST00000273221.8	3663	3677	+	17.7273	8.27e-08	0.000598	GGGGCAGGAGGGAGA
REST	hTFtarget	ENST00000273221.8	2984	3008	+	20.0779	8.28e-08	9.19e-05	CGGGCGGCGGCGGAGGGGCGGGCTT
BRD4	hTFtarget	ENST00000273221.8	2716	2740	+	20.3026	8.29e-08	2.4e-05	CCTCGGCTCGGCCCCGCCCCTGCGC
CDK9	hTFtarget	ENST00000273221.8	3281	3302	-	20.2237	8.29e-08	0.000122	GCCCCGCGCCGCGCCCTCACCC
SPI1	hTFtarget	ENST00000273221.8	2862	2877	+	19.4474	8.31e-08	0.000145	CGCAGCCCCGCCCCCA
YY1	hTFtarget	ENST00000273221.8	2978	2999	-	20.0263	8.34e-08	0.000227	CCTCCGCCGCCGCCCGCTTGGC
SPI1	hTFtarget	ENST00000273221.8	2740	2755	+	19.7571	8.43e-08	0.000125	CGTAGCCCCGCCCCTG
EP300	hTFtarget	ENST00000273221.8	2867	2891	+	20.2987	8.44e-08	2.09e-05	CCCCGCCCCCAGCTCGCCCTCCGGC
EP300	hTFtarget	ENST00000273221.8	2891	2915	+	20.2987	8.44e-08	2.09e-05	CCCCGCCCCCAGCTCGCCCTCCGGC
SPI1	hTFtarget	ENST00000273221.8	2862	2877	+	19.0286	8.45e-08	0.000146	CGCAGCCCCGCCCCCA
SPI1	hTFtarget	ENST00000273221.8	2862	2877	+	19.2763	8.46e-08	0.000154	CGCAGCCCCGCCCCCA
FOXA2	hTFtarget	ENST00000273221.8	2866	2877	-	20.2632	8.48e-08	0.000257	TGGGGGCGGGGC
FOXA2	hTFtarget	ENST00000273221.8	2890	2901	-	20.2632	8.48e-08	0.000257	TGGGGGCGGGGC
RBL2	hTFtarget	ENST00000273221.8	2773	2784	-	18.8289	8.48e-08	0.000613	CAGGGGGCGGGG
SPI1	hTFtarget	ENST00000273221.8	2725	2736	+	18.9868	8.48e-08	0.000116	GGCCCCGCCCCT
SPI1	hTFtarget	ENST00000273221.8	2866	2877	-	19.4429	8.48e-08	0.000307	TGGGGGCGGGGC
SPI1	hTFtarget	ENST00000273221.8	2890	2901	-	19.4429	8.48e-08	0.000307	TGGGGGCGGGGC
SPI1	hTFtarget	ENST00000273221.8	2756	2767	+	19.3816	8.48e-08	0.000134	ACGCCCCGCCCC
EGR1	hTFtarget	ENST00000273221.8	2916	2927	+	19.0286	8.48e-08	0.000615	CCCGCCCCCGCC
VEZF1	hTFtarget	ENST00000273221.8	2867	2888	+	20.1429	8.49e-08	0.00016	CCCCGCCCCCAGCTCGCCCTCC
VEZF1	hTFtarget	ENST00000273221.8	2891	2912	+	20.1429	8.49e-08	0.00016	CCCCGCCCCCAGCTCGCCCTCC
SPI1	hTFtarget	ENST00000273221.8	2740	2755	+	19.1714	8.52e-08	0.000119	CGTAGCCCCGCCCCTG
ORC1	hTFtarget	ENST00000273221.8	2914	2929	+	20.3143	8.54e-08	0.000123	GCCCCGCCCCCGCCCT
SPI1	hTFtarget	ENST00000273221.8	2722	2737	+	19.4474	8.56e-08	0.000124	CTCGGCCCCGCCCCTG
SPI1	hTFtarget	ENST00000273221.8	2739	2759	+	19.9	8.57e-08	9.62e-05	GCGTAGCCCCGCCCCTGACGC
SPI1	hTFtarget	ENST00000273221.8	2862	2877	-	19.5526	8.57e-08	0.000121	TGGGGGCGGGGCTGCG
EP300	hTFtarget	ENST00000273221.8	3033	3057	-	20.2105	8.59e-08	2.82e-05	TCCGCCGGCTCCCGCGGCTCCGGCC
CDK7	hTFtarget	ENST00000273221.8	3197	3217	+	20	8.67e-08	8.65e-05	CCCGCTCCCACTGCGGCCGCC
BTAF1	hTFtarget	ENST00000273221.8	2759	2783	+	17.1974	8.68e-08	6.46e-05	CCCCGCCCCTGACCCCCCGCCCCCT
SPI1	hTFtarget	ENST00000273221.8	2888	2902	-	19.4342	8.76e-08	0.000209	CTGGGGGCGGGGCCG
SPI1	hTFtarget	ENST00000273221.8	2756	2771	+	19.3714	8.76e-08	0.000125	ACGCCCCGCCCCTGAC
SPI1	hTFtarget	ENST00000273221.8	2722	2737	+	18.8714	8.79e-08	0.000156	CTCGGCCCCGCCCCTG
ETV4	hTFtarget	ENST00000273221.8	3549	3570	-	19.506	8.81e-08	0.000343	CGATCACACACACACACTCCCA
SPI1	hTFtarget	ENST00000273221.8	2866	2881	+	19.3429	8.84e-08	0.000126	GCCCCGCCCCCAGCTC
SPI1	hTFtarget	ENST00000273221.8	2890	2905	+	19.3429	8.84e-08	0.000126	GCCCCGCCCCCAGCTC
SPI1	hTFtarget	ENST00000273221.8	2886	2901	+	18.8571	8.86e-08	0.000311	TCCGGCCCCGCCCCCA
SPI1	hTFtarget	ENST00000273221.8	2862	2877	+	19.4079	8.87e-08	0.000124	CGCAGCCCCGCCCCCA
CDK9	hTFtarget	ENST00000273221.8	2983	3006	-	20.0526	8.87e-08	0.00016	GCCCGCCCCTCCGCCGCCGCCCGC
SP2	hTFtarget	ENST00000273221.8	2926	2941	+	19.6711	8.93e-08	0.000206	CCCTGCCCCGCCCACT
SPI1	hTFtarget	ENST00000273221.8	2740	2755	+	19.2237	8.94e-08	0.000132	CGTAGCCCCGCCCCTG
EP300	hTFtarget	ENST00000273221.8	2710	2734	+	20.1447	8.98e-08	2.82e-05	CCCGCGCCTCGGCTCGGCCCCGCCC
SPI1	hTFtarget	ENST00000273221.8	2739	2754	-	19.5789	9e-08	0.000123	AGGGGCGGGGCTACGC
SPI1	hTFtarget	ENST00000273221.8	2740	2755	+	18.9714	9.02e-08	0.000129	CGTAGCCCCGCCCCTG
SPI1	hTFtarget	ENST00000273221.8	2753	2768	+	19.9857	9.07e-08	0.000124	CTGACGCCCCGCCCCT
PCGF2	hTFtarget	ENST00000273221.8	2772	2793	+	18.3553	9.08e-08	0.000265	CCCCCGCCCCCTGTGCTTCTTC
SPI1	hTFtarget	ENST00000273221.8	2862	2877	-	19.8143	9.11e-08	0.000166	TGGGGGCGGGGCTGCG
SPI1	hTFtarget	ENST00000273221.8	2742	2755	-	19.4737	9.12e-08	0.000162	CAGGGGCGGGGCTA
SPI1	hTFtarget	ENST00000273221.8	2862	2877	+	19.2105	9.14e-08	0.000132	CGCAGCCCCGCCCCCA
YY1	hTFtarget	ENST00000273221.8	2986	3001	-	20.1447	9.19e-08	0.000599	CCCCTCCGCCGCCGCC
HDAC2	hTFtarget	ENST00000273221.8	2978	3002	+	20.0714	9.2e-08	3.19e-05	GCCAAGCGGGCGGCGGCGGAGGGGC
SUZ12	hTFtarget	ENST00000273221.8	2740	2755	+	19.3816	9.2e-08	0.000109	CGTAGCCCCGCCCCTG
SPI1	hTFtarget	ENST00000273221.8	2861	2876	-	19.8421	9.24e-08	0.000152	GGGGGCGGGGCTGCGC
SPI1	hTFtarget	ENST00000273221.8	2753	2768	-	20.0571	9.24e-08	0.000119	AGGGGCGGGGCGTCAG
KLF5	hTFtarget	ENST00000273221.8	2916	2931	-	18.5909	9.27e-08	0.00039	GCAGGGCGGGGGCGGG
SPI1	hTFtarget	ENST00000273221.8	2862	2877	-	19.2429	9.27e-08	0.00017	TGGGGGCGGGGCTGCG
POLR2A	hTFtarget	ENST00000273221.8	2987	3002	-	20.0921	9.28e-08	0.0006	GCCCCTCCGCCGCCGC
EGR4	database	ENST00000273221.8	919	929	+	19.3197	9.31e-08	0.000521	GGCGGCAGGGC
BTAF1	hTFtarget	ENST00000273221.8	2772	2783	-	18.8289	9.31e-08	0.00066	AGGGGGCGGGGG
EGR4	database	ENST00000273221.8	919	929	+	19.449	9.31e-08	0.000518	GGCGGCAGGGC
CDK8	hTFtarget	ENST00000273221.8	2910	2934	+	19.7143	9.32e-08	3.23e-05	TCCGGCCCCGCCCCCGCCCTGCCCC
SP1	database	ENST00000273221.8	2755	2773	-	19.5169	9.35e-08	0.000112	GGGTCAGGGGCGGGGCGTC
EP300	hTFtarget	ENST00000273221.8	2874	2898	+	20.1558	9.36e-08	2.09e-05	CCCAGCTCGCCCTCCGGCCCCGCCC
EP300	hTFtarget	ENST00000273221.8	2898	2922	+	20.1558	9.36e-08	2.09e-05	CCCAGCTCGCCCTCCGGCCCCGCCC
SP1	hTFtarget	ENST00000273221.8	2866	2877	+	19.3553	9.37e-08	0.00021	GCCCCGCCCCCA
SP1	hTFtarget	ENST00000273221.8	2890	2901	+	19.3553	9.37e-08	0.00021	GCCCCGCCCCCA
ELF1	hTFtarget	ENST00000273221.8	2865	2876	+	20.3947	9.37e-08	0.000159	AGCCCCGCCCCC
KLF9	hTFtarget	ENST00000273221.8	2725	2740	-	20.303	9.38e-08	0.00032	GCGCAGGGGCGGGGCC
HDAC2	hTFtarget	ENST00000273221.8	576	597	-	19.5119	9.44e-08	0.000741	CTCAGTTTCTGCAACTGTAAAG
CDK7	hTFtarget	ENST00000273221.8	3031	3051	+	19.8961	9.45e-08	8.65e-05	GGGGCCGGAGCCGCGGGAGCC
JUND	hTFtarget	ENST00000273221.8	2914	2935	+	20.0263	9.5e-08	3.27e-05	GCCCCGCCCCCGCCCTGCCCCG
SMAD1	hTFtarget	ENST00000273221.8	2722	2743	+	20.0526	9.53e-08	6e-05	CTCGGCCCCGCCCCTGCGCGTA
SPI1	hTFtarget	ENST00000273221.8	2749	2770	+	19.9571	9.53e-08	0.000104	GCCCCTGACGCCCCGCCCCTGA
SRC	hTFtarget	ENST00000273221.8	2907	2928	-	20.0789	9.53e-08	6.14e-05	GGGCGGGGGCGGGGCCGGAGGG
FOXA2	hTFtarget	ENST00000273221.8	2985	3006	-	20.0519	9.56e-08	2.56e-05	GCCCGCCCCTCCGCCGCCGCCC
SPI1	hTFtarget	ENST00000273221.8	2766	2783	+	19.75	9.6e-08	9.36e-05	CCTGACCCCCCGCCCCCT
JUND	hTFtarget	ENST00000273221.8	3285	3306	-	20	9.71e-08	3.27e-05	GCTCGCCCCGCGCCGCGCCCTC
YY1	hTFtarget	ENST00000273221.8	2987	3002	+	19.9737	9.72e-08	0.000594	GCGGCGGCGGAGGGGC
SP4	database	ENST00000273221.8	2887	2910	-	20.0707	9.73e-08	5.47e-05	AGGGCGAGCTGGGGGCGGGGCCGG
SPI1	hTFtarget	ENST00000273221.8	2864	2879	-	19.3714	9.73e-08	0.000172	GCTGGGGGCGGGGCTG
MAZ	hTFtarget	ENST00000273221.8	2719	2734	+	19.6515	9.74e-08	0.000134	CGGCTCGGCCCCGCCC
SPI1	hTFtarget	ENST00000273221.8	2739	2754	+	19.0571	9.74e-08	0.000137	GCGTAGCCCCGCCCCT
SPI1	hTFtarget	ENST00000273221.8	2862	2877	-	18.7429	9.74e-08	0.00014	TGGGGGCGGGGCTGCG
CDK8	hTFtarget	ENST00000273221.8	2887	2911	+	19.6623	9.74e-08	3.23e-05	CCGGCCCCGCCCCCAGCTCGCCCTC
SP4	database	ENST00000273221.8	2887	2910	-	20.0707	9.74e-08	5.42e-05	AGGGCGAGCTGGGGGCGGGGCCGG
IRF1	hTFtarget	ENST00000273221.8	2725	2736	+	19.1143	9.75e-08	0.000182	GGCCCCGCCCCT
MAX	hTFtarget	ENST00000273221.8	2866	2877	+	20	9.75e-08	0.000191	GCCCCGCCCCCA
MAX	hTFtarget	ENST00000273221.8	2890	2901	+	20	9.75e-08	0.000191	GCCCCGCCCCCA
NFYA	hTFtarget	ENST00000273221.8	2865	2876	+	19.7895	9.75e-08	0.000168	AGCCCCGCCCCC
PBX3	hTFtarget	ENST00000273221.8	2865	2876	-	19.6711	9.75e-08	0.000167	GGGGGCGGGGCT
RFX2	hTFtarget	ENST00000273221.8	2866	2877	-	19.8289	9.75e-08	0.000233	TGGGGGCGGGGC
RFX2	hTFtarget	ENST00000273221.8	2890	2901	-	19.8289	9.75e-08	0.000233	TGGGGGCGGGGC
SPI1	hTFtarget	ENST00000273221.8	2725	2736	+	18.8286	9.75e-08	0.000174	GGCCCCGCCCCT
SPI1	hTFtarget	ENST00000273221.8	2914	2925	-	19.2105	9.75e-08	0.000331	CGGGGGCGGGGC
SPI1	hTFtarget	ENST00000273221.8	2866	2877	-	18.9868	9.75e-08	0.000227	TGGGGGCGGGGC
SPI1	hTFtarget	ENST00000273221.8	2890	2901	-	18.9868	9.75e-08	0.000227	TGGGGGCGGGGC
SPI1	hTFtarget	ENST00000273221.8	2866	2877	-	19.4474	9.75e-08	0.000228	TGGGGGCGGGGC
SPI1	hTFtarget	ENST00000273221.8	2890	2901	-	19.4474	9.75e-08	0.000228	TGGGGGCGGGGC
SPI1	hTFtarget	ENST00000273221.8	2865	2876	+	19.6842	9.75e-08	0.000155	AGCCCCGCCCCC
SPI1	hTFtarget	ENST00000273221.8	2914	2925	+	19.9079	9.75e-08	0.000225	GCCCCGCCCCCG
TBP	hTFtarget	ENST00000273221.8	2756	2767	-	20.3289	9.75e-08	0.000153	GGGGCGGGGCGT
ORC1	hTFtarget	ENST00000273221.8	2860	2875	+	20.1143	9.95e-08	0.000123	CGCGCAGCCCCGCCCC
POLR2A	hTFtarget	ENST00000273221.8	2987	3002	-	19.9143	1e-07	0.000733	GCCCCTCCGCCGCCGC
KLF4	hTFtarget	ENST00000273221.8	3551	3566	-	20.0857	1.01e-07	0.000746	CACACACACACACTCC
POLR2A	hTFtarget	ENST00000273221.8	2986	2997	+	19.6842	1.01e-07	0.000785	GGCGGCGGCGGA
FOXA2	hTFtarget	ENST00000273221.8	2854	2875	+	19.961	1.02e-07	2.56e-05	CCCCCGCGCGCAGCCCCGCCCC
FOXO3	hTFtarget	ENST00000273221.8	3551	3566	-	19.6974	1.02e-07	0.000469	CACACACACACACTCC
JUND	hTFtarget	ENST00000273221.8	3184	3205	+	19.9342	1.02e-07	3.27e-05	GCTCCCGGCCCGGCCCGCTCCC
MYC	hTFtarget	ENST00000273221.8	2743	2754	+	19.5395	1.02e-07	0.00014	AGCCCCGCCCCT
SP2	hTFtarget	ENST00000273221.8	2914	2925	-	19.3553	1.02e-07	0.000599	CGGGGGCGGGGC
SPI1	hTFtarget	ENST00000273221.8	2914	2925	-	18.9211	1.02e-07	0.000375	CGGGGGCGGGGC
SPI1	hTFtarget	ENST00000273221.8	2753	2768	-	19.5429	1.02e-07	0.000137	AGGGGCGGGGCGTCAG
SPI1	hTFtarget	ENST00000273221.8	2739	2754	-	19.9571	1.02e-07	0.000119	AGGGGCGGGGCTACGC
SPI1	hTFtarget	ENST00000273221.8	2914	2925	-	19.3	1.02e-07	0.000248	CGGGGGCGGGGC
STAT5A	hTFtarget	ENST00000273221.8	3555	3566	-	20.4605	1.02e-07	0.000806	CACACACACACA
CREB1	hTFtarget	ENST00000273221.8	3488	3499	+	19.5758	1.02e-07	0.000751	GGGAGAGAGAGA
SPI1	hTFtarget	ENST00000273221.8	2926	2941	+	19.0526	1.03e-07	0.00018	CCCTGCCCCGCCCACT
IRF1	hTFtarget	ENST00000273221.8	2854	2878	+	19.2208	1.04e-07	4.83e-05	CCCCCGCGCGCAGCCCCGCCCCCAG
BHLHE40	hTFtarget	ENST00000273221.8	2758	2772	+	19.9605	1.04e-07	0.000161	GCCCCGCCCCTGACC
SPI1	hTFtarget	ENST00000273221.8	2739	2754	-	19.7	1.04e-07	0.000148	AGGGGCGGGGCTACGC
SMAD1	hTFtarget	ENST00000273221.8	2850	2871	+	19.9079	1.05e-07	6e-05	CTCGCCCCCGCGCGCAGCCCCG
SPI1	hTFtarget	ENST00000273221.8	2753	2768	+	19.9211	1.05e-07	0.0001	CTGACGCCCCGCCCCT
FOXK1	hTFtarget	ENST00000273221.8	3550	3565	-	19.1831	1.06e-07	0.000844	ACACACACACACTCCC
SPI1	hTFtarget	ENST00000273221.8	2722	2737	+	18.8429	1.06e-07	0.000129	CTCGGCCCCGCCCCTG
SPI1	hTFtarget	ENST00000273221.8	2866	2877	-	19.3026	1.06e-07	0.000346	TGGGGGCGGGGC
SPI1	hTFtarget	ENST00000273221.8	2890	2901	-	19.3026	1.06e-07	0.000346	TGGGGGCGGGGC
IRF1	hTFtarget	ENST00000273221.8	2926	2941	-	19.697	1.07e-07	0.000127	AGTGGGCGGGGCAGGG
BARX2	hTFtarget	ENST00000273221.8	2914	2925	-	18.4571	1.07e-07	0.000582	CGGGGGCGGGGC
SPI1	hTFtarget	ENST00000273221.8	2739	2754	-	19.6842	1.07e-07	0.000152	AGGGGCGGGGCTACGC
E2F1	hTFtarget	ENST00000273221.8	2918	2933	-	17.7273	1.07e-07	0.00064	GGGCAGGGCGGGGGCG
IRF1	hTFtarget	ENST00000273221.8	2983	3007	-	19.1818	1.08e-07	4.83e-05	AGCCCGCCCCTCCGCCGCCGCCCGC
BTAF1	hTFtarget	ENST00000273221.8	2984	3008	-	16.7105	1.08e-07	7.14e-05	AAGCCCGCCCCTCCGCCGCCGCCCG
SPI1	hTFtarget	ENST00000273221.8	2739	2754	+	19.1447	1.08e-07	0.000155	GCGTAGCCCCGCCCCT
SPI1	hTFtarget	ENST00000273221.8	2753	2768	-	19.4474	1.08e-07	0.000125	AGGGGCGGGGCGTCAG
FOXG1	hTFtarget	ENST00000273221.8	2918	2942	+	19.7273	1.09e-07	5.51e-05	CGCCCCCGCCCTGCCCCGCCCACTT
SPI1	hTFtarget	ENST00000273221.8	2915	2935	+	19.6429	1.09e-07	0.000105	CCCCGCCCCCGCCCTGCCCCG
FOXA2	hTFtarget	ENST00000273221.8	2746	2767	+	19.8571	1.1e-07	2.56e-05	CCCGCCCCTGACGCCCCGCCCC
SPI1	hTFtarget	ENST00000273221.8	2930	2941	+	18.75	1.1e-07	0.000274	GCCCCGCCCACT
SPI1	hTFtarget	ENST00000273221.8	2739	2754	+	19.3286	1.1e-07	0.000157	GCGTAGCCCCGCCCCT
SPI1	hTFtarget	ENST00000273221.8	2930	2941	-	19.1579	1.1e-07	0.000305	AGTGGGCGGGGC
VDR	hTFtarget	ENST00000273221.8	1595	1615	-	18.7714	1.1e-07	0.00081	GCAGGAACCCAGTGCCCCTTC
BMI1	hTFtarget	ENST00000273221.8	2915	2936	-	18.7922	1.11e-07	5.28e-05	GCGGGGCAGGGCGGGGGCGGGG
POLR2A	hTFtarget	ENST00000273221.8	2985	2996	-	19.6579	1.11e-07	0.000713	CCGCCGCCGCCC
SPI1	hTFtarget	ENST00000273221.8	2862	2877	+	19.0857	1.11e-07	0.000159	CGCAGCCCCGCCCCCA
SPI1	hTFtarget	ENST00000273221.8	2739	2754	-	19.2571	1.11e-07	0.000159	AGGGGCGGGGCTACGC
MYB	hTFtarget	ENST00000273221.8	3032	3056	-	19.75	1.12e-07	2.78e-05	CCGCCGGCTCCCGCGGCTCCGGCCC
SPI1	hTFtarget	ENST00000273221.8	2886	2901	+	18.8143	1.12e-07	0.000155	TCCGGCCCCGCCCCCA
SPI1	hTFtarget	ENST00000273221.8	2744	2759	-	19.8421	1.12e-07	0.000124	GCGTCAGGGGCGGGGC
SPI1	hTFtarget	ENST00000273221.8	2863	2878	-	19.3714	1.12e-07	0.000203	CTGGGGGCGGGGCTGC
SUMO2	hTFtarget	ENST00000273221.8	2873	2897	-	19.5	1.12e-07	0.00013	GGCGGGGCCGGAGGGCGAGCTGGGG
SUMO2	hTFtarget	ENST00000273221.8	2897	2921	-	19.5	1.12e-07	0.00013	GGCGGGGCCGGAGGGCGAGCTGGGG
SPI1	hTFtarget	ENST00000273221.8	2910	2925	+	19.1842	1.13e-07	0.000157	TCCGGCCCCGCCCCCG
SPI1	hTFtarget	ENST00000273221.8	2742	2757	+	19.1429	1.13e-07	0.000135	TAGCCCCGCCCCTGAC
SRC	hTFtarget	ENST00000273221.8	2719	2740	-	19.8684	1.13e-07	6.14e-05	GCGCAGGGGCGGGGCCGAGCCG
FOXA2	hTFtarget	ENST00000273221.8	2916	2937	+	19.8182	1.14e-07	2.56e-05	CCCGCCCCCGCCCTGCCCCGCC
MYC	hTFtarget	ENST00000273221.8	2978	2999	+	19.5132	1.14e-07	6.84e-05	GCCAAGCGGGCGGCGGCGGAGG
SP1	hTFtarget	ENST00000273221.8	2723	2744	-	19.9394	1.14e-07	0.000102	CTACGCGCAGGGGCGGGGCCGA
SPI1	hTFtarget	ENST00000273221.8	2758	2773	+	18.9474	1.14e-07	0.000221	GCCCCGCCCCTGACCC
SPI1	hTFtarget	ENST00000273221.8	2738	2755	+	19.5789	1.14e-07	9.74e-05	CGCGTAGCCCCGCCCCTG
FOXA2	hTFtarget	ENST00000273221.8	2745	2766	+	19.8052	1.15e-07	2.56e-05	CCCCGCCCCTGACGCCCCGCCC
FOXO3	hTFtarget	ENST00000273221.8	3549	3573	-	13.5395	1.15e-07	0.000443	CCTCGATCACACACACACACTCCCA
SPI1	hTFtarget	ENST00000273221.8	2756	2767	+	19.3571	1.15e-07	0.000206	ACGCCCCGCCCC
TBP	hTFtarget	ENST00000273221.8	2725	2736	+	19.6316	1.15e-07	0.000191	GGCCCCGCCCCT
E2F1	hTFtarget	ENST00000273221.8	2864	2875	-	20.4342	1.15e-07	0.000192	GGGGCGGGGCTG
NOTCH1	hTFtarget	ENST00000273221.8	2921	2941	-	19.8684	1.16e-07	9.92e-05	AGTGGGCGGGGCAGGGCGGGG
SPI1	hTFtarget	ENST00000273221.8	2926	2941	+	19.6286	1.16e-07	0.000144	CCCTGCCCCGCCCACT
SPI1	hTFtarget	ENST00000273221.8	2724	2738	+	19.3553	1.16e-07	0.000195	CGGCCCCGCCCCTGC
EP300	hTFtarget	ENST00000273221.8	2879	2903	+	19.7632	1.16e-07	3.21e-05	CTCGCCCTCCGGCCCCGCCCCCAGC
SP1	database	ENST00000273221.8	2917	2935	-	19.2809	1.17e-07	0.000116	CGGGGCAGGGCGGGGGCGG
SRC	hTFtarget	ENST00000273221.8	2888	2909	-	19.8158	1.17e-07	6.14e-05	GGGCGAGCTGGGGGCGGGGCCG
TBP	hTFtarget	ENST00000273221.8	2980	3001	-	19.6747	1.17e-07	0.000321	CCCCTCCGCCGCCGCCCGCTTG
EP300	hTFtarget	ENST00000273221.8	2909	2933	+	19.75	1.17e-07	3.21e-05	CTCCGGCCCCGCCCCCGCCCTGCCC
MAX	hTFtarget	ENST00000273221.8	2726	2737	+	19.2105	1.18e-07	0.000138	GCCCCGCCCCTG
MAX	hTFtarget	ENST00000273221.8	2744	2755	+	19.2105	1.18e-07	0.000138	GCCCCGCCCCTG
MAX	hTFtarget	ENST00000273221.8	2758	2769	+	19.2105	1.18e-07	0.000138	GCCCCGCCCCTG
SP1	hTFtarget	ENST00000273221.8	2725	2736	+	18.7105	1.18e-07	0.000204	GGCCCCGCCCCT
SPI1	hTFtarget	ENST00000273221.8	2726	2737	-	18.9211	1.18e-07	0.000206	CAGGGGCGGGGC
SPI1	hTFtarget	ENST00000273221.8	2744	2755	-	18.9211	1.18e-07	0.000206	CAGGGGCGGGGC
SPI1	hTFtarget	ENST00000273221.8	2758	2769	-	18.9211	1.18e-07	0.000206	CAGGGGCGGGGC
TBP	hTFtarget	ENST00000273221.8	2864	2875	-	20.2237	1.18e-07	0.000153	GGGGCGGGGCTG
USF2	hTFtarget	ENST00000273221.8	2914	2925	+	19.7105	1.18e-07	0.000554	GCCCCGCCCCCG
ETV4	hTFtarget	ENST00000273221.8	3554	3568	-	18.5513	1.19e-07	0.000849	ATCACACACACACAC
FOXO3	hTFtarget	ENST00000273221.8	3549	3564	-	19.5395	1.19e-07	0.000469	CACACACACACTCCCA
BRCA1	hTFtarget	ENST00000273221.8	3549	3566	-	18.9481	1.19e-07	0.000945	CACACACACACACTCCCA
SPI1	hTFtarget	ENST00000273221.8	2862	2877	-	19	1.19e-07	0.000166	TGGGGGCGGGGCTGCG
SRC	hTFtarget	ENST00000273221.8	2714	2735	-	19.8026	1.19e-07	6.14e-05	GGGGCGGGGCCGAGCCGAGGCG
FOXA2	hTFtarget	ENST00000273221.8	3280	3301	-	19.7403	1.2e-07	2.56e-05	CCCCGCGCCGCGCCCTCACCCG
SPI1	hTFtarget	ENST00000273221.8	2864	2877	-	19.1974	1.2e-07	0.000169	TGGGGGCGGGGCTG
FOXG1	hTFtarget	ENST00000273221.8	2910	2934	+	19.5844	1.21e-07	5.51e-05	TCCGGCCCCGCCCCCGCCCTGCCCC
BRD4	hTFtarget	ENST00000273221.8	2884	2908	+	19.75	1.21e-07	3.07e-05	CCTCCGGCCCCGCCCCCAGCTCGCC
SPI1	hTFtarget	ENST00000273221.8	2763	2787	+	19.6571	1.21e-07	9.02e-05	GCCCCTGACCCCCCGCCCCCTGTGC
SPI1	hTFtarget	ENST00000273221.8	2924	2945	-	19.6143	1.21e-07	9.83e-05	CTGAAGTGGGCGGGGCAGGGCG
TCF4	hTFtarget	ENST00000273221.8	3286	3307	+	19.9474	1.21e-07	3.04e-05	AGGGCGCGGCGCGGGGCGAGCG
SPI1	hTFtarget	ENST00000273221.8	2738	2758	+	19.3026	1.22e-07	0.00021	CGCGTAGCCCCGCCCCTGACG
SPI1	hTFtarget	ENST00000273221.8	2886	2901	+	19.5	1.22e-07	0.000219	TCCGGCCCCGCCCCCA
CHD1	hTFtarget	ENST00000273221.8	2912	2927	-	19.3289	1.22e-07	0.000218	GGCGGGGGCGGGGCCG
FOXA2	hTFtarget	ENST00000273221.8	2851	2875	-	19.6711	1.23e-07	4.61e-05	GGGGCGGGGCTGCGCGCGGGGGCGA
HDAC2	hTFtarget	ENST00000273221.8	3180	3204	-	19.6429	1.23e-07	3.77e-05	GGAGCGGGCCGGGCCGGGAGCCGGG
SP1	hTFtarget	ENST00000273221.8	2914	2925	-	19.3158	1.23e-07	0.000451	CGGGGGCGGGGC
SP1	hTFtarget	ENST00000273221.8	2989	3010	+	19.8333	1.23e-07	0.000102	GGCGGCGGAGGGGCGGGCTTGG
SPI1	hTFtarget	ENST00000273221.8	2914	2925	-	18.8816	1.23e-07	0.000336	CGGGGGCGGGGC
SPI1	hTFtarget	ENST00000273221.8	2740	2755	+	19.5714	1.23e-07	0.000144	CGTAGCCCCGCCCCTG
SPI1	hTFtarget	ENST00000273221.8	2926	2941	+	19.1	1.23e-07	0.00015	CCCTGCCCCGCCCACT
SPI1	hTFtarget	ENST00000273221.8	2866	2877	-	19.3026	1.23e-07	0.000236	TGGGGGCGGGGC
SPI1	hTFtarget	ENST00000273221.8	2890	2901	-	19.3026	1.23e-07	0.000236	TGGGGGCGGGGC
SPI1	hTFtarget	ENST00000273221.8	2866	2877	-	19.2143	1.23e-07	0.000248	TGGGGGCGGGGC
SPI1	hTFtarget	ENST00000273221.8	2890	2901	-	19.2143	1.23e-07	0.000248	TGGGGGCGGGGC
SPI1	hTFtarget	ENST00000273221.8	2888	2902	-	18.9079	1.24e-07	0.000302	CTGGGGGCGGGGCCG
CDK9	hTFtarget	ENST00000273221.8	2879	2900	+	19.6447	1.24e-07	0.000122	CTCGCCCTCCGGCCCCGCCCCC
CDK9	hTFtarget	ENST00000273221.8	2903	2924	+	19.6447	1.24e-07	0.000122	CTCGCCCTCCGGCCCCGCCCCC
E2F7	hTFtarget	ENST00000273221.8	2866	2881	-	19.9857	1.24e-07	0.000356	GAGCTGGGGGCGGGGC
E2F7	hTFtarget	ENST00000273221.8	2890	2905	-	19.9857	1.24e-07	0.000356	GAGCTGGGGGCGGGGC
HDAC2	hTFtarget	ENST00000273221.8	2888	2912	-	19.6286	1.25e-07	3.77e-05	GGAGGGCGAGCTGGGGGCGGGGCCG
HSF1	hTFtarget	ENST00000273221.8	3279	3294	+	19.0526	1.25e-07	0.000149	GCGGGTGAGGGCGCGG
BTAF1	hTFtarget	ENST00000273221.8	2916	2940	+	16.3684	1.25e-07	7.48e-05	CCCGCCCCCGCCCTGCCCCGCCCAC
SPI1	hTFtarget	ENST00000273221.8	2926	2947	+	19.6571	1.25e-07	0.000112	CCCTGCCCCGCCCACTTCAGGG
EP300	hTFtarget	ENST00000273221.8	3555	3566	-	17.7143	1.25e-07	0.000994	CACACACACACA
SRC	hTFtarget	ENST00000273221.8	2983	3004	+	19.7237	1.26e-07	6.14e-05	GCGGGCGGCGGCGGAGGGGCGG
POLR2A	hTFtarget	ENST00000273221.8	2986	3000	+	19.3714	1.27e-07	0.000851	GGCGGCGGCGGAGGG
BRD4	hTFtarget	ENST00000273221.8	2872	2896	+	19.6842	1.27e-07	3.07e-05	CCCCCAGCTCGCCCTCCGGCCCCGC
BRD4	hTFtarget	ENST00000273221.8	2896	2920	+	19.6842	1.27e-07	3.07e-05	CCCCCAGCTCGCCCTCCGGCCCCGC
FOXG1	hTFtarget	ENST00000273221.8	2758	2782	+	19.5065	1.28e-07	5.51e-05	GCCCCGCCCCTGACCCCCCGCCCCC
POLR2A	hTFtarget	ENST00000273221.8	2986	3001	-	19.4	1.28e-07	0.000868	CCCCTCCGCCGCCGCC
SPI1	hTFtarget	ENST00000273221.8	2930	2941	-	18.7286	1.28e-07	0.000462	AGTGGGCGGGGC
SPI1	hTFtarget	ENST00000273221.8	2866	2877	+	18.6842	1.28e-07	0.000236	GCCCCGCCCCCA
SPI1	hTFtarget	ENST00000273221.8	2890	2901	+	18.6842	1.28e-07	0.000236	GCCCCGCCCCCA
SPI1	hTFtarget	ENST00000273221.8	2926	2941	-	18.5571	1.28e-07	0.000182	AGTGGGCGGGGCAGGG
FOXA2	hTFtarget	ENST00000273221.8	2909	2933	-	19.6053	1.29e-07	4.61e-05	GGGCAGGGCGGGGGCGGGGCCGGAG
HDAC2	hTFtarget	ENST00000273221.8	2914	2935	+	19.8026	1.29e-07	7.63e-05	GCCCCGCCCCCGCCCTGCCCCG
CDK7	hTFtarget	ENST00000273221.8	2747	2762	+	19.5921	1.29e-07	0.000232	CCGCCCCTGACGCCCC
SP4	database	ENST00000273221.8	3286	3309	+	19.6364	1.3e-07	5.57e-05	AGGGCGCGGCGCGGGGCGAGCGGC
BRD4	hTFtarget	ENST00000273221.8	3275	3296	+	19.6494	1.3e-07	0.000101	GACAGCGGGTGAGGGCGCGGCG
SPI1	hTFtarget	ENST00000273221.8	2722	2737	+	18.9342	1.3e-07	0.000189	CTCGGCCCCGCCCCTG
SPI1	hTFtarget	ENST00000273221.8	2740	2755	-	19.1571	1.3e-07	0.000232	CAGGGGCGGGGCTACG
SP4	database	ENST00000273221.8	2917	2940	-	19.6364	1.3e-07	5.53e-05	GTGGGCGGGGCAGGGCGGGGGCGG
SP4	database	ENST00000273221.8	3286	3309	+	19.6364	1.3e-07	5.53e-05	AGGGCGCGGCGCGGGGCGAGCGGC
SP4	database	ENST00000273221.8	2917	2940	-	19.6263	1.31e-07	5.57e-05	GTGGGCGGGGCAGGGCGGGGGCGG
FOXG1	hTFtarget	ENST00000273221.8	2903	2927	+	19.4805	1.31e-07	5.51e-05	CTCGCCCTCCGGCCCCGCCCCCGCC
MAZ	hTFtarget	ENST00000273221.8	2981	3002	+	19.5857	1.31e-07	0.000101	AAGCGGGCGGCGGCGGAGGGGC
POLR2A	hTFtarget	ENST00000273221.8	2989	3004	+	19.5263	1.31e-07	0.000328	GGCGGCGGAGGGGCGG
SPI1	hTFtarget	ENST00000273221.8	2930	2941	-	18.9474	1.31e-07	0.000466	AGTGGGCGGGGC
SPI1	hTFtarget	ENST00000273221.8	2743	2754	+	18.8816	1.31e-07	0.000189	AGCCCCGCCCCT
ZNF143	hTFtarget	ENST00000273221.8	2921	2936	-	19.4474	1.31e-07	0.000758	GCGGGGCAGGGCGGGG
FOXA2	hTFtarget	ENST00000273221.8	2904	2928	-	19.5658	1.32e-07	4.61e-05	GGGCGGGGGCGGGGCCGGAGGGCGA
NRF1	hTFtarget	ENST00000273221.8	2915	2926	+	19.2	1.32e-07	0.00092	CCCCGCCCCCGC
SPI1	hTFtarget	ENST00000273221.8	2753	2768	-	19.1143	1.32e-07	0.000185	AGGGGCGGGGCGTCAG
SPI1	hTFtarget	ENST00000273221.8	2861	2876	-	19.2105	1.33e-07	0.000151	GGGGGCGGGGCTGCGC
SPI1	hTFtarget	ENST00000273221.8	2766	2787	-	19.5	1.33e-07	9.83e-05	GCACAGGGGGCGGGGGGTCAGG
YY1	hTFtarget	ENST00000273221.8	2884	2905	+	19.2895	1.33e-07	0.000227	CCTCCGGCCCCGCCCCCAGCTC
SP2	hTFtarget	ENST00000273221.8	2992	3015	-	19.6184	1.34e-07	5.29e-05	GCCAGCCAAGCCCGCCCCTCCGCC
SPI1	hTFtarget	ENST00000273221.8	2753	2768	-	19.5	1.34e-07	0.000167	AGGGGCGGGGCGTCAG
EP300	hTFtarget	ENST00000273221.8	3177	3201	+	19.6494	1.34e-07	2.85e-05	GGTCCCGGCTCCCGGCCCGGCCCGC
BMI1	hTFtarget	ENST00000273221.8	2909	2930	-	18.6104	1.35e-07	5.73e-05	CAGGGCGGGGGCGGGGCCGGAG
SPI1	hTFtarget	ENST00000273221.8	2742	2757	+	18.8286	1.35e-07	0.000194	TAGCCCCGCCCCTGAC
HDAC2	hTFtarget	ENST00000273221.8	2920	2941	+	19.7368	1.36e-07	7.63e-05	CCCCCGCCCTGCCCCGCCCACT
BHLHE40	hTFtarget	ENST00000273221.8	2864	2875	+	19.3684	1.36e-07	0.000227	CAGCCCCGCCCC
SP1	hTFtarget	ENST00000273221.8	2914	2925	+	19.0526	1.36e-07	0.000494	GCCCCGCCCCCG
SP2	hTFtarget	ENST00000273221.8	2725	2736	-	18.7895	1.36e-07	0.000221	AGGGGCGGGGCC
TCF4	hTFtarget	ENST00000273221.8	2905	2926	-	19.7895	1.36e-07	3.09e-05	GCGGGGGCGGGGCCGGAGGGCG
E2F1	hTFtarget	ENST00000273221.8	2756	2767	-	19.9474	1.36e-07	0.000192	GGGGCGGGGCGT
E2F4	hTFtarget	ENST00000273221.8	2756	2767	+	19.1053	1.36e-07	0.000228	ACGCCCCGCCCC
EGR1	hTFtarget	ENST00000273221.8	3072	3088	-	19.5658	1.36e-07	0.000684	ACGCGATCACGTCGGGG
EP300	hTFtarget	ENST00000273221.8	3031	3055	-	19.5263	1.36e-07	3.5e-05	CGCCGGCTCCCGCGGCTCCGGCCCC
JUND	hTFtarget	ENST00000273221.8	2713	2734	+	19.5658	1.37e-07	4.09e-05	GCGCCTCGGCTCGGCCCCGCCC
PPARGC1A	hTFtarget	ENST00000273221.8	3156	3171	+	19.1579	1.37e-07	0.000708	CGGCGGCCTCTGCTGG
TRIM28	hTFtarget	ENST00000273221.8	3174	3189	+	19.5526	1.37e-07	0.000944	CTGGGTCCCGGCTCCC
SPI1	hTFtarget	ENST00000273221.8	2739	2754	-	19.2143	1.38e-07	0.000155	AGGGGCGGGGCTACGC
SPI1	hTFtarget	ENST00000273221.8	2925	2940	-	19.4857	1.38e-07	0.000203	GTGGGCGGGGCAGGGC
SRC	hTFtarget	ENST00000273221.8	2852	2873	-	19.6053	1.38e-07	6.14e-05	GGCGGGGCTGCGCGCGGGGGCG
TCF4	hTFtarget	ENST00000273221.8	2920	2941	-	19.7763	1.38e-07	3.09e-05	AGTGGGCGGGGCAGGGCGGGGG
ZNF92	hTFtarget	ENST00000273221.8	2758	2782	+	18.9605	1.38e-07	0.000398	GCCCCGCCCCTGACCCCCCGCCCCC
CREB1	hTFtarget	ENST00000273221.8	2771	2782	-	19.5789	1.38e-07	0.000224	GGGGGCGGGGGG
BRD4	hTFtarget	ENST00000273221.8	2955	2979	+	19.5526	1.39e-07	3.18e-05	CCTCCGGCCCGGCCTCGCGCTGCGC
SPI1	hTFtarget	ENST00000273221.8	2926	2941	+	18.9714	1.39e-07	0.000199	CCCTGCCCCGCCCACT
SPI1	hTFtarget	ENST00000273221.8	2861	2876	+	18.6842	1.39e-07	0.000175	GCGCAGCCCCGCCCCC
SPI1	hTFtarget	ENST00000273221.8	2866	2877	-	18.8684	1.39e-07	0.000331	TGGGGGCGGGGC
SPI1	hTFtarget	ENST00000273221.8	2890	2901	-	18.8684	1.39e-07	0.000331	TGGGGGCGGGGC
SPI1	hTFtarget	ENST00000273221.8	2725	2736	+	19.25	1.39e-07	0.000258	GGCCCCGCCCCT
USF2	hTFtarget	ENST00000273221.8	2757	2768	+	19.4079	1.39e-07	0.000235	CGCCCCGCCCCT
E2F4	hTFtarget	ENST00000273221.8	2757	2768	-	19.4211	1.39e-07	0.000199	AGGGGCGGGGCG
SPI1	hTFtarget	ENST00000273221.8	2754	2769	+	18.8714	1.4e-07	0.000167	TGACGCCCCGCCCCTG
SPI1	hTFtarget	ENST00000273221.8	2863	2878	+	19.1143	1.4e-07	0.000237	GCAGCCCCGCCCCCAG
E2F4	hTFtarget	ENST00000273221.8	2743	2754	-	19.2632	1.4e-07	0.000203	AGGGGCGGGGCT
SPI1	hTFtarget	ENST00000273221.8	2723	2738	+	19.2368	1.41e-07	0.000327	TCGGCCCCGCCCCTGC
SPI1	hTFtarget	ENST00000273221.8	2864	2878	-	18.8158	1.41e-07	0.000302	CTGGGGGCGGGGCTG
VEZF1	hTFtarget	ENST00000273221.8	3663	3684	-	19.4857	1.41e-07	0.0002	TCTCCGCTCTCCCTCCTGCCCC
SPI1	hTFtarget	ENST00000273221.8	2721	2736	+	18.6711	1.42e-07	0.000175	GCTCGGCCCCGCCCCT
SPI1	hTFtarget	ENST00000273221.8	2740	2755	-	19.1429	1.42e-07	0.000202	CAGGGGCGGGGCTACG
HDAC2	hTFtarget	ENST00000273221.8	2852	2873	+	19.6711	1.43e-07	7.63e-05	CGCCCCCGCGCGCAGCCCCGCC
MYB	hTFtarget	ENST00000273221.8	2729	2753	+	19.3816	1.43e-07	3.2e-05	CCGCCCCTGCGCGTAGCCCCGCCCC
SP3	database	ENST00000273221.8	2925	2944	-	18.7431	1.44e-07	0.000118	TGAAGTGGGCGGGGCAGGGC
MYC	hTFtarget	ENST00000273221.8	2091	2112	-	17.9912	1.44e-07	0.00104	CCCTCACTCTTTCCTCCTCTCC
BMI1	hTFtarget	ENST00000273221.8	3180	3201	-	18.5455	1.44e-07	5.73e-05	GCGGGCCGGGCCGGGAGCCGGG
SPI1	hTFtarget	ENST00000273221.8	2866	2877	-	18.7237	1.44e-07	0.000336	TGGGGGCGGGGC
SPI1	hTFtarget	ENST00000273221.8	2890	2901	-	18.7237	1.44e-07	0.000336	TGGGGGCGGGGC
SPI1	hTFtarget	ENST00000273221.8	2743	2754	+	19.1053	1.44e-07	0.000198	AGCCCCGCCCCT
SPI1	hTFtarget	ENST00000273221.8	2914	2925	-	19.2632	1.44e-07	0.000346	CGGGGGCGGGGC
SPI1	hTFtarget	ENST00000273221.8	2930	2941	+	19.5789	1.44e-07	0.000249	GCCCCGCCCACT
SPI1	hTFtarget	ENST00000273221.8	2866	2877	+	18.6286	1.44e-07	0.000214	GCCCCGCCCCCA
SPI1	hTFtarget	ENST00000273221.8	2890	2901	+	18.6286	1.44e-07	0.000214	GCCCCGCCCCCA
ELF1	hTFtarget	ENST00000273221.8	2726	2737	-	19.7632	1.44e-07	0.000168	CAGGGGCGGGGC
ELF1	hTFtarget	ENST00000273221.8	2744	2755	-	19.7632	1.44e-07	0.000168	CAGGGGCGGGGC
ELF1	hTFtarget	ENST00000273221.8	2758	2769	-	19.7632	1.44e-07	0.000168	CAGGGGCGGGGC
SP7	database	ENST00000273221.8	2925	2944	-	18.6697	1.44e-07	0.000117	TGAAGTGGGCGGGGCAGGGC
MYC	hTFtarget	ENST00000273221.8	3279	3300	+	19.4868	1.45e-07	0.000152	GCGGGTGAGGGCGCGGCGCGGG
SPI1	hTFtarget	ENST00000273221.8	2753	2768	+	18.7143	1.45e-07	0.000169	CTGACGCCCCGCCCCT
SPI1	hTFtarget	ENST00000273221.8	2740	2755	-	18.8026	1.45e-07	0.000168	CAGGGGCGGGGCTACG
SP4	database	ENST00000273221.8	3276	3299	+	19.4545	1.46e-07	5.57e-05	ACAGCGGGTGAGGGCGCGGCGCGG
POLR2A	hTFtarget	ENST00000273221.8	2985	3000	+	19.3553	1.46e-07	0.00101	GGGCGGCGGCGGAGGG
POU5F1	hTFtarget	ENST00000273221.8	2911	2932	-	19.2105	1.46e-07	4.01e-05	GGCAGGGCGGGGGCGGGGCCGG
SPI1	hTFtarget	ENST00000273221.8	2753	2768	+	19.3857	1.46e-07	0.000194	CTGACGCCCCGCCCCT
SPI1	hTFtarget	ENST00000273221.8	2753	2768	+	18.8429	1.46e-07	0.000202	CTGACGCCCCGCCCCT
MYC	hTFtarget	ENST00000273221.8	2866	2887	-	19.2105	1.47e-07	7.09e-05	GAGGGCGAGCTGGGGGCGGGGC
MYC	hTFtarget	ENST00000273221.8	2890	2911	-	19.2105	1.47e-07	7.09e-05	GAGGGCGAGCTGGGGGCGGGGC
SPI1	hTFtarget	ENST00000273221.8	2753	2768	+	18.9143	1.47e-07	0.000175	CTGACGCCCCGCCCCT
SPI1	hTFtarget	ENST00000273221.8	2925	2940	-	19.0714	1.47e-07	0.000194	GTGGGCGGGGCAGGGC
SPI1	hTFtarget	ENST00000273221.8	2738	2755	+	19.3684	1.47e-07	0.000174	CGCGTAGCCCCGCCCCTG
SPI1	hTFtarget	ENST00000273221.8	2926	2941	-	18.8286	1.47e-07	0.000207	AGTGGGCGGGGCAGGG
SPI1	hTFtarget	ENST00000273221.8	2925	2940	+	19.4714	1.47e-07	0.000168	GCCCTGCCCCGCCCAC
EP300	hTFtarget	ENST00000273221.8	3196	3220	+	19.5195	1.47e-07	2.98e-05	GCCCGCTCCCACTGCGGCCGCCATG
SP4	database	ENST00000273221.8	3276	3299	+	19.4444	1.47e-07	5.53e-05	ACAGCGGGTGAGGGCGCGGCGCGG
KLF5	hTFtarget	ENST00000273221.8	2926	2941	+	18.6061	1.48e-07	0.000527	CCCTGCCCCGCCCACT
MAZ	hTFtarget	ENST00000273221.8	2720	2735	+	19.3	1.48e-07	0.000204	GGCTCGGCCCCGCCCC
SPI1	hTFtarget	ENST00000273221.8	2930	2945	+	18.7237	1.48e-07	0.000221	GCCCCGCCCACTTCAG
SPI1	hTFtarget	ENST00000273221.8	2743	2754	-	18.2105	1.48e-07	0.000194	AGGGGCGGGGCT
SPI1	hTFtarget	ENST00000273221.8	2926	2941	-	19.3429	1.48e-07	0.000208	AGTGGGCGGGGCAGGG
TEAD1	database	ENST00000273221.8	2949	2962	-	16.4674	1.49e-07	0.00119	GCCGGAGGAATGTG
FOS	hTFtarget	ENST00000273221.8	2914	2925	-	18.7237	1.49e-07	0.000752	CGGGGGCGGGGC
FOXA2	hTFtarget	ENST00000273221.8	2709	2730	+	19.4416	1.49e-07	3.03e-05	CCCCGCGCCTCGGCTCGGCCCC
KLF9	hTFtarget	ENST00000273221.8	2889	2904	-	19.7424	1.49e-07	0.00034	AGCTGGGGGCGGGGCC
NFYB	hTFtarget	ENST00000273221.8	2888	2902	+	19.3026	1.49e-07	0.00034	CGGCCCCGCCCCCAG
RBCK1	hTFtarget	ENST00000273221.8	2914	2925	+	18.5	1.49e-07	0.000922	GCCCCGCCCCCG
SPI1	hTFtarget	ENST00000273221.8	2930	2941	+	19.3947	1.49e-07	0.000257	GCCCCGCCCACT
SPI1	hTFtarget	ENST00000273221.8	2914	2925	-	18.8421	1.49e-07	0.000443	CGGGGGCGGGGC
SPI1	hTFtarget	ENST00000273221.8	2742	2753	+	18.4474	1.49e-07	0.000246	TAGCCCCGCCCC
SPI1	hTFtarget	ENST00000273221.8	2914	2925	-	18.0714	1.49e-07	0.000515	CGGGGGCGGGGC
SPI1	hTFtarget	ENST00000273221.8	2742	2753	+	19.3158	1.49e-07	0.000199	TAGCCCCGCCCC
SPI1	hTFtarget	ENST00000273221.8	2742	2760	+	19.3429	1.49e-07	0.000174	TAGCCCCGCCCCTGACGCC
TEAD1	database	ENST00000273221.8	2949	2962	+	16.4554	1.49e-07	0.00119	CACATTCCTCCGGC
SP2	database	ENST00000273221.8	2758	2772	+	18.7586	1.5e-07	0.000297	GCCCCGCCCCTGACC
SPI1	hTFtarget	ENST00000273221.8	2862	2877	+	18.7368	1.5e-07	0.000209	CGCAGCCCCGCCCCCA
IRF1	hTFtarget	ENST00000273221.8	2916	2940	+	18.8182	1.51e-07	6.18e-05	CCCGCCCCCGCCCTGCCCCGCCCAC
SPI1	hTFtarget	ENST00000273221.8	2721	2736	-	19.3421	1.51e-07	0.000179	AGGGGCGGGGCCGAGC
SPI1	hTFtarget	ENST00000273221.8	2763	2784	+	19.4143	1.51e-07	0.000142	GCCCCTGACCCCCCGCCCCCTG
SPI1	hTFtarget	ENST00000273221.8	2740	2755	+	18.4	1.51e-07	0.000311	CGTAGCCCCGCCCCTG
SP1	hTFtarget	ENST00000273221.8	2740	2755	-	19.6364	1.52e-07	0.000173	CAGGGGCGGGGCTACG
SPI1	hTFtarget	ENST00000273221.8	2926	2941	+	19.4143	1.52e-07	0.000179	CCCTGCCCCGCCCACT
SPI1	hTFtarget	ENST00000273221.8	2866	2877	-	18.8684	1.52e-07	0.000305	TGGGGGCGGGGC
SPI1	hTFtarget	ENST00000273221.8	2890	2901	-	18.8684	1.52e-07	0.000305	TGGGGGCGGGGC
SP1	database	ENST00000273221.8	2772	2782	-	18.191	1.53e-07	0.000236	GGGGGCGGGGG
HDAC2	hTFtarget	ENST00000273221.8	2747	2771	-	19.3286	1.53e-07	3.97e-05	GTCAGGGGCGGGGCGTCAGGGGCGG
MYB	hTFtarget	ENST00000273221.8	2907	2931	+	19.2763	1.53e-07	3.2e-05	CCCTCCGGCCCCGCCCCCGCCCTGC
POLR2A	hTFtarget	ENST00000273221.8	2984	2999	-	19.3684	1.53e-07	0.000576	CCTCCGCCGCCGCCCG
SPI1	hTFtarget	ENST00000273221.8	2930	2941	-	18.7237	1.53e-07	0.000375	AGTGGGCGGGGC
SPI1	hTFtarget	ENST00000273221.8	2930	2941	-	19.2237	1.53e-07	0.000311	AGTGGGCGGGGC
TCF4	hTFtarget	ENST00000273221.8	2956	2977	-	19.6316	1.53e-07	3.13e-05	GCAGCGCGAGGCCGGGCCGGAG
HDAC2	hTFtarget	ENST00000273221.8	2758	2782	-	19.3143	1.54e-07	3.97e-05	GGGGGCGGGGGGTCAGGGGCGGGGC
SP2	hTFtarget	ENST00000273221.8	2886	2901	+	19.1316	1.54e-07	0.000267	TCCGGCCCCGCCCCCA
SRF	hTFtarget	ENST00000273221.8	2709	2730	+	19.4474	1.54e-07	5.17e-05	CCCCGCGCCTCGGCTCGGCCCC
TCF4	hTFtarget	ENST00000273221.8	3174	3195	-	19.6184	1.54e-07	3.13e-05	CGGGCCGGGAGCCGGGACCCAG
CDK9	hTFtarget	ENST00000273221.8	2745	2766	+	19.3158	1.54e-07	0.000127	CCCCGCCCCTGACGCCCCGCCC
EGR1	hTFtarget	ENST00000273221.8	2985	3004	-	19.7424	1.54e-07	0.000458	CCGCCCCTCCGCCGCCGCCC
KLF5	hTFtarget	ENST00000273221.8	2910	2925	-	18.2273	1.55e-07	0.00039	CGGGGGCGGGGCCGGA
POLR2A	hTFtarget	ENST00000273221.8	2987	3002	-	19.2237	1.55e-07	0.00106	GCCCCTCCGCCGCCGC
HDAC2	hTFtarget	ENST00000273221.8	2887	2911	-	19.3	1.56e-07	3.97e-05	GAGGGCGAGCTGGGGGCGGGGCCGG
MYB	hTFtarget	ENST00000273221.8	2870	2894	+	19.25	1.56e-07	3.2e-05	CGCCCCCAGCTCGCCCTCCGGCCCC
MYB	hTFtarget	ENST00000273221.8	2894	2918	+	19.25	1.56e-07	3.2e-05	CGCCCCCAGCTCGCCCTCCGGCCCC
BRD4	hTFtarget	ENST00000273221.8	3156	3171	+	19.5263	1.56e-07	0.000924	CGGCGGCCTCTGCTGG
SPI1	hTFtarget	ENST00000273221.8	2753	2768	-	19.1714	1.56e-07	0.000221	AGGGGCGGGGCGTCAG
SP4	database	ENST00000273221.8	2852	2875	-	19.3434	1.57e-07	5.57e-05	GGGGCGGGGCTGCGCGCGGGGGCG
MXI1	hTFtarget	ENST00000273221.8	2757	2768	+	19.2763	1.57e-07	0.000224	CGCCCCGCCCCT
PBX3	hTFtarget	ENST00000273221.8	2757	2768	-	19.5	1.57e-07	0.000215	AGGGGCGGGGCG
BMI1	hTFtarget	ENST00000273221.8	3282	3303	+	18.4675	1.57e-07	5.74e-05	GGTGAGGGCGCGGCGCGGGGCG
SPI1	hTFtarget	ENST00000273221.8	2864	2875	+	19.2429	1.57e-07	0.000225	CAGCCCCGCCCC
SPI1	hTFtarget	ENST00000273221.8	2866	2877	-	19	1.57e-07	0.000363	TGGGGGCGGGGC
SPI1	hTFtarget	ENST00000273221.8	2890	2901	-	19	1.57e-07	0.000363	TGGGGGCGGGGC
SPI1	hTFtarget	ENST00000273221.8	2753	2768	+	19	1.57e-07	0.000186	CTGACGCCCCGCCCCT
SPI1	hTFtarget	ENST00000273221.8	2930	2941	-	18.2	1.57e-07	0.000378	AGTGGGCGGGGC
SPI1	hTFtarget	ENST00000273221.8	2930	2941	-	18.7857	1.57e-07	0.000379	AGTGGGCGGGGC
USF2	hTFtarget	ENST00000273221.8	2726	2737	-	18.9714	1.57e-07	0.000182	CAGGGGCGGGGC
USF2	hTFtarget	ENST00000273221.8	2744	2755	-	18.9714	1.57e-07	0.000182	CAGGGGCGGGGC
USF2	hTFtarget	ENST00000273221.8	2758	2769	-	18.9714	1.57e-07	0.000182	CAGGGGCGGGGC
USF2	hTFtarget	ENST00000273221.8	2866	2877	-	18.9714	1.57e-07	0.000182	TGGGGGCGGGGC
USF2	hTFtarget	ENST00000273221.8	2890	2901	-	18.9714	1.57e-07	0.000182	TGGGGGCGGGGC
E2F4	hTFtarget	ENST00000273221.8	2864	2875	+	19.0395	1.57e-07	0.000228	CAGCCCCGCCCC
SPI1	hTFtarget	ENST00000273221.8	2925	2940	-	19.3158	1.58e-07	0.000167	GTGGGCGGGGCAGGGC
SPI1	hTFtarget	ENST00000273221.8	2740	2755	+	19.3714	1.58e-07	0.000179	CGTAGCCCCGCCCCTG
SPI1	hTFtarget	ENST00000273221.8	2724	2738	-	18.6974	1.58e-07	0.000302	GCAGGGGCGGGGCCG
SP4	database	ENST00000273221.8	2852	2875	-	19.3333	1.58e-07	5.53e-05	GGGGCGGGGCTGCGCGCGGGGGCG
NFATC1	hTFtarget	ENST00000273221.8	3555	3566	-	20.0263	1.59e-07	0.00126	CACACACACACA
POLR2A	hTFtarget	ENST00000273221.8	2987	3002	-	19.3158	1.59e-07	0.000576	GCCCCTCCGCCGCCGC
SPI1	hTFtarget	ENST00000273221.8	2925	2940	-	18.4714	1.59e-07	0.000226	GTGGGCGGGGCAGGGC
SPI1	hTFtarget	ENST00000273221.8	2757	2768	+	18.3857	1.6e-07	0.000229	CGCCCCGCCCCT
SPI1	hTFtarget	ENST00000273221.8	2758	2773	+	18.6579	1.6e-07	0.000264	GCCCCGCCCCTGACCC
SPI1	hTFtarget	ENST00000273221.8	2756	2771	+	18.6857	1.6e-07	0.000194	ACGCCCCGCCCCTGAC
SUZ12	hTFtarget	ENST00000273221.8	3031	3055	-	19.1842	1.6e-07	0.000907	CGCCGGCTCCCGCGGCTCCGGCCCC
SP4	database	ENST00000273221.8	2910	2933	-	19.303	1.61e-07	5.57e-05	GGGCAGGGCGGGGGCGGGGCCGGA
FOS	hTFtarget	ENST00000273221.8	2914	2925	+	19.0658	1.61e-07	0.000886	GCCCCGCCCCCG
KMT2A	hTFtarget	ENST00000273221.8	2761	2782	-	19.4079	1.61e-07	0.000227	GGGGGCGGGGGGTCAGGGGCGG
NFYA	hTFtarget	ENST00000273221.8	2914	2925	-	19.0526	1.61e-07	0.000956	CGGGGGCGGGGC
SP1	hTFtarget	ENST00000273221.8	2914	2925	-	18.7632	1.61e-07	0.000533	CGGGGGCGGGGC
E2F7	hTFtarget	ENST00000273221.8	2914	2929	-	19.6571	1.61e-07	0.000356	AGGGCGGGGGCGGGGC
SP4	database	ENST00000273221.8	2910	2933	-	19.303	1.61e-07	5.53e-05	GGGCAGGGCGGGGGCGGGGCCGGA
BTAF1	hTFtarget	ENST00000273221.8	2757	2781	+	15.7895	1.62e-07	8.75e-05	CGCCCCGCCCCTGACCCCCCGCCCC
EP300	hTFtarget	ENST00000273221.8	2979	3003	-	19.3766	1.62e-07	3.14e-05	CGCCCCTCCGCCGCCGCCCGCTTGG
SRF	hTFtarget	ENST00000273221.8	2920	2935	+	19.2237	1.64e-07	0.000132	CCCCCGCCCTGCCCCG
ERG	hTFtarget	ENST00000273221.8	2092	2116	-	3.34211	1.64e-07	0.00114	GCTTCCCTCACTCTTTCCTCCTCTC
FOXG1	hTFtarget	ENST00000273221.8	2870	2894	+	19.1688	1.65e-07	5.88e-05	CGCCCCCAGCTCGCCCTCCGGCCCC
FOXG1	hTFtarget	ENST00000273221.8	2894	2918	+	19.1688	1.65e-07	5.88e-05	CGCCCCCAGCTCGCCCTCCGGCCCC
MAX	hTFtarget	ENST00000273221.8	2726	2737	+	19.1447	1.65e-07	0.000191	GCCCCGCCCCTG
MAX	hTFtarget	ENST00000273221.8	2744	2755	+	19.1447	1.65e-07	0.000191	GCCCCGCCCCTG
MAX	hTFtarget	ENST00000273221.8	2758	2769	+	19.1447	1.65e-07	0.000191	GCCCCGCCCCTG
PBX3	hTFtarget	ENST00000273221.8	2866	2877	-	19.0143	1.65e-07	0.000261	TGGGGGCGGGGC
PBX3	hTFtarget	ENST00000273221.8	2890	2901	-	19.0143	1.65e-07	0.000261	TGGGGGCGGGGC
PHF8	hTFtarget	ENST00000273221.8	2911	2926	-	18.5974	1.65e-07	0.000657	GCGGGGGCGGGGCCGG
SP1	hTFtarget	ENST00000273221.8	2914	2925	-	17.9571	1.65e-07	0.00064	CGGGGGCGGGGC
SPI1	hTFtarget	ENST00000273221.8	2914	2925	-	19.0921	1.65e-07	0.000374	CGGGGGCGGGGC
FOXA2	hTFtarget	ENST00000273221.8	2887	2911	-	19.2368	1.66e-07	5.43e-05	GAGGGCGAGCTGGGGGCGGGGCCGG
YY1	hTFtarget	ENST00000273221.8	2984	3005	-	18.9342	1.66e-07	0.000227	CCCGCCCCTCCGCCGCCGCCCG
ZNF143	hTFtarget	ENST00000273221.8	2915	2934	+	19.2714	1.66e-07	0.000211	CCCCGCCCCCGCCCTGCCCC
POLR2A	hTFtarget	ENST00000273221.8	2984	2999	+	19.4342	1.67e-07	0.000632	CGGGCGGCGGCGGAGG
SPI1	hTFtarget	ENST00000273221.8	2926	2941	-	18.9714	1.68e-07	0.000202	AGTGGGCGGGGCAGGG
FOXA2	hTFtarget	ENST00000273221.8	2879	2900	+	19.2727	1.69e-07	3.14e-05	CTCGCCCTCCGGCCCCGCCCCC
FOXA2	hTFtarget	ENST00000273221.8	2903	2924	+	19.2727	1.69e-07	3.14e-05	CTCGCCCTCCGGCCCCGCCCCC
SPI1	hTFtarget	ENST00000273221.8	2886	2901	-	18.7	1.69e-07	0.000207	TGGGGGCGGGGCCGGA
SPI1	hTFtarget	ENST00000273221.8	2910	2925	+	19.1711	1.69e-07	0.000243	TCCGGCCCCGCCCCCG
SPI1	hTFtarget	ENST00000273221.8	2862	2877	+	18.3	1.69e-07	0.000311	CGCAGCCCCGCCCCCA
EGR2	database	ENST00000273221.8	2917	2927	-	17.7449	1.7e-07	0.00117	GGCGGGGGCGG
GLI2	hTFtarget	ENST00000273221.8	2914	2925	-	18.0714	1.7e-07	0.000759	CGGGGGCGGGGC
MYC	hTFtarget	ENST00000273221.8	2757	2768	+	19.0789	1.7e-07	0.000193	CGCCCCGCCCCT
SPI1	hTFtarget	ENST00000273221.8	2864	2875	+	18.4342	1.7e-07	0.000246	CAGCCCCGCCCC
SPI1	hTFtarget	ENST00000273221.8	2914	2925	+	18.2368	1.7e-07	0.000472	GCCCCGCCCCCG
SPI1	hTFtarget	ENST00000273221.8	2743	2753	-	18.9474	1.7e-07	0.000244	GGGGCGGGGCT
SPI1	hTFtarget	ENST00000273221.8	2865	2875	-	18.9474	1.7e-07	0.000244	GGGGCGGGGCT
SPI1	hTFtarget	ENST00000273221.8	2914	2925	-	18.8026	1.7e-07	0.000305	CGGGGGCGGGGC
SPI1	hTFtarget	ENST00000273221.8	2756	2767	+	19.1974	1.7e-07	0.000199	ACGCCCCGCCCC
SPI1	hTFtarget	ENST00000273221.8	2726	2736	-	19.4079	1.7e-07	0.000195	AGGGGCGGGGC
SPI1	hTFtarget	ENST00000273221.8	2744	2754	-	19.4079	1.7e-07	0.000195	AGGGGCGGGGC
SPI1	hTFtarget	ENST00000273221.8	2758	2768	-	19.4079	1.7e-07	0.000195	AGGGGCGGGGC
ZFP42	hTFtarget	ENST00000273221.8	2726	2736	+	20.3026	1.7e-07	0.000199	GCCCCGCCCCT
ZFP42	hTFtarget	ENST00000273221.8	2744	2754	+	20.3026	1.7e-07	0.000199	GCCCCGCCCCT
ZFP42	hTFtarget	ENST00000273221.8	2758	2768	+	20.3026	1.7e-07	0.000199	GCCCCGCCCCT
EGR2	database	ENST00000273221.8	2917	2927	-	17.7449	1.7e-07	0.00117	GGCGGGGGCGG
KLF16	database	ENST00000273221.8	2866	2876	-	18.1939	1.7e-07	0.000383	GGGGGCGGGGC
KLF16	database	ENST00000273221.8	2890	2900	-	18.1939	1.7e-07	0.000383	GGGGGCGGGGC
KLF16	database	ENST00000273221.8	2914	2924	-	18.1939	1.7e-07	0.000383	GGGGGCGGGGC
SP1	hTFtarget	ENST00000273221.8	2917	2938	-	19.3939	1.72e-07	0.000127	GGGCGGGGCAGGGCGGGGGCGG
SPI1	hTFtarget	ENST00000273221.8	2864	2879	+	18.4286	1.72e-07	0.000404	CAGCCCCGCCCCCAGC
NOTCH1	hTFtarget	ENST00000273221.8	2931	2951	-	19.2895	1.73e-07	0.000111	GTGGCCCTGAAGTGGGCGGGG
SPI1	hTFtarget	ENST00000273221.8	2720	2737	-	18.8289	1.73e-07	0.000216	CAGGGGCGGGGCCGAGCC
SPI1	hTFtarget	ENST00000273221.8	2864	2875	+	18.6184	1.73e-07	0.000219	CAGCCCCGCCCC
SPI1	hTFtarget	ENST00000273221.8	2753	2768	-	18.8286	1.73e-07	0.000206	AGGGGCGGGGCGTCAG
SPI1	hTFtarget	ENST00000273221.8	2914	2925	+	18.3289	1.74e-07	0.000689	GCCCCGCCCCCG
SPI1	hTFtarget	ENST00000273221.8	2863	2878	+	19.0263	1.74e-07	0.000327	GCAGCCCCGCCCCCAG
SUMO2	hTFtarget	ENST00000273221.8	3107	3131	+	18.9737	1.74e-07	0.000141	CGGGTGGCCGGGTGTCGGCCCCGGG
TBL1XR1	hTFtarget	ENST00000273221.8	2985	3000	-	18.4868	1.74e-07	0.000529	CCCTCCGCCGCCGCCC
EP300	hTFtarget	ENST00000273221.8	2879	2903	+	19.2727	1.74e-07	3.24e-05	CTCGCCCTCCGGCCCCGCCCCCAGC
SPI1	hTFtarget	ENST00000273221.8	2860	2880	+	18.9342	1.75e-07	0.000241	CGCGCAGCCCCGCCCCCAGCT
BRD4	hTFtarget	ENST00000273221.8	2912	2933	-	19.2338	1.76e-07	0.000118	GGGCAGGGCGGGGGCGGGGCCG
REST	hTFtarget	ENST00000273221.8	2955	2979	-	19.1299	1.76e-07	0.000114	GCGCAGCGCGAGGCCGGGCCGGAGG
SPI1	hTFtarget	ENST00000273221.8	2735	2756	+	19.2286	1.76e-07	0.000144	CTGCGCGTAGCCCCGCCCCTGA
CTCF	hTFtarget	ENST00000273221.8	3156	3171	-	19.4242	1.76e-07	0.00107	CCAGCAGAGGCCGCCG
E2F7	hTFtarget	ENST00000273221.8	2888	2903	+	19.5143	1.76e-07	0.00077	CGGCCCCGCCCCCAGC
FOXA2	hTFtarget	ENST00000273221.8	2758	2782	-	19.1447	1.77e-07	5.45e-05	GGGGGCGGGGGGTCAGGGGCGGGGC
BRCA1	hTFtarget	ENST00000273221.8	2866	2877	+	18.8947	1.78e-07	0.000289	GCCCCGCCCCCA
BRCA1	hTFtarget	ENST00000273221.8	2890	2901	+	18.8947	1.78e-07	0.000289	GCCCCGCCCCCA
SPI1	hTFtarget	ENST00000273221.8	2740	2755	+	18.8714	1.78e-07	0.000257	CGTAGCCCCGCCCCTG
TBP	hTFtarget	ENST00000273221.8	2757	2768	+	18.3947	1.78e-07	0.000218	CGCCCCGCCCCT
REST	hTFtarget	ENST00000273221.8	2866	2890	-	19.1039	1.79e-07	0.000114	CCGGAGGGCGAGCTGGGGGCGGGGC
REST	hTFtarget	ENST00000273221.8	2890	2914	-	19.1039	1.79e-07	0.000114	CCGGAGGGCGAGCTGGGGGCGGGGC
ZNF384	hTFtarget	ENST00000273221.8	2758	2782	+	18.5422	1.8e-07	0.000465	GCCCCGCCCCTGACCCCCCGCCCCC
EP300	hTFtarget	ENST00000273221.8	3551	3566	+	19.3421	1.8e-07	0.00136	GGAGTGTGTGTGTGTG
SP4	database	ENST00000273221.8	3182	3205	-	19.1313	1.8e-07	5.73e-05	GGGAGCGGGCCGGGCCGGGAGCCG
SUMO2	hTFtarget	ENST00000273221.8	2903	2927	-	18.9211	1.81e-07	0.000141	GGCGGGGGCGGGGCCGGAGGGCGAG
TP53	hTFtarget	ENST00000273221.8	2406	2417	-	16.4487	1.81e-07	0.00142	CAGAGAAGGGAA
SP4	database	ENST00000273221.8	3182	3205	-	19.1111	1.82e-07	5.86e-05	GGGAGCGGGCCGGGCCGGGAGCCG
CDK7	hTFtarget	ENST00000273221.8	2911	2926	+	19.1842	1.82e-07	0.000232	CCGGCCCCGCCCCCGC
E2F4	hTFtarget	ENST00000273221.8	2743	2754	-	19.3421	1.82e-07	0.000217	AGGGGCGGGGCT
FOXA2	hTFtarget	ENST00000273221.8	2860	2881	+	19.1558	1.83e-07	3.23e-05	CGCGCAGCCCCGCCCCCAGCTC
POLR2A	hTFtarget	ENST00000273221.8	2984	2999	-	19.25	1.83e-07	0.00129	CCTCCGCCGCCGCCCG
POU5F1	hTFtarget	ENST00000273221.8	2906	2927	-	18.9342	1.83e-07	4.57e-05	GGCGGGGGCGGGGCCGGAGGGC
SPI1	hTFtarget	ENST00000273221.8	2930	2941	-	18.8947	1.83e-07	0.000363	AGTGGGCGGGGC
SPI1	hTFtarget	ENST00000273221.8	2862	2877	+	18.7763	1.84e-07	0.000264	CGCAGCCCCGCCCCCA
SPI1	hTFtarget	ENST00000273221.8	2926	2941	-	18.8286	1.84e-07	0.000238	AGTGGGCGGGGCAGGG
SPI1	hTFtarget	ENST00000273221.8	2740	2755	-	19.1	1.85e-07	0.000216	CAGGGGCGGGGCTACG
MBD2	database	ENST00000273221.8	2884	2894	-	16.8158	1.86e-07	0.000349	GGGGCCGGAGG
MBD2	database	ENST00000273221.8	2908	2918	-	16.8158	1.86e-07	0.000349	GGGGCCGGAGG
MBD2	database	ENST00000273221.8	2955	2965	-	16.8158	1.86e-07	0.000349	CGGGCCGGAGG
SMARCA4	hTFtarget	ENST00000273221.8	2911	2935	+	18.8571	1.86e-07	6.46e-05	CCGGCCCCGCCCCCGCCCTGCCCCG
SPI1	hTFtarget	ENST00000273221.8	2752	2769	-	18.75	1.86e-07	0.000216	CAGGGGCGGGGCGTCAGG
SPI1	hTFtarget	ENST00000273221.8	2866	2877	-	18.9079	1.86e-07	0.000374	TGGGGGCGGGGC
SPI1	hTFtarget	ENST00000273221.8	2890	2901	-	18.9079	1.86e-07	0.000374	TGGGGGCGGGGC
SPI1	hTFtarget	ENST00000273221.8	2740	2755	-	19.0714	1.86e-07	0.000252	CAGGGGCGGGGCTACG
SPI1	hTFtarget	ENST00000273221.8	2726	2737	+	18.4714	1.86e-07	0.000214	GCCCCGCCCCTG
SPI1	hTFtarget	ENST00000273221.8	2744	2755	+	18.4714	1.86e-07	0.000214	GCCCCGCCCCTG
SPI1	hTFtarget	ENST00000273221.8	2758	2769	+	18.4714	1.86e-07	0.000214	GCCCCGCCCCTG
MBD2	database	ENST00000273221.8	2884	2894	-	16.7857	1.86e-07	0.000346	GGGGCCGGAGG
MBD2	database	ENST00000273221.8	2908	2918	-	16.7857	1.86e-07	0.000346	GGGGCCGGAGG
MBD2	database	ENST00000273221.8	2955	2965	-	16.7857	1.86e-07	0.000346	CGGGCCGGAGG
IRF3	hTFtarget	ENST00000273221.8	2914	2925	-	18.4474	1.87e-07	0.00114	CGGGGGCGGGGC
KLF1	hTFtarget	ENST00000273221.8	3645	3656	-	18.5921	1.87e-07	0.000594	CACACCCACACC
NFYA	hTFtarget	ENST00000273221.8	2914	2925	-	18.4211	1.87e-07	0.000874	CGGGGGCGGGGC
POU5F1	hTFtarget	ENST00000273221.8	3196	3217	-	18.9079	1.87e-07	4.57e-05	GGCGGCCGCAGTGGGAGCGGGC
BRD4	hTFtarget	ENST00000273221.8	2975	2999	-	19.1053	1.87e-07	4.07e-05	CCTCCGCCGCCGCCCGCTTGGCGCA
SPI1	hTFtarget	ENST00000273221.8	2753	2768	-	18.8571	1.87e-07	0.000222	AGGGGCGGGGCGTCAG
WT1	database	ENST00000273221.8	2772	2784	-	18.0408	1.87e-07	0.000567	CAGGGGGCGGGGG
FOXA2	hTFtarget	ENST00000273221.8	2909	2930	+	19.1169	1.88e-07	3.23e-05	CTCCGGCCCCGCCCCCGCCCTG
IRF1	hTFtarget	ENST00000273221.8	2912	2936	+	18.5714	1.88e-07	6.69e-05	CGGCCCCGCCCCCGCCCTGCCCCGC
SPI1	hTFtarget	ENST00000273221.8	2753	2768	-	18.8286	1.88e-07	0.000194	AGGGGCGGGGCGTCAG
CLOCK	hTFtarget	ENST00000273221.8	2743	2754	+	18.0132	1.88e-07	0.00033	AGCCCCGCCCCT
SPI1	hTFtarget	ENST00000273221.8	2744	2759	+	18.6714	1.89e-07	0.000224	GCCCCGCCCCTGACGC
SPI1	hTFtarget	ENST00000273221.8	2926	2941	+	18.6053	1.89e-07	0.000228	CCCTGCCCCGCCCACT
SPI1	hTFtarget	ENST00000273221.8	2740	2755	+	18.5395	1.89e-07	0.000219	CGTAGCCCCGCCCCTG
GTF2I	hTFtarget	ENST00000273221.8	3031	3052	+	18.9605	1.9e-07	0.0014	GGGGCCGGAGCCGCGGGAGCCG
IRF1	hTFtarget	ENST00000273221.8	2878	2902	+	18.5584	1.9e-07	6.69e-05	GCTCGCCCTCCGGCCCCGCCCCCAG
SPI1	hTFtarget	ENST00000273221.8	2740	2755	+	18.6857	1.9e-07	0.000226	CGTAGCCCCGCCCCTG
SPI1	hTFtarget	ENST00000273221.8	2866	2881	+	18.5	1.9e-07	0.000221	GCCCCGCCCCCAGCTC
SPI1	hTFtarget	ENST00000273221.8	2890	2905	+	18.5	1.9e-07	0.000221	GCCCCGCCCCCAGCTC
SPI1	hTFtarget	ENST00000273221.8	2928	2943	+	18.8286	1.9e-07	0.000273	CTGCCCCGCCCACTTC
EP300	hTFtarget	ENST00000273221.8	2882	2906	+	19.1429	1.9e-07	3.4e-05	GCCCTCCGGCCCCGCCCCCAGCTCG
GTF2I	hTFtarget	ENST00000273221.8	576	596	-	18.4342	1.91e-07	0.00149	TCAGTTTCTGCAACTGTAAAG
IRF3	hTFtarget	ENST00000273221.8	2725	2736	-	18.3553	1.91e-07	0.000328	AGGGGCGGGGCC
MYC	hTFtarget	ENST00000273221.8	2884	2899	+	18.9605	1.91e-07	0.000371	CCTCCGGCCCCGCCCC
MYC	hTFtarget	ENST00000273221.8	2908	2923	+	18.9605	1.91e-07	0.000371	CCTCCGGCCCCGCCCC
SPI1	hTFtarget	ENST00000273221.8	2886	2901	+	18.6143	1.91e-07	0.000275	TCCGGCCCCGCCCCCA
SPI1	hTFtarget	ENST00000273221.8	2739	2754	-	18.8143	1.91e-07	0.000194	AGGGGCGGGGCTACGC
SPI1	hTFtarget	ENST00000273221.8	2726	2737	-	18.4571	1.91e-07	0.000339	CAGGGGCGGGGC
SPI1	hTFtarget	ENST00000273221.8	2744	2755	-	18.4571	1.91e-07	0.000339	CAGGGGCGGGGC
SPI1	hTFtarget	ENST00000273221.8	2758	2769	-	18.4571	1.91e-07	0.000339	CAGGGGCGGGGC
SPI1	hTFtarget	ENST00000273221.8	2740	2755	+	18.7286	1.91e-07	0.000267	CGTAGCCCCGCCCCTG
SPI1	hTFtarget	ENST00000273221.8	2756	2767	-	18.9868	1.91e-07	0.000251	GGGGCGGGGCGT
TBP	hTFtarget	ENST00000273221.8	2742	2753	-	19.5526	1.91e-07	0.000205	GGGGCGGGGCTA
SPI1	hTFtarget	ENST00000273221.8	2924	2945	-	18.9429	1.93e-07	0.000168	CTGAAGTGGGCGGGGCAGGGCG
MYB	hTFtarget	ENST00000273221.8	2911	2935	+	18.9079	1.94e-07	3.82e-05	CCGGCCCCGCCCCCGCCCTGCCCCG
SPI1	hTFtarget	ENST00000273221.8	2743	2754	-	18.4211	1.94e-07	0.000255	AGGGGCGGGGCT
SPI1	hTFtarget	ENST00000273221.8	2866	2877	-	18.2	1.94e-07	0.000708	TGGGGGCGGGGC
SPI1	hTFtarget	ENST00000273221.8	2890	2901	-	18.2	1.94e-07	0.000708	TGGGGGCGGGGC
NOTCH1	hTFtarget	ENST00000273221.8	2867	2887	-	19.1184	1.95e-07	0.000111	GAGGGCGAGCTGGGGGCGGGG
NOTCH1	hTFtarget	ENST00000273221.8	2891	2911	-	19.1184	1.95e-07	0.000111	GAGGGCGAGCTGGGGGCGGGG
RB1	hTFtarget	ENST00000273221.8	2930	2941	-	18.7237	1.95e-07	0.000291	AGTGGGCGGGGC
SPI1	hTFtarget	ENST00000273221.8	2914	2925	-	18.3158	1.95e-07	0.0006	CGGGGGCGGGGC
SPI1	hTFtarget	ENST00000273221.8	2914	2925	+	18.1571	1.95e-07	0.000549	GCCCCGCCCCCG
SPI1	hTFtarget	ENST00000273221.8	2914	2925	-	18.5526	1.95e-07	0.000489	CGGGGGCGGGGC
SPI1	hTFtarget	ENST00000273221.8	2866	2877	-	18.7368	1.95e-07	0.000269	TGGGGGCGGGGC
SPI1	hTFtarget	ENST00000273221.8	2890	2901	-	18.7368	1.95e-07	0.000269	TGGGGGCGGGGC
SPI1	hTFtarget	ENST00000273221.8	2726	2737	-	18.5263	1.95e-07	0.000236	CAGGGGCGGGGC
SPI1	hTFtarget	ENST00000273221.8	2744	2755	-	18.5263	1.95e-07	0.000236	CAGGGGCGGGGC
SPI1	hTFtarget	ENST00000273221.8	2758	2769	-	18.5263	1.95e-07	0.000236	CAGGGGCGGGGC
ELF1	hTFtarget	ENST00000273221.8	2757	2768	+	19.4342	1.95e-07	0.000265	CGCCCCGCCCCT
SMARCA4	hTFtarget	ENST00000273221.8	2857	2881	+	18.7922	1.96e-07	6.46e-05	CCGCGCGCAGCCCCGCCCCCAGCTC
BRD4	hTFtarget	ENST00000273221.8	2986	3001	-	19.0263	1.97e-07	0.000384	CCCCTCCGCCGCCGCC
BRD3	hTFtarget	ENST00000273221.8	3551	3566	-	16.8955	1.98e-07	0.00137	CACACACACACACTCC
WT1	database	ENST00000273221.8	2772	2784	-	18.0449	1.99e-07	0.00061	CAGGGGGCGGGGG
SPI1	hTFtarget	ENST00000273221.8	2866	2877	-	18.5658	1.99e-07	0.000466	TGGGGGCGGGGC
SPI1	hTFtarget	ENST00000273221.8	2890	2901	-	18.5658	1.99e-07	0.000466	TGGGGGCGGGGC
USF2	hTFtarget	ENST00000273221.8	2865	2876	+	19.25	1.99e-07	0.000268	AGCCCCGCCCCC
SP1	hTFtarget	ENST00000273221.8	2726	2737	-	18.7857	2e-07	0.000247	CAGGGGCGGGGC
SP1	hTFtarget	ENST00000273221.8	2744	2755	-	18.7857	2e-07	0.000247	CAGGGGCGGGGC
SP1	hTFtarget	ENST00000273221.8	2758	2769	-	18.7857	2e-07	0.000247	CAGGGGCGGGGC
SPI1	hTFtarget	ENST00000273221.8	2914	2925	+	18.5	2e-07	0.000372	GCCCCGCCCCCG
SPI1	hTFtarget	ENST00000273221.8	2914	2925	-	18.8816	2e-07	0.000363	CGGGGGCGGGGC
SPI1	hTFtarget	ENST00000273221.8	2740	2755	-	18.7368	2e-07	0.000235	CAGGGGCGGGGCTACG
SPI1	hTFtarget	ENST00000273221.8	2862	2877	-	18.7571	2e-07	0.000238	TGGGGGCGGGGCTGCG
SRF	hTFtarget	ENST00000273221.8	2720	2741	+	19.0789	2e-07	6.25e-05	GGCTCGGCCCCGCCCCTGCGCG
SPI1	hTFtarget	ENST00000273221.8	2928	2943	+	19.0526	2.01e-07	0.000289	CTGCCCCGCCCACTTC
NFYB	hTFtarget	ENST00000273221.8	2743	2754	+	19.1711	2.03e-07	0.000283	AGCCCCGCCCCT
SPI1	hTFtarget	ENST00000273221.8	2767	2782	+	18.3553	2.03e-07	0.000208	CTGACCCCCCGCCCCC
SPI1	hTFtarget	ENST00000273221.8	2726	2737	-	18.8026	2.03e-07	0.000238	CAGGGGCGGGGC
SPI1	hTFtarget	ENST00000273221.8	2744	2755	-	18.8026	2.03e-07	0.000238	CAGGGGCGGGGC
SPI1	hTFtarget	ENST00000273221.8	2758	2769	-	18.8026	2.03e-07	0.000238	CAGGGGCGGGGC
TAF1	hTFtarget	ENST00000273221.8	2911	2926	-	19.0921	2.03e-07	0.000981	GCGGGGGCGGGGCCGG
TBP	hTFtarget	ENST00000273221.8	2743	2754	+	19.2632	2.03e-07	0.000281	AGCCCCGCCCCT
SPI1	hTFtarget	ENST00000273221.8	2928	2941	-	18.7632	2.04e-07	0.000241	AGTGGGCGGGGCAG
HOXA6	hTFtarget	ENST00000273221.8	3554	3564	-	18.1316	2.05e-07	0.000711	CACACACACAC
HOXA6	hTFtarget	ENST00000273221.8	3556	3566	-	18.1316	2.05e-07	0.000711	CACACACACAC
RNF2	hTFtarget	ENST00000273221.8	3554	3564	-	21.4857	2.05e-07	0.00078	CACACACACAC
RNF2	hTFtarget	ENST00000273221.8	3556	3566	-	21.4857	2.05e-07	0.00078	CACACACACAC
SPI1	hTFtarget	ENST00000273221.8	2722	2737	+	18.1429	2.06e-07	0.000311	CTCGGCCCCGCCCCTG
KDM5B	hTFtarget	ENST00000273221.8	3156	3171	-	19.2714	2.07e-07	0.00123	CCAGCAGAGGCCGCCG
SPI1	hTFtarget	ENST00000273221.8	2926	2941	-	18.9571	2.07e-07	0.000252	AGTGGGCGGGGCAGGG
FOXA1	hTFtarget	ENST00000273221.8	3555	3566	-	15.961	2.08e-07	0.00166	CACACACACACA
FOXA2	hTFtarget	ENST00000273221.8	2914	2925	-	18.9605	2.08e-07	0.00042	CGGGGGCGGGGC
SP1	hTFtarget	ENST00000273221.8	2930	2941	-	18.7105	2.08e-07	0.000533	AGTGGGCGGGGC
SPI1	hTFtarget	ENST00000273221.8	2930	2941	-	18.1974	2.08e-07	0.00088	AGTGGGCGGGGC
SPI1	hTFtarget	ENST00000273221.8	2726	2737	+	19.0789	2.08e-07	0.000257	GCCCCGCCCCTG
SPI1	hTFtarget	ENST00000273221.8	2744	2755	+	19.0789	2.08e-07	0.000257	GCCCCGCCCCTG
SPI1	hTFtarget	ENST00000273221.8	2758	2769	+	19.0789	2.08e-07	0.000257	GCCCCGCCCCTG
SP2	database	ENST00000273221.8	2866	2880	+	18.4828	2.09e-07	0.000297	GCCCCGCCCCCAGCT
SP2	database	ENST00000273221.8	2890	2904	+	18.4828	2.09e-07	0.000297	GCCCCGCCCCCAGCT
IRF1	hTFtarget	ENST00000273221.8	2745	2769	+	18.4545	2.09e-07	6.85e-05	CCCCGCCCCTGACGCCCCGCCCCTG
SPI1	hTFtarget	ENST00000273221.8	2739	2754	+	18.9714	2.09e-07	0.000231	GCGTAGCCCCGCCCCT
FOXO3	hTFtarget	ENST00000273221.8	3593	3617	-	11.9737	2.1e-07	0.000531	CCAAACTCAAACTCACCCCCACACC
MAZ	hTFtarget	ENST00000273221.8	2752	2767	+	18.9571	2.1e-07	0.000233	CCTGACGCCCCGCCCC
GATA1	hTFtarget	ENST00000273221.8	3646	3661	+	15.9134	2.11e-07	0.00153	GTGTGGGTGTGAGGTG
SPI1	hTFtarget	ENST00000273221.8	2925	2940	+	18.3714	2.11e-07	0.000236	GCCCTGCCCCGCCCAC
EP300	hTFtarget	ENST00000273221.8	3189	3213	+	18.8421	2.11e-07	5.15e-05	CGGCCCGGCCCGCTCCCACTGCGGC
SPI1	hTFtarget	ENST00000273221.8	2864	2878	-	18.6974	2.12e-07	0.000379	CTGGGGGCGGGGCTG
SPI1	hTFtarget	ENST00000273221.8	2930	2941	-	18.7632	2.12e-07	0.000374	AGTGGGCGGGGC
SPI1	hTFtarget	ENST00000273221.8	2726	2737	-	18.3714	2.12e-07	0.000248	CAGGGGCGGGGC
SPI1	hTFtarget	ENST00000273221.8	2744	2755	-	18.3714	2.12e-07	0.000248	CAGGGGCGGGGC
SPI1	hTFtarget	ENST00000273221.8	2758	2769	-	18.3714	2.12e-07	0.000248	CAGGGGCGGGGC
REST	hTFtarget	ENST00000273221.8	2758	2782	-	18.8831	2.13e-07	0.000118	GGGGGCGGGGGGTCAGGGGCGGGGC
SPI1	hTFtarget	ENST00000273221.8	2924	2944	+	18.7237	2.14e-07	0.000246	CGCCCTGCCCCGCCCACTTCA
VEZF1	hTFtarget	ENST00000273221.8	2855	2876	+	18.9286	2.14e-07	0.000243	CCCCGCGCGCAGCCCCGCCCCC
MYC	hTFtarget	ENST00000273221.8	3548	3563	-	19.0429	2.16e-07	0.00056	ACACACACACTCCCAT
NFYA	hTFtarget	ENST00000273221.8	2725	2736	+	17.5658	2.16e-07	0.000363	GGCCCCGCCCCT
PBX1	hTFtarget	ENST00000273221.8	2866	2877	-	18.3289	2.16e-07	0.000334	TGGGGGCGGGGC
PBX1	hTFtarget	ENST00000273221.8	2890	2901	-	18.3289	2.16e-07	0.000334	TGGGGGCGGGGC
SPI1	hTFtarget	ENST00000273221.8	2866	2877	-	18.5	2.16e-07	0.000443	TGGGGGCGGGGC
SPI1	hTFtarget	ENST00000273221.8	2890	2901	-	18.5	2.16e-07	0.000443	TGGGGGCGGGGC
SPI1	hTFtarget	ENST00000273221.8	2914	2925	-	18.2105	2.16e-07	0.000729	CGGGGGCGGGGC
SPI1	hTFtarget	ENST00000273221.8	2753	2768	-	18.9286	2.16e-07	0.000256	AGGGGCGGGGCGTCAG
SPI1	hTFtarget	ENST00000273221.8	2926	2941	+	18.3571	2.17e-07	0.000252	CCCTGCCCCGCCCACT
SPI1	hTFtarget	ENST00000273221.8	2926	2941	+	18.1857	2.17e-07	0.000282	CCCTGCCCCGCCCACT
SPI1	hTFtarget	ENST00000273221.8	2925	2940	+	18.5714	2.18e-07	0.000222	GCCCTGCCCCGCCCAC
SPI1	hTFtarget	ENST00000273221.8	2738	2755	-	18.5921	2.18e-07	0.000216	CAGGGGCGGGGCTACGCG
BTAF1	hTFtarget	ENST00000273221.8	2914	2925	-	18.1842	2.18e-07	0.000773	CGGGGGCGGGGC
CDK9	hTFtarget	ENST00000273221.8	3194	3217	+	18.7763	2.19e-07	0.000296	CGGCCCGCTCCCACTGCGGCCGCC
SPI1	hTFtarget	ENST00000273221.8	2861	2882	-	19.1053	2.2e-07	0.000217	CGAGCTGGGGGCGGGGCTGCGC
USF1	hTFtarget	ENST00000273221.8	2757	2768	+	19.2895	2.2e-07	0.000288	CGCCCCGCCCCT
HDAC2	hTFtarget	ENST00000273221.8	2751	2775	-	18.7714	2.21e-07	5.14e-05	GGGGGTCAGGGGCGGGGCGTCAGGG
POLR2A	hTFtarget	ENST00000273221.8	3279	3303	+	18.6974	2.21e-07	0.000686	GCGGGTGAGGGCGCGGCGCGGGGCG
SP1	hTFtarget	ENST00000273221.8	2736	2757	-	19.1061	2.21e-07	0.000211	GTCAGGGGCGGGGCTACGCGCA
SPI1	hTFtarget	ENST00000273221.8	2927	2942	-	18.6447	2.21e-07	0.000377	AAGTGGGCGGGGCAGG
SPI1	hTFtarget	ENST00000273221.8	2930	2941	+	18.1	2.21e-07	0.000549	GCCCCGCCCACT
SPI1	hTFtarget	ENST00000273221.8	2930	2941	-	18.4079	2.21e-07	0.000489	AGTGGGCGGGGC
SPI1	hTFtarget	ENST00000273221.8	2930	2941	-	18.6184	2.21e-07	0.000269	AGTGGGCGGGGC
SPI1	hTFtarget	ENST00000273221.8	2743	2754	+	18.2105	2.21e-07	0.000294	AGCCCCGCCCCT
SPI1	hTFtarget	ENST00000273221.8	2740	2755	+	18.5789	2.22e-07	0.000259	CGTAGCCCCGCCCCTG
HDAC2	hTFtarget	ENST00000273221.8	2912	2936	-	18.7571	2.23e-07	5.14e-05	GCGGGGCAGGGCGGGGGCGGGGCCG
SPI1	hTFtarget	ENST00000273221.8	2721	2744	-	18.9079	2.23e-07	0.000201	CTACGCGCAGGGGCGGGGCCGAGC
EP300	hTFtarget	ENST00000273221.8	2914	2938	+	18.9091	2.23e-07	3.83e-05	GCCCCGCCCCCGCCCTGCCCCGCCC
SP1	hTFtarget	ENST00000273221.8	2726	2737	+	18.7	2.24e-07	0.000283	GCCCCGCCCCTG
SP1	hTFtarget	ENST00000273221.8	2744	2755	+	18.7	2.24e-07	0.000283	GCCCCGCCCCTG
SP1	hTFtarget	ENST00000273221.8	2758	2769	+	18.7	2.24e-07	0.000283	GCCCCGCCCCTG
SPI1	hTFtarget	ENST00000273221.8	2743	2754	-	18.3289	2.24e-07	0.000331	AGGGGCGGGGCT
SPI1	hTFtarget	ENST00000273221.8	2926	2941	+	18.5714	2.24e-07	0.000267	CCCTGCCCCGCCCACT
SPI1	hTFtarget	ENST00000273221.8	2743	2754	+	18.7632	2.24e-07	0.000315	AGCCCCGCCCCT
MAZ	hTFtarget	ENST00000273221.8	2720	2735	+	18.8485	2.25e-07	0.000317	GGCTCGGCCCCGCCCC
SPI1	hTFtarget	ENST00000273221.8	2739	2754	+	18.3143	2.25e-07	0.000236	GCGTAGCCCCGCCCCT
SP1	hTFtarget	ENST00000273221.8	2858	2873	-	18.7	2.26e-07	0.000524	GGCGGGGCTGCGCGCG
KDM1A	hTFtarget	ENST00000273221.8	3555	3566	-	18.5143	2.27e-07	0.00181	CACACACACACA
STAT5A	hTFtarget	ENST00000273221.8	3555	3566	-	18.9474	2.27e-07	0.00181	CACACACACACA
SUZ12	hTFtarget	ENST00000273221.8	3555	3566	-	19.5	2.27e-07	0.00181	CACACACACACA
FOXA2	hTFtarget	ENST00000273221.8	2907	2928	+	18.8442	2.28e-07	3.78e-05	CCCTCCGGCCCCGCCCCCGCCC
MYC	hTFtarget	ENST00000273221.8	2912	2927	+	18.9605	2.28e-07	0.000615	CGGCCCCGCCCCCGCC
SPI1	hTFtarget	ENST00000273221.8	2862	2877	+	18.1184	2.28e-07	0.000792	CGCAGCCCCGCCCCCA
SPI1	hTFtarget	ENST00000273221.8	2753	2768	-	18.1571	2.28e-07	0.000229	AGGGGCGGGGCGTCAG
SRC	hTFtarget	ENST00000273221.8	3286	3307	+	18.9474	2.28e-07	8.53e-05	AGGGCGCGGCGCGGGGCGAGCG
SP4	database	ENST00000273221.8	2772	2782	+	18.8367	2.29e-07	0.000345	CCCCCGCCCCC
KLF5	hTFtarget	ENST00000273221.8	2926	2941	-	17.9394	2.29e-07	0.00039	AGTGGGCGGGGCAGGG
NFYA	hTFtarget	ENST00000273221.8	2725	2736	-	17.9571	2.29e-07	0.000401	AGGGGCGGGGCC
PBX3	hTFtarget	ENST00000273221.8	2726	2737	-	18.8571	2.29e-07	0.000261	CAGGGGCGGGGC
PBX3	hTFtarget	ENST00000273221.8	2744	2755	-	18.8571	2.29e-07	0.000261	CAGGGGCGGGGC
PBX3	hTFtarget	ENST00000273221.8	2758	2769	-	18.8571	2.29e-07	0.000261	CAGGGGCGGGGC
SPI1	hTFtarget	ENST00000273221.8	2925	2945	+	18.8	2.29e-07	0.000193	GCCCTGCCCCGCCCACTTCAG
SPI1	hTFtarget	ENST00000273221.8	2753	2768	-	18.8857	2.29e-07	0.000266	AGGGGCGGGGCGTCAG
BRD4	hTFtarget	ENST00000273221.8	2709	2733	+	18.7895	2.3e-07	4.46e-05	CCCCGCGCCTCGGCTCGGCCCCGCC
FOXG1	hTFtarget	ENST00000273221.8	2857	2881	+	18.7143	2.31e-07	7.62e-05	CCGCGCGCAGCCCCGCCCCCAGCTC
SPI1	hTFtarget	ENST00000273221.8	2740	2755	-	18.75	2.31e-07	0.000266	CAGGGGCGGGGCTACG
MAZ	database	ENST00000273221.8	2992	3005	+	18.1348	2.32e-07	0.00164	GGCGGAGGGGCGGG
FOXO3	hTFtarget	ENST00000273221.8	3553	3568	-	18.7368	2.32e-07	0.00061	ATCACACACACACACT
JUND	hTFtarget	ENST00000273221.8	2884	2905	+	18.8816	2.32e-07	6.5e-05	CCTCCGGCCCCGCCCCCAGCTC
MAZ	hTFtarget	ENST00000273221.8	2860	2875	+	18.8182	2.32e-07	0.000317	CGCGCAGCCCCGCCCC
BRD4	hTFtarget	ENST00000273221.8	2854	2878	+	18.7763	2.32e-07	4.46e-05	CCCCCGCGCGCAGCCCCGCCCCCAG
SP2	hTFtarget	ENST00000273221.8	2736	2759	+	18.8684	2.32e-07	7.82e-05	TGCGCGTAGCCCCGCCCCTGACGC
SPI1	hTFtarget	ENST00000273221.8	2926	2941	+	18.1857	2.32e-07	0.000268	CCCTGCCCCGCCCACT
NFYB	hTFtarget	ENST00000273221.8	2866	2877	-	18.5	2.33e-07	0.000482	TGGGGGCGGGGC
NFYB	hTFtarget	ENST00000273221.8	2890	2901	-	18.5	2.33e-07	0.000482	TGGGGGCGGGGC
POU5F1	hTFtarget	ENST00000273221.8	2868	2889	-	18.6316	2.33e-07	5.14e-05	CGGAGGGCGAGCTGGGGGCGGG
POU5F1	hTFtarget	ENST00000273221.8	2892	2913	-	18.6316	2.33e-07	5.14e-05	CGGAGGGCGAGCTGGGGGCGGG
SPI1	hTFtarget	ENST00000273221.8	2753	2768	+	18.2857	2.33e-07	0.000236	CTGACGCCCCGCCCCT
SPI1	hTFtarget	ENST00000273221.8	2743	2754	+	18.3429	2.33e-07	0.000277	AGCCCCGCCCCT
USF1	hTFtarget	ENST00000273221.8	2864	2875	+	19.2105	2.33e-07	0.000346	CAGCCCCGCCCC
SP2	hTFtarget	ENST00000273221.8	3187	3210	+	18.8553	2.34e-07	7.82e-05	CCCGGCCCGGCCCGCTCCCACTGC
SPI1	hTFtarget	ENST00000273221.8	2739	2754	-	18.9079	2.34e-07	0.000211	AGGGGCGGGGCTACGC
CTCF	hTFtarget	ENST00000273221.8	3156	3171	-	18.9394	2.34e-07	0.00148	CCAGCAGAGGCCGCCG
EP300	hTFtarget	ENST00000273221.8	2709	2733	+	18.6842	2.34e-07	5.39e-05	CCCCGCGCCTCGGCTCGGCCCCGCC
BRD4	hTFtarget	ENST00000273221.8	2914	2938	+	18.75	2.36e-07	4.46e-05	GCCCCGCCCCCGCCCTGCCCCGCCC
SPI1	hTFtarget	ENST00000273221.8	2866	2877	-	17.7429	2.37e-07	0.000515	TGGGGGCGGGGC
SPI1	hTFtarget	ENST00000273221.8	2890	2901	-	17.7429	2.37e-07	0.000515	TGGGGGCGGGGC
SPI1	hTFtarget	ENST00000273221.8	2866	2877	-	19.0132	2.37e-07	0.000311	TGGGGGCGGGGC
SPI1	hTFtarget	ENST00000273221.8	2890	2901	-	19.0132	2.37e-07	0.000311	TGGGGGCGGGGC
SPI1	hTFtarget	ENST00000273221.8	2930	2941	-	18.8816	2.37e-07	0.000427	AGTGGGCGGGGC
SPI1	hTFtarget	ENST00000273221.8	2930	2941	-	18.3571	2.37e-07	0.000248	AGTGGGCGGGGC
EGR2	database	ENST00000273221.8	2914	2928	+	18.2131	2.38e-07	0.00177	GCCCCGCCCCCGCCC
MAZ	hTFtarget	ENST00000273221.8	2766	2781	+	18.8429	2.38e-07	0.000233	CCTGACCCCCCGCCCC
MAZ	hTFtarget	ENST00000273221.8	2854	2875	-	18.7429	2.39e-07	0.000163	GGGGCGGGGCTGCGCGCGGGGG
NOTCH1	hTFtarget	ENST00000273221.8	2981	3001	+	18.8158	2.39e-07	0.000122	AAGCGGGCGGCGGCGGAGGGG
REST	hTFtarget	ENST00000273221.8	2854	2878	-	18.7273	2.39e-07	0.000118	CTGGGGGCGGGGCTGCGCGCGGGGG
SPI1	hTFtarget	ENST00000273221.8	2915	2930	-	18.1143	2.39e-07	0.000229	CAGGGCGGGGGCGGGG
SPI1	hTFtarget	ENST00000273221.8	2740	2755	+	18.1	2.39e-07	0.000282	CGTAGCCCCGCCCCTG
EP300	hTFtarget	ENST00000273221.8	3287	3308	-	18.2105	2.39e-07	0.00136	CCGCTCGCCCCGCGCCGCGCCC
SP4	database	ENST00000273221.8	2913	2936	-	18.6869	2.39e-07	6.82e-05	GCGGGGCAGGGCGGGGGCGGGGCC
SP4	database	ENST00000273221.8	2913	2936	-	18.6768	2.4e-07	6.87e-05	GCGGGGCAGGGCGGGGGCGGGGCC
E2F7	hTFtarget	ENST00000273221.8	2912	2927	+	19.1571	2.4e-07	0.00077	CGGCCCCGCCCCCGCC
CTCF	hTFtarget	ENST00000273221.8	3156	3171	+	18.9394	2.41e-07	0.00163	CGGCGGCCTCTGCTGG
GABPA	hTFtarget	ENST00000273221.8	2743	2754	+	19.1579	2.42e-07	0.000291	AGCCCCGCCCCT
MXI1	hTFtarget	ENST00000273221.8	2743	2754	+	19.1184	2.42e-07	0.000287	AGCCCCGCCCCT
NFYA	hTFtarget	ENST00000273221.8	2726	2737	-	18.4571	2.42e-07	0.000411	CAGGGGCGGGGC
NFYA	hTFtarget	ENST00000273221.8	2744	2755	-	18.4571	2.42e-07	0.000411	CAGGGGCGGGGC
NFYA	hTFtarget	ENST00000273221.8	2758	2769	-	18.4571	2.42e-07	0.000411	CAGGGGCGGGGC
SP1	hTFtarget	ENST00000273221.8	2930	2941	-	18.6184	2.42e-07	0.000451	AGTGGGCGGGGC
SPI1	hTFtarget	ENST00000273221.8	2930	2941	-	18.3684	2.42e-07	0.000443	AGTGGGCGGGGC
SPI1	hTFtarget	ENST00000273221.8	2766	2787	-	18.6857	2.42e-07	0.000188	GCACAGGGGGCGGGGGGTCAGG
SPI1	hTFtarget	ENST00000273221.8	2930	2941	-	18.4429	2.42e-07	0.000331	AGTGGGCGGGGC
SPI1	hTFtarget	ENST00000273221.8	2925	2940	+	18.8	2.43e-07	0.000231	GCCCTGCCCCGCCCAC
SPI1	hTFtarget	ENST00000273221.8	2925	2948	-	18.8026	2.43e-07	0.000201	GCCCTGAAGTGGGCGGGGCAGGGC
HDAC2	hTFtarget	ENST00000273221.8	2987	3011	+	18.6143	2.44e-07	5.33e-05	GCGGCGGCGGAGGGGCGGGCTTGGC
LMNB1	hTFtarget	ENST00000273221.8	1747	1762	+	18.4634	2.44e-07	0.00177	GGCCACCTCAGCCCCC
SP2	hTFtarget	ENST00000273221.8	2888	2901	+	18	2.44e-07	0.000844	CGGCCCCGCCCCCA
SP4	database	ENST00000273221.8	2888	2911	-	18.6465	2.45e-07	6.87e-05	GAGGGCGAGCTGGGGGCGGGGCCG
RFX2	hTFtarget	ENST00000273221.8	2726	2737	-	19.0132	2.45e-07	0.000293	CAGGGGCGGGGC
RFX2	hTFtarget	ENST00000273221.8	2744	2755	-	19.0132	2.45e-07	0.000293	CAGGGGCGGGGC
RFX2	hTFtarget	ENST00000273221.8	2758	2769	-	19.0132	2.45e-07	0.000293	CAGGGGCGGGGC
SPI1	hTFtarget	ENST00000273221.8	2740	2755	+	18.4868	2.45e-07	0.000293	CGTAGCCCCGCCCCTG
YY1	hTFtarget	ENST00000273221.8	2987	3002	-	18.7105	2.45e-07	0.000683	GCCCCTCCGCCGCCGC
E2F4	hTFtarget	ENST00000273221.8	2743	2754	+	18.6184	2.45e-07	0.00031	AGCCCCGCCCCT
SP4	database	ENST00000273221.8	2888	2911	-	18.6465	2.45e-07	6.82e-05	GAGGGCGAGCTGGGGGCGGGGCCG
SP1	database	ENST00000273221.8	2772	2782	+	17.9038	2.46e-07	0.000349	CCCCCGCCCCC
HSF1	hTFtarget	ENST00000273221.8	2885	2900	-	18.4079	2.46e-07	0.000181	GGGGGCGGGGCCGGAG
HSF1	hTFtarget	ENST00000273221.8	2909	2924	-	18.4079	2.46e-07	0.000181	GGGGGCGGGGCCGGAG
SPI1	hTFtarget	ENST00000273221.8	2757	2767	-	18.0526	2.46e-07	0.000296	GGGGCGGGGCG
SPI1	hTFtarget	ENST00000273221.8	2925	2940	-	18.4857	2.46e-07	0.000252	GTGGGCGGGGCAGGGC
CDK7	hTFtarget	ENST00000273221.8	2761	2776	+	18.8289	2.46e-07	0.000232	CCGCCCCTGACCCCCC
SP2	hTFtarget	ENST00000273221.8	3170	3193	+	18.7763	2.47e-07	7.82e-05	GGGCCTGGGTCCCGGCTCCCGGCC
SETDB1	hTFtarget	ENST00000273221.8	656	677	-	18.5263	2.48e-07	0.00198	GCCAATTTTTCTGCAGAAATGA
SPI1	hTFtarget	ENST00000273221.8	2925	2940	-	18.6714	2.48e-07	0.000284	GTGGGCGGGGCAGGGC
USF1	hTFtarget	ENST00000273221.8	2917	2932	+	19.0132	2.48e-07	0.00053	CCGCCCCCGCCCTGCC
CREB1	hTFtarget	ENST00000273221.8	2865	2876	-	19.1184	2.49e-07	0.000298	GGGGGCGGGGCT
SP1	hTFtarget	ENST00000273221.8	2912	2933	-	18.9394	2.5e-07	0.000211	GGGCAGGGCGGGGGCGGGGCCG
SREBF1	hTFtarget	ENST00000273221.8	2725	2736	+	18.7105	2.5e-07	0.000441	GGCCCCGCCCCT
CTCF	hTFtarget	ENST00000273221.8	3156	3171	-	18.803	2.5e-07	0.00145	CCAGCAGAGGCCGCCG
E2F4	hTFtarget	ENST00000273221.8	2757	2768	-	18.7237	2.5e-07	0.000301	AGGGGCGGGGCG
CBFB	hTFtarget	ENST00000273221.8	3150	3174	-	18.1447	2.51e-07	0.00135	GGCCCAGCAGAGGCCGCCGACTCCC
FOXA2	hTFtarget	ENST00000273221.8	3032	3053	-	18.7013	2.52e-07	4.02e-05	CCGGCTCCCGCGGCTCCGGCCC
SPI1	hTFtarget	ENST00000273221.8	2726	2741	+	18.25	2.52e-07	0.000332	GCCCCGCCCCTGCGCG
SPI1	hTFtarget	ENST00000273221.8	2991	3012	+	18.9211	2.52e-07	0.000217	CGGCGGAGGGGCGGGCTTGGCT
TAF3	hTFtarget	ENST00000273221.8	1089	1104	-	17.8289	2.52e-07	0.00174	GGCAGAGGCAGCAGAA
POLR2A	hTFtarget	ENST00000273221.8	3031	3046	+	18.8684	2.53e-07	0.000632	GGGGCCGGAGCCGCGG
SPI1	hTFtarget	ENST00000273221.8	2739	2754	-	18.7714	2.53e-07	0.000266	AGGGGCGGGGCTACGC
FOXG1	hTFtarget	ENST00000273221.8	3657	3681	-	18.5844	2.54e-07	7.67e-05	CCGCTCTCCCTCCTGCCCCTCACCT
POLR2A	hTFtarget	ENST00000273221.8	2912	2927	-	18.7632	2.54e-07	0.000426	GGCGGGGGCGGGGCCG
SPI1	hTFtarget	ENST00000273221.8	2757	2768	+	18.6	2.54e-07	0.000357	CGCCCCGCCCCT
SPI1	hTFtarget	ENST00000273221.8	2767	2782	+	18.3143	2.54e-07	0.000292	CTGACCCCCCGCCCCC
SPI1	hTFtarget	ENST00000273221.8	2743	2754	-	18.5263	2.54e-07	0.000332	AGGGGCGGGGCT
ZNF263	database	ENST00000273221.8	2093	2113	+	18.551	2.56e-07	0.00194	AGAGGAGGAAAGAGTGAGGGA
EP300	hTFtarget	ENST00000273221.8	3275	3299	-	18.7013	2.56e-07	4.24e-05	CCGCGCCGCGCCCTCACCCGCTGTC
ZFX	database	ENST00000273221.8	3166	3184	-	18.3469	2.56e-07	0.00134	CCGGGACCCAGGCCCAGCA
HDAC2	hTFtarget	ENST00000273221.8	2907	2928	+	18.8421	2.57e-07	0.000122	CCCTCCGGCCCCGCCCCCGCCC
KLF9	hTFtarget	ENST00000273221.8	2753	2768	-	18.9429	2.57e-07	0.000292	AGGGGCGGGGCGTCAG
POU5F1	hTFtarget	ENST00000273221.8	2916	2937	-	18.5132	2.57e-07	5.38e-05	GGCGGGGCAGGGCGGGGGCGGG
SPI1	hTFtarget	ENST00000273221.8	2739	2754	-	18.0429	2.57e-07	0.000229	AGGGGCGGGGCTACGC
CDK7	hTFtarget	ENST00000273221.8	2980	3000	-	18.6234	2.57e-07	0.000196	CCCTCCGCCGCCGCCCGCTTG
CDK8	hTFtarget	ENST00000273221.8	2886	2910	+	18.4935	2.57e-07	7.99e-05	TCCGGCCCCGCCCCCAGCTCGCCCT
PRKDC	hTFtarget	ENST00000273221.8	2722	2737	+	18.4605	2.58e-07	0.000579	CTCGGCCCCGCCCCTG
BCL3	hTFtarget	ENST00000273221.8	3549	3564	-	17.3182	2.59e-07	0.00127	CACACACACACTCCCA
NRF1	hTFtarget	ENST00000273221.8	2773	2784	+	18.6857	2.59e-07	0.00092	CCCCGCCCCCTG
SP2	hTFtarget	ENST00000273221.8	2912	2925	+	17.8	2.59e-07	0.00118	CGGCCCCGCCCCCG
SRC	hTFtarget	ENST00000273221.8	2870	2891	-	18.7763	2.59e-07	8.53e-05	GCCGGAGGGCGAGCTGGGGGCG
SRC	hTFtarget	ENST00000273221.8	2894	2915	-	18.7763	2.59e-07	8.53e-05	GCCGGAGGGCGAGCTGGGGGCG
SPI1	hTFtarget	ENST00000273221.8	2767	2782	-	18.4286	2.6e-07	0.000301	GGGGGCGGGGGGTCAG
TAF1	hTFtarget	ENST00000273221.8	2987	3008	-	18.6579	2.6e-07	0.00174	AAGCCCGCCCCTCCGCCGCCGC
ZFX	database	ENST00000273221.8	3166	3184	-	18.3485	2.61e-07	0.00132	CCGGGACCCAGGCCCAGCA
NOTCH1	hTFtarget	ENST00000273221.8	3180	3200	-	18.6842	2.61e-07	0.000122	CGGGCCGGGCCGGGAGCCGGG
SPI1	hTFtarget	ENST00000273221.8	2863	2878	-	18.4737	2.61e-07	0.000377	CTGGGGGCGGGGCTGC
SPI1	hTFtarget	ENST00000273221.8	2756	2771	+	18.6286	2.61e-07	0.000372	ACGCCCCGCCCCTGAC
WHSC1	hTFtarget	ENST00000273221.8	3549	3564	-	17.961	2.61e-07	0.00103	CACACACACACTCCCA
SPI1	hTFtarget	ENST00000273221.8	2757	2768	+	18.4342	2.62e-07	0.000328	CGCCCCGCCCCT
SP1	hTFtarget	ENST00000273221.8	2866	2877	-	17.8286	2.63e-07	0.00064	TGGGGGCGGGGC
SP1	hTFtarget	ENST00000273221.8	2890	2901	-	17.8286	2.63e-07	0.00064	TGGGGGCGGGGC
SPI1	hTFtarget	ENST00000273221.8	2914	2925	-	18.4079	2.63e-07	0.000466	CGGGGGCGGGGC
SPI1	hTFtarget	ENST00000273221.8	2930	2940	+	18.1053	2.63e-07	0.000347	GCCCCGCCCAC
SPI1	hTFtarget	ENST00000273221.8	2866	2877	-	18.0263	2.63e-07	0.000489	TGGGGGCGGGGC
SPI1	hTFtarget	ENST00000273221.8	2890	2901	-	18.0263	2.63e-07	0.000489	TGGGGGCGGGGC
SPI1	hTFtarget	ENST00000273221.8	2930	2941	-	18.3553	2.63e-07	0.00033	AGTGGGCGGGGC
SPI1	hTFtarget	ENST00000273221.8	2866	2877	-	18.1	2.63e-07	0.000331	TGGGGGCGGGGC
SPI1	hTFtarget	ENST00000273221.8	2890	2901	-	18.1	2.63e-07	0.000331	TGGGGGCGGGGC
SPI1	hTFtarget	ENST00000273221.8	2930	2941	-	18.4	2.63e-07	0.000363	AGTGGGCGGGGC
SPI1	hTFtarget	ENST00000273221.8	2726	2737	-	18.5395	2.63e-07	0.000269	CAGGGGCGGGGC
SPI1	hTFtarget	ENST00000273221.8	2744	2755	-	18.5395	2.63e-07	0.000269	CAGGGGCGGGGC
SPI1	hTFtarget	ENST00000273221.8	2758	2769	-	18.5395	2.63e-07	0.000269	CAGGGGCGGGGC
SPI1	hTFtarget	ENST00000273221.8	2866	2877	-	18.1842	2.63e-07	0.00034	TGGGGGCGGGGC
SPI1	hTFtarget	ENST00000273221.8	2890	2901	-	18.1842	2.63e-07	0.00034	TGGGGGCGGGGC
SPI1	hTFtarget	ENST00000273221.8	2930	2941	-	18.1316	2.63e-07	0.000435	AGTGGGCGGGGC
TAF1	hTFtarget	ENST00000273221.8	2984	2999	-	18.6053	2.63e-07	0.00091	CCTCCGCCGCCGCCCG
TBP	hTFtarget	ENST00000273221.8	2885	2906	+	18.5904	2.63e-07	0.000481	CTCCGGCCCCGCCCCCAGCTCG
KLF5	hTFtarget	ENST00000273221.8	2910	2925	+	18.0909	2.64e-07	0.000628	TCCGGCCCCGCCCCCG
CDK9	hTFtarget	ENST00000273221.8	3034	3055	-	18.5	2.64e-07	0.000187	CGCCGGCTCCCGCGGCTCCGGC
IRF1	hTFtarget	ENST00000273221.8	2708	2732	+	18.1818	2.65e-07	8.16e-05	ACCCCGCGCCTCGGCTCGGCCCCGC
SUMO2	hTFtarget	ENST00000273221.8	3173	3197	-	18.4474	2.65e-07	0.000177	GCCGGGCCGGGAGCCGGGACCCAGG
KLF5	hTFtarget	ENST00000273221.8	2862	2877	-	17.8182	2.66e-07	0.00039	TGGGGGCGGGGCTGCG
E2F4	hTFtarget	ENST00000273221.8	2757	2768	+	18.3684	2.66e-07	0.00031	CGCCCCGCCCCT
ELF1	hTFtarget	ENST00000273221.8	2743	2754	+	18.8158	2.66e-07	0.000365	AGCCCCGCCCCT
ORC1	hTFtarget	ENST00000273221.8	2752	2767	+	18.7857	2.67e-07	0.000276	CCTGACGCCCCGCCCC
PCGF2	hTFtarget	ENST00000273221.8	2091	2112	-	17.4605	2.67e-07	0.000519	CCCTCACTCTTTCCTCCTCTCC
PRAME	hTFtarget	ENST00000273221.8	2772	2783	-	17.9474	2.67e-07	0.000482	AGGGGGCGGGGG
SPI1	hTFtarget	ENST00000273221.8	2914	2925	-	17.9429	2.67e-07	0.000483	CGGGGGCGGGGC
E2F1	hTFtarget	ENST00000273221.8	2742	2753	-	18.9737	2.67e-07	0.000314	GGGGCGGGGCTA
FOS	hTFtarget	ENST00000273221.8	2914	2925	-	18.1184	2.69e-07	0.0013	CGGGGGCGGGGC
FOXA2	hTFtarget	ENST00000273221.8	2875	2899	-	18.5263	2.69e-07	6.89e-05	GGGGCGGGGCCGGAGGGCGAGCTGG
FOXA2	hTFtarget	ENST00000273221.8	2899	2923	-	18.5263	2.69e-07	6.89e-05	GGGGCGGGGCCGGAGGGCGAGCTGG
FOXA2	hTFtarget	ENST00000273221.8	2903	2927	-	18.5263	2.69e-07	6.89e-05	GGCGGGGGCGGGGCCGGAGGGCGAG
SPI1	hTFtarget	ENST00000273221.8	2926	2941	+	18.4571	2.7e-07	0.000323	CCCTGCCCCGCCCACT
SRC	hTFtarget	ENST00000273221.8	2959	2980	-	18.7237	2.7e-07	8.53e-05	GGCGCAGCGCGAGGCCGGGCCG
GTF2B	hTFtarget	ENST00000273221.8	2866	2877	+	18.5263	2.71e-07	0.000372	GCCCCGCCCCCA
GTF2B	hTFtarget	ENST00000273221.8	2890	2901	+	18.5263	2.71e-07	0.000372	GCCCCGCCCCCA
BRCA1	hTFtarget	ENST00000273221.8	2930	2941	+	18.5263	2.71e-07	0.000289	GCCCCGCCCACT
SP4	hTFtarget	ENST00000273221.8	2743	2754	+	18.7143	2.71e-07	0.000381	AGCCCCGCCCCT
SMARCA4	hTFtarget	ENST00000273221.8	3180	3204	+	18.4156	2.72e-07	8.31e-05	CCCGGCTCCCGGCCCGGCCCGCTCC
SPI1	hTFtarget	ENST00000273221.8	2928	2943	-	18.4143	2.72e-07	0.000384	GAAGTGGGCGGGGCAG
TFAP2C	database	ENST00000273221.8	3012	3026	-	17.449	2.73e-07	0.00185	CCGAGCCCCAGGCCA
HDAC2	hTFtarget	ENST00000273221.8	3031	3055	+	18.4429	2.73e-07	5.33e-05	GGGGCCGGAGCCGCGGGAGCCGGCG
SPI1	hTFtarget	ENST00000273221.8	2866	2877	-	18.1053	2.73e-07	0.0006	TGGGGGCGGGGC
SPI1	hTFtarget	ENST00000273221.8	2890	2901	-	18.1053	2.73e-07	0.0006	TGGGGGCGGGGC
SPI1	hTFtarget	ENST00000273221.8	2911	2932	+	18.6857	2.73e-07	0.000199	CCGGCCCCGCCCCCGCCCTGCC
TP53	hTFtarget	ENST00000273221.8	680	691	-	16.2713	2.73e-07	0.00209	GAGAGGCAGAGA
SPI1	hTFtarget	ENST00000273221.8	2752	2772	+	18.4605	2.74e-07	0.000269	CCTGACGCCCCGCCCCTGACC
CTCF	hTFtarget	ENST00000273221.8	3156	3171	+	18.8485	2.74e-07	0.00172	CGGCGGCCTCTGCTGG
SPI1	hTFtarget	ENST00000273221.8	2772	2783	-	17.9571	2.75e-07	0.000392	AGGGGGCGGGGG
TCF4	hTFtarget	ENST00000273221.8	3288	3309	+	18.7895	2.75e-07	5.34e-05	GGCGCGGCGCGGGGCGAGCGGC
USF1	hTFtarget	ENST00000273221.8	2756	2767	+	19.1842	2.75e-07	0.000346	ACGCCCCGCCCC
FOXA2	hTFtarget	ENST00000273221.8	3038	3059	-	18.5714	2.76e-07	4.25e-05	CGTCCGCCGGCTCCCGCGGCTC
FOXG1	hTFtarget	ENST00000273221.8	2986	3010	-	18.4675	2.76e-07	7.67e-05	CCAAGCCCGCCCCTCCGCCGCCGCC
FOXO3	hTFtarget	ENST00000273221.8	3539	3563	-	11.25	2.76e-07	0.000531	ACACACACACTCCCATCCTGAGACC
SPI1	hTFtarget	ENST00000273221.8	2866	2877	-	18.5	2.76e-07	0.000715	TGGGGGCGGGGC
SPI1	hTFtarget	ENST00000273221.8	2890	2901	-	18.5	2.76e-07	0.000715	TGGGGGCGGGGC
FOXA2	hTFtarget	ENST00000273221.8	3181	3205	-	18.4868	2.77e-07	6.89e-05	GGGAGCGGGCCGGGCCGGGAGCCGG
SP2	hTFtarget	ENST00000273221.8	2981	3004	-	18.6184	2.77e-07	8.21e-05	CCGCCCCTCCGCCGCCGCCCGCTT
SPI1	hTFtarget	ENST00000273221.8	2914	2925	-	17.8026	2.77e-07	0.00088	CGGGGGCGGGGC
MAX	hTFtarget	ENST00000273221.8	2757	2768	+	18.5263	2.79e-07	0.000366	CGCCCCGCCCCT
PBX1	hTFtarget	ENST00000273221.8	2726	2737	-	18.0789	2.79e-07	0.000334	CAGGGGCGGGGC
PBX1	hTFtarget	ENST00000273221.8	2744	2755	-	18.0789	2.79e-07	0.000334	CAGGGGCGGGGC
PBX1	hTFtarget	ENST00000273221.8	2758	2769	-	18.0789	2.79e-07	0.000334	CAGGGGCGGGGC
POLR2A	hTFtarget	ENST00000273221.8	3198	3219	-	18.4737	2.79e-07	0.000866	ATGGCGGCCGCAGTGGGAGCGG
MEF2A	database	ENST00000273221.8	1049	1062	+	18.1169	2.8e-07	0.00223	AGTCTATTTTTAGA
PRKDC	hTFtarget	ENST00000273221.8	2914	2925	-	18.1579	2.8e-07	0.00146	CGGGGGCGGGGC
SPI1	hTFtarget	ENST00000273221.8	2726	2737	+	18.1184	2.8e-07	0.000367	GCCCCGCCCCTG
SPI1	hTFtarget	ENST00000273221.8	2744	2755	+	18.1184	2.8e-07	0.000367	GCCCCGCCCCTG
[truncated: 25,235 more rows]

## Sheet: JAM2 related proteins
Table S5. Prediction of the relationship between PWAS and TWAS
#node1	node2	node1_string_id	node2_string_id	neighborhood_on_chromosome	gene_fusion	phylogenetic_cooccurrence	homology	coexpression	experimentally_determined_interaction	database_annotated	automated_textmining	combined_score
ANK1	ITGAM	9606.ENSP00000265709	9606.ENSP00000441691	0	0	0	0	0.999	0	0	0.086	0.999
CD9	ITGA3	9606.ENSP00000371958	9606.ENSP00000007722	0	0	0	0	0.082	0.68	0	0.919	0.974
CD9	ITGAV	9606.ENSP00000371958	9606.ENSP00000261023	0	0	0	0	0.076	0.058	0	0.679	0.696
CD9	ICAM1	9606.ENSP00000371958	9606.ENSP00000264832	0	0	0	0	0	0	0	0.904	0.904
CD9	ITGA1	9606.ENSP00000371958	9606.ENSP00000282588	0	0	0	0	0	0.058	0	0.452	0.461
CD9	ITGA5	9606.ENSP00000371958	9606.ENSP00000293379	0	0	0	0	0	0.495	0	0.546	0.761
CD9	VCAM1	9606.ENSP00000371958	9606.ENSP00000294728	0	0	0	0	0	0	0	0.731	0.731
CD9	ITGA2	9606.ENSP00000371958	9606.ENSP00000296585	0	0	0	0	0.066	0.471	0	0.391	0.673
CD9	CTNNB1	9606.ENSP00000371958	9606.ENSP00000344456	0	0	0	0	0.064	0	0	0.782	0.787
CD9	FN1	9606.ENSP00000371958	9606.ENSP00000346839	0	0	0	0	0.069	0	0	0.77	0.777
CD9	ITGAL	9606.ENSP00000371958	9606.ENSP00000349252	0	0	0	0	0	0.058	0	0.404	0.414
CD9	F11R	9606.ENSP00000371958	9606.ENSP00000357005	0	0	0	0	0.101	0	0	0.683	0.703
CD9	ITGAX	9606.ENSP00000371958	9606.ENSP00000454623	0	0	0	0	0.062	0.058	0	0.391	0.414
CD9	ITGA4	9606.ENSP00000371958	9606.ENSP00000380227	0	0	0	0	0	0.058	0	0.479	0.488
CD9	ITGAM	9606.ENSP00000371958	9606.ENSP00000441691	0	0	0	0	0	0.058	0	0.775	0.779
CD9	ITGA6	9606.ENSP00000371958	9606.ENSP00000386896	0	0	0	0	0.088	0.495	0.9	0.625	0.98
CD9	ITGB1	9606.ENSP00000371958	9606.ENSP00000379350	0	0	0	0	0.086	0.875	0.9	0.935	0.999
CDC42	PARD6A	9606.ENSP00000383118	9606.ENSP00000219255	0	0	0	0	0.062	0.967	0.9	0.986	0.999
CDC42	ITGAV	9606.ENSP00000383118	9606.ENSP00000261023	0	0	0	0	0.062	0	0.9	0.354	0.934
CDC42	ICAM1	9606.ENSP00000383118	9606.ENSP00000264832	0	0	0	0	0	0	0	0.423	0.422
CDC42	PXN	9606.ENSP00000383118	9606.ENSP00000267257	0	0	0	0	0	0.245	0.9	0.949	0.995
CDC42	TJP1	9606.ENSP00000383118	9606.ENSP00000281537	0	0	0	0	0.054	0	0	0.879	0.881
CDC42	ITGA1	9606.ENSP00000383118	9606.ENSP00000282588	0	0	0	0	0	0	0.9	0.15	0.911
CDC42	VCAM1	9606.ENSP00000383118	9606.ENSP00000294728	0	0	0	0	0.089	0	0	0.372	0.403
CDC42	PRKCI	9606.ENSP00000383118	9606.ENSP00000295797	0	0	0	0	0.062	0.742	0.8	0.724	0.984
CDC42	JAM3	9606.ENSP00000383118	9606.ENSP00000299106	0	0	0	0	0	0	0	0.73	0.73
CDC42	TLN1	9606.ENSP00000383118	9606.ENSP00000316029	0	0	0	0	0.108	0.056	0	0.638	0.668
CDC42	PLAUR	9606.ENSP00000383118	9606.ENSP00000339328	0	0	0	0	0	0	0	0.433	0.433
CDC42	PTK2	9606.ENSP00000383118	9606.ENSP00000341189	0	0	0	0	0.065	0	0.9	0.728	0.972
CDC42	CTNNB1	9606.ENSP00000383118	9606.ENSP00000344456	0	0	0	0	0.064	0.119	0.9	0.954	0.995
CDC42	FN1	9606.ENSP00000383118	9606.ENSP00000346839	0	0	0	0	0	0	0.9	0.75	0.974
CDC42	OCLN	9606.ENSP00000383118	9606.ENSP00000347379	0	0	0	0	0	0	0	0.509	0.509
CDC42	ITGB1BP1	9606.ENSP00000383118	9606.ENSP00000353850	0	0	0	0	0.062	0	0	0.483	0.494
CDC42	FLNA	9606.ENSP00000383118	9606.ENSP00000358866	0	0	0	0	0.062	0.241	0.65	0.706	0.917
CDC42	PARD6B	9606.ENSP00000383118	9606.ENSP00000360672	0	0	0	0	0.062	0.993	0.8	0.911	0.999
CDC42	PARD3	9606.ENSP00000383118	9606.ENSP00000363921	0	0	0	0	0.049	0.226	0.8	0.994	0.999
CDC42	ITGB1	9606.ENSP00000383118	9606.ENSP00000379350	0	0	0	0	0.074	0.058	0.9	0.63	0.963
CDC42	ILK	9606.ENSP00000383118	9606.ENSP00000379975	0	0	0	0	0.064	0.076	0	0.632	0.654
CDC42	ITGA4	9606.ENSP00000383118	9606.ENSP00000380227	0	0	0	0	0	0	0.9	0.253	0.922
CDC42	ITGB2	9606.ENSP00000383118	9606.ENSP00000380948	0	0	0	0	0.074	0.058	0	0.497	0.523
CGN	PARD6A	9606.ENSP00000271636	9606.ENSP00000219255	0	0	0	0	0	0	0.6	0.287	0.702
CGN	YBX3	9606.ENSP00000271636	9606.ENSP00000228251	0	0	0	0	0	0	0	0.513	0.513
CGN	PARD3	9606.ENSP00000271636	9606.ENSP00000363921	0	0	0	0	0.065	0	0.6	0.392	0.753
CGN	OCLN	9606.ENSP00000271636	9606.ENSP00000347379	0	0	0	0	0.117	0	0	0.944	0.948
CGN	F11R	9606.ENSP00000271636	9606.ENSP00000357005	0	0	0	0	0.089	0.213	0.8	0.816	0.97
CGN	TJP1	9606.ENSP00000271636	9606.ENSP00000281537	0	0	0	0	0.095	0.8	0.8	0.985	0.999
CTNNB1	PARD6A	9606.ENSP00000344456	9606.ENSP00000219255	0	0	0	0	0	0	0.9	0.393	0.936
CTNNB1	ITGAV	9606.ENSP00000344456	9606.ENSP00000261023	0	0	0	0	0.069	0.119	0	0.387	0.453
CTNNB1	ICAM1	9606.ENSP00000344456	9606.ENSP00000264832	0	0	0	0	0	0	0	0.512	0.512
CTNNB1	ITGB7	9606.ENSP00000344456	9606.ENSP00000267082	0	0	0	0	0.089	0.056	0.9	0.221	0.924
CTNNB1	PXN	9606.ENSP00000344456	9606.ENSP00000267257	0	0	0	0	0	0.324	0	0.978	0.985
CTNNB1	TJP1	9606.ENSP00000344456	9606.ENSP00000281537	0	0	0	0	0.074	0.11	0.9	0.983	0.998
CTNNB1	GJA1	9606.ENSP00000344456	9606.ENSP00000282561	0	0	0	0	0.072	0.176	0.9	0.987	0.998
CTNNB1	ITGA5	9606.ENSP00000344456	9606.ENSP00000293379	0	0	0	0	0	0.119	0	0.403	0.452
CTNNB1	VCAM1	9606.ENSP00000344456	9606.ENSP00000294728	0	0	0	0	0	0	0	0.479	0.479
CTNNB1	PRKCI	9606.ENSP00000344456	9606.ENSP00000295797	0	0	0	0	0.066	0.151	0.9	0.645	0.968
CTNNB1	TLN1	9606.ENSP00000344456	9606.ENSP00000316029	0	0	0	0	0	0.378	0	0.328	0.565
CTNNB1	PLAUR	9606.ENSP00000344456	9606.ENSP00000339328	0	0	0	0	0	0	0	0.55	0.55
CTNNB1	PTK2	9606.ENSP00000344456	9606.ENSP00000341189	0	0	0	0	0.076	0.346	0	0.72	0.816
CTNNB1	ITGAM	9606.ENSP00000344456	9606.ENSP00000441691	0	0	0	0	0	0.068	0	0.424	0.44
CTNNB1	FLNA	9606.ENSP00000344456	9606.ENSP00000358866	0	0	0	0	0.062	0.063	0	0.499	0.521
CTNNB1	F11R	9606.ENSP00000344456	9606.ENSP00000357005	0	0	0	0	0	0	0	0.546	0.546
CTNNB1	ITGA6	9606.ENSP00000344456	9606.ENSP00000386896	0	0	0	0	0.062	0.147	0	0.513	0.576
CTNNB1	OCLN	9606.ENSP00000344456	9606.ENSP00000347379	0	0	0	0	0.062	0	0	0.727	0.733
CTNNB1	FN1	9606.ENSP00000344456	9606.ENSP00000346839	0	0	0	0	0.07	0	0	0.784	0.79
CTNNB1	ITGB1	9606.ENSP00000344456	9606.ENSP00000379350	0	0	0	0	0.108	0.056	0	0.794	0.812
CTNNB1	PARD3	9606.ENSP00000344456	9606.ENSP00000363921	0	0	0	0	0.063	0.662	0	0.649	0.879
CTNNB1	ILK	9606.ENSP00000344456	9606.ENSP00000379975	0	0	0	0	0	0.148	0.9	0.698	0.972
F11R	ICAM3	9606.ENSP00000357005	9606.ENSP00000160262	0	0	0	0	0	0	0	0.446	0.446
F11R	PARD6A	9606.ENSP00000357005	9606.ENSP00000219255	0	0	0	0	0	0	0.6	0.291	0.704
F11R	ITGAV	9606.ENSP00000357005	9606.ENSP00000261023	0	0	0	0	0	0	0.9	0.193	0.915
F11R	ICAM1	9606.ENSP00000357005	9606.ENSP00000264832	0	0	0	0	0.062	0	0	0.567	0.577
F11R	ITGB7	9606.ENSP00000357005	9606.ENSP00000267082	0	0	0	0	0	0	0	0.406	0.406
F11R	TJP1	9606.ENSP00000357005	9606.ENSP00000281537	0	0	0	0	0.063	0.932	0.8	0.985	0.999
F11R	ITGA5	9606.ENSP00000357005	9606.ENSP00000293379	0	0	0	0	0.062	0	0	0.388	0.401
F11R	VCAM1	9606.ENSP00000357005	9606.ENSP00000294728	0	0	0	0	0	0	0	0.615	0.615
F11R	PRKCI	9606.ENSP00000357005	9606.ENSP00000295797	0	0	0	0	0	0	0.6	0.064	0.609
F11R	JAM3	9606.ENSP00000357005	9606.ENSP00000299106	0	0	0	0.824	0	0	0.8	0.85	0.829
F11R	PTK2	9606.ENSP00000357005	9606.ENSP00000341189	0	0	0	0	0.062	0	0.9	0.297	0.928
F11R	FN1	9606.ENSP00000357005	9606.ENSP00000346839	0	0	0	0	0.062	0	0	0.425	0.437
F11R	OCLN	9606.ENSP00000357005	9606.ENSP00000347379	0	0	0	0	0.127	0	0	0.984	0.986
F11R	ITGAL	9606.ENSP00000357005	9606.ENSP00000349252	0	0	0	0	0	0.213	0.9	0.89	0.99
F11R	ITGB1BP1	9606.ENSP00000357005	9606.ENSP00000353850	0	0	0	0	0	0	0	0.654	0.654
F11R	PARD6B	9606.ENSP00000357005	9606.ENSP00000360672	0	0	0	0	0.084	0	0.6	0.266	0.707
F11R	ITGB1	9606.ENSP00000357005	9606.ENSP00000379350	0	0	0	0	0.062	0	0	0.731	0.737
F11R	JAM2	9606.ENSP00000357005	9606.ENSP00000383376	0	0	0	0.814	0.055	0.256	0.8	0.832	0.87
F11R	IGSF5	9606.ENSP00000357005	9606.ENSP00000369962	0	0	0	0	0.062	0	0.8	0.716	0.942
F11R	ITGB2	9606.ENSP00000357005	9606.ENSP00000380948	0	0	0	0	0	0	0.9	0.612	0.959
F11R	PARD3	9606.ENSP00000357005	9606.ENSP00000363921	0	0	0	0	0	0.686	0.8	0.693	0.979
FLNA	ITGA3	9606.ENSP00000358866	9606.ENSP00000007722	0	0	0	0	0.088	0	0.6	0.283	0.716
FLNA	ITGAV	9606.ENSP00000358866	9606.ENSP00000261023	0	0	0	0	0.103	0	0.6	0.196	0.686
FLNA	ICAM1	9606.ENSP00000358866	9606.ENSP00000264832	0	0	0	0	0	0.057	0	0.425	0.435
FLNA	ITGB7	9606.ENSP00000358866	9606.ENSP00000267082	0	0	0	0	0.084	0.966	0.6	0.831	0.997
FLNA	PXN	9606.ENSP00000358866	9606.ENSP00000267257	0	0	0	0	0.11	0.149	0	0.577	0.652
FLNA	TJP1	9606.ENSP00000358866	9606.ENSP00000281537	0	0	0	0	0	0.296	0	0.256	0.454
FLNA	ITGA1	9606.ENSP00000358866	9606.ENSP00000282588	0	0	0	0	0.062	0	0.6	0.206	0.676
FLNA	ITGA5	9606.ENSP00000358866	9606.ENSP00000293379	0	0	0	0	0.175	0	0.6	0.262	0.735
FLNA	ITGA2	9606.ENSP00000358866	9606.ENSP00000296585	0	0	0	0	0.062	0	0.6	0.219	0.681
FLNA	TLN1	9606.ENSP00000358866	9606.ENSP00000316029	0	0	0	0	0.175	0.102	0.9	0.67	0.972
FLNA	PTK2	9606.ENSP00000358866	9606.ENSP00000341189	0	0	0	0	0.065	0.087	0	0.388	0.432
FLNA	FN1	9606.ENSP00000358866	9606.ENSP00000346839	0	0	0	0	0.096	0.063	0	0.521	0.559
FLNA	ILK	9606.ENSP00000358866	9606.ENSP00000379975	0	0	0	0	0.068	0.139	0	0.485	0.552
FLNA	ITGA6	9606.ENSP00000358866	9606.ENSP00000386896	0	0	0	0	0.094	0	0.6	0.259	0.708
FLNA	ITGA4	9606.ENSP00000358866	9606.ENSP00000380227	0	0	0	0	0.065	0.294	0.6	0.176	0.753
FLNA	ITGB2	9606.ENSP00000358866	9606.ENSP00000380948	0	0	0	0	0.084	0.806	0	0.316	0.868
FLNA	ITGB1	9606.ENSP00000358866	9606.ENSP00000379350	0	0	0	0	0.141	0.878	0.6	0.973	0.998
FN1	ITGA3	9606.ENSP00000346839	9606.ENSP00000007722	0	0	0	0	0.111	0.462	0.8	0.972	0.997
FN1	ITGAV	9606.ENSP00000346839	9606.ENSP00000261023	0	0	0	0	0.144	0.934	0.9	0.984	0.999
FN1	ICAM1	9606.ENSP00000346839	9606.ENSP00000264832	0	0	0	0	0.064	0	0	0.739	0.746
FN1	ITGB7	9606.ENSP00000346839	9606.ENSP00000267082	0	0	0	0	0.063	0.27	0.9	0.485	0.96
FN1	PXN	9606.ENSP00000346839	9606.ENSP00000267257	0	0	0	0	0.062	0.247	0.9	0.962	0.996
FN1	TJP1	9606.ENSP00000346839	9606.ENSP00000281537	0	0	0	0	0.142	0	0	0.751	0.778
FN1	GJA1	9606.ENSP00000346839	9606.ENSP00000282561	0	0	0	0	0.198	0	0	0.611	0.675
FN1	ITGA1	9606.ENSP00000346839	9606.ENSP00000282588	0	0	0	0	0.095	0	0.6	0.595	0.84
FN1	ITGA5	9606.ENSP00000346839	9606.ENSP00000293379	0	0	0	0	0.153	0.87	0.9	0.989	0.999
FN1	VCAM1	9606.ENSP00000346839	9606.ENSP00000294728	0	0	0	0	0.098	0	0	0.951	0.954
FN1	ITGA2	9606.ENSP00000346839	9606.ENSP00000296585	0	0	0	0	0.087	0	0.9	0.735	0.973
FN1	TLN1	9606.ENSP00000346839	9606.ENSP00000316029	0	0	0	0	0.062	0.074	0.5	0.52	0.763
FN1	PLAUR	9606.ENSP00000346839	9606.ENSP00000339328	0	0	0	0	0.062	0	0.9	0.844	0.984
FN1	PTK2	9606.ENSP00000346839	9606.ENSP00000341189	0	0	0	0	0.076	0	0.9	0.911	0.991
FN1	OCLN	9606.ENSP00000346839	9606.ENSP00000347379	0	0	0	0	0	0	0	0.675	0.675
FN1	ITGAL	9606.ENSP00000346839	9606.ENSP00000349252	0	0	0	0	0.062	0	0.6	0.509	0.799
FN1	ILK	9606.ENSP00000346839	9606.ENSP00000379975	0	0	0	0	0	0.074	0	0.797	0.804
FN1	ITGA6	9606.ENSP00000346839	9606.ENSP00000386896	0	0	0	0	0.06	0	0.6	0.61	0.84
FN1	ITGAX	9606.ENSP00000346839	9606.ENSP00000454623	0	0	0	0	0.062	0	0.6	0.62	0.845
FN1	ITGB2	9606.ENSP00000346839	9606.ENSP00000380948	0	0	0	0	0.064	0	0.6	0.656	0.86
FN1	ITGAM	9606.ENSP00000346839	9606.ENSP00000441691	0	0	0	0	0.049	0	0.6	0.902	0.959
FN1	ITGA4	9606.ENSP00000346839	9606.ENSP00000380227	0	0	0	0	0.051	0.487	0.9	0.988	0.999
FN1	ITGB1	9606.ENSP00000346839	9606.ENSP00000379350	0	0	0	0	0.147	0.876	0.9	0.989	0.999
GJA1	YBX3	9606.ENSP00000282561	9606.ENSP00000228251	0	0	0	0	0	0.161	0	0.372	0.451
GJA1	ITGAV	9606.ENSP00000282561	9606.ENSP00000261023	0	0	0	0	0.102	0.246	0	0.22	0.426
GJA1	PXN	9606.ENSP00000282561	9606.ENSP00000267257	0	0	0	0	0	0	0	0.481	0.481
GJA1	TJP1	9606.ENSP00000282561	9606.ENSP00000281537	0	0	0	0	0.213	0.848	0.8	0.99	0.999
GJA1	VCAM1	9606.ENSP00000282561	9606.ENSP00000294728	0	0	0	0	0.076	0	0	0.401	0.423
GJA1	ITGB1	9606.ENSP00000282561	9606.ENSP00000379350	0	0	0	0	0.071	0	0	0.455	0.472
GJA1	OCLN	9606.ENSP00000282561	9606.ENSP00000347379	0	0	0	0	0	0	0	0.874	0.874
GJA1	ITGA5	9606.ENSP00000282561	9606.ENSP00000293379	0	0	0	0	0.06	0.389	0	0.93	0.956
ICAM1	ITGA3	9606.ENSP00000264832	9606.ENSP00000007722	0	0	0	0	0	0	0	0.414	0.414
ICAM1	ICAM3	9606.ENSP00000264832	9606.ENSP00000160262	0	0	0	0.925	0.063	0	0.8	0.719	0.814
ICAM1	ITGAV	9606.ENSP00000264832	9606.ENSP00000261023	0	0	0	0	0	0	0	0.518	0.518
ICAM1	ITGA1	9606.ENSP00000264832	9606.ENSP00000282588	0	0	0	0	0.062	0	0	0.417	0.429
ICAM1	ITGA6	9606.ENSP00000264832	9606.ENSP00000386896	0	0	0	0	0	0	0	0.45	0.45
ICAM1	JAM3	9606.ENSP00000264832	9606.ENSP00000299106	0	0	0	0	0	0	0	0.46	0.46
ICAM1	PLAUR	9606.ENSP00000264832	9606.ENSP00000339328	0	0	0	0	0.131	0	0	0.416	0.47
ICAM1	ITGA2	9606.ENSP00000264832	9606.ENSP00000296585	0	0	0	0	0	0	0	0.501	0.501
ICAM1	TJP1	9606.ENSP00000264832	9606.ENSP00000281537	0	0	0	0	0	0	0	0.568	0.568
ICAM1	ITGA5	9606.ENSP00000264832	9606.ENSP00000293379	0	0	0	0	0.088	0	0	0.56	0.581
ICAM1	OCLN	9606.ENSP00000264832	9606.ENSP00000347379	0	0	0	0	0	0	0	0.666	0.667
ICAM1	ITGA4	9606.ENSP00000264832	9606.ENSP00000380227	0	0	0	0	0.062	0	0	0.714	0.72
ICAM1	ITGB1	9606.ENSP00000264832	9606.ENSP00000379350	0	0	0	0	0.063	0	0	0.815	0.819
ICAM1	VCAM1	9606.ENSP00000264832	9606.ENSP00000294728	0	0	0	0	0.069	0	0	0.928	0.93
ICAM1	ITGAX	9606.ENSP00000264832	9606.ENSP00000454623	0	0	0	0	0.085	0	0.9	0.956	0.995
ICAM1	ITGAL	9606.ENSP00000264832	9606.ENSP00000349252	0	0	0	0	0.091	0.972	0.9	0.989	0.999
ICAM1	ITGAM	9606.ENSP00000264832	9606.ENSP00000441691	0	0	0	0	0.096	0.462	0.9	0.989	0.999
ICAM1	ITGB2	9606.ENSP00000264832	9606.ENSP00000380948	0	0	0	0	0.113	0.835	0.9	0.989	0.999
ICAM3	ITGB7	9606.ENSP00000160262	9606.ENSP00000267082	0	0	0	0	0.148	0	0	0.328	0.403
ICAM3	ITGB1	9606.ENSP00000160262	9606.ENSP00000379350	0	0	0	0	0.058	0	0	0.402	0.412
ICAM3	ITGA4	9606.ENSP00000160262	9606.ENSP00000380227	0	0	0	0	0.088	0	0	0.401	0.43
ICAM3	ITGAX	9606.ENSP00000160262	9606.ENSP00000454623	0	0	0	0	0	0	0	0.468	0.468
ICAM3	ITGAM	9606.ENSP00000160262	9606.ENSP00000441691	0	0	0	0	0.098	0	0	0.464	0.495
ICAM3	VCAM1	9606.ENSP00000160262	9606.ENSP00000294728	0	0	0	0	0	0	0	0.662	0.662
ICAM3	ITGB2	9606.ENSP00000160262	9606.ENSP00000380948	0	0	0	0	0.156	0.213	0.9	0.796	0.984
ICAM3	ITGAL	9606.ENSP00000160262	9606.ENSP00000349252	0	0	0	0	0.172	0.932	0.9	0.986	0.999
IGSF5	TJP1	9606.ENSP00000369962	9606.ENSP00000281537	0	0	0	0	0.062	0	0.8	0.71	0.94
IGSF5	JAM3	9606.ENSP00000369962	9606.ENSP00000299106	0	0	0	0	0	0	0.8	0.681	0.933
IGSF5	OCLN	9606.ENSP00000369962	9606.ENSP00000347379	0	0	0	0	0.063	0	0	0.675	0.682
IGSF5	JAM2	9606.ENSP00000369962	9606.ENSP00000383376	0	0	0	0	0	0	0.8	0.716	0.94
ILK	ITGA3	9606.ENSP00000379975	9606.ENSP00000007722	0	0	0	0	0.062	0	0	0.535	0.545
ILK	ITGAV	9606.ENSP00000379975	9606.ENSP00000261023	0	0	0	0	0.064	0.27	0.9	0.637	0.971
ILK	ITGB7	9606.ENSP00000379975	9606.ENSP00000267082	0	0	0	0	0.049	0.078	0	0.698	0.712
ILK	PXN	9606.ENSP00000379975	9606.ENSP00000267257	0	0	0	0	0.082	0.814	0.9	0.993	0.999
ILK	TJP1	9606.ENSP00000379975	9606.ENSP00000281537	0	0	0	0	0	0	0	0.41	0.41
ILK	ITGA1	9606.ENSP00000379975	9606.ENSP00000282588	0	0	0	0	0.062	0	0	0.394	0.407
ILK	ITGA5	9606.ENSP00000379975	9606.ENSP00000293379	0	0	0	0	0.087	0.27	0.8	0.712	0.956
ILK	ITGA2	9606.ENSP00000379975	9606.ENSP00000296585	0	0	0	0	0.091	0	0	0.382	0.415
ILK	TLN1	9606.ENSP00000379975	9606.ENSP00000316029	0	0	0	0	0.179	0.056	0	0.876	0.896
ILK	ITGB1BP1	9606.ENSP00000379975	9606.ENSP00000353850	0	0	0	0	0	0	0	0.423	0.422
ILK	ITGB1	9606.ENSP00000379975	9606.ENSP00000379350	0	0	0	0	0.062	0.749	0.9	0.994	0.999
ILK	ITGA4	9606.ENSP00000379975	9606.ENSP00000380227	0	0	0	0	0.062	0	0	0.406	0.419
ILK	ITGA6	9606.ENSP00000379975	9606.ENSP00000386896	0	0	0	0	0.064	0	0	0.508	0.52
ILK	ITGB2	9606.ENSP00000379975	9606.ENSP00000380948	0	0	0	0	0.051	0.245	0	0.594	0.684
ITGA1	ITGA3	9606.ENSP00000282588	9606.ENSP00000007722	0	0	0	0.62	0.089	0	0.9	0.716	0.93
ITGA1	ITGAV	9606.ENSP00000282588	9606.ENSP00000261023	0	0	0	0.606	0.064	0	0.9	0.704	0.928
ITGA1	ITGB7	9606.ENSP00000282588	9606.ENSP00000267082	0	0	0	0	0.063	0.19	0.9	0.546	0.96
ITGA1	PXN	9606.ENSP00000282588	9606.ENSP00000267257	0	0	0	0	0.062	0.058	0.9	0.331	0.933
ITGA1	VCAM1	9606.ENSP00000282588	9606.ENSP00000294728	0	0	0	0	0.092	0	0	0.469	0.497
ITGA1	ITGA6	9606.ENSP00000282588	9606.ENSP00000386896	0	0	0	0.606	0.062	0	0.6	0.703	0.715
ITGA1	ITGAX	9606.ENSP00000282588	9606.ENSP00000454623	0	0	0	0.7	0.062	0	0.72	0.341	0.751
ITGA1	ITGAM	9606.ENSP00000282588	9606.ENSP00000441691	0	0	0	0.714	0	0	0.72	0.501	0.758
ITGA1	JAM2	9606.ENSP00000282588	9606.ENSP00000383376	0	0	0	0	0	0	0.9	0	0.9
ITGA1	JAM3	9606.ENSP00000282588	9606.ENSP00000299106	0	0	0	0	0	0	0.9	0.047	0.9
ITGA1	ITGA2	9606.ENSP00000282588	9606.ENSP00000296585	0	0	0	0.895	0.069	0	0.9	0.805	0.911
ITGA1	ITGAL	9606.ENSP00000282588	9606.ENSP00000349252	0	0	0	0.709	0	0	0.9	0.5	0.913
ITGA1	ITGA4	9606.ENSP00000282588	9606.ENSP00000380227	0	0	0	0.621	0.062	0	0.9	0.679	0.926
ITGA1	ITGA5	9606.ENSP00000282588	9606.ENSP00000293379	0	0	0	0.611	0.062	0	0.9	0.722	0.929
ITGA1	PTK2	9606.ENSP00000282588	9606.ENSP00000341189	0	0	0	0	0.062	0	0.9	0.34	0.932
ITGA1	TLN1	9606.ENSP00000282588	9606.ENSP00000316029	0	0	0	0	0.063	0.292	0.9	0.322	0.949
ITGA1	ITGB2	9606.ENSP00000282588	9606.ENSP00000380948	0	0	0	0	0.063	0.19	0.9	0.537	0.96
ITGA1	ITGB1	9606.ENSP00000282588	9606.ENSP00000379350	0	0	0	0	0.063	0.886	0.9	0.986	0.999
ITGA2	ITGA3	9606.ENSP00000296585	9606.ENSP00000007722	0	0	0	0.585	0.138	0	0.9	0.705	0.935
ITGA2	ITGAV	9606.ENSP00000296585	9606.ENSP00000261023	0	0	0	0.598	0.079	0	0.9	0.713	0.931
ITGA2	ITGB7	9606.ENSP00000296585	9606.ENSP00000267082	0	0	0	0	0.063	0.19	0.9	0.487	0.955
ITGA2	PXN	9606.ENSP00000296585	9606.ENSP00000267257	0	0	0	0	0.062	0.058	0	0.463	0.484
ITGA2	ITGA5	9606.ENSP00000296585	9606.ENSP00000293379	0	0	0	0.606	0.054	0	0.9	0.736	0.929
ITGA2	VCAM1	9606.ENSP00000296585	9606.ENSP00000294728	0	0	0	0	0.049	0	0	0.459	0.463
ITGA2	PLAUR	9606.ENSP00000296585	9606.ENSP00000339328	0	0	0	0	0.065	0	0	0.477	0.49
ITGA2	ITGA6	9606.ENSP00000296585	9606.ENSP00000386896	0	0	0	0.594	0.113	0	0.6	0.692	0.732
ITGA2	TLN1	9606.ENSP00000296585	9606.ENSP00000316029	0	0	0	0	0.086	0.07	0.6	0.331	0.742
ITGA2	ITGAX	9606.ENSP00000296585	9606.ENSP00000454623	0	0	0	0.697	0	0	0.72	0.732	0.781
ITGA2	ITGAM	9606.ENSP00000296585	9606.ENSP00000441691	0	0	0	0.7	0	0	0.72	0.756	0.782
ITGA2	JAM2	9606.ENSP00000296585	9606.ENSP00000383376	0	0	0	0	0	0	0.9	0.071	0.903
ITGA2	JAM3	9606.ENSP00000296585	9606.ENSP00000299106	0	0	0	0	0	0	0.9	0.108	0.906
ITGA2	ITGAL	9606.ENSP00000296585	9606.ENSP00000349252	0	0	0	0.672	0	0	0.9	0.505	0.915
ITGA2	ITGA4	9606.ENSP00000296585	9606.ENSP00000380227	0	0	0	0.598	0	0	0.9	0.663	0.926
ITGA2	PTK2	9606.ENSP00000296585	9606.ENSP00000341189	0	0	0	0	0.085	0	0.9	0.584	0.958
ITGA2	ITGB2	9606.ENSP00000296585	9606.ENSP00000380948	0	0	0	0	0.063	0.19	0.9	0.523	0.959
ITGA2	ITGB1	9606.ENSP00000296585	9606.ENSP00000379350	0	0	0	0	0.101	0.81	0.9	0.956	0.999
ITGA3	VCAM1	9606.ENSP00000007722	9606.ENSP00000294728	0	0	0	0	0.049	0	0	0.399	0.404
ITGA3	PXN	9606.ENSP00000007722	9606.ENSP00000267257	0	0	0	0	0.085	0.058	0	0.434	0.47
ITGA3	ITGA6	9606.ENSP00000007722	9606.ENSP00000386896	0	0	0	0.867	0.073	0	0.6	0.776	0.652
ITGA3	ITGAX	9606.ENSP00000007722	9606.ENSP00000454623	0	0	0	0.568	0	0	0.72	0.16	0.735
ITGA3	ITGAM	9606.ENSP00000007722	9606.ENSP00000441691	0	0	0	0.576	0	0	0.72	0.249	0.745
ITGA3	TLN1	9606.ENSP00000007722	9606.ENSP00000316029	0	0	0	0	0.064	0.094	0.6	0.506	0.81
ITGA3	JAM2	9606.ENSP00000007722	9606.ENSP00000383376	0	0	0	0	0	0	0.9	0.112	0.907
ITGA3	ITGAL	9606.ENSP00000007722	9606.ENSP00000349252	0	0	0	0.581	0.053	0	0.9	0.416	0.917
ITGA3	ITGA4	9606.ENSP00000007722	9606.ENSP00000380227	0	0	0	0.638	0	0	0.9	0.668	0.923
ITGA3	JAM3	9606.ENSP00000007722	9606.ENSP00000299106	0	0	0	0	0	0	0.9	0.329	0.93
ITGA3	ITGAV	9606.ENSP00000007722	9606.ENSP00000261023	0	0	0	0.649	0.09	0.293	0.9	0.768	0.948
ITGA3	PLAUR	9606.ENSP00000007722	9606.ENSP00000339328	0	0	0	0	0	0	0.9	0.501	0.948
ITGA3	ITGA5	9606.ENSP00000007722	9606.ENSP00000293379	0	0	0	0.636	0.085	0.293	0.9	0.795	0.949
ITGA3	PTK2	9606.ENSP00000007722	9606.ENSP00000341189	0	0	0	0	0.086	0	0.9	0.578	0.958
ITGA3	ITGB7	9606.ENSP00000007722	9606.ENSP00000267082	0	0	0	0	0.063	0.261	0.9	0.573	0.966
ITGA3	ITGB2	9606.ENSP00000007722	9606.ENSP00000380948	0	0	0	0	0.063	0.336	0.9	0.683	0.977
ITGA3	ITGB1	9606.ENSP00000007722	9606.ENSP00000379350	0	0	0	0	0.097	0.772	0.9	0.992	0.999
ITGA4	ITGAV	9606.ENSP00000380227	9606.ENSP00000261023	0	0	0	0.669	0	0.273	0.9	0.747	0.942
ITGA4	ITGB7	9606.ENSP00000380227	9606.ENSP00000267082	0	0	0	0	0.161	0.979	0.9	0.885	0.999
ITGA4	PXN	9606.ENSP00000380227	9606.ENSP00000267257	0	0	0	0	0.062	0.77	0.9	0.985	0.999
ITGA4	ITGA5	9606.ENSP00000380227	9606.ENSP00000293379	0	0	0	0.674	0.076	0	0.9	0.792	0.928
ITGA4	VCAM1	9606.ENSP00000380227	9606.ENSP00000294728	0	0	0	0	0.049	0.093	0.9	0.989	0.999
ITGA4	JAM3	9606.ENSP00000380227	9606.ENSP00000299106	0	0	0	0	0	0	0.9	0.574	0.955
ITGA4	TLN1	9606.ENSP00000380227	9606.ENSP00000316029	0	0	0	0	0.092	0.095	0.9	0.299	0.934
ITGA4	PTK2	9606.ENSP00000380227	9606.ENSP00000341189	0	0	0	0	0.062	0.27	0.9	0.317	0.946
ITGA4	ITGAL	9606.ENSP00000380227	9606.ENSP00000349252	0	0	0	0.602	0.132	0	0.9	0.844	0.939
ITGA4	ITGB1	9606.ENSP00000380227	9606.ENSP00000379350	0	0	0	0	0.063	0.844	0.9	0.99	0.999
ITGA4	ITGA6	9606.ENSP00000380227	9606.ENSP00000386896	0	0	0	0.66	0	0	0.36	0.712	0.512
ITGA4	ITGAX	9606.ENSP00000380227	9606.ENSP00000454623	0	0	0	0.627	0.062	0	0.72	0.609	0.786
ITGA4	ITGAM	9606.ENSP00000380227	9606.ENSP00000441691	0	0	0	0.608	0.084	0	0.72	0.687	0.803
ITGA4	JAM2	9606.ENSP00000380227	9606.ENSP00000383376	0	0	0	0	0	0	0.9	0.398	0.937
ITGA4	ITGB2	9606.ENSP00000380227	9606.ENSP00000380948	0	0	0	0	0.155	0.336	0.9	0.735	0.983
ITGA5	ITGAV	9606.ENSP00000293379	9606.ENSP00000261023	0	0	0	0.932	0.099	0	0.9	0.759	0.91
ITGA5	ITGB7	9606.ENSP00000293379	9606.ENSP00000267082	0	0	0	0	0.063	0.261	0.9	0.653	0.972
ITGA5	PXN	9606.ENSP00000293379	9606.ENSP00000267257	0	0	0	0	0.117	0.058	0	0.568	0.61
ITGA5	VCAM1	9606.ENSP00000293379	9606.ENSP00000294728	0	0	0	0	0.053	0.043	0	0.589	0.595
ITGA5	ITGAX	9606.ENSP00000293379	9606.ENSP00000454623	0	0	0	0.586	0.062	0	0.72	0.324	0.759
ITGA5	ITGAM	9606.ENSP00000293379	9606.ENSP00000441691	0	0	0	0.579	0	0	0.72	0.457	0.771
ITGA5	ITGA6	9606.ENSP00000293379	9606.ENSP00000386896	0	0	0	0.679	0.087	0.293	0.6	0.789	0.789
ITGA5	JAM2	9606.ENSP00000293379	9606.ENSP00000383376	0	0	0	0	0	0	0.9	0.054	0.901
ITGA5	ITGAL	9606.ENSP00000293379	9606.ENSP00000349252	0	0	0	0.573	0.062	0	0.9	0.565	0.925
ITGA5	JAM3	9606.ENSP00000293379	9606.ENSP00000299106	0	0	0	0	0	0	0.9	0.307	0.927
ITGA5	PLAUR	9606.ENSP00000293379	9606.ENSP00000339328	0	0	0	0	0.17	0	0.9	0.346	0.941
ITGA5	PTK2	9606.ENSP00000293379	9606.ENSP00000341189	0	0	0	0	0.062	0	0.9	0.562	0.955
ITGA5	TLN1	9606.ENSP00000293379	9606.ENSP00000316029	0	0	0	0	0.202	0.338	0.9	0.627	0.977
ITGA5	ITGB2	9606.ENSP00000293379	9606.ENSP00000380948	0	0	0	0	0.063	0.336	0.9	0.718	0.98
ITGA5	ITGB1	9606.ENSP00000293379	9606.ENSP00000379350	0	0	0	0	0.119	0.983	0.9	0.992	0.999
ITGA6	ITGAV	9606.ENSP00000386896	9606.ENSP00000261023	0	0	0	0.697	0.085	0.293	0.6	0.748	0.781
ITGA6	ITGB7	9606.ENSP00000386896	9606.ENSP00000267082	0	0	0	0	0.063	0.261	0.8	0.528	0.925
ITGA6	PXN	9606.ENSP00000386896	9606.ENSP00000267257	0	0	0	0	0.09	0.226	0	0.564	0.666
ITGA6	VCAM1	9606.ENSP00000386896	9606.ENSP00000294728	0	0	0	0	0.049	0	0	0.421	0.425
ITGA6	JAM3	9606.ENSP00000386896	9606.ENSP00000299106	0	0	0	0	0	0	0.36	0.14	0.426
ITGA6	TLN1	9606.ENSP00000386896	9606.ENSP00000316029	0	0	0	0	0.121	0.094	0.6	0.451	0.802
ITGA6	PTK2	9606.ENSP00000386896	9606.ENSP00000341189	0	0	0	0	0.062	0	0.8	0.43	0.883
ITGA6	ITGAL	9606.ENSP00000386896	9606.ENSP00000349252	0	0	0	0.564	0.053	0	0.36	0.423	0.477
ITGA6	ITGB1	9606.ENSP00000386896	9606.ENSP00000379350	0	0	0	0	0.094	0.911	0.9	0.989	0.999
ITGA6	ITGB2	9606.ENSP00000386896	9606.ENSP00000380948	0	0	0	0	0.063	0.336	0.36	0.584	0.812
ITGA6	ITGAX	9606.ENSP00000386896	9606.ENSP00000454623	0	0	0	0.563	0	0	0.36	0.284	0.43
ITGA6	ITGAM	9606.ENSP00000386896	9606.ENSP00000441691	0	0	0	0.572	0	0	0.36	0.406	0.464
ITGAL	ITGAV	9606.ENSP00000349252	9606.ENSP00000261023	0	0	0	0.56	0.053	0	0.9	0.469	0.92
ITGAL	ITGB7	9606.ENSP00000349252	9606.ENSP00000267082	0	0	0	0	0.274	0.19	0.9	0.538	0.969
ITGAL	VCAM1	9606.ENSP00000349252	9606.ENSP00000294728	0	0	0	0	0.062	0	0	0.949	0.951
ITGAL	JAM3	9606.ENSP00000349252	9606.ENSP00000299106	0	0	0	0	0	0	0.9	0.482	0.946
ITGAL	TLN1	9606.ENSP00000349252	9606.ENSP00000316029	0	0	0	0	0.063	0.07	0	0.51	0.536
ITGAL	PTK2	9606.ENSP00000349252	9606.ENSP00000341189	0	0	0	0	0.062	0	0.6	0.141	0.649
ITGAL	ITGAX	9606.ENSP00000349252	9606.ENSP00000454623	0	0	0	0.803	0.23	0	0.72	0.76	0.808
ITGAL	ITGAM	9606.ENSP00000349252	9606.ENSP00000441691	0	0	0	0.813	0.235	0	0.8	0.934	0.868
ITGAL	JAM2	9606.ENSP00000349252	9606.ENSP00000383376	0	0	0	0	0	0	0.9	0.178	0.914
ITGAL	ITGB1	9606.ENSP00000349252	9606.ENSP00000379350	0	0	0	0	0.079	0.19	0.9	0.717	0.976
ITGAL	ITGB2	9606.ENSP00000349252	9606.ENSP00000380948	0	0	0	0	0.418	0.87	0.9	0.989	0.999
ITGAM	ITGAV	9606.ENSP00000441691	9606.ENSP00000261023	0	0	0	0.579	0	0	0.72	0.52	0.778
ITGAM	ITGB7	9606.ENSP00000441691	9606.ENSP00000267082	0	0	0	0	0.131	0.19	0.72	0.413	0.869
ITGAM	VCAM1	9606.ENSP00000441691	9606.ENSP00000294728	0	0	0	0	0.062	0	0.9	0.691	0.968
ITGAM	JAM3	9606.ENSP00000441691	9606.ENSP00000299106	0	0	0	0	0	0.27	0.9	0.934	0.994
ITGAM	TLN1	9606.ENSP00000441691	9606.ENSP00000316029	0	0	0	0	0.063	0.07	0.9	0.184	0.919
ITGAM	PLAUR	9606.ENSP00000441691	9606.ENSP00000339328	0	0	0	0	0.077	0.27	0.9	0.976	0.998
ITGAM	PTK2	9606.ENSP00000441691	9606.ENSP00000341189	0	0	0	0	0.062	0	0.6	0.217	0.68
ITGAM	ITGB1	9606.ENSP00000441691	9606.ENSP00000379350	0	0	0	0	0.106	0.19	0.9	0.7	0.975
ITGAM	ITGB2	9606.ENSP00000441691	9606.ENSP00000380948	0	0	0	0	0.623	0.573	0.9	0.982	0.999
ITGAM	JAM2	9606.ENSP00000441691	9606.ENSP00000383376	0	0	0	0	0	0	0.9	0.111	0.907
ITGAM	ITGAX	9606.ENSP00000441691	9606.ENSP00000454623	0	0	0	0.962	0.547	0	0.9	0.915	0.954
ITGAV	VCAM1	9606.ENSP00000261023	9606.ENSP00000294728	0	0	0	0	0.085	0	0	0.533	0.555
ITGAV	ITGAX	9606.ENSP00000261023	9606.ENSP00000454623	0	0	0	0.579	0	0	0.72	0.364	0.759
ITGAV	PXN	9606.ENSP00000261023	9606.ENSP00000267257	0	0	0	0	0.066	0.495	0	0.635	0.813
ITGAV	JAM2	9606.ENSP00000261023	9606.ENSP00000383376	0	0	0	0	0	0	0.9	0.093	0.905
ITGAV	JAM3	9606.ENSP00000261023	9606.ENSP00000299106	0	0	0	0	0	0	0.9	0.153	0.911
ITGAV	TLN1	9606.ENSP00000261023	9606.ENSP00000316029	0	0	0	0	0.083	0.127	0.9	0.534	0.957
ITGAV	PLAUR	9606.ENSP00000261023	9606.ENSP00000339328	0	0	0	0	0	0	0.9	0.639	0.962
ITGAV	ITGB7	9606.ENSP00000261023	9606.ENSP00000267082	0	0	0	0	0.063	0.261	0.9	0.576	0.966
ITGAV	ITGB2	9606.ENSP00000261023	9606.ENSP00000380948	0	0	0	0	0.063	0.336	0.9	0.635	0.974
ITGAV	PTK2	9606.ENSP00000261023	9606.ENSP00000341189	0	0	0	0	0.09	0.783	0.9	0.548	0.989
ITGAV	ITGB1	9606.ENSP00000261023	9606.ENSP00000379350	0	0	0	0	0.121	0.847	0.9	0.965	0.999
ITGAX	ITGB7	9606.ENSP00000454623	9606.ENSP00000267082	0	0	0	0	0.087	0.19	0.72	0.417	0.863
ITGAX	VCAM1	9606.ENSP00000454623	9606.ENSP00000294728	0	0	0	0	0.053	0	0.9	0.891	0.988
ITGAX	JAM3	9606.ENSP00000454623	9606.ENSP00000299106	0	0	0	0	0	0.213	0.72	0.201	0.808
ITGAX	PTK2	9606.ENSP00000454623	9606.ENSP00000341189	0	0	0	0	0.062	0	0.6	0.097	0.631
ITGAX	ITGB1	9606.ENSP00000454623	9606.ENSP00000379350	0	0	0	0	0.063	0.19	0.8	0.49	0.912
ITGAX	ITGB2	9606.ENSP00000454623	9606.ENSP00000380948	0	0	0	0	0.411	0.977	0.9	0.654	0.999
ITGAX	JAM2	9606.ENSP00000454623	9606.ENSP00000383376	0	0	0	0	0	0	0.72	0.071	0.728
ITGB1	ITGB7	9606.ENSP00000379350	9606.ENSP00000267082	0	0	0	0.927	0.062	0	0.9	0.52	0.905
ITGB1	PXN	9606.ENSP00000379350	9606.ENSP00000267257	0	0	0	0	0.069	0.87	0.9	0.926	0.998
ITGB1	TJP1	9606.ENSP00000379350	9606.ENSP00000281537	0	0	0	0	0.069	0	0	0.458	0.474
ITGB1	VCAM1	9606.ENSP00000379350	9606.ENSP00000294728	0	0	0	0	0.123	0.189	0.9	0.966	0.997
ITGB1	JAM3	9606.ENSP00000379350	9606.ENSP00000299106	0	0	0	0	0	0	0.9	0.572	0.955
ITGB1	TLN1	9606.ENSP00000379350	9606.ENSP00000316029	0	0	0	0	0.09	0.876	0.9	0.89	0.998
ITGB1	PLAUR	9606.ENSP00000379350	9606.ENSP00000339328	0	0	0	0	0.062	0.213	0.9	0.837	0.986
ITGB1	PTK2	9606.ENSP00000379350	9606.ENSP00000341189	0	0	0	0	0.102	0.79	0.9	0.974	0.999
ITGB1	ITGB1BP1	9606.ENSP00000379350	9606.ENSP00000353850	0	0	0	0	0	0.969	0	0.982	0.999
ITGB1	ITGB2	9606.ENSP00000379350	9606.ENSP00000380948	0	0	0	0.931	0.071	0	0.9	0.642	0.907
ITGB1	JAM2	9606.ENSP00000379350	9606.ENSP00000383376	0	0	0	0	0	0	0.9	0.306	0.927
ITGB1BP1	PXN	9606.ENSP00000353850	9606.ENSP00000267257	0	0	0	0	0	0	0	0.402	0.402
ITGB1BP1	TLN1	9606.ENSP00000353850	9606.ENSP00000316029	0	0	0	0	0	0	0	0.426	0.426
ITGB2	ITGB7	9606.ENSP00000380948	9606.ENSP00000267082	0	0	0	0.93	0.231	0	0.9	0.577	0.923
ITGB2	PXN	9606.ENSP00000380948	9606.ENSP00000267257	0	0	0	0	0.062	0.078	0	0.556	0.582
ITGB2	VCAM1	9606.ENSP00000380948	9606.ENSP00000294728	0	0	0	0	0.45	0	0.9	0.935	0.996
ITGB2	JAM3	9606.ENSP00000380948	9606.ENSP00000299106	0	0	0	0	0	0	0.9	0.781	0.977
ITGB2	TLN1	9606.ENSP00000380948	9606.ENSP00000316029	0	0	0	0	0.089	0.386	0.9	0.636	0.977
ITGB2	PLAUR	9606.ENSP00000380948	9606.ENSP00000339328	0	0	0	0	0.071	0.27	0.9	0.338	0.949
ITGB2	PTK2	9606.ENSP00000380948	9606.ENSP00000341189	0	0	0	0	0.102	0.378	0.6	0.456	0.862
ITGB2	JAM2	9606.ENSP00000380948	9606.ENSP00000383376	0	0	0	0	0	0	0.9	0.342	0.931
ITGB7	TLN1	9606.ENSP00000267082	9606.ENSP00000316029	0	0	0	0	0.082	0.576	0.6	0.432	0.899
ITGB7	JAM2	9606.ENSP00000267082	9606.ENSP00000383376	0	0	0	0	0	0	0.9	0.082	0.904
ITGB7	JAM3	9606.ENSP00000267082	9606.ENSP00000299106	0	0	0	0	0	0	0.9	0.306	0.927
ITGB7	PXN	9606.ENSP00000267082	9606.ENSP00000267257	0	0	0	0	0.062	0.078	0.9	0.435	0.944
ITGB7	VCAM1	9606.ENSP00000267082	9606.ENSP00000294728	0	0	0	0	0.107	0.213	0.9	0.335	0.947
ITGB7	PTK2	9606.ENSP00000267082	9606.ENSP00000341189	0	0	0	0	0.093	0.213	0.9	0.447	0.955
JAM2	TJP1	9606.ENSP00000383376	9606.ENSP00000281537	0	0	0	0	0	0.27	0.8	0.655	0.945
JAM2	JAM3	9606.ENSP00000383376	9606.ENSP00000299106	0	0	0	0.84	0.079	0.955	0.9	0.989	0.996
JAM2	OCLN	9606.ENSP00000383376	9606.ENSP00000347379	0	0	0	0	0.062	0	0	0.567	0.577
JAM2	PARD6B	9606.ENSP00000383376	9606.ENSP00000360672	0	0	0	0	0	0	0	0.477	0.477
JAM2	PARD3	9606.ENSP00000383376	9606.ENSP00000363921	0	0	0	0	0	0.486	0.8	0.233	0.914
JAM3	TJP1	9606.ENSP00000299106	9606.ENSP00000281537	0	0	0	0	0.062	0.27	0.8	0.977	0.996
JAM3	OCLN	9606.ENSP00000299106	9606.ENSP00000347379	0	0	0	0	0	0	0	0.61	0.61
JAM3	PARD3	9606.ENSP00000299106	9606.ENSP00000363921	0	0	0	0	0	0.498	0.8	0.719	0.969
OCLN	PARD6A	9606.ENSP00000347379	9606.ENSP00000219255	0	0	0	0	0	0	0.9	0.295	0.926
OCLN	YBX3	9606.ENSP00000347379	9606.ENSP00000228251	0	0	0	0	0	0	0	0.538	0.538
OCLN	TJP1	9606.ENSP00000347379	9606.ENSP00000281537	0	0	0	0	0.062	0.888	0.8	0.995	0.999
OCLN	VCAM1	9606.ENSP00000347379	9606.ENSP00000294728	0	0	0	0	0	0	0	0.532	0.532
OCLN	PTK2	9606.ENSP00000347379	9606.ENSP00000341189	0	0	0	0	0.054	0.392	0	0.701	0.813
OCLN	PARD3	9606.ENSP00000347379	9606.ENSP00000363921	0	0	0	0	0	0	0.8	0.566	0.909
PARD3	PARD6A	9606.ENSP00000363921	9606.ENSP00000219255	0	0	0	0	0.062	0.968	0.8	0.937	0.999
PARD3	TJP1	9606.ENSP00000363921	9606.ENSP00000281537	0	0	0	0	0.158	0.284	0	0.714	0.813
PARD3	PRKCI	9606.ENSP00000363921	9606.ENSP00000295797	0	0	0	0	0.074	0.996	0.8	0.859	0.999
PARD3	PARD6B	9606.ENSP00000363921	9606.ENSP00000360672	0	0	0	0	0.062	0.97	0.8	0.792	0.998
PARD6A	TJP1	9606.ENSP00000219255	9606.ENSP00000281537	0	0	0	0	0	0.273	0	0.478	0.604
PARD6A	PARD6B	9606.ENSP00000219255	9606.ENSP00000360672	0	0	0	0.942	0	0.462	0.9	0.692	0.946
PARD6A	PRKCI	9606.ENSP00000219255	9606.ENSP00000295797	0	0	0	0	0.087	0.975	0.9	0.801	0.999
PARD6B	TJP1	9606.ENSP00000360672	9606.ENSP00000281537	0	0	0	0	0	0	0	0.525	0.525
PARD6B	PRKCI	9606.ENSP00000360672	9606.ENSP00000295797	0	0	0	0	0.087	0.971	0.8	0.722	0.998
PLAUR	VCAM1	9606.ENSP00000339328	9606.ENSP00000294728	0	0	0	0	0	0	0	0.412	0.412
PLAUR	PTK2	9606.ENSP00000339328	9606.ENSP00000341189	0	0	0	0	0	0	0	0.577	0.577
PRKCI	TJP1	9606.ENSP00000295797	9606.ENSP00000281537	0	0	0	0	0.069	0.285	0	0.574	0.692
PTK2	PXN	9606.ENSP00000341189	9606.ENSP00000267257	0	0	0	0	0	0.947	0.9	0.993	0.999
PTK2	TJP1	9606.ENSP00000341189	9606.ENSP00000281537	0	0	0	0	0.142	0.176	0	0.705	0.773
PTK2	VCAM1	9606.ENSP00000341189	9606.ENSP00000294728	0	0	0	0	0.063	0	0.9	0.345	0.933
PTK2	TLN1	9606.ENSP00000341189	9606.ENSP00000316029	0	0	0	0	0.053	0.708	0.9	0.62	0.988
PXN	TJP1	9606.ENSP00000267257	9606.ENSP00000281537	0	0	0	0	0.046	0	0	0.648	0.65
PXN	VCAM1	9606.ENSP00000267257	9606.ENSP00000294728	0	0	0	0	0.062	0.044	0.9	0.428	0.941
PXN	TLN1	9606.ENSP00000267257	9606.ENSP00000316029	0	0	0	0	0.088	0.835	0.9	0.839	0.997
TJP1	YBX3	9606.ENSP00000281537	9606.ENSP00000228251	0	0	0	0	0	0.316	0.8	0.988	0.998
TJP1	VCAM1	9606.ENSP00000281537	9606.ENSP00000294728	0	0	0	0	0	0	0	0.516	0.516
TLN1	VCAM1	9606.ENSP00000316029	9606.ENSP00000294728	0	0	0	0	0	0.064	0.9	0.428	0.941

## Sheet: JAM2 related TFs
Table S5. Prediction of the relationship between PWAS and TWAS
TF	Source	Query	Start	Stop	Strand	Score	P Value	Q Value	Matched Sequence
GTF3C2	hTFtarget	ENST00000480456.6	963	987	+	36.3117	8.58e-14	6.62e-10	CATCTCTACAAAAAATACAAAAATT
GLYR1	hTFtarget	ENST00000480456.6	1033	1054	-	36.1842	4.37e-13	3.42e-09	TGATTCTCCTGCCTCAGCCTCC
GLYR1	hTFtarget	ENST00000480456.6	958	977	+	31.6024	3.94e-12	3.1e-08	AACCCCATCTCTACAAAAAA
GTF3C2	hTFtarget	ENST00000480456.6	924	945	+	31.7286	6.53e-12	5.2e-08	CAGAAGTTCGAGACCAGCCTGG
IRF5	hTFtarget	ENST00000480456.6	854	875	-	28.0779	1.53e-11	1.21e-07	GGTGTGAGCCACCATGCCTGGC
KDM1A	hTFtarget	ENST00000480456.6	1595	1617	+	28.3684	1.58e-11	1.25e-07	CAGTTTTCTCATCTGCAAAGTGG
RCOR1	hTFtarget	ENST00000480456.6	1597	1618	+	30.6184	4.07e-11	3.2e-07	GTTTTCTCATCTGCAAAGTGGG
RCOR1	hTFtarget	ENST00000480456.6	1597	1618	+	30.5395	4.67e-11	3.68e-07	GTTTTCTCATCTGCAAAGTGGG
GTF2I	hTFtarget	ENST00000480456.6	1597	1618	+	29.6711	1.03e-10	8.03e-07	GTTTTCTCATCTGCAAAGTGGG
GTF3C2	hTFtarget	ENST00000480456.6	1033	1054	-	26.494	1.2e-10	8.82e-07	TGATTCTCCTGCCTCAGCCTCC
GLYR1	hTFtarget	ENST00000480456.6	933	952	-	28.0854	1.82e-10	1.45e-06	ATGTTTGCCAGGCTGGTCTC
IRF5	hTFtarget	ENST00000480456.6	1032	1050	-	28.2237	2.01e-10	1.5e-06	TCTCCTGCCTCAGCCTCCT
TRIM24	hTFtarget	ENST00000480456.6	973	994	+	23.4231	2.03e-10	1.59e-06	AAAAATACAAAAATTAGCCTGC
SUMO2	hTFtarget	ENST00000480456.6	1596	1615	+	25.9091	4.18e-10	3.31e-06	AGTTTTCTCATCTGCAAAGT
KDM1A	hTFtarget	ENST00000480456.6	1030	1051	+	24.7183	5.32e-10	3.96e-06	TGAGGAGGCTGAGGCAGGAGAA
GTF3C2	hTFtarget	ENST00000480456.6	894	915	-	25.1566	5.81e-10	2.13e-06	TGATCCACACGCCTTGGCCTCC
LMNB1	hTFtarget	ENST00000480456.6	1033	1048	-	27.3537	6.6e-10	5.06e-06	TCCTGCCTCAGCCTCC
FOXG1	hTFtarget	ENST00000480456.6	3108	3132	+	24.9091	1.25e-09	9e-06	CCCAGCCTGCCCGCGCCTCCCGCCC
TRIM24	hTFtarget	ENST00000480456.6	1031	1052	+	25.3158	1.25e-09	9.12e-06	GAGGAGGCTGAGGCAGGAGAAT
POLR3A	hTFtarget	ENST00000480456.6	888	909	-	25.9605	1.38e-09	1.1e-05	ACACGCCTTGGCCTCCCAAAGT
SP2	hTFtarget	ENST00000480456.6	870	890	+	20.4937	1.58e-09	1.2e-05	CACACCTGTAATTCCAGCACT
FLI1	hTFtarget	ENST00000480456.6	2182	2197	+	22.4079	1.59e-09	1.21e-05	CCTCCCACCCCCTCCC
HDAC2	hTFtarget	ENST00000480456.6	1593	1614	+	23.3214	1.85e-09	1.45e-05	CCCAGTTTTCTCATCTGCAAAG
GTF2I	hTFtarget	ENST00000480456.6	1599	1618	+	25.2895	2.59e-09	2.05e-05	TTTCTCATCTGCAAAGTGGG
GLYR1	hTFtarget	ENST00000480456.6	874	893	-	24.8289	3.32e-09	2.4e-05	CAAAGTGCTGGAATTACAGG
GTF3C2	hTFtarget	ENST00000480456.6	1032	1047	-	23.9759	3.94e-09	2.97e-05	CCTGCCTCAGCCTCCT
ZNF384	hTFtarget	ENST00000480456.6	2167	2191	+	22.2289	4.6e-09	3.36e-05	TCCCCTGGGTCCTCTCCTCCCACCC
IRF5	hTFtarget	ENST00000480456.6	1051	1066	+	20.4675	5.01e-09	3.99e-05	ATCACTTGAACCTGGG
TBL1XR1	hTFtarget	ENST00000480456.6	3099	3114	+	21.4342	5.21e-09	3.71e-05	CCCCCCACCCCCAGCC
GLYR1	hTFtarget	ENST00000480456.6	894	915	-	23.6579	5.83e-09	2.29e-05	TGATCCACACGCCTTGGCCTCC
GLYR1	hTFtarget	ENST00000480456.6	1008	1027	-	23.8421	6.12e-09	2.4e-05	CCAGTAGATGGGACTACAGG
FOXG1	hTFtarget	ENST00000480456.6	3101	3125	+	23.1169	6.68e-09	2.4e-05	CCCCACCCCCAGCCTGCCCGCGCCT
HDAC2	hTFtarget	ENST00000480456.6	3100	3124	-	23.5429	6.87e-09	4.96e-05	GGCGCGGGCAGGCTGGGGGTGGGGG
SP2	hTFtarget	ENST00000480456.6	1032	1053	-	22.8442	7.22e-09	5.52e-05	GATTCTCCTGCCTCAGCCTCCT
C17orf96	hTFtarget	ENST00000480456.6	3436	3460	-	21.0127	7.94e-09	5.91e-05	GAGTCGGGAGGGGAGGAAGAGGAGG
SP2	hTFtarget	ENST00000480456.6	1033	1051	-	23.4675	8.09e-09	6.25e-05	TTCTCCTGCCTCAGCCTCC
MAZ	hTFtarget	ENST00000480456.6	3433	3454	-	23.0571	8.33e-09	6.24e-05	GGAGGGGAGGAAGAGGAGGGAC
SP2	hTFtarget	ENST00000480456.6	3116	3139	+	22.8947	8.97e-09	6.55e-05	GCCCGCGCCTCCCGCCCCCAGCTC
TAF1	hTFtarget	ENST00000480456.6	3580	3595	-	21.2895	9.09e-09	6.99e-05	GGAGGAGGCGGTGGCG
TBL1XR1	hTFtarget	ENST00000480456.6	3202	3217	-	21.0263	9.68e-09	3.71e-05	CCCTCCGCCCCCACGC
BRD4	hTFtarget	ENST00000480456.6	3127	3151	+	23.1053	1.01e-08	7.09e-05	CCGCCCCCAGCTCCTCGCCCTGGGG
SP2	hTFtarget	ENST00000480456.6	2387	2408	-	19.6154	1.01e-08	7.23e-05	TTGTTTTTTTGTTTGTTTTTGT
BTAF1	hTFtarget	ENST00000480456.6	3100	3124	+	21.6842	1.01e-08	7.44e-05	CCCCCACCCCCAGCCTGCCCGCGCC
ESR1	hTFtarget	ENST00000480456.6	2381	2402	-	22.5395	1.02e-08	7.91e-05	TTTTGTTTGTTTTTGTTTTTGT
POLR2A	hTFtarget	ENST00000480456.6	3578	3592	+	22.5921	1.12e-08	8.61e-05	GCCGCCACCGCCTCC
MYC	hTFtarget	ENST00000480456.6	3124	3145	-	21.9079	1.2e-08	8.58e-05	GGCGAGGAGCTGGGGGCGGGAG
POLR2A	hTFtarget	ENST00000480456.6	3573	3594	-	22.6316	1.2e-08	9.3e-05	GAGGAGGCGGTGGCGGCTCCTC
FOXA2	hTFtarget	ENST00000480456.6	3098	3122	-	22.7237	1.22e-08	8.9e-05	CGCGGGCAGGCTGGGGGTGGGGGGA
BMI1	hTFtarget	ENST00000480456.6	3112	3133	-	20.6494	1.22e-08	8.81e-05	GGGGCGGGAGGCGCGGGCAGGC
ZNF384	hTFtarget	ENST00000480456.6	2399	2423	+	22.8056	1.3e-08	9.83e-05	AAAAAAACAAAAGAAAAAAACTGAT
FOXA2	hTFtarget	ENST00000480456.6	3101	3122	+	22.4805	1.39e-08	9.84e-05	CCCCACCCCCAGCCTGCCCGCG
SP2	hTFtarget	ENST00000480456.6	857	872	-	20.4342	1.44e-08	0.000114	GTGAGCCACCATGCCT
EP300	hTFtarget	ENST00000480456.6	3113	3137	+	22.5455	1.5e-08	0.000107	CCTGCCCGCGCCTCCCGCCCCCAGC
YY1	hTFtarget	ENST00000480456.6	3580	3595	+	22.3158	1.56e-08	0.000118	CGCCACCGCCTCCTCC
SMARCA4	hTFtarget	ENST00000480456.6	970	985	+	19.3194	1.65e-08	0.000129	ACAAAAAATACAAAAA
ZNF263	hTFtarget	ENST00000480456.6	3435	3450	-	21.7857	1.66e-08	0.000127	GGGAGGAAGAGGAGGG
GTF2I	hTFtarget	ENST00000480456.6	1596	1614	+	22.4605	1.67e-08	0.000131	AGTTTTCTCATCTGCAAAG
CTBP2	hTFtarget	ENST00000480456.6	2183	2198	-	20.6286	1.72e-08	0.000131	AGGGAGGGGGTGGGAG
HDAC2	hTFtarget	ENST00000480456.6	3126	3147	+	22.2105	1.88e-08	0.000133	CCCGCCCCCAGCTCCTCGCCCT
ZNF384	hTFtarget	ENST00000480456.6	2373	2394	-	22.6389	1.9e-08	0.000144	GTTTTTGTTTTTGTTTTTTTTT
JUND	hTFtarget	ENST00000480456.6	675	689	-	19.8961	1.97e-08	0.000157	TGACTCATATTGAAA
SP2	hTFtarget	ENST00000480456.6	2375	2396	-	19.1282	2.11e-08	7.23e-05	TTGTTTTTGTTTTTGTTTTTTT
CDK8	hTFtarget	ENST00000480456.6	3120	3144	+	21.3636	2.12e-08	0.000153	GCGCCTCCCGCCCCCAGCTCCTCGC
KMT2A	hTFtarget	ENST00000480456.6	3586	3607	-	21.6711	2.15e-08	0.000157	GCAGCAGCAGCAGGAGGAGGCG
MAZ	hTFtarget	ENST00000480456.6	2182	2197	+	20.9091	2.31e-08	0.000178	CCTCCCACCCCCTCCC
IRF5	hTFtarget	ENST00000480456.6	893	911	-	22.1579	2.38e-08	8.87e-05	CCACACGCCTTGGCCTCCC
TAF1	hTFtarget	ENST00000480456.6	3500	3521	+	21.6842	2.4e-08	0.000185	CCTCCTGCGCTCCTGCCGCCGG
RELA	hTFtarget	ENST00000480456.6	3225	3239	-	18.9545	2.41e-08	0.000189	CGGGAAAGCCCCGGC
POLR2A	hTFtarget	ENST00000480456.6	3577	3592	+	21.4342	2.45e-08	0.000192	AGCCGCCACCGCCTCC
BTAF1	hTFtarget	ENST00000480456.6	3672	3696	+	19.8816	2.47e-08	9.13e-05	GCCTGCCCCCACCCTCCAGCCCCCC
GTF2I	hTFtarget	ENST00000480456.6	1594	1614	+	21.9079	2.48e-08	0.000194	CCAGTTTTCTCATCTGCAAAG
GTF2I	hTFtarget	ENST00000480456.6	1602	1617	+	22.0658	2.49e-08	0.000198	CTCATCTGCAAAGTGG
POLR2A	hTFtarget	ENST00000480456.6	3578	3593	+	20.9714	2.6e-08	0.000204	GCCGCCACCGCCTCCT
ETS1	hTFtarget	ENST00000480456.6	3386	3407	+	20.7368	2.62e-08	0.00019	TGAGAAGGCGCCCCGGGGAGGG
SP2	hTFtarget	ENST00000480456.6	2381	2402	-	18.9359	2.78e-08	7.23e-05	TTTTGTTTGTTTTTGTTTTTGT
ESR1	hTFtarget	ENST00000480456.6	2375	2396	-	21.4342	2.84e-08	0.000111	TTGTTTTTGTTTTTGTTTTTTT
VEZF1	hTFtarget	ENST00000480456.6	2175	2196	+	21.4714	2.87e-08	0.000211	GTCCTCTCCTCCCACCCCCTCC
YY1	hTFtarget	ENST00000480456.6	3580	3595	-	21.3026	2.9e-08	0.000224	GGAGGAGGCGGTGGCG
FOXA2	hTFtarget	ENST00000480456.6	3118	3142	-	21.6184	2.93e-08	0.000107	GAGGAGCTGGGGGCGGGAGGCGCGG
ZNF143	hTFtarget	ENST00000480456.6	3099	3118	+	21.3857	3e-08	0.000219	CCCCCCACCCCCAGCCTGCC
POU5F1	hTFtarget	ENST00000480456.6	3112	3133	-	21.0132	3.01e-08	0.000207	GGGGCGGGAGGCGCGGGCAGGC
KDM1A	hTFtarget	ENST00000480456.6	1594	1618	-	21.0132	3.04e-08	0.000241	CCCACTTTGCAGATGAGAAAACTGG
POLR3A	database	ENST00000480456.6	923	938	+	21.0182	3.14e-08	0.00025	TCAGAAGTTCGAGACC
TRIM24	hTFtarget	ENST00000480456.6	1063	1084	+	21.4868	3.34e-08	0.000122	TGGGAGGCGGAGGTTGCAGTGA
FOXP1	database	ENST00000480456.6	2377	2396	-	17.7143	3.39e-08	0.000265	TTGTTTTTGTTTTTGTTTTT
ZNF263	hTFtarget	ENST00000480456.6	3439	3460	-	20.8312	3.64e-08	0.000271	GAGTCGGGAGGGGAGGAAGAGG
BRD4	hTFtarget	ENST00000480456.6	3434	3455	+	20.2338	3.69e-08	0.000274	TCCCTCCTCTTCCTCCCCTCCC
ASCL1	hTFtarget	ENST00000480456.6	3593	3604	-	17.3944	3.79e-08	0.000295	GCAGCAGCAGGA
FOXA2	hTFtarget	ENST00000480456.6	3118	3139	+	21.2338	3.86e-08	0.000136	CCGCGCCTCCCGCCCCCAGCTC
SPI1	hTFtarget	ENST00000480456.6	3113	3137	+	21.2286	3.91e-08	0.000297	CCTGCCCGCGCCTCCCGCCCCCAGC
ZNF384	hTFtarget	ENST00000480456.6	2373	2397	+	20.6944	3.97e-08	0.000146	AAAAAAAAACAAAAACAAAAACAAA
RCOR1	hTFtarget	ENST00000480456.6	1603	1618	+	21.4571	4.11e-08	0.000326	TCATCTGCAAAGTGGG
BRD4	hTFtarget	ENST00000480456.6	2381	2405	+	20.4156	4.22e-08	0.000136	ACAAAAACAAAAACAAACAAAAAAA
MAZ	database	ENST00000480456.6	2177	2193	-	20.4944	4.33e-08	0.000325	GGGGGTGGGAGGAGAGG
MAZ	database	ENST00000480456.6	2177	2193	-	20.4592	4.37e-08	0.000326	GGGGGTGGGAGGAGAGG
ZNF92	hTFtarget	ENST00000480456.6	2392	2416	-	20.9444	4.38e-08	0.000338	TTTTTCTTTTGTTTTTTTGTTTGTT
MAZ	hTFtarget	ENST00000480456.6	2183	2198	+	20.4091	4.39e-08	0.000337	CTCCCACCCCCTCCCT
BRD4	hTFtarget	ENST00000480456.6	2377	2401	+	20.3766	4.41e-08	0.000136	AAAAACAAAAACAAAAACAAACAAA
GTF3C2	hTFtarget	ENST00000480456.6	947	962	-	21.3553	4.46e-08	0.000351	GGGTTTCGCCATGTTT
POLR2A	hTFtarget	ENST00000480456.6	3578	3597	+	21.061	4.55e-08	0.000339	GCCGCCACCGCCTCCTCCTG
POU5F1	hTFtarget	ENST00000480456.6	3118	3133	+	19.7922	5.1e-08	0.000362	CCGCGCCTCCCGCCCC
FOSL1	hTFtarget	ENST00000480456.6	3262	3281	+	21.0857	5.31e-08	0.000408	CCCCTCGCTAGGACCCGGCG
ZNF143	hTFtarget	ENST00000480456.6	2381	2405	-	17.2564	5.4e-08	0.000343	TTTTTTTGTTTGTTTTTGTTTTTGT
YY1	hTFtarget	ENST00000480456.6	3579	3594	+	20.9342	5.45e-08	0.000412	CCGCCACCGCCTCCTC
HSF1	hTFtarget	ENST00000480456.6	3118	3133	-	19.7895	5.48e-08	0.000323	GGGGCGGGAGGCGCGG
NFAT5	database	ENST00000480456.6	2662	2673	+	16.6514	5.62e-08	0.000448	GGAAAACTCCAC
E2F1	hTFtarget	ENST00000480456.6	3468	3479	-	18.2571	5.67e-08	0.000432	GGGGCGGGAAAG
E2F6	hTFtarget	ENST00000480456.6	3468	3479	-	17.9286	5.67e-08	0.000436	GGGGCGGGAAAG
MAZ	hTFtarget	ENST00000480456.6	3100	3121	-	20.7	5.69e-08	0.000213	GCGGGCAGGCTGGGGGTGGGGG
POLR2A	hTFtarget	ENST00000480456.6	3581	3596	-	20.3289	5.71e-08	0.000437	AGGAGGAGGCGGTGGC
MYH11	hTFtarget	ENST00000480456.6	3580	3595	-	20.6579	5.76e-08	0.000244	GGAGGAGGCGGTGGCG
ZNF384	hTFtarget	ENST00000480456.6	2397	2421	+	19.9306	5.78e-08	0.000146	ACAAAAAAACAAAAGAAAAAAACTG
SMARCA4	hTFtarget	ENST00000480456.6	2372	2387	+	18.5972	5.8e-08	0.000226	TAAAAAAAAACAAAAA
POU5F1	hTFtarget	ENST00000480456.6	3672	3693	-	20.2763	5.86e-08	0.000207	GGGCTGGAGGGTGGGGGCAGGC
TRIM24	hTFtarget	ENST00000480456.6	874	889	+	20.1098	5.89e-08	0.00046	CCTGTAATTCCAGCAC
SIN3A	hTFtarget	ENST00000480456.6	2217	2235	-	20.0526	5.94e-08	0.000471	CTGTTGCCGTGGTGACAGT
HDAC2	hTFtarget	ENST00000480456.6	3104	3128	-	20.6714	6.05e-08	0.000218	GGGAGGCGCGGGCAGGCTGGGGGTG
BTAF1	hTFtarget	ENST00000480456.6	2372	2387	+	19.3974	6.09e-08	0.000236	TAAAAAAAAACAAAAA
POLR2A	hTFtarget	ENST00000480456.6	3573	3594	-	20.6053	6.1e-08	0.000466	GAGGAGGCGGTGGCGGCTCCTC
TAF1	hTFtarget	ENST00000480456.6	3576	3591	-	20.6053	6.13e-08	0.000413	GAGGCGGTGGCGGCTC
MYH11	hTFtarget	ENST00000480456.6	3577	3592	-	20.5789	6.18e-08	0.000244	GGAGGCGGTGGCGGCT
EP300	hTFtarget	ENST00000480456.6	3109	3133	+	20.7013	6.29e-08	0.000223	CCAGCCTGCCCGCGCCTCCCGCCCC
BRD4	hTFtarget	ENST00000480456.6	2383	2407	+	20.039	6.34e-08	0.000136	AAAAACAAAAACAAACAAAAAAACA
CDK9	hTFtarget	ENST00000480456.6	3577	3598	+	20.5921	6.4e-08	0.000465	AGCCGCCACCGCCTCCTCCTGC
POLR3A	hTFtarget	ENST00000480456.6	2374	2389	+	17.7564	6.55e-08	0.000511	AAAAAAAACAAAAACA
POLR2A	hTFtarget	ENST00000480456.6	3579	3594	+	20.3421	6.72e-08	0.000523	CCGCCACCGCCTCCTC
JUND	hTFtarget	ENST00000480456.6	3113	3134	+	20.4474	6.73e-08	0.00048	CCTGCCCGCGCCTCCCGCCCCC
HSF1	database	ENST00000480456.6	41	55	+	19.8286	6.85e-08	0.000538	CTTCTAGAAAGTTCC
PCGF2	hTFtarget	ENST00000480456.6	3249	3270	+	18.9342	6.94e-08	0.000275	CTCCTCCTGCTGCCCCCTCGCT
BTAF1	hTFtarget	ENST00000480456.6	3104	3128	+	17.6842	6.96e-08	0.000171	CACCCCCAGCCTGCCCGCGCCTCCC
TRIM24	hTFtarget	ENST00000480456.6	2381	2402	+	18.9744	6.98e-08	0.000273	ACAAAAACAAAAACAAACAAAA
POLR2A	hTFtarget	ENST00000480456.6	3578	3592	-	20.4474	7.08e-08	0.000557	GGAGGCGGTGGCGGC
HSF1	hTFtarget	ENST00000480456.6	42	55	-	19.7714	7.1e-08	0.000562	GGAACTTTCTAGAA
GTF3C2	hTFtarget	ENST00000480456.6	893	908	-	20.5783	7.18e-08	0.000271	CACGCCTTGGCCTCCC
POLR2A	hTFtarget	ENST00000480456.6	3579	3594	+	20.5132	7.18e-08	0.000564	CCGCCACCGCCTCCTC
BRD4	hTFtarget	ENST00000480456.6	2375	2399	+	19.9091	7.27e-08	0.000136	AAAAAAACAAAAACAAAAACAAACA
CDK7	hTFtarget	ENST00000480456.6	3118	3133	+	20.1579	7.51e-08	0.000543	CCGCGCCTCCCGCCCC
MYB	hTFtarget	ENST00000480456.6	3108	3132	+	20.3289	7.55e-08	0.000238	CCCAGCCTGCCCGCGCCTCCCGCCC
PCGF2	hTFtarget	ENST00000480456.6	3125	3146	+	18.8553	7.61e-08	0.000275	TCCCGCCCCCAGCTCCTCGCCC
JUND	hTFtarget	ENST00000480456.6	674	689	+	18.5152	7.68e-08	0.00061	ATTTCAATATGAGTCA
GTF2I	hTFtarget	ENST00000480456.6	1591	1611	-	20.2895	7.7e-08	0.000595	TGCAGATGAGAAAACTGGGCG
FOXG1	hTFtarget	ENST00000480456.6	3201	3225	-	20.1688	7.75e-08	0.00018	CGGGTCGTCCCTCCGCCCCCACGCC
RFX2	database	ENST00000480456.6	2220	2238	+	20.1379	7.8e-08	0.000621	GTCACCACGGCAACAGCAA
FOXA2	hTFtarget	ENST00000480456.6	3672	3696	-	20.3026	7.82e-08	0.00019	GGGGGGCTGGAGGGTGGGGGCAGGC
FOXM1	hTFtarget	ENST00000480456.6	2367	2386	-	19.039	7.87e-08	0.000621	TTTTGTTTTTTTTTAAAGGT
FOXM1	hTFtarget	ENST00000480456.6	675	690	-	17.4722	7.92e-08	0.000631	ATGACTCATATTGAAA
ZNF384	hTFtarget	ENST00000480456.6	2375	2399	+	19.2639	7.95e-08	0.00015	AAAAAAACAAAAACAAAAACAAACA
JUND	hTFtarget	ENST00000480456.6	674	689	+	18.3636	7.99e-08	0.000633	ATTTCAATATGAGTCA
YY1	hTFtarget	ENST00000480456.6	3580	3595	+	20.3289	8e-08	0.000535	CGCCACCGCCTCCTCC
VEZF1	hTFtarget	ENST00000480456.6	3116	3137	+	20.1571	8.4e-08	0.000308	GCCCGCGCCTCCCGCCCCCAGC
BTAF1	hTFtarget	ENST00000480456.6	1144	1159	+	19.1282	8.48e-08	0.000236	AAAAACAAAACAAAAA
POLR2A	hTFtarget	ENST00000480456.6	3577	3592	+	20.3158	8.6e-08	0.000663	AGCCGCCACCGCCTCC
MAZ	hTFtarget	ENST00000480456.6	3124	3145	-	20.1429	8.68e-08	0.000217	GGCGAGGAGCTGGGGGCGGGAG
GTF3C2	hTFtarget	ENST00000480456.6	962	983	+	19.141	8.69e-08	0.000687	CCATCTCTACAAAAAATACAAA
SP2	hTFtarget	ENST00000480456.6	3099	3122	+	20.1711	8.79e-08	0.000283	CCCCCCACCCCCAGCCTGCCCGCG
TBX2	database	ENST00000480456.6	861	885	+	20.5	8.8e-08	0.000696	ATGGTGGCTCACACCTGTAATTCCA
ZNF148	database	ENST00000480456.6	3201	3215	+	19.6292	8.9e-08	0.000665	GGCGTGGGGGCGGAG
HSF1	hTFtarget	ENST00000480456.6	3125	3140	-	19.3684	8.9e-08	0.000323	GGAGCTGGGGGCGGGA
TBX2	database	ENST00000480456.6	861	885	-	20.3604	8.92e-08	0.000705	TGGAATTACAGGTGTGAGCCACCAT
EZH1	hTFtarget	ENST00000480456.6	3579	3594	-	20.1053	8.92e-08	0.000651	GAGGAGGCGGTGGCGG
ZNF281	database	ENST00000480456.6	3201	3215	+	19.5918	8.97e-08	0.000671	GGCGTGGGGGCGGAG
CDK8	hTFtarget	ENST00000480456.6	3669	3693	+	19.7532	9.01e-08	0.000237	CCAGCCTGCCCCCACCCTCCAGCCC
HIC1	database	ENST00000480456.6	3783	3800	+	17.5658	9.19e-08	0.000698	CCAGGGTGCCCGCGAGCG
MAZ	hTFtarget	ENST00000480456.6	2183	2198	+	19.7143	9.29e-08	0.000717	CTCCCACCCCCTCCCT
ZNF143	hTFtarget	ENST00000480456.6	2178	2197	+	20.0143	9.31e-08	0.000232	CTCTCCTCCCACCCCCTCCC
BTAF1	hTFtarget	ENST00000480456.6	2389	2404	+	19.0513	9.62e-08	0.000236	AAAAACAAACAAAAAA
BRD4	hTFtarget	ENST00000480456.6	3099	3110	+	18.8026	9.75e-08	0.000747	CCCCCCACCCCC
CDK8	hTFtarget	ENST00000480456.6	3113	3137	+	19.6494	9.85e-08	0.000237	CCTGCCCGCGCCTCCCGCCCCCAGC
TAF1	hTFtarget	ENST00000480456.6	3437	3460	-	19.3947	9.93e-08	0.000637	GAGTCGGGAGGGGAGGAAGAGGAG
YY1	hTFtarget	ENST00000480456.6	3579	3594	-	19.9474	9.95e-08	0.000752	GAGGAGGCGGTGGCGG
FOXG1	hTFtarget	ENST00000480456.6	3495	3519	+	19.8312	1e-07	0.00018	CCCGGCCTCCTGCGCTCCTGCCGCC
MYC	hTFtarget	ENST00000480456.6	3118	3139	-	19.6579	1e-07	0.000357	GAGCTGGGGGCGGGAGGCGCGG
ZNF143	hTFtarget	ENST00000480456.6	2377	2401	-	16.8846	1e-07	0.000343	TTTGTTTGTTTTTGTTTTTGTTTTT
MYB	hTFtarget	ENST00000480456.6	3116	3140	+	19.8947	1.01e-07	0.000238	GCCCGCGCCTCCCGCCCCCAGCTCC
POLR2A	hTFtarget	ENST00000480456.6	3581	3595	-	19.6143	1.03e-07	0.000567	GGAGGAGGCGGTGGC
ELF1	hTFtarget	ENST00000480456.6	3578	3593	-	20.0921	1.04e-07	0.000804	AGGAGGCGGTGGCGGC
SPI1	hTFtarget	ENST00000480456.6	3672	3696	+	20	1.05e-07	0.000798	GCCTGCCCCCACCCTCCAGCCCCCC
YY1	hTFtarget	ENST00000480456.6	3579	3600	+	19.6447	1.06e-07	0.000786	CCGCCACCGCCTCCTCCTGCTG
EP300	hTFtarget	ENST00000480456.6	3495	3519	+	19.8816	1.07e-07	0.000756	CCCGGCCTCCTGCGCTCCTGCCGCC
FLI1	hTFtarget	ENST00000480456.6	2178	2193	+	18.9474	1.08e-07	0.000315	CTCTCCTCCCACCCCC
HDAC2	hTFtarget	ENST00000480456.6	3109	3133	-	19.8286	1.09e-07	0.000262	GGGGCGGGAGGCGCGGGCAGGCTGG
TAF1	hTFtarget	ENST00000480456.6	3579	3594	-	19.8421	1.09e-07	0.000413	GAGGAGGCGGTGGCGG
POLR2A	hTFtarget	ENST00000480456.6	3586	3608	+	19.7895	1.1e-07	0.000821	CGCCTCCTCCTGCTGCTGCTGCG
YY1	hTFtarget	ENST00000480456.6	3577	3592	-	19.7368	1.12e-07	0.000431	GGAGGCGGTGGCGGCT
ASCL1	hTFtarget	ENST00000480456.6	3250	3261	-	17.1127	1.14e-07	0.000295	GCAGCAGGAGGA
ASCL1	hTFtarget	ENST00000480456.6	3590	3601	-	17.1127	1.14e-07	0.000295	GCAGCAGGAGGA
TCF4	hTFtarget	ENST00000480456.6	3113	3134	-	20.0263	1.14e-07	0.000441	GGGGGCGGGAGGCGCGGGCAGG
SP2	hTFtarget	ENST00000480456.6	3677	3700	+	19.8026	1.16e-07	0.000283	CCCCCACCCTCCAGCCCCCCACGG
EZH2	hTFtarget	ENST00000480456.6	1137	1158	+	15.3256	1.17e-07	0.000916	TCAAATTAAAAACAAAACAAAA
HSF1	hTFtarget	ENST00000480456.6	42	55	+	19.3026	1.19e-07	0.000931	TTCTAGAAAGTTCC
ZNF143	hTFtarget	ENST00000480456.6	1032	1051	-	19.7	1.19e-07	0.000232	TTCTCCTGCCTCAGCCTCCT
IRF5	hTFtarget	ENST00000480456.6	2375	2390	+	20.1429	1.2e-07	0.000842	AAAAAAACAAAAACAA
HIVEP2	database	ENST00000480456.6	3054	3067	-	16.1782	1.21e-07	0.000963	GGTAGGGAAACGCC
HIVEP2	database	ENST00000480456.6	3054	3067	-	16.2079	1.21e-07	0.000962	GGTAGGGAAACGCC
POLR2A	hTFtarget	ENST00000480456.6	3579	3594	+	19.5132	1.22e-07	0.000946	CCGCCACCGCCTCCTC
BRD4	hTFtarget	ENST00000480456.6	2389	2413	+	19.4026	1.22e-07	0.000182	AAAAACAAACAAAAAAACAAAAGAA
RUNX1	hTFtarget	ENST00000480456.6	3439	3450	-	18.1974	1.22e-07	0.000929	GGGAGGAAGAGG
BTAF1	hTFtarget	ENST00000480456.6	2373	2388	+	18.8718	1.23e-07	0.000236	AAAAAAAAACAAAAAC
E2F3	database	ENST00000480456.6	3124	3138	+	19.069	1.24e-07	0.000947	CTCCCGCCCCCAGCT
ZNF143	hTFtarget	ENST00000480456.6	854	869	+	19.5	1.24e-07	0.000944	GCCAGGCATGGTGGCT
EP300	hTFtarget	ENST00000480456.6	3579	3594	+	19.7	1.24e-07	0.000937	CCGCCACCGCCTCCTC
FLI1	hTFtarget	ENST00000480456.6	3099	3114	+	18.8026	1.25e-07	0.000315	CCCCCCACCCCCAGCC
TCF4	hTFtarget	ENST00000480456.6	3126	3147	-	19.9079	1.25e-07	0.000441	AGGGCGAGGAGCTGGGGGCGGG
ZNF143	hTFtarget	ENST00000480456.6	3115	3134	+	19.6143	1.27e-07	0.000232	TGCCCGCGCCTCCCGCCCCC
RFX2	hTFtarget	ENST00000480456.6	2220	2233	+	19.9868	1.28e-07	0.00102	GTCACCACGGCAAC
SMAD4	hTFtarget	ENST00000480456.6	3578	3589	-	19.8421	1.28e-07	0.000958	GGCGGTGGCGGC
PURA	database	ENST00000480456.6	2180	2196	-	17.8515	1.29e-07	0.000787	GGAGGGGGTGGGAGGAG
PURA	database	ENST00000480456.6	2180	2196	+	17.8614	1.3e-07	0.000769	CTCCTCCCACCCCCTCC
RUNX1	hTFtarget	ENST00000480456.6	3436	3451	-	17.5395	1.31e-07	0.00102	GGGGAGGAAGAGGAGG
ZNF263	database	ENST00000480456.6	3436	3450	-	18.7143	1.31e-07	0.000997	GGGAGGAAGAGGAGG
DDX5	hTFtarget	ENST00000480456.6	3321	3345	+	19.2338	1.33e-07	0.00102	CCACACCCCCAAAACAGAACAGACC
ZNF263	database	ENST00000480456.6	3432	3452	-	19.3673	1.34e-07	0.00101	AGGGGAGGAAGAGGAGGGACG
HSF1	hTFtarget	ENST00000480456.6	41	58	-	19.5395	1.34e-07	0.00104	TGAGGAACTTTCTAGAAG
BRD4	hTFtarget	ENST00000480456.6	3106	3127	-	19.5844	1.36e-07	0.000914	GGAGGCGCGGGCAGGCTGGGGG
FOXG1	hTFtarget	ENST00000480456.6	3116	3140	+	19.4156	1.38e-07	0.000198	GCCCGCGCCTCCCGCCCCCAGCTCC
E2F6	hTFtarget	ENST00000480456.6	3469	3479	-	17.5429	1.38e-07	0.00108	GGGGCGGGAAA
MAFB	hTFtarget	ENST00000480456.6	3578	3589	+	19.8684	1.39e-07	0.00109	GCCGCCACCGCC
PCGF2	hTFtarget	ENST00000480456.6	3434	3455	+	18.0132	1.39e-07	0.000488	TCCCTCCTCTTCCTCCCCTCCC
YY1	hTFtarget	ENST00000480456.6	3577	3592	+	19.6842	1.39e-07	0.000535	AGCCGCCACCGCCTCC
FLI1	hTFtarget	ENST00000480456.6	3654	3665	+	16.7121	1.4e-07	0.00108	CCCTTCCTGCCT
PCGF2	hTFtarget	ENST00000480456.6	3102	3123	+	18	1.41e-07	0.000488	CCCACCCCCAGCCTGCCCGCGC
EGR1	hTFtarget	ENST00000480456.6	3202	3222	+	19.8429	1.46e-07	0.00113	GCGTGGGGGCGGAGGGACGAC
POLR2A	hTFtarget	ENST00000480456.6	3578	3592	-	19.2143	1.48e-07	0.000567	GGAGGCGGTGGCGGC
TAF1	hTFtarget	ENST00000480456.6	3578	3593	+	19.3947	1.49e-07	0.00115	GCCGCCACCGCCTCCT
MYB	hTFtarget	ENST00000480456.6	3112	3136	+	19.3026	1.5e-07	0.000238	GCCTGCCCGCGCCTCCCGCCCCCAG
CDK7	hTFtarget	ENST00000480456.6	3120	3140	+	19.3247	1.5e-07	0.000803	GCGCCTCCCGCCCCCAGCTCC
IRF1	hTFtarget	ENST00000480456.6	3102	3126	+	18.8182	1.51e-07	0.00109	CCCACCCCCAGCCTGCCCGCGCCTC
POLR2A	hTFtarget	ENST00000480456.6	3575	3594	+	19.4634	1.51e-07	0.000563	GGAGCCGCCACCGCCTCCTC
YY1	hTFtarget	ENST00000480456.6	3576	3591	+	19.4474	1.52e-07	0.000574	GAGCCGCCACCGCCTC
E2F7	hTFtarget	ENST00000480456.6	3100	3115	-	19.7286	1.52e-07	0.00116	AGGCTGGGGGTGGGGG
MYB	hTFtarget	ENST00000480456.6	3103	3127	+	19.2763	1.53e-07	0.000238	CCACCCCCAGCCTGCCCGCGCCTCC
SP2	hTFtarget	ENST00000480456.6	3201	3224	-	19.4211	1.55e-07	0.000283	GGGTCGTCCCTCCGCCCCCACGCC
ZNF384	hTFtarget	ENST00000480456.6	2395	2416	-	19.0139	1.59e-07	0.000483	TTTTTCTTTTGTTTTTTTGTTT
EZH2	hTFtarget	ENST00000480456.6	2178	2199	+	18.3766	1.61e-07	0.000716	CTCTCCTCCCACCCCCTCCCTG
HSF1	hTFtarget	ENST00000480456.6	42	57	+	19.6714	1.62e-07	0.00129	TTCTAGAAAGTTCCTC
MAZ	hTFtarget	ENST00000480456.6	3388	3409	+	19.2857	1.63e-07	0.000305	AGAAGGCGCCCCGGGGAGGGGG
PPARGC1A	hTFtarget	ENST00000480456.6	42	55	+	18.5132	1.66e-07	0.0013	TTCTAGAAAGTTCC
ZNF92	hTFtarget	ENST00000480456.6	2384	2408	-	19.1667	1.66e-07	0.000349	TTGTTTTTTTGTTTGTTTTTGTTTT
MYB	hTFtarget	ENST00000480456.6	3121	3145	+	19.1447	1.67e-07	0.000238	CGCCTCCCGCCCCCAGCTCCTCGCC
BRD4	hTFtarget	ENST00000480456.6	2385	2409	+	19.0779	1.67e-07	0.000208	AAACAAAAACAAACAAAAAAACAAA
BTAF1	hTFtarget	ENST00000480456.6	3673	3697	+	15.7105	1.67e-07	0.000308	CCTGCCCCCACCCTCCAGCCCCCCA
EP300	hTFtarget	ENST00000480456.6	3577	3592	+	19.3684	1.69e-07	0.00128	AGCCGCCACCGCCTCC
BRD4	hTFtarget	ENST00000480456.6	3585	3609	+	19.25	1.7e-07	0.000599	CCGCCTCCTCCTGCTGCTGCTGCGC
ZNF143	hTFtarget	ENST00000480456.6	961	985	-	16.5513	1.7e-07	0.000343	TTTTTGTATTTTTTGTAGAGATGGG
ZNF384	hTFtarget	ENST00000480456.6	3201	3216	+	18.1579	1.7e-07	0.00128	GGCGTGGGGGCGGAGG
MYC	hTFtarget	ENST00000480456.6	2177	2198	-	19.0263	1.72e-07	0.000409	AGGGAGGGGGTGGGAGGAGAGG
REST	hTFtarget	ENST00000480456.6	3122	3146	-	19.1558	1.72e-07	0.00113	GGGCGAGGAGCTGGGGGCGGGAGGC
ZNF143	hTFtarget	ENST00000480456.6	2375	2399	-	16.5256	1.76e-07	0.000343	TGTTTGTTTTTGTTTTTGTTTTTTT
GTF3C2	hTFtarget	ENST00000480456.6	884	905	+	19.4211	1.79e-07	0.00141	CAGCACTTTGGGAGGCCAAGGC
EP300	hTFtarget	ENST00000480456.6	3492	3516	+	19.2338	1.79e-07	0.000354	GCCCCCGGCCTCCTGCGCTCCTGCC
SP2	hTFtarget	ENST00000480456.6	2379	2400	-	17.5	1.82e-07	0.000297	TTGTTTGTTTTTGTTTTTGTTT
ZNF143	hTFtarget	ENST00000480456.6	3113	3132	+	19.1286	1.84e-07	0.000269	CCTGCCCGCGCCTCCCGCCC
POLR2A	hTFtarget	ENST00000480456.6	3578	3589	-	19.1711	1.85e-07	0.00147	GGCGGTGGCGGC
POU2F1	hTFtarget	ENST00000480456.6	3580	3595	-	19.0789	1.85e-07	0.00129	GGAGGAGGCGGTGGCG
E2F1	database	ENST00000480456.6	3123	3133	-	16.8689	1.86e-07	0.00142	GGGGCGGGAGG
EZH2	hTFtarget	ENST00000480456.6	2801	2812	+	17.8961	1.87e-07	0.00142	GGAGCAAAAAGC
NR0B1	database	ENST00000480456.6	3749	3768	-	16.7368	1.88e-07	0.00147	TGGGCGCAAGGTCAGACGCC
BMI1	hTFtarget	ENST00000480456.6	3116	3137	-	18.2857	1.89e-07	0.00064	GCTGGGGGCGGGAGGCGCGGGC
POLR2A	hTFtarget	ENST00000480456.6	3580	3595	-	19.1184	1.89e-07	0.0011	GGAGGAGGCGGTGGCG
MXI1	hTFtarget	ENST00000480456.6	2220	2236	+	19.2632	1.9e-07	0.00149	GTCACCACGGCAACAGC
POLR2A	hTFtarget	ENST00000480456.6	3580	3595	+	19.1579	1.9e-07	0.000747	CGCCACCGCCTCCTCC
RBL2	hTFtarget	ENST00000480456.6	3468	3479	+	18.1316	1.91e-07	0.00149	CTTTCCCGCCCC
SP2	hTFtarget	ENST00000480456.6	2389	2410	-	17.4615	1.91e-07	0.000297	TTTTGTTTTTTTGTTTGTTTTT
THRA	database	ENST00000480456.6	910	926	-	16.58	1.91e-07	0.00151	CTGACCTCAGATGATCC
THRA	database	ENST00000480456.6	910	926	+	16.6145	1.93e-07	0.00152	GGATCATCTGAGGTCAG
KDM5B	hTFtarget	ENST00000480456.6	2220	2235	+	19.3289	1.93e-07	0.00151	GTCACCACGGCAACAG
ZNF92	hTFtarget	ENST00000480456.6	2391	2415	-	18.9583	1.93e-07	0.000349	TTTTCTTTTGTTTTTTTGTTTGTTT
KMT2A	hTFtarget	ENST00000480456.6	3246	3267	-	19.1711	1.94e-07	0.000498	GAGGGGGCAGCAGGAGGAGAGC
MXI1	hTFtarget	ENST00000480456.6	2220	2235	+	18.8143	1.94e-07	0.00154	GTCACCACGGCAACAG
TAF1	hTFtarget	ENST00000480456.6	3431	3454	-	18.6842	1.94e-07	0.000637	GGAGGGGAGGAAGAGGAGGGACGG
KDM1A	hTFtarget	ENST00000480456.6	3122	3143	-	18.8451	1.96e-07	0.000729	CGAGGAGCTGGGGGCGGGAGGC
PCGF2	hTFtarget	ENST00000480456.6	3116	3137	+	17.7237	1.96e-07	0.000488	GCCCGCGCCTCCCGCCCCCAGC
KDM5B	hTFtarget	ENST00000480456.6	3434	3449	+	18.5	1.97e-07	0.00101	TCCCTCCTCTTCCTCC
ZNF384	hTFtarget	ENST00000480456.6	2397	2418	-	18.5972	1.97e-07	0.000483	TTTTTTTCTTTTGTTTTTTTGT
JUND	hTFtarget	ENST00000480456.6	3118	3139	+	19.0921	1.98e-07	0.000569	CCGCGCCTCCCGCCCCCAGCTC
SRF	hTFtarget	ENST00000480456.6	3112	3133	+	19.0789	2e-07	0.000948	GCCTGCCCGCGCCTCCCGCCCC
CTBP2	hTFtarget	ENST00000480456.6	3436	3451	-	18.4286	2e-07	0.00076	GGGGAGGAAGAGGAGG
PURA	database	ENST00000480456.6	3672	3688	+	17.5248	2e-07	0.000769	GCCTGCCCCCACCCTCC
CBFB	hTFtarget	ENST00000480456.6	3570	3591	-	18.75	2.01e-07	0.000972	GAGGCGGTGGCGGCTCCTCCTC
POLR2A	hTFtarget	ENST00000480456.6	3578	3589	+	19.1842	2.02e-07	0.0016	GCCGCCACCGCC
ATF2	hTFtarget	ENST00000480456.6	674	689	-	17.1389	2.03e-07	0.0016	TGACTCATATTGAAAT
MAZ	hTFtarget	ENST00000480456.6	3677	3698	-	18.9714	2.03e-07	0.000305	GTGGGGGGCTGGAGGGTGGGGG
TRIM24	hTFtarget	ENST00000480456.6	892	913	+	18.9868	2.03e-07	0.000495	TGGGAGGCCAAGGCGTGTGGAT
PURA	database	ENST00000480456.6	3672	3688	-	17.495	2.04e-07	0.000787	GGAGGGTGGGGGCAGGC
HSF1	hTFtarget	ENST00000480456.6	42	55	+	19.5455	2.04e-07	0.00162	TTCTAGAAAGTTCC
KMT2A	hTFtarget	ENST00000480456.6	3539	3560	+	19.1053	2.05e-07	0.000498	GAGCAGCCGGCTGCCGCCCCGG
FOXA2	hTFtarget	ENST00000480456.6	3669	3693	-	18.9079	2.08e-07	0.000339	GGGCTGGAGGGTGGGGGCAGGCTGG
SPI1	hTFtarget	ENST00000480456.6	681	692	+	16.0132	2.08e-07	0.00166	TATGAGTCATCA
ZNF384	hTFtarget	ENST00000480456.6	2374	2398	+	17.1111	2.09e-07	0.000317	AAAAAAAACAAAAACAAAAACAAAC
ZNF92	hTFtarget	ENST00000480456.6	2388	2412	-	18.8472	2.09e-07	0.000349	TCTTTTGTTTTTTTGTTTGTTTTTG
GTF2I	hTFtarget	ENST00000480456.6	1591	1612	-	18.9211	2.1e-07	0.00163	TTGCAGATGAGAAAACTGGGCG
CTCF	hTFtarget	ENST00000480456.6	3605	3629	-	18.9697	2.11e-07	0.0016	CCCAGGGCGACCACCAGGTAGCGCA
SMARCA4	hTFtarget	ENST00000480456.6	3207	3231	-	18.7013	2.13e-07	0.00136	CCCCGGCGGGTCGTCCCTCCGCCCC
YY1	hTFtarget	ENST00000480456.6	3579	3594	+	18.9605	2.16e-07	0.00164	CCGCCACCGCCTCCTC
HSF1	hTFtarget	ENST00000480456.6	42	55	-	19.1327	2.18e-07	0.00172	GGAACTTTCTAGAA
SPI1	hTFtarget	ENST00000480456.6	3201	3225	-	18.9286	2.18e-07	0.00168	CGGGTCGTCCCTCCGCCCCCACGCC
PCGF2	hTFtarget	ENST00000480456.6	3434	3455	+	17.9079	2.19e-07	0.000528	TCCCTCCTCTTCCTCCCCTCCC
IRF5	hTFtarget	ENST00000480456.6	2399	2414	+	18.8961	2.2e-07	0.000842	AAAAAAACAAAAGAAA
EGR1	hTFtarget	ENST00000480456.6	3199	3220	-	19.2273	2.2e-07	0.0017	CGTCCCTCCGCCCCCACGCCTC
BRD4	hTFtarget	ENST00000480456.6	2379	2403	+	18.7792	2.21e-07	0.000236	AAACAAAAACAAAAACAAACAAAAA
POLR3A	hTFtarget	ENST00000480456.6	2370	2385	+	16.9872	2.24e-07	0.000623	TTTAAAAAAAAACAAA
TBL1XR1	hTFtarget	ENST00000480456.6	3311	3326	+	18.2368	2.24e-07	0.000571	GCCCCTACCCCCACAC
VEZF1	hTFtarget	ENST00000480456.6	3112	3133	+	18.8571	2.26e-07	0.000553	GCCTGCCCGCGCCTCCCGCCCC
ZNF92	hTFtarget	ENST00000480456.6	2378	2402	-	18.7361	2.26e-07	0.000349	TTTTGTTTGTTTTTGTTTTTGTTTT
EP300	hTFtarget	ENST00000480456.6	3578	3597	+	14.1571	2.29e-07	0.00175	GCCGCCACCGCCTCCTCCTG
SPI1	hTFtarget	ENST00000480456.6	680	695	+	16.5915	2.3e-07	0.00183	ATATGAGTCATCATTC
TAF1	hTFtarget	ENST00000480456.6	3580	3595	-	18.8421	2.3e-07	0.0018	GGAGGAGGCGGTGGCG
TCF4	hTFtarget	ENST00000480456.6	3112	3133	-	19.0526	2.3e-07	0.000541	GGGGCGGGAGGCGCGGGCAGGC
ZNF143	hTFtarget	ENST00000480456.6	2364	2388	-	16.3462	2.31e-07	0.00036	GTTTTTGTTTTTTTTTAAAGGTTGA
EP300	hTFtarget	ENST00000480456.6	3498	3522	+	18.8571	2.31e-07	0.000354	GGCCTCCTGCGCTCCTGCCGCCGGG
EZH1	hTFtarget	ENST00000480456.6	3692	3707	+	18.75	2.32e-07	0.00173	CCCCCACGGGGCGCTG
E2F7	hTFtarget	ENST00000480456.6	3098	3113	+	19.1857	2.35e-07	0.0018	TCCCCCCACCCCCAGC
JUND	hTFtarget	ENST00000480456.6	3125	3146	+	18.8421	2.39e-07	0.000569	TCCCGCCCCCAGCTCCTCGCCC
POLR3A	hTFtarget	ENST00000480456.6	2399	2414	+	16.9231	2.4e-07	0.000623	AAAAAAACAAAAGAAA
HSF2	database	ENST00000480456.6	42	54	-	19.622	2.42e-07	0.00193	GAACTTTCTAGAA
POLR2A	hTFtarget	ENST00000480456.6	3578	3593	-	18.7632	2.43e-07	0.000932	AGGAGGCGGTGGCGGC
HDAC2	hTFtarget	ENST00000480456.6	3108	3132	-	18.5857	2.49e-07	0.000449	GGGCGGGAGGCGCGGGCAGGCTGGG
FOXA2	hTFtarget	ENST00000480456.6	3101	3125	-	18.6316	2.51e-07	0.000339	AGGCGCGGGCAGGCTGGGGGTGGGG
POU5F1	hTFtarget	ENST00000480456.6	3102	3123	-	18.5395	2.51e-07	0.000592	GCGCGGGCAGGCTGGGGGTGGG
E2F4	database	ENST00000480456.6	3468	3478	-	17.1034	2.52e-07	0.00189	GGGCGGGAAAG
CBFB	hTFtarget	ENST00000480456.6	3573	3594	-	18.3816	2.52e-07	0.000972	GAGGAGGCGGTGGCGGCTCCTC
E2F6	hTFtarget	ENST00000480456.6	3469	3479	-	16.9	2.52e-07	0.00133	GGGGCGGGAAA
ZNF384	hTFtarget	ENST00000480456.6	2379	2400	-	18.0972	2.55e-07	0.000483	TTGTTTGTTTTTGTTTTTGTTT
BRD4	hTFtarget	ENST00000480456.6	3119	3140	-	18.7143	2.56e-07	0.000914	GGAGCTGGGGGCGGGAGGCGCG
NFIC	hTFtarget	ENST00000480456.6	674	689	+	16.7361	2.58e-07	0.00203	ATTTCAATATGAGTCA
MAZ	database	ENST00000480456.6	2176	2189	-	18.0337	2.63e-07	0.002	GTGGGAGGAGAGGA
RELA	hTFtarget	ENST00000480456.6	3228	3239	+	17.7286	2.64e-07	0.00208	GGGGCTTTCCCG
E2F7	hTFtarget	ENST00000480456.6	3468	3479	-	17.6711	2.64e-07	0.00199	GGGGCGGGAAAG
SRF	hTFtarget	ENST00000480456.6	3103	3124	+	18.6711	2.66e-07	0.000948	CCACCCCCAGCCTGCCCGCGCC
BMI1	hTFtarget	ENST00000480456.6	3119	3140	-	17.9481	2.67e-07	0.00064	GGAGCTGGGGGCGGGAGGCGCG
GLYR1	hTFtarget	ENST00000480456.6	1128	1147	+	18.2771	2.68e-07	0.00106	GACTCTGTCTCAAATTAAAA
FOXO1	database	ENST00000480456.6	1144	1159	+	16.2424	2.69e-07	0.00213	AAAAACAAAACAAAAA
FOXO1	database	ENST00000480456.6	1144	1159	-	16.2771	2.7e-07	0.00213	TTTTTGTTTTGTTTTT
EZH2	hTFtarget	ENST00000480456.6	3434	3455	+	17.8831	2.7e-07	0.000716	TCCCTCCTCTTCCTCCCCTCCC
E2F6	hTFtarget	ENST00000480456.6	3123	3134	-	17.2286	2.73e-07	0.0021	GGGGGCGGGAGG
MYC	hTFtarget	ENST00000480456.6	3491	3512	-	18.4605	2.75e-07	0.000489	GGAGCGCAGGAGGCCGGGGGCC
KDM5B	hTFtarget	ENST00000480456.6	3440	3455	+	18.2361	2.77e-07	0.00101	CTCTTCCTCCCCTCCC
FOXA2	hTFtarget	ENST00000480456.6	2174	2198	-	18.4737	2.79e-07	0.000339	AGGGAGGGGGTGGGAGGAGAGGACC
MXI1	hTFtarget	ENST00000480456.6	2218	2233	-	18.3553	2.8e-07	0.00219	GTTGCCGTGGTGACAG
BTAF1	hTFtarget	ENST00000480456.6	2750	2765	+	18	2.81e-07	0.000433	AAAAAAAAGCAAAGAA
TAL1	hTFtarget	ENST00000480456.6	1435	1446	+	17.6364	2.83e-07	0.00217	CTGCTGTTTCCT
BRD4	hTFtarget	ENST00000480456.6	3307	3328	+	18.0909	2.85e-07	0.00106	TCTAGCCCCTACCCCCACACCC
MYC	hTFtarget	ENST00000480456.6	3579	3594	+	18.5	2.86e-07	0.00103	CCGCCACCGCCTCCTC
PCGF2	hTFtarget	ENST00000480456.6	3098	3119	+	17.3947	2.87e-07	0.000536	TCCCCCCACCCCCAGCCTGCCC
EP300	hTFtarget	ENST00000480456.6	3206	3230	-	18.5195	2.89e-07	0.000354	CCCGGCGGGTCGTCCCTCCGCCCCC
KDM5B	hTFtarget	ENST00000480456.6	2220	2235	-	18.5789	2.9e-07	0.00226	CTGTTGCCGTGGTGAC
EGR1	hTFtarget	ENST00000480456.6	3202	3221	-	18.8333	2.9e-07	0.00117	TCGTCCCTCCGCCCCCACGC
EZH2	hTFtarget	ENST00000480456.6	3453	3474	+	17.8052	2.93e-07	0.000716	CCCGACTCTCTGCTCCTTTCCC
SPI1	hTFtarget	ENST00000480456.6	3119	3140	-	18.5857	2.95e-07	0.00225	GGAGCTGGGGGCGGGAGGCGCG
POLR2A	hTFtarget	ENST00000480456.6	3577	3592	-	18.5	2.96e-07	0.0011	GGAGGCGGTGGCGGCT
SP2	hTFtarget	ENST00000480456.6	2397	2418	-	17.0897	2.96e-07	0.000384	TTTTTTTCTTTTGTTTTTTTGT
FOXG1	hTFtarget	ENST00000480456.6	3672	3696	+	18.3636	2.97e-07	0.000356	GCCTGCCCCCACCCTCCAGCCCCCC
NOTCH1	hTFtarget	ENST00000480456.6	3101	3121	-	18.4868	2.97e-07	0.000994	GCGGGCAGGCTGGGGGTGGGG
TAF1	hTFtarget	ENST00000480456.6	3576	3591	-	18.5395	2.97e-07	0.00231	GAGGCGGTGGCGGCTC
TBL1X	hTFtarget	ENST00000480456.6	3601	3622	-	18.5	2.98e-07	0.00229	CGACCACCAGGTAGCGCAGCAG
CBFB	hTFtarget	ENST00000480456.6	3598	3622	-	17.8289	3e-07	0.00217	CGACCACCAGGTAGCGCAGCAGCAG
SRC	hTFtarget	ENST00000480456.6	3108	3129	-	18.5789	3e-07	0.00212	CGGGAGGCGCGGGCAGGCTGGG
SRF	hTFtarget	ENST00000480456.6	3601	3622	+	18.5152	3e-07	0.00227	CTGCTGCGCTACCTGGTGGTCG
RELA	hTFtarget	ENST00000480456.6	3228	3239	+	17.7424	3.02e-07	0.00238	GGGGCTTTCCCG
EGR1	hTFtarget	ENST00000480456.6	2178	2197	+	18.7576	3.05e-07	0.00117	CTCTCCTCCCACCCCCTCCC
TAF1	hTFtarget	ENST00000480456.6	3499	3519	+	18.4342	3.09e-07	0.00225	GCCTCCTGCGCTCCTGCCGCC
TRIM24	hTFtarget	ENST00000480456.6	1008	1023	+	18.2805	3.09e-07	0.00121	CCTGTAGTCCCATCTA
TFDP1	hTFtarget	ENST00000480456.6	3463	3478	+	17.8026	3.1e-07	0.00234	TGCTCCTTTCCCGCCC
CDK8	hTFtarget	ENST00000480456.6	3496	3520	+	18.2468	3.13e-07	0.000457	CCGGCCTCCTGCGCTCCTGCCGCCG
VEZF1	hTFtarget	ENST00000480456.6	3125	3146	+	18.4	3.15e-07	0.000579	TCCCGCCCCCAGCTCCTCGCCC
CDK8	hTFtarget	ENST00000480456.6	3100	3124	+	18.2338	3.16e-07	0.000457	CCCCCACCCCCAGCCTGCCCGCGCC
FOXA2	hTFtarget	ENST00000480456.6	3124	3145	+	18.3636	3.18e-07	0.000719	CTCCCGCCCCCAGCTCCTCGCC
TAF1	hTFtarget	ENST00000480456.6	2178	2201	-	18.1184	3.23e-07	0.000637	CCCAGGGAGGGGGTGGGAGGAGAG
RXRA	hTFtarget	ENST00000480456.6	3600	3620	+	18.2763	3.24e-07	0.00245	GCTGCTGCGCTACCTGGTGGT
CDK7	hTFtarget	ENST00000480456.6	3113	3133	+	18.3117	3.25e-07	0.000803	CCTGCCCGCGCCTCCCGCCCC
KDM1A	hTFtarget	ENST00000480456.6	3099	3120	-	18.2113	3.26e-07	0.000809	CGGGCAGGCTGGGGGTGGGGGG
EP300	hTFtarget	ENST00000480456.6	3495	3519	+	18.3377	3.26e-07	0.000354	CCCGGCCTCCTGCGCTCCTGCCGCC
PHF8	hTFtarget	ENST00000480456.6	3579	3594	-	18.3158	3.27e-07	0.00256	GAGGAGGCGGTGGCGG
EGR1	database	ENST00000480456.6	2183	2196	+	18.2115	3.28e-07	0.00155	CTCCCACCCCCTCC
MXI1	hTFtarget	ENST00000480456.6	2218	2233	+	18.5658	3.28e-07	0.00256	CTGTCACCACGGCAAC
BRD4	hTFtarget	ENST00000480456.6	3493	3517	+	18.2368	3.28e-07	0.00077	CCCCCGGCCTCCTGCGCTCCTGCCG
SP2	hTFtarget	ENST00000480456.6	2380	2395	-	16.5972	3.3e-07	0.00155	TGTTTTTGTTTTTGTT
E2F6	database	ENST00000480456.6	3468	3479	-	16.8673	3.32e-07	0.00182	GGGGCGGGAAAG
E2F6	database	ENST00000480456.6	3468	3479	-	16.8073	3.32e-07	0.00181	GGGGCGGGAAAG
HDAC2	hTFtarget	ENST00000480456.6	3124	3148	-	18.1286	3.34e-07	0.00046	CAGGGCGAGGAGCTGGGGGCGGGAG
CDK7	hTFtarget	ENST00000480456.6	3732	3752	-	18.2727	3.35e-07	0.000803	CGCCCCGCGGCGACCTCGGCC
ESR1	hTFtarget	ENST00000480456.6	2220	2235	-	18.4474	3.36e-07	0.00268	CTGTTGCCGTGGTGAC
MYC	hTFtarget	ENST00000480456.6	3606	3621	-	18.4342	3.36e-07	0.00258	GACCACCAGGTAGCGC
FOXA2	hTFtarget	ENST00000480456.6	3121	3145	-	18.1711	3.41e-07	0.000355	GGCGAGGAGCTGGGGGCGGGAGGCG
POU2F1	hTFtarget	ENST00000480456.6	3577	3592	-	18.3158	3.42e-07	0.00129	GGAGGCGGTGGCGGCT
IRF1	hTFtarget	ENST00000480456.6	3093	3117	+	17.8831	3.44e-07	0.00125	CCCAATCCCCCCACCCCCAGCCTGC
E2F6	hTFtarget	ENST00000480456.6	3123	3133	-	16.8714	3.45e-07	0.00133	GGGGCGGGAGG
BTAF1	hTFtarget	ENST00000480456.6	2877	2892	-	17.8333	3.46e-07	0.000444	AGAAAAAAAAAAGCAA
TAF1	hTFtarget	ENST00000480456.6	3246	3269	-	18.0395	3.46e-07	0.000637	GCGAGGGGGCAGCAGGAGGAGAGC
EP300	hTFtarget	ENST00000480456.6	3106	3130	+	18.2338	3.49e-07	0.000354	CCCCCAGCCTGCCCGCGCCTCCCGC
MYC	hTFtarget	ENST00000480456.6	3582	3597	+	18.25	3.53e-07	0.00103	CCACCGCCTCCTCCTG
EP300	hTFtarget	ENST00000480456.6	3580	3604	+	18	3.58e-07	0.000756	CGCCACCGCCTCCTCCTGCTGCTGC
GTF3C2	hTFtarget	ENST00000480456.6	3119	3140	+	18.0602	3.64e-07	0.000891	CGCGCCTCCCGCCCCCAGCTCC
RELA	hTFtarget	ENST00000480456.6	3226	3241	+	17.8788	3.67e-07	0.00286	CCGGGGCTTTCCCGGG
ZNF281	database	ENST00000480456.6	3313	3327	-	18.1531	3.68e-07	0.00114	GGTGTGGGGGTAGGG
FOXM1	database	ENST00000480456.6	2389	2401	-	15.2451	3.71e-07	0.00294	TTTGTTTGTTTTT
FOXP1	database	ENST00000480456.6	2381	2400	-	8.71429	3.71e-07	0.00109	TTGTTTGTTTTTGTTTTTGT
FOXM1	database	ENST00000480456.6	2389	2401	+	15.2843	3.71e-07	0.00294	AAAAACAAACAAA
ZNF148	database	ENST00000480456.6	3313	3327	-	18.1573	3.75e-07	0.00114	GGTGTGGGGGTAGGG
EP300	hTFtarget	ENST00000480456.6	893	907	+	17.3	3.77e-07	0.00298	GGGAGGCCAAGGCGT
GTF3C2	hTFtarget	ENST00000480456.6	3435	3450	+	18.253	3.79e-07	0.000953	CCCTCCTCTTCCTCCC
GATA4	hTFtarget	ENST00000480456.6	1225	1237	+	15.2879	3.81e-07	0.00304	CTTTTCTTATCTC
HDAC2	hTFtarget	ENST00000480456.6	3122	3146	-	17.9143	3.83e-07	0.00046	GGGCGAGGAGCTGGGGGCGGGAGGC
TLX1	database	ENST00000480456.6	3975	3991	+	15.2353	3.87e-07	0.00308	CTGGTAAGATGCTAAGA
SREBF1	hTFtarget	ENST00000480456.6	2218	2233	+	18.25	3.87e-07	0.00302	CTGTCACCACGGCAAC
TLX1	database	ENST00000480456.6	3975	3991	+	15.1942	3.88e-07	0.00309	CTGGTAAGATGCTAAGA
ZBTB7B	database	ENST00000480456.6	3106	3127	-	18.1939	3.88e-07	0.00284	GGAGGCGCGGGCAGGCTGGGGG
ZBTB7B	database	ENST00000480456.6	3106	3127	-	18.2041	3.89e-07	0.00282	GGAGGCGCGGGCAGGCTGGGGG
EGR1	hTFtarget	ENST00000480456.6	3202	3217	+	18.0303	3.89e-07	0.00303	GCGTGGGGGCGGAGGG
ZNF384	hTFtarget	ENST00000480456.6	2387	2411	+	15.6111	3.92e-07	0.000466	ACAAAAACAAACAAAAAAACAAAAG
EZH2	hTFtarget	ENST00000480456.6	2871	2892	-	14.5814	3.93e-07	0.00154	AGAAAAAAAAAAGCAATCAAGA
NOTCH1	hTFtarget	ENST00000480456.6	3198	3218	+	18.0526	3.94e-07	0.000994	GGAGGCGTGGGGGCGGAGGGA
SPI1	hTFtarget	ENST00000480456.6	1004	1027	+	18.3289	3.95e-07	0.00303	CATGCCTGTAGTCCCATCTACTGG
KDM5B	hTFtarget	ENST00000480456.6	3431	3455	-	18.2564	3.98e-07	0.00289	GGGAGGGGAGGAAGAGGAGGGACGG
MAZ	hTFtarget	ENST00000480456.6	3436	3457	-	18	3.98e-07	0.00046	TCGGGAGGGGAGGAAGAGGAGG
EGR1	database	ENST00000480456.6	3203	3216	-	18.0192	3.99e-07	0.00155	CCTCCGCCCCCACG
TRIM24	hTFtarget	ENST00000480456.6	2377	2398	+	17.2436	4e-07	0.00104	AAAAACAAAAACAAAAACAAAC
NOTCH1	hTFtarget	ENST00000480456.6	3195	3215	+	18.0132	4.04e-07	0.000994	CCCGGAGGCGTGGGGGCGGAG
PCGF2	hTFtarget	ENST00000480456.6	2166	2187	+	17.3158	4.06e-07	0.000734	GTCCCCTGGGTCCTCTCCTCCC
JUND	hTFtarget	ENST00000480456.6	3223	3244	+	18.1184	4.07e-07	0.000727	CCGCCGGGGCTTTCCCGGGCGC
ARID3A	database	ENST00000480456.6	825	846	+	18.1957	4.11e-07	0.0032	ATATAATTGAATTCAAATTTAT
SUZ12	hTFtarget	ENST00000480456.6	3122	3146	+	17.9737	4.11e-07	0.00178	GCCTCCCGCCCCCAGCTCCTCGCCC
E2F4	hTFtarget	ENST00000480456.6	3117	3131	+	17.0758	4.14e-07	0.0031	CCCGCGCCTCCCGCC
EP300	hTFtarget	ENST00000480456.6	3116	3140	+	17.961	4.17e-07	0.00037	GCCCGCGCCTCCCGCCCCCAGCTCC
MYC	hTFtarget	ENST00000480456.6	3436	3451	+	18.0526	4.19e-07	0.00103	CCTCCTCTTCCTCCCC
FOXP1	database	ENST00000480456.6	2371	2390	-	8.2619	4.2e-07	0.00109	TTGTTTTTGTTTTTTTTTAA
BTAF1	hTFtarget	ENST00000480456.6	3674	3698	+	13.5132	4.2e-07	0.000577	CTGCCCCCACCCTCCAGCCCCCCAC
TAF1	hTFtarget	ENST00000480456.6	3576	3591	+	17.9211	4.21e-07	0.00323	GAGCCGCCACCGCCTC
YY1	hTFtarget	ENST00000480456.6	3497	3518	+	17.3553	4.26e-07	0.00157	CGGCCTCCTGCGCTCCTGCCGC
ZFX	database	ENST00000480456.6	3116	3134	-	17.8485	4.27e-07	0.00317	GGGGGCGGGAGGCGCGGGC
ZFX	database	ENST00000480456.6	3116	3134	-	17.8265	4.28e-07	0.0032	GGGGGCGGGAGGCGCGGGC
MAZ	hTFtarget	ENST00000480456.6	3248	3269	-	17.8857	4.29e-07	0.00046	GCGAGGGGGCAGCAGGAGGAGA
POLR2A	hTFtarget	ENST00000480456.6	3579	3594	+	18.0395	4.31e-07	0.00335	CCGCCACCGCCTCCTC
SP1	database	ENST00000480456.6	3099	3109	-	18.1284	4.32e-07	0.00328	GGGGTGGGGGG
PCGF2	hTFtarget	ENST00000480456.6	3106	3127	+	17.0263	4.34e-07	0.000648	CCCCCAGCCTGCCCGCGCCTCC
BRD4	hTFtarget	ENST00000480456.6	3200	3215	-	18.0132	4.34e-07	0.00101	CTCCGCCCCCACGCCT
SP2	hTFtarget	ENST00000480456.6	3204	3227	-	17.9605	4.37e-07	0.000638	GGCGGGTCGTCCCTCCGCCCCCAC
SPI1	hTFtarget	ENST00000480456.6	3201	3222	+	17.9857	4.39e-07	0.0017	GGCGTGGGGGCGGAGGGACGAC
SPI1	hTFtarget	ENST00000480456.6	3118	3139	-	17.9857	4.39e-07	0.0017	GAGCTGGGGGCGGGAGGCGCGG
RFX2	hTFtarget	ENST00000480456.6	2220	2235	+	17.8788	4.4e-07	0.00341	GTCACCACGGCAACAG
BRD4	hTFtarget	ENST00000480456.6	3579	3603	+	17.7632	4.41e-07	0.000777	CCGCCACCGCCTCCTCCTGCTGCTG
BRD4	hTFtarget	ENST00000480456.6	2373	2397	+	18	4.42e-07	0.000381	AAAAAAAAACAAAAACAAAAACAAA
SUZ12	hTFtarget	ENST00000480456.6	3579	3594	+	18.2368	4.42e-07	0.00243	CCGCCACCGCCTCCTC
FOXA2	hTFtarget	ENST00000480456.6	3107	3128	+	17.8701	4.44e-07	0.000719	CCCCAGCCTGCCCGCGCCTCCC
GTF3C2	hTFtarget	ENST00000480456.6	2366	2390	+	16.4935	4.44e-07	0.0017	AACCTTTAAAAAAAAACAAAAACAA
VEZF1	hTFtarget	ENST00000480456.6	2169	2190	+	17.9143	4.44e-07	0.000653	CCCTGGGTCCTCTCCTCCCACC
WT1	database	ENST00000480456.6	3204	3216	+	17.3483	4.45e-07	0.00338	GTGGGGGCGGAGG
WT1	database	ENST00000480456.6	3204	3216	+	17.3265	4.45e-07	0.00338	GTGGGGGCGGAGG
MAX	hTFtarget	ENST00000480456.6	3604	3619	-	17.75	4.48e-07	0.0035	CCACCAGGTAGCGCAG
BRD4	hTFtarget	ENST00000480456.6	3125	3140	+	17.9605	4.52e-07	0.00101	TCCCGCCCCCAGCTCC
EP300	hTFtarget	ENST00000480456.6	3105	3129	+	17.6053	4.54e-07	0.000756	ACCCCCAGCCTGCCCGCGCCTCCCG
AP2	database	ENST00000480456.6	3741	3752	-	16.1122	4.55e-07	0.00351	CGCCCCGCGGCG
ZNF384	hTFtarget	ENST00000480456.6	3108	3132	+	17.4699	4.55e-07	0.00164	CCCAGCCTGCCCGCGCCTCCCGCCC
ZNF281	database	ENST00000480456.6	3101	3115	-	17.9082	4.56e-07	0.00114	AGGCTGGGGGTGGGG
BRD4	hTFtarget	ENST00000480456.6	2391	2415	+	17.961	4.57e-07	0.000381	AAACAAACAAAAAAACAAAAGAAAA
E2F6	database	ENST00000480456.6	3468	3478	-	16.9655	4.58e-07	0.00265	GGGCGGGAAAG
ZNF384	hTFtarget	ENST00000480456.6	2372	2396	+	15.2222	4.58e-07	0.000466	TAAAAAAAAACAAAAACAAAAACAA
ZNF148	database	ENST00000480456.6	3101	3115	-	17.9213	4.59e-07	0.00114	AGGCTGGGGGTGGGG
CDK7	hTFtarget	ENST00000480456.6	3575	3595	+	17.8442	4.59e-07	0.000825	GGAGCCGCCACCGCCTCCTCC
BCL6	hTFtarget	ENST00000480456.6	1627	1638	+	16.5395	4.6e-07	0.00356	CATTTCCTCTTT
GTF2I	hTFtarget	ENST00000480456.6	1034	1049	-	16.7571	4.61e-07	0.00356	CTCCTGCCTCAGCCTC
SMARCA4	hTFtarget	ENST00000480456.6	2384	2399	+	17	4.61e-07	0.00107	AAAACAAAAACAAACA
FOXG1	hTFtarget	ENST00000480456.6	3198	3222	-	17.7403	4.62e-07	0.000474	GTCGTCCCTCCGCCCCCACGCCTCC
EP300	hTFtarget	ENST00000480456.6	3431	3455	+	17.5526	4.69e-07	0.000756	CCGTCCCTCCTCTTCCTCCCCTCCC
BTAF1	hTFtarget	ENST00000480456.6	3670	3694	+	13.2368	4.7e-07	0.000577	CAGCCTGCCCCCACCCTCCAGCCCC
E2F6	hTFtarget	ENST00000480456.6	3122	3133	-	17.0143	4.7e-07	0.00181	GGGGCGGGAGGC
POLR2A	hTFtarget	ENST00000480456.6	3570	3591	-	17.2895	4.71e-07	0.0018	GAGGCGGTGGCGGCTCCTCCTC
IRF5	hTFtarget	ENST00000480456.6	876	887	-	18.2763	4.72e-07	0.00375	GCTGGAATTACA
E2F6	database	ENST00000480456.6	3122	3133	-	16.6224	4.79e-07	0.00182	GGGGCGGGAGGC
E2F6	database	ENST00000480456.6	3122	3133	-	16.5688	4.79e-07	0.00181	GGGGCGGGAGGC
RUNX1	hTFtarget	ENST00000480456.6	3439	3450	-	17.0789	4.81e-07	0.00367	GGGAGGAAGAGG
CDK9	hTFtarget	ENST00000480456.6	3125	3146	+	17.5526	4.82e-07	0.0016	TCCCGCCCCCAGCTCCTCGCCC
RELB	database	ENST00000480456.6	3227	3238	+	16.1978	4.83e-07	0.00383	CGGGGCTTTCCC
HSF2	hTFtarget	ENST00000480456.6	42	54	-	18.197	4.85e-07	0.00379	GAACTTTCTAGAA
REST	hTFtarget	ENST00000480456.6	3112	3136	-	17.7662	4.87e-07	0.00113	CTGGGGGCGGGAGGCGCGGGCAGGC
HSF4	database	ENST00000480456.6	42	54	-	17.4184	4.92e-07	0.00393	GAACTTTCTAGAA
MYC	hTFtarget	ENST00000480456.6	3580	3595	+	17.8026	4.95e-07	0.00367	CGCCACCGCCTCCTCC
ZBTB33	hTFtarget	ENST00000480456.6	1520	1535	+	17.9474	4.98e-07	0.00378	CCCTGGCCCCACTCCC
MYC	hTFtarget	ENST00000480456.6	3586	3607	-	17.6974	5.01e-07	0.00367	GCAGCAGCAGCAGGAGGAGGCG
MAZ	database	ENST00000480456.6	2181	2197	-	17.7753	5.02e-07	0.00188	GGGAGGGGGTGGGAGGA
MAZ	database	ENST00000480456.6	2181	2197	-	17.7551	5.02e-07	0.00187	GGGAGGGGGTGGGAGGA
EHF	hTFtarget	ENST00000480456.6	2176	2197	-	16.7671	5.03e-07	0.00211	GGGAGGGGGTGGGAGGAGAGGA
EP300	hTFtarget	ENST00000480456.6	3203	3227	-	17.6623	5.04e-07	0.000398	GGCGGGTCGTCCCTCCGCCCCCACG
POLR2A	hTFtarget	ENST00000480456.6	3579	3594	+	17.8421	5.05e-07	0.00392	CCGCCACCGCCTCCTC
CTCF	database	ENST00000480456.6	3604	3623	-	17.2831	5.07e-07	0.00384	GCGACCACCAGGTAGCGCAG
FOXA2	hTFtarget	ENST00000480456.6	3672	3693	+	17.6623	5.1e-07	0.000719	GCCTGCCCCCACCCTCCAGCCC
KDM1A	hTFtarget	ENST00000480456.6	3676	3697	-	17.6338	5.11e-07	0.000875	TGGGGGGCTGGAGGGTGGGGGC
SPI1	hTFtarget	ENST00000480456.6	1005	1029	-	17.7105	5.16e-07	0.00342	GTCCAGTAGATGGGACTACAGGCAT
TRIM24	hTFtarget	ENST00000480456.6	3249	3270	-	17.5658	5.16e-07	0.000785	AGCGAGGGGGCAGCAGGAGGAG
ZNF263	hTFtarget	ENST00000480456.6	3435	3450	-	17.8333	5.17e-07	0.00402	GGGAGGAAGAGGAGGG
HSF1	database	ENST00000480456.6	41	54	-	15.191	5.19e-07	0.00407	GAACTTTCTAGAAG
BMI1	hTFtarget	ENST00000480456.6	3125	3146	-	17.2597	5.2e-07	0.000936	GGGCGAGGAGCTGGGGGCGGGA
RBL2	hTFtarget	ENST00000480456.6	3468	3479	-	16.9242	5.22e-07	0.00404	GGGGCGGGAAAG
AR	hTFtarget	ENST00000480456.6	3899	3919	+	17.6494	5.24e-07	0.00416	GGTTCTCATCTGTTTGCAAAG
STAT2	hTFtarget	ENST00000480456.6	3399	3410	-	16.7763	5.28e-07	0.00399	TCCCCCTCCCCG
RELB	database	ENST00000480456.6	3227	3238	+	16.18	5.29e-07	0.00418	CGGGGCTTTCCC
SP2	hTFtarget	ENST00000480456.6	2392	2407	-	16.2917	5.31e-07	0.00155	TGTTTTTTTGTTTGTT
HSF1	database	ENST00000480456.6	42	55	-	15.6168	5.32e-07	0.00416	GGAACTTTCTAGAA
ZNF384	hTFtarget	ENST00000480456.6	2403	2424	-	16.5833	5.32e-07	0.000807	CATCAGTTTTTTTCTTTTGTTT
RFX3	hTFtarget	ENST00000480456.6	2220	2235	+	17.5714	5.33e-07	0.00425	GTCACCACGGCAACAG
HSF1	database	ENST00000480456.6	42	55	+	15.5689	5.33e-07	0.00416	TTCTAGAAAGTTCC
JUND	hTFtarget	ENST00000480456.6	3500	3521	+	17.7368	5.34e-07	0.000763	CCTCCTGCGCTCCTGCCGCCGG
SUMO2	hTFtarget	ENST00000480456.6	3679	3703	-	17.5395	5.38e-07	0.00386	GCCCCGTGGGGGGCTGGAGGGTGGG
KDM5B	hTFtarget	ENST00000480456.6	2217	2236	-	17.5789	5.39e-07	0.00418	GCTGTTGCCGTGGTGACAGT
E2F7	hTFtarget	ENST00000480456.6	3100	3115	+	18.1842	5.41e-07	0.00413	CCCCCACCCCCAGCCT
SPI1	hTFtarget	ENST00000480456.6	3195	3219	-	17.6429	5.45e-07	0.00175	GTCCCTCCGCCCCCACGCCTCCGGG
SMARCA4	hTFtarget	ENST00000480456.6	2874	2889	-	16.8472	5.47e-07	0.00107	AAAAAAAAAGCAATCA
POLR3A	hTFtarget	ENST00000480456.6	2372	2387	+	16.3333	5.48e-07	0.000855	TAAAAAAAAACAAAAA
POLR3A	hTFtarget	ENST00000480456.6	2375	2390	+	16.3333	5.48e-07	0.000855	AAAAAAACAAAAACAA
EZH2	hTFtarget	ENST00000480456.6	3578	3593	-	17.7792	5.49e-07	0.00427	AGGAGGCGGTGGCGGC
SP1	database	ENST00000480456.6	3201	3219	+	17.5169	5.51e-07	0.00281	GGCGTGGGGGCGGAGGGAC
JUN	hTFtarget	ENST00000480456.6	680	695	+	17.4394	5.51e-07	0.00439	ATATGAGTCATCATTC
JUND	hTFtarget	ENST00000480456.6	681	692	+	16.7237	5.53e-07	0.00441	TATGAGTCATCA
TBL1XR1	hTFtarget	ENST00000480456.6	3123	3138	+	17.2763	5.54e-07	0.00106	CCTCCCGCCCCCAGCT
BRD4	hTFtarget	ENST00000480456.6	1627	1638	-	16.6579	5.56e-07	0.00417	AAAGAGGAAATG
CDK8	hTFtarget	ENST00000480456.6	3126	3150	+	17.5065	5.56e-07	0.00067	CCCGCCCCCAGCTCCTCGCCCTGGG
EP300	hTFtarget	ENST00000480456.6	3244	3268	+	17.4935	5.61e-07	0.000399	CTGCTCTCCTCCTGCTGCCCCCTCG
TBP	hTFtarget	ENST00000480456.6	3224	3245	+	17.5181	5.63e-07	0.00268	CGCCGGGGCTTTCCCGGGCGCT
FOXA2	hTFtarget	ENST00000480456.6	3492	3516	-	17.3947	5.64e-07	0.000513	GGCAGGAGCGCAGGAGGCCGGGGGC
EHF	hTFtarget	ENST00000480456.6	3434	3455	-	16.6575	5.67e-07	0.00211	GGGAGGGGAGGAAGAGGAGGGA
KLF5	hTFtarget	ENST00000480456.6	2185	2200	+	17.3333	5.68e-07	0.00441	CCCACCCCCTCCCTGG
SRF	hTFtarget	ENST00000480456.6	3530	3554	-	17.5325	5.7e-07	0.00413	CGGCAGCCGGCTGCTCTGAGGAGGT
PCGF2	hTFtarget	ENST00000480456.6	3197	3218	-	16.9737	5.71e-07	0.000827	TCCCTCCGCCCCCACGCCTCCG
SMARCA4	hTFtarget	ENST00000480456.6	3107	3131	+	17.5195	5.71e-07	0.00136	CCCCAGCCTGCCCGCGCCTCCCGCC
BCL3	hTFtarget	ENST00000480456.6	3226	3239	+	18.1447	5.73e-07	0.00444	CCGGGGCTTTCCCG
SMARCA4	hTFtarget	ENST00000480456.6	3494	3518	+	17.5065	5.77e-07	0.00136	CCCCGGCCTCCTGCGCTCCTGCCGC
POLR2A	hTFtarget	ENST00000480456.6	3579	3594	+	17.6	5.78e-07	0.00241	CCGCCACCGCCTCCTC
TRIM24	hTFtarget	ENST00000480456.6	3108	3129	-	17.3816	5.8e-07	0.000785	CGGGAGGCGCGGGCAGGCTGGG
BRD4	hTFtarget	ENST00000480456.6	3118	3142	+	17.3158	5.81e-07	0.000818	CCGCGCCTCCCGCCCCCAGCTCCTC
CBFB	hTFtarget	ENST00000480456.6	3689	3713	+	16.6053	5.82e-07	0.00217	AGCCCCCCACGGGGCGCTGGCTGAC
YY1	hTFtarget	ENST00000480456.6	3577	3592	+	17.6184	5.82e-07	0.00219	AGCCGCCACCGCCTCC
ZNF384	hTFtarget	ENST00000480456.6	2868	2892	-	14.6111	5.83e-07	0.000466	AGAAAAAAAAAAGCAATCAAGACTC
TCF7L2	hTFtarget	ENST00000480456.6	1627	1638	-	15.3714	5.85e-07	0.00463	AAAGAGGAAATG
JUND	hTFtarget	ENST00000480456.6	678	693	+	18.1061	5.86e-07	0.00467	CAATATGAGTCATCAT
KDM1A	hTFtarget	ENST00000480456.6	1062	1083	+	17.4507	5.88e-07	0.000875	CTGGGAGGCGGAGGTTGCAGTG
ZNF384	hTFtarget	ENST00000480456.6	2750	2774	+	14.5833	5.9e-07	0.000466	AAAAAAAAGCAAAGAACAAGAACGC
BRD4	hTFtarget	ENST00000480456.6	3101	3116	+	17.5789	5.97e-07	0.00101	CCCCACCCCCAGCCTG
EP300	hTFtarget	ENST00000480456.6	3572	3591	+	11.7429	5.98e-07	0.0023	GGAGGAGCCGCCACCGCCTC
FOXA2	hTFtarget	ENST00000480456.6	3100	3111	-	17.6974	5.99e-07	0.00456	TGGGGGTGGGGG
ERG	hTFtarget	ENST00000480456.6	3442	3453	+	17.1974	6.01e-07	0.00451	CTTCCTCCCCTC
POLR2A	hTFtarget	ENST00000480456.6	1031	1046	-	17.5658	6.05e-07	0.00236	CTGCCTCAGCCTCCTC
SP2	hTFtarget	ENST00000480456.6	2374	2389	-	16.1944	6.05e-07	0.00155	TGTTTTTGTTTTTTTT
EP300	hTFtarget	ENST00000480456.6	3113	3137	+	17.1184	6.07e-07	0.000756	CCTGCCCGCGCCTCCCGCCCCCAGC
MED1	hTFtarget	ENST00000480456.6	1628	1639	-	16.4342	6.11e-07	0.00478	AAAAGAGGAAAT
NCOR2	hTFtarget	ENST00000480456.6	1627	1638	+	15.8143	6.12e-07	0.00484	CATTTCCTCTTT
REL	database	ENST00000480456.6	3228	3237	+	15.1313	6.13e-07	0.00489	GGGGCTTTCC
CDK7	hTFtarget	ENST00000480456.6	3499	3519	+	17.4416	6.13e-07	0.000881	GCCTCCTGCGCTCCTGCCGCC
POLR2A	hTFtarget	ENST00000480456.6	3580	3591	-	17.6447	6.15e-07	0.00485	GAGGCGGTGGCG
POLR2A	hTFtarget	ENST00000480456.6	3576	3591	+	17.5143	6.16e-07	0.00241	GAGCCGCCACCGCCTC
VEZF1	hTFtarget	ENST00000480456.6	3440	3461	+	17.4429	6.16e-07	0.000672	CTCTTCCTCCCCTCCCGACTCT
ZNF384	hTFtarget	ENST00000480456.6	2381	2405	+	14.4722	6.16e-07	0.000466	ACAAAAACAAAAACAAACAAAAAAA
E2F4	hTFtarget	ENST00000480456.6	3123	3134	-	17.4474	6.25e-07	0.00481	GGGGGCGGGAGG
RREB1	database	ENST00000480456.6	3090	3111	-	17.5	6.27e-07	0.00405	TGGGGGTGGGGGGATTGGGTGT
IRF5	hTFtarget	ENST00000480456.6	2374	2389	+	16.6623	6.31e-07	0.00161	AAAAAAAACAAAAACA
RELA	hTFtarget	ENST00000480456.6	3227	3240	+	17.4242	6.31e-07	0.005	CGGGGCTTTCCCGG
ZNF143	hTFtarget	ENST00000480456.6	3250	3269	+	17.4143	6.32e-07	0.000769	TCCTCCTGCTGCCCCCTCGC
RREB1	database	ENST00000480456.6	3090	3111	-	17.4747	6.36e-07	0.00408	TGGGGGTGGGGGGATTGGGTGT
SUZ12	hTFtarget	ENST00000480456.6	3118	3133	+	17.7368	6.37e-07	0.00243	CCGCGCCTCCCGCCCC
YY1	hTFtarget	ENST00000480456.6	3576	3597	+	16.6579	6.37e-07	0.00157	GAGCCGCCACCGCCTCCTCCTG
VEZF1	hTFtarget	ENST00000480456.6	2178	2199	+	17.3857	6.41e-07	0.000672	CTCTCCTCCCACCCCCTCCCTG
JUND	hTFtarget	ENST00000480456.6	3109	3130	+	17.4737	6.42e-07	0.000764	CCAGCCTGCCCGCGCCTCCCGC
MAZ	hTFtarget	ENST00000480456.6	3118	3133	+	17.7571	6.42e-07	0.00248	CCGCGCCTCCCGCCCC
BRD4	hTFtarget	ENST00000480456.6	3246	3267	+	17.1429	6.45e-07	0.00116	GCTCTCCTCCTGCTGCCCCCTC
NFE2	hTFtarget	ENST00000480456.6	3434	3455	+	16.5	6.46e-07	0.0048	TCCCTCCTCTTCCTCCCCTCCC
SPI1	hTFtarget	ENST00000480456.6	3606	3621	-	17.3026	6.49e-07	0.00507	GACCACCAGGTAGCGC
BRD4	hTFtarget	ENST00000480456.6	3313	3328	+	17.4605	6.52e-07	0.00101	CCCTACCCCCACACCC
ZBTB7B	hTFtarget	ENST00000480456.6	2220	2235	+	17.5152	6.53e-07	0.00516	GTCACCACGGCAACAG
TP53	hTFtarget	ENST00000480456.6	1598	1613	+	17.5921	6.54e-07	0.00501	TTTTCTCATCTGCAAA
REST	hTFtarget	ENST00000480456.6	3500	3524	-	17.3506	6.55e-07	0.00113	GTCCCGGCGGCAGGAGCGCAGGAGG
ZNF263	database	ENST00000480456.6	3582	3596	-	17.2041	6.57e-07	0.00249	AGGAGGAGGCGGTGG
GTF3C2	hTFtarget	ENST00000480456.6	2365	2389	+	15.7273	6.59e-07	0.0017	CAACCTTTAAAAAAAAACAAAAACA
CDK9	hTFtarget	ENST00000480456.6	3574	3595	+	17.0395	6.61e-07	0.0016	AGGAGCCGCCACCGCCTCCTCC
POU5F1	hTFtarget	ENST00000480456.6	3099	3120	-	17.2763	6.64e-07	0.00103	CGGGCAGGCTGGGGGTGGGGGG
MAZ	hTFtarget	ENST00000480456.6	3118	3133	+	17.6364	6.66e-07	0.00255	CCGCGCCTCCCGCCCC
BRD4	hTFtarget	ENST00000480456.6	3118	3133	+	17.4211	6.71e-07	0.00101	CCGCGCCTCCCGCCCC
ZNF384	hTFtarget	ENST00000480456.6	3661	3685	+	17	6.72e-07	0.00164	TGCCTGGACCAGCCTGCCCCCACCC
RELA	database	ENST00000480456.6	3228	3238	+	16.931	6.79e-07	0.00531	GGGGCTTTCCC
E2F7	hTFtarget	ENST00000480456.6	3312	3327	-	17.7286	6.79e-07	0.00219	GGTGTGGGGGTAGGGG
RELA	database	ENST00000480456.6	3228	3238	+	16.9091	6.79e-07	0.00531	GGGGCTTTCCC
NOTCH1	hTFtarget	ENST00000480456.6	3678	3698	-	17.1842	6.8e-07	0.00123	GTGGGGGGCTGGAGGGTGGGG
BRD4	hTFtarget	ENST00000480456.6	2178	2199	+	17.0779	6.81e-07	0.00116	CTCTCCTCCCACCCCCTCCCTG
E2F6	database	ENST00000480456.6	3122	3132	-	16.7241	6.89e-07	0.00265	GGGCGGGAGGC
SMC3	hTFtarget	ENST00000480456.6	3607	3622	+	17.5455	6.89e-07	0.00532	CGCTACCTGGTGGTCG
SPI1	hTFtarget	ENST00000480456.6	3203	3227	-	17.2857	6.89e-07	0.00175	GGCGGGTCGTCCCTCCGCCCCCACG
SP4	database	ENST00000480456.6	3121	3144	-	16.9293	6.89e-07	0.00225	GCGAGGAGCTGGGGGCGGGAGGCG
SP4	database	ENST00000480456.6	3121	3144	-	16.9091	6.94e-07	0.00223	GCGAGGAGCTGGGGGCGGGAGGCG
MAZ	hTFtarget	ENST00000480456.6	3195	3216	+	17.1571	6.95e-07	0.000508	CCCGGAGGCGTGGGGGCGGAGG
FOXG1	hTFtarget	ENST00000480456.6	3207	3231	-	17.1429	6.96e-07	0.000607	CCCCGGCGGGTCGTCCCTCCGCCCC
HDAC2	hTFtarget	ENST00000480456.6	3102	3126	-	16.9429	6.97e-07	0.000674	GAGGCGCGGGCAGGCTGGGGGTGGG
TAL1	hTFtarget	ENST00000480456.6	1435	1446	+	17.3158	6.97e-07	0.00542	CTGCTGTTTCCT
IRF1	hTFtarget	ENST00000480456.6	3786	3810	-	17.039	6.98e-07	0.00169	TCCCAGCGTCCGCTCGCGGGCACCC
REST	hTFtarget	ENST00000480456.6	3492	3516	-	17.2597	6.98e-07	0.00113	GGCAGGAGCGCAGGAGGCCGGGGGC
BRD4	hTFtarget	ENST00000480456.6	2393	2417	+	17.4545	6.98e-07	0.000524	ACAAACAAAAAAACAAAAGAAAAAA
MAZ	hTFtarget	ENST00000480456.6	3120	3141	-	17.1429	7.01e-07	0.000508	AGGAGCTGGGGGCGGGAGGCGC
MAZ	hTFtarget	ENST00000480456.6	3442	3463	-	17.1429	7.01e-07	0.000508	AGAGAGTCGGGAGGGGAGGAAG
POU5F1	hTFtarget	ENST00000480456.6	3690	3705	+	17.2727	7.01e-07	0.00249	GCCCCCCACGGGGCGC
SUZ12	hTFtarget	ENST00000480456.6	3108	3132	+	17.25	7.02e-07	0.00178	CCCAGCCTGCCCGCGCCTCCCGCCC
SP2	hTFtarget	ENST00000480456.6	1120	1139	-	17.3684	7.05e-07	0.0056	TGAGACAGAGTCTCACTTTG
TFDP1	hTFtarget	ENST00000480456.6	3117	3132	+	17.1447	7.09e-07	0.00267	CCCGCGCCTCCCGCCC
CTCF	hTFtarget	ENST00000480456.6	3601	3621	-	17.2424	7.17e-07	0.00551	GACCACCAGGTAGCGCAGCAG
TAF1	hTFtarget	ENST00000480456.6	1026	1049	+	17.1842	7.18e-07	0.000991	GGACTGAGGAGGCTGAGGCAGGAG
BRD4	hTFtarget	ENST00000480456.6	3576	3600	+	16.9605	7.19e-07	0.000844	GAGCCGCCACCGCCTCCTCCTGCTG
TRIM24	hTFtarget	ENST00000480456.6	3114	3135	-	17.0395	7.19e-07	0.000785	TGGGGGCGGGAGGCGCGGGCAG
TRIM28	hTFtarget	ENST00000480456.6	1685	1706	+	16.9868	7.19e-07	0.00553	ACTGAGAAAGCATGCAATAAAA
CEBPA	hTFtarget	ENST00000480456.6	2549	2560	-	14.6364	7.19e-07	0.00573	ATTGCACCACAC
RELA	hTFtarget	ENST00000480456.6	3228	3243	+	17.1364	7.2e-07	0.00573	GGGGCTTTCCCGGGCG
NR1D1	database	ENST00000480456.6	1487	1500	-	17.5306	7.22e-07	0.00576	AAAAATGGGTCAAA
SRF	hTFtarget	ENST00000480456.6	3207	3228	-	17.1711	7.22e-07	0.00134	CGGCGGGTCGTCCCTCCGCCCC
SUZ12	hTFtarget	ENST00000480456.6	3494	3518	+	17.2105	7.22e-07	0.00178	CCCCGGCCTCCTGCGCTCCTGCCGC
NR1D1	database	ENST00000480456.6	1487	1500	+	17.551	7.22e-07	0.00576	TTTGACCCATTTTT
FOXJ3	database	ENST00000480456.6	2378	2390	-	17.1343	7.23e-07	0.00285	TTGTTTTTGTTTT
FOXJ3	database	ENST00000480456.6	2384	2396	-	17.1343	7.23e-07	0.00285	TTGTTTTTGTTTT
KDM1A	hTFtarget	ENST00000480456.6	3431	3452	-	17.169	7.27e-07	0.000901	AGGGGAGGAAGAGGAGGGACGG
TBP	hTFtarget	ENST00000480456.6	3106	3127	+	17.1446	7.27e-07	0.00268	CCCCCAGCCTGCCCGCGCCTCC
FOXP4	database	ENST00000480456.6	2879	2893	-	15.1287	7.27e-07	0.00563	GAGAAAAAAAAAAGC
SPI1	hTFtarget	ENST00000480456.6	3115	3139	+	17.3286	7.28e-07	0.0028	TGCCCGCGCCTCCCGCCCCCAGCTC
NCOR2	hTFtarget	ENST00000480456.6	2166	2177	+	16.6974	7.3e-07	0.00553	GTCCCCTGGGTC
SPI1	hTFtarget	ENST00000480456.6	3119	3134	-	17.0429	7.3e-07	0.00426	GGGGGCGGGAGGCGCG
E2F7	hTFtarget	ENST00000480456.6	3100	3115	+	17.4571	7.3e-07	0.00504	CCCCCACCCCCAGCCT
SPI1	hTFtarget	ENST00000480456.6	3197	3221	-	16.9571	7.37e-07	0.00215	TCGTCCCTCCGCCCCCACGCCTCCG
RB1	hTFtarget	ENST00000480456.6	3468	3481	+	16.8636	7.39e-07	0.00569	CTTTCCCGCCCCAG
TAF1	hTFtarget	ENST00000480456.6	3573	3594	+	17.1579	7.41e-07	0.00244	GAGGAGCCGCCACCGCCTCCTC
BMI1	hTFtarget	ENST00000480456.6	3580	3601	-	16.8701	7.46e-07	0.00107	GCAGCAGGAGGAGGCGGTGGCG
HDAC2	hTFtarget	ENST00000480456.6	3120	3144	-	16.8286	7.47e-07	0.000674	GCGAGGAGCTGGGGGCGGGAGGCGC
EP300	hTFtarget	ENST00000480456.6	3571	3595	+	16.7632	7.48e-07	0.000756	AGGAGGAGCCGCCACCGCCTCCTCC
E2F6	hTFtarget	ENST00000480456.6	3123	3134	-	16.4857	7.49e-07	0.0058	GGGGGCGGGAGG
KMT2A	hTFtarget	ENST00000480456.6	3503	3524	-	17.3553	7.52e-07	0.00137	GTCCCGGCGGCAGGAGCGCAGG
SRF	hTFtarget	ENST00000480456.6	3199	3220	-	17.1053	7.53e-07	0.00134	CGTCCCTCCGCCCCCACGCCTC
UBTF	hTFtarget	ENST00000480456.6	3349	3364	-	17.3684	7.53e-07	0.00581	CCTCCAGCCCAGGGAT
FOXA2	hTFtarget	ENST00000480456.6	3676	3700	-	16.9342	7.54e-07	0.000527	CCGTGGGGGGCTGGAGGGTGGGGGC
POLR2A	hTFtarget	ENST00000480456.6	3576	3591	-	17.1579	7.54e-07	0.00365	GAGGCGGTGGCGGCTC
CDK8	hTFtarget	ENST00000480456.6	3111	3135	+	17.1039	7.54e-07	0.000778	AGCCTGCCCGCGCCTCCCGCCCCCA
PCGF2	hTFtarget	ENST00000480456.6	2178	2199	+	16.6842	7.56e-07	0.000833	CTCTCCTCCCACCCCCTCCCTG
RREB1	database	ENST00000480456.6	3677	3696	+	16.0917	7.58e-07	0.00575	CCCCCACCCTCCAGCCCCCC
AR	hTFtarget	ENST00000480456.6	3900	3916	+	17.5352	7.59e-07	0.00601	GTTCTCATCTGTTTGCA
FOXG1	hTFtarget	ENST00000480456.6	3800	3824	-	17.013	7.6e-07	0.000607	TCGCGCTCCCTTGCTCCCAGCGTCC
FOXA2	hTFtarget	ENST00000480456.6	3579	3600	+	17.039	7.65e-07	0.000899	CCGCCACCGCCTCCTCCTGCTG
TRIM24	hTFtarget	ENST00000480456.6	2389	2410	+	16.5385	7.69e-07	0.0015	AAAAACAAACAAAAAAACAAAA
ZNF92	hTFtarget	ENST00000480456.6	2757	2772	+	15.7143	7.7e-07	0.00613	AGCAAAGAACAAGAAC
MYC	hTFtarget	ENST00000480456.6	3583	3598	-	17.2763	7.75e-07	0.00594	GCAGGAGGAGGCGGTG
SIN3A	hTFtarget	ENST00000480456.6	2220	2235	-	17.3553	7.75e-07	0.00602	CTGTTGCCGTGGTGAC
EP300	hTFtarget	ENST00000480456.6	3110	3134	+	16.974	7.76e-07	0.000501	CAGCCTGCCCGCGCCTCCCGCCCCC
ZBTB17	hTFtarget	ENST00000480456.6	27	42	+	16.5301	7.77e-07	0.00605	TTCACTGCTCCTGCCT
POLR2A	hTFtarget	ENST00000480456.6	3575	3589	+	17.2105	7.79e-07	0.00299	GGAGCCGCCACCGCC
BRD4	hTFtarget	ENST00000480456.6	3431	3452	+	16.9091	7.83e-07	0.00116	CCGTCCCTCCTCTTCCTCCCCT
RFX1	database	ENST00000480456.6	2218	2235	+	16.573	7.85e-07	0.00626	CTGTCACCACGGCAACAG
SOX2	hTFtarget	ENST00000480456.6	2403	2417	+	14.4328	7.91e-07	0.00624	AAACAAAAGAAAAAA
ZNF384	hTFtarget	ENST00000480456.6	2385	2406	-	15.7222	7.91e-07	0.000999	GTTTTTTTGTTTGTTTTTGTTT
SPI1	hTFtarget	ENST00000480456.6	2893	2914	+	16.9714	7.95e-07	0.00249	CGAGTTCGAGGCGGAGCCCGCG
ESR1	hTFtarget	ENST00000480456.6	332	356	-	16.8806	8.01e-07	0.00595	AGAGAGAGAAATATAGCTGGGGTGA
POLR3A	hTFtarget	ENST00000480456.6	877	892	+	17.0132	8.01e-07	0.00636	GTAATTCCAGCACTTT
RXRA	hTFtarget	ENST00000480456.6	3579	3599	+	16.7105	8.01e-07	0.00303	CCGCCACCGCCTCCTCCTGCT
MAZ	hTFtarget	ENST00000480456.6	3117	3138	-	16.9286	8.05e-07	0.000508	AGCTGGGGGCGGGAGGCGCGGG
POLR2A	hTFtarget	ENST00000480456.6	3581	3596	+	17.0571	8.05e-07	0.00265	GCCACCGCCTCCTCCT
TRIM24	hTFtarget	ENST00000480456.6	2177	2198	-	16.8553	8.05e-07	0.000785	AGGGAGGGGGTGGGAGGAGAGG
PCGF2	hTFtarget	ENST00000480456.6	3676	3697	+	16.6184	8.06e-07	0.000833	GCCCCCACCCTCCAGCCCCCCA
SPI1	hTFtarget	ENST00000480456.6	3359	3382	-	17.2632	8.06e-07	0.00526	GGCTGCCAAGAGGCGGGTCCTCCA
TAF1	hTFtarget	ENST00000480456.6	3586	3609	-	17.0395	8.08e-07	0.000991	GCGCAGCAGCAGCAGGAGGAGGCG
MAZ	hTFtarget	ENST00000480456.6	2176	2197	-	16.9143	8.13e-07	0.000508	GGGAGGGGGTGGGAGGAGAGGA
REST	hTFtarget	ENST00000480456.6	3539	3563	+	17.039	8.14e-07	0.00113	GAGCAGCCGGCTGCCGCCCCGGGAA
SMARCA4	hTFtarget	ENST00000480456.6	2378	2393	+	16.4861	8.14e-07	0.00113	AAAACAAAAACAAAAA
FOXJ2	database	ENST00000480456.6	2387	2404	+	15.8696	8.16e-07	0.00649	ACAAAAACAAACAAAAAA
EP300	hTFtarget	ENST00000480456.6	3122	3146	+	16.6053	8.19e-07	0.000756	GCCTCCCGCCCCCAGCTCCTCGCCC
POU5F1	hTFtarget	ENST00000480456.6	3125	3146	-	16.9868	8.21e-07	0.00103	GGGCGAGGAGCTGGGGGCGGGA
CEBPA	hTFtarget	ENST00000480456.6	1088	1103	+	15.803	8.24e-07	0.00656	GAGATTGCACCACTGT
GATA4	hTFtarget	ENST00000480456.6	1225	1238	-	15.4394	8.3e-07	0.00661	TGAGATAAGAAAAG
SP4	database	ENST00000480456.6	3673	3696	-	16.596	8.31e-07	0.00223	GGGGGGCTGGAGGGTGGGGGCAGG
NOTCH1	hTFtarget	ENST00000480456.6	3118	3138	-	16.8553	8.32e-07	0.00123	AGCTGGGGGCGGGAGGCGCGG
RREB1	database	ENST00000480456.6	3319	3332	+	17.6789	8.33e-07	0.00637	CCCCACACCCCCAA
SP4	database	ENST00000480456.6	3673	3696	-	16.596	8.35e-07	0.00225	GGGGGGCTGGAGGGTGGGGGCAGG
ASCL1	hTFtarget	ENST00000480456.6	3253	3264	-	16.3239	8.36e-07	0.00163	GGGGCAGCAGGA
KLF4	hTFtarget	ENST00000480456.6	3312	3327	+	17.2286	8.38e-07	0.00652	CCCCTACCCCCACACC
MYB	hTFtarget	ENST00000480456.6	3430	3454	+	16.5263	8.39e-07	0.000999	GCCGTCCCTCCTCTTCCTCCCCTCC
GTF3C2	hTFtarget	ENST00000480456.6	3106	3127	+	16.9157	8.4e-07	0.00154	CCCCCAGCCTGCCCGCGCCTCC
MED1	hTFtarget	ENST00000480456.6	2148	2163	+	16.3247	8.45e-07	0.00652	TTTGACTTTCCTTTCT
SMC1A	hTFtarget	ENST00000480456.6	3606	3621	+	17.1061	8.45e-07	0.00653	GCGCTACCTGGTGGTC
CDK7	hTFtarget	ENST00000480456.6	3579	3594	+	17.2237	8.46e-07	0.00306	CCGCCACCGCCTCCTC
SPI1	hTFtarget	ENST00000480456.6	3119	3134	-	17.1	8.48e-07	0.00337	GGGGGCGGGAGGCGCG
PCGF2	hTFtarget	ENST00000480456.6	3112	3133	+	16.3947	8.5e-07	0.00106	GCCTGCCCGCGCCTCCCGCCCC
EP300	hTFtarget	ENST00000480456.6	3537	3561	+	16.5395	8.51e-07	0.000756	CAGAGCAGCCGGCTGCCGCCCCGGG
SPI1	hTFtarget	ENST00000480456.6	3607	3622	+	17.0789	8.52e-07	0.00668	CGCTACCTGGTGGTCG
IRF4	hTFtarget	ENST00000480456.6	674	689	-	16.6623	8.56e-07	0.00679	TGACTCATATTGAAAT
ELL2	hTFtarget	ENST00000480456.6	3687	3707	+	16.9605	8.56e-07	0.00626	CCAGCCCCCCACGGGGCGCTG
TRIM24	hTFtarget	ENST00000480456.6	3121	3142	-	16.75	8.59e-07	0.000785	GAGGAGCTGGGGGCGGGAGGCG
RUNX1	hTFtarget	ENST00000480456.6	3597	3608	-	17.5263	8.61e-07	0.0054	CGCAGCAGCAGC
SMAD1	hTFtarget	ENST00000480456.6	3116	3137	+	16.3421	8.62e-07	0.00318	GCCCGCGCCTCCCGCCCCCAGC
HSF1	hTFtarget	ENST00000480456.6	41	57	-	17.1364	8.63e-07	0.00675	GAGGAACTTTCTAGAAG
NFKB1	database	ENST00000480456.6	3228	3238	-	17	8.64e-07	0.00666	GGGAAAGCCCC
EP300	hTFtarget	ENST00000480456.6	3493	3514	+	15.9079	8.64e-07	0.00403	CCCCCGGCCTCCTGCGCTCCTG
NFKB1	database	ENST00000480456.6	3228	3238	+	16.9697	8.64e-07	0.00673	GGGGCTTTCCC
TAL1	hTFtarget	ENST00000480456.6	1434	1449	-	16.8553	8.66e-07	0.00673	TAGAGGAAACAGCAGG
SMARCA4	hTFtarget	ENST00000480456.6	2749	2764	+	16.4167	8.68e-07	0.00113	GAAAAAAAAGCAAAGA
MYC	hTFtarget	ENST00000480456.6	3585	3606	-	16.9737	8.69e-07	0.0012	CAGCAGCAGCAGGAGGAGGCGG
POU5F1	hTFtarget	ENST00000480456.6	3109	3130	-	16.9079	8.7e-07	0.00103	GCGGGAGGCGCGGGCAGGCTGG
BRD4	hTFtarget	ENST00000480456.6	2387	2411	+	17.1818	8.7e-07	0.000593	ACAAAAACAAACAAAAAAACAAAAG
ZNF143	hTFtarget	ENST00000480456.6	3677	3696	+	16.9429	8.71e-07	0.000907	CCCCCACCCTCCAGCCCCCC
SPI1	hTFtarget	ENST00000480456.6	3119	3134	+	17.0143	8.74e-07	0.00504	CGCGCCTCCCGCCCCC
FUBP1	database	ENST00000480456.6	2373	2384	-	14.9474	8.75e-07	0.00684	TTGTTTTTTTTT
EGR1	hTFtarget	ENST00000480456.6	2177	2197	-	16.8714	8.75e-07	0.00338	GGGAGGGGGTGGGAGGAGAGG
FUBP1	database	ENST00000480456.6	2373	2384	-	14.9082	8.75e-07	0.00688	TTGTTTTTTTTT
RELA	hTFtarget	ENST00000480456.6	3226	3241	+	17.1667	8.76e-07	0.00688	CCGGGGCTTTCCCGGG
SMC3	hTFtarget	ENST00000480456.6	3606	3621	+	17.1818	8.76e-07	0.0068	GCGCTACCTGGTGGTC
E2F6	hTFtarget	ENST00000480456.6	3122	3137	+	16.9714	8.79e-07	0.00667	GCCTCCCGCCCCCAGC
MAZ	hTFtarget	ENST00000480456.6	2179	2200	-	16.7857	8.82e-07	0.000509	CCAGGGAGGGGGTGGGAGGAGA
SPI1	hTFtarget	ENST00000480456.6	3597	3621	-	16.7632	8.89e-07	0.00342	GACCACCAGGTAGCGCAGCAGCAGC
EGR1	hTFtarget	ENST00000480456.6	3100	3121	+	17.1429	8.92e-07	0.00352	CCCCCACCCCCAGCCTGCCCGC
HSF1	hTFtarget	ENST00000480456.6	2280	2300	-	17.3816	8.94e-07	0.00711	TAGCTCAGTGGACAAAGGCGA
FOXA2	hTFtarget	ENST00000480456.6	3117	3141	-	16.6579	8.95e-07	0.000527	AGGAGCTGGGGGCGGGAGGCGCGGG
VEZF1	hTFtarget	ENST00000480456.6	3106	3127	+	16.8857	8.97e-07	0.000824	CCCCCAGCCTGCCCGCGCCTCC
EP300	hTFtarget	ENST00000480456.6	3125	3149	+	16.7273	9.02e-07	0.000534	TCCCGCCCCCAGCTCCTCGCCCTGG
USF1	hTFtarget	ENST00000480456.6	3567	3582	-	17.3553	9.06e-07	0.00685	GCGGCTCCTCCTCGCC
FOXA2	hTFtarget	ENST00000480456.6	3112	3133	+	16.7662	9.1e-07	0.000911	GCCTGCCCGCGCCTCCCGCCCC
POLR3A	hTFtarget	ENST00000480456.6	2389	2404	+	15.9231	9.13e-07	0.00117	AAAAACAAACAAAAAA
SPI1	hTFtarget	ENST00000480456.6	3601	3622	-	16.9868	9.14e-07	0.00701	CGACCACCAGGTAGCGCAGCAG
ZFX	database	ENST00000480456.6	3493	3511	-	17	9.15e-07	0.00342	GAGCGCAGGAGGCCGGGGG
KLF11	database	ENST00000480456.6	2183	2192	-	15	9.16e-07	0.00692	GGGGTGGGAG
IRF5	hTFtarget	ENST00000480456.6	2877	2892	-	15.7143	9.19e-07	0.00176	AGAAAAAAAAAAGCAA
TRIM28	hTFtarget	ENST00000480456.6	3494	3509	+	13.8421	9.2e-07	0.00709	CCCCGGCCTCCTGCGC
RXRA	hTFtarget	ENST00000480456.6	3608	3619	-	16.8947	9.21e-07	0.00715	CCACCAGGTAGC
LMO2	hTFtarget	ENST00000480456.6	1434	1448	-	15.8788	9.27e-07	0.00722	AGAGGAAACAGCAGG
ZFX	database	ENST00000480456.6	3493	3511	-	17	9.28e-07	0.00344	GAGCGCAGGAGGCCGGGGG
CDK9	hTFtarget	ENST00000480456.6	3123	3146	+	16.5789	9.28e-07	0.00369	CCTCCCGCCCCCAGCTCCTCGCCC
EGR1	hTFtarget	ENST00000480456.6	3195	3216	-	17.0857	9.29e-07	0.00352	CCTCCGCCCCCACGCCTCCGGG
FOXA2	hTFtarget	ENST00000480456.6	2177	2201	-	16.5921	9.32e-07	0.000527	CCCAGGGAGGGGGTGGGAGGAGAGG
CTCF	hTFtarget	ENST00000480456.6	1009	1027	+	17.0606	9.35e-07	0.00722	CTGTAGTCCCATCTACTGG
CTCF	hTFtarget	ENST00000480456.6	1009	1027	+	17.0606	9.35e-07	0.00723	CTGTAGTCCCATCTACTGG
HDAC2	hTFtarget	ENST00000480456.6	3118	3142	-	16.4429	9.41e-07	0.000754	GAGGAGCTGGGGGCGGGAGGCGCGG
SP4	database	ENST00000480456.6	3113	3136	-	16.3737	9.42e-07	0.00223	CTGGGGGCGGGAGGCGCGGGCAGG
DDX5	hTFtarget	ENST00000480456.6	3323	3347	+	15.7143	9.44e-07	0.00364	ACACCCCCAAAACAGAACAGACCCC
YY1	hTFtarget	ENST00000480456.6	1065	1080	-	16.8684	9.45e-07	0.00237	TGCAACCTCCGCCTCC
TAF1	hTFtarget	ENST00000480456.6	3570	3591	+	16.7895	9.47e-07	0.00244	GAGGAGGAGCCGCCACCGCCTC
SP4	database	ENST00000480456.6	3113	3136	-	16.3737	9.47e-07	0.00225	CTGGGGGCGGGAGGCGCGGGCAGG
REST	hTFtarget	ENST00000480456.6	3098	3122	-	16.8182	9.48e-07	0.00113	CGCGGGCAGGCTGGGGGTGGGGGGA
SPI1	hTFtarget	ENST00000480456.6	3598	3621	-	17.0143	9.48e-07	0.00397	GACCACCAGGTAGCGCAGCAGCAG
BTAF1	hTFtarget	ENST00000480456.6	3582	3593	-	17.0395	9.5e-07	0.00565	AGGAGGCGGTGG
JUN	hTFtarget	ENST00000480456.6	682	693	+	17.0606	9.51e-07	0.00759	ATGAGTCATCAT
HDAC2	hTFtarget	ENST00000480456.6	3493	3514	+	16.8289	9.52e-07	0.0023	CCCCCGGCCTCCTGCGCTCCTG
RELA	hTFtarget	ENST00000480456.6	3227	3238	+	17.2273	9.53e-07	0.00744	CGGGGCTTTCCC
CTCF	hTFtarget	ENST00000480456.6	3601	3621	+	16.6633	9.58e-07	0.00717	CTGCTGCGCTACCTGGTGGTC
PCGF2	hTFtarget	ENST00000480456.6	3431	3452	+	16.4342	9.59e-07	0.000868	CCGTCCCTCCTCTTCCTCCCCT
SIN3A	hTFtarget	ENST00000480456.6	3119	3134	-	16.75	9.6e-07	0.00717	GGGGGCGGGAGGCGCG
CTCF	hTFtarget	ENST00000480456.6	1009	1027	+	17.0303	9.61e-07	0.00745	CTGTAGTCCCATCTACTGG
GATA6	hTFtarget	ENST00000480456.6	1225	1236	+	15.4394	9.62e-07	0.00768	CTTTTCTTATCT
RELA	hTFtarget	ENST00000480456.6	3228	3239	+	16.3816	9.63e-07	0.0076	GGGGCTTTCCCG
SP2	hTFtarget	ENST00000480456.6	3128	3151	+	16.7632	9.64e-07	0.00117	CGCCCCCAGCTCCTCGCCCTGGGG
IKZF1	hTFtarget	ENST00000480456.6	3435	3450	+	15.0152	9.68e-07	0.0066	CCCTCCTCTTCCTCCC
TAF1	hTFtarget	ENST00000480456.6	3575	3590	+	16.8816	9.68e-07	0.00374	GGAGCCGCCACCGCCT
MXI1	hTFtarget	ENST00000480456.6	2218	2233	-	17	9.72e-07	0.0054	GTTGCCGTGGTGACAG
STAG1	hTFtarget	ENST00000480456.6	1007	1028	-	16.8182	9.74e-07	0.00753	TCCAGTAGATGGGACTACAGGC
HDAC2	hTFtarget	ENST00000480456.6	3117	3138	+	16.7895	9.75e-07	0.0023	CCCGCGCCTCCCGCCCCCAGCT
BTAF1	hTFtarget	ENST00000480456.6	3121	3145	+	11.3816	9.75e-07	0.000972	CGCCTCCCGCCCCCAGCTCCTCGCC
SPI1	hTFtarget	ENST00000480456.6	2174	2198	+	16.4714	9.79e-07	0.00215	GGTCCTCTCCTCCCACCCCCTCCCT
SPI1	hTFtarget	ENST00000480456.6	3200	3221	+	16.6143	9.79e-07	0.00249	AGGCGTGGGGGCGGAGGGACGA
KDM5B	hTFtarget	ENST00000480456.6	3606	3621	+	16.6714	9.81e-07	0.00749	GCGCTACCTGGTGGTC
POLR2A	hTFtarget	ENST00000480456.6	3576	3591	+	16.8158	9.81e-07	0.00381	GAGCCGCCACCGCCTC
EGR1	hTFtarget	ENST00000480456.6	3200	3215	-	17.3333	9.81e-07	0.00763	CTCCGCCCCCACGCCT
CDK9	hTFtarget	ENST00000480456.6	3496	3519	+	16.4868	9.83e-07	0.00369	CCGGCCTCCTGCGCTCCTGCCGCC
FOXA2	hTFtarget	ENST00000480456.6	3115	3139	-	16.5	9.86e-07	0.000527	GAGCTGGGGGCGGGAGGCGCGGGCA
CDK8	hTFtarget	ENST00000480456.6	3196	3220	-	16.7403	9.87e-07	0.000891	CGTCCCTCCGCCCCCACGCCTCCGG
GTF3C2	hTFtarget	ENST00000480456.6	1133	1157	+	14.9221	9.88e-07	0.00191	TGTCTCAAATTAAAAACAAAACAAA
PHF8	hTFtarget	ENST00000480456.6	1031	1046	+	16.9211	9.94e-07	0.00389	GAGGAGGCTGAGGCAG
HSF2	database	ENST00000480456.6	42	55	-	14.8425	9.96e-07	0.00793	GGAACTTTCTAGAA
HSF2	database	ENST00000480456.6	42	55	-	14.8012	9.96e-07	0.00792	GGAACTTTCTAGAA
RELA	hTFtarget	ENST00000480456.6	3227	3238	+	17.1667	9.99e-07	0.00782	CGGGGCTTTCCC
FLI1	hTFtarget	ENST00000480456.6	3438	3453	+	16.2576	1e-06	0.00775	TCCTCTTCCTCCCCTC
ZNF92	hTFtarget	ENST00000480456.6	1139	1163	-	16.5278	1e-06	0.00129	ATTTTTTTTGTTTTGTTTTTAATTT
EZH2	hTFtarget	ENST00000480456.6	3222	3237	-	16.8158	1.01e-06	0.00766	GGAAAGCCCCGGCGGG
ATF3	hTFtarget	ENST00000480456.6	682	693	-	15.9474	1.01e-06	0.00804	ATGATGACTCAT
MAZ	hTFtarget	ENST00000480456.6	2178	2193	+	16.4545	1.01e-06	0.00769	CTCTCCTCCCACCCCC
RELA	hTFtarget	ENST00000480456.6	3226	3240	-	16.8571	1.01e-06	0.00804	CCGGGAAAGCCCCGG
SP2	hTFtarget	ENST00000480456.6	2386	2401	-	15.8194	1.01e-06	0.00178	TTTGTTTGTTTTTGTT
BTAF1	hTFtarget	ENST00000480456.6	2401	2416	+	16.641	1.01e-06	0.00111	AAAAACAAAAGAAAAA
SPI1	hTFtarget	ENST00000480456.6	1520	1535	-	17.0429	1.01e-06	0.00392	GGGAGTGGGGCCAGGG
SPI1	hTFtarget	ENST00000480456.6	2899	2914	+	17.0429	1.01e-06	0.00392	CGAGGCGGAGCCCGCG
CTCF	hTFtarget	ENST00000480456.6	3606	3622	-	16.8182	1.01e-06	0.00776	CGACCACCAGGTAGCGC
RB1	hTFtarget	ENST00000480456.6	3469	3480	+	16.7368	1.02e-06	0.00614	TTTCCCGCCCCA
SPI1	hTFtarget	ENST00000480456.6	1006	1029	-	16.9	1.02e-06	0.00397	GTCCAGTAGATGGGACTACAGGCA
TBL1XR1	hTFtarget	ENST00000480456.6	2178	2193	+	16.5921	1.02e-06	0.00156	CTCTCCTCCCACCCCC
ZNF384	hTFtarget	ENST00000480456.6	3118	3133	-	16.3947	1.02e-06	0.0038	GGGGCGGGAGGCGCGG
DNMT1	database	ENST00000480456.6	3741	3750	-	9.07143	1.02e-06	0.00773	CCCCGCGGCG
E2F4	database	ENST00000480456.6	3468	3481	-	16.1694	1.02e-06	0.00785	CTGGGGCGGGAAAG
FOXO1	database	ENST00000480456.6	2384	2399	+	15.4545	1.02e-06	0.00404	AAAACAAAAACAAACA
E2F4	database	ENST00000480456.6	3468	3481	-	16.2177	1.03e-06	0.00793	CTGGGGCGGGAAAG
FOXO1	database	ENST00000480456.6	2384	2399	-	15.4819	1.03e-06	0.00408	TGTTTGTTTTTGTTTT
RFX5	database	ENST00000480456.6	2222	2236	+	16.6545	1.03e-06	0.00815	CACCACGGCAACAGC
FOXA2	hTFtarget	ENST00000480456.6	3246	3270	-	16.4342	1.03e-06	0.000527	AGCGAGGGGGCAGCAGGAGGAGAGC
FOXA2	hTFtarget	ENST00000480456.6	3122	3146	-	16.4211	1.03e-06	0.000527	GGGCGAGGAGCTGGGGGCGGGAGGC
IRF4	hTFtarget	ENST00000480456.6	674	689	-	16.1045	1.03e-06	0.00818	TGACTCATATTGAAAT
LYL1	hTFtarget	ENST00000480456.6	1435	1448	+	16.6571	1.03e-06	0.00808	CTGCTGTTTCCTCT
POU5F1	hTFtarget	ENST00000480456.6	3119	3140	-	16.6711	1.03e-06	0.00104	GGAGCTGGGGGCGGGAGGCGCG
SP1	hTFtarget	ENST00000480456.6	3361	3382	-	16.7879	1.03e-06	0.0079	GGCTGCCAAGAGGCGGGTCCTC
TP53	hTFtarget	ENST00000480456.6	342	357	-	15.5294	1.03e-06	0.00783	GAGAGAGAGAAATATA
TRIM28	hTFtarget	ENST00000480456.6	894	909	+	15.1711	1.03e-06	0.00815	GGAGGCCAAGGCGTGT
SP3	database	ENST00000480456.6	3202	3221	+	16.5596	1.04e-06	0.00326	GCGTGGGGGCGGAGGGACGA
ZNF263	hTFtarget	ENST00000480456.6	3250	3265	-	16.7857	1.04e-06	0.00245	GGGGGCAGCAGGAGGA
POLR2A	hTFtarget	ENST00000480456.6	3577	3598	+	16.4211	1.05e-06	0.00821	AGCCGCCACCGCCTCCTCCTGC
POLR2A	hTFtarget	ENST00000480456.6	3117	3136	+	16.561	1.05e-06	0.00262	CCCGCGCCTCCCGCCCCCAG
POLR3A	hTFtarget	ENST00000480456.6	1142	1157	+	15.8077	1.05e-06	0.00117	TTAAAAACAAAACAAA
RELA	hTFtarget	ENST00000480456.6	3227	3238	-	17.2286	1.05e-06	0.00827	GGGAAAGCCCCG
ZNF384	hTFtarget	ENST00000480456.6	2389	2413	+	13.0694	1.05e-06	0.000722	AAAAACAAACAAAAAAACAAAAGAA
ERG	hTFtarget	ENST00000480456.6	3441	3465	+	-4.03947	1.05e-06	0.0075	TCTTCCTCCCCTCCCGACTCTCTGC
SP7	database	ENST00000480456.6	3202	3221	+	16.4862	1.05e-06	0.00318	GCGTGGGGGCGGAGGGACGA
CTCF	database	ENST00000480456.6	3604	3622	-	16.7541	1.06e-06	0.00824	CGACCACCAGGTAGCGCAG
CIITA	hTFtarget	ENST00000480456.6	2143	2154	+	15.2368	1.06e-06	0.00847	GCCATTTTGACT
SP1	database	ENST00000480456.6	2180	2198	-	16.6854	1.07e-06	0.00281	AGGGAGGGGGTGGGAGGAG
POLR2A	hTFtarget	ENST00000480456.6	3579	3594	-	16.6974	1.07e-06	0.00365	GAGGAGGCGGTGGCGG
SPI1	hTFtarget	ENST00000480456.6	3601	3622	+	16.7632	1.07e-06	0.00836	CTGCTGCGCTACCTGGTGGTCG
ZNF143	hTFtarget	ENST00000480456.6	1131	1155	-	15.2179	1.07e-06	0.0012	TGTTTTGTTTTTAATTTGAGACAGA
ZNF263	hTFtarget	ENST00000480456.6	3438	3453	-	16.7429	1.07e-06	0.00245	GAGGGGAGGAAGAGGA
BMI1	hTFtarget	ENST00000480456.6	2178	2199	-	16.4545	1.08e-06	0.00121	CAGGGAGGGGGTGGGAGGAGAG
RELA	hTFtarget	ENST00000480456.6	3228	3239	-	16.5152	1.08e-06	0.00856	CGGGAAAGCCCC
RXRG	hTFtarget	ENST00000480456.6	3601	3619	-	16.7895	1.08e-06	0.00839	CCACCAGGTAGCGCAGCAG
BTAF1	hTFtarget	ENST00000480456.6	3112	3136	+	11.1053	1.08e-06	0.000972	GCCTGCCCGCGCCTCCCGCCCCCAG
TCF4	hTFtarget	ENST00000480456.6	3685	3706	-	16.6447	1.08e-06	0.0019	AGCGCCCCGTGGGGGGCTGGAG
YY1	hTFtarget	ENST00000480456.6	3574	3589	-	16.7105	1.08e-06	0.00277	GGCGGTGGCGGCTCCT
ZNF384	hTFtarget	ENST00000480456.6	2750	2771	-	15.0139	1.08e-06	0.00117	TTCTTGTTCTTTGCTTTTTTTT
FOXA2	hTFtarget	ENST00000480456.6	3097	3121	-	16.3421	1.09e-06	0.000527	GCGGGCAGGCTGGGGGTGGGGGGAT
GTF3C2	hTFtarget	ENST00000480456.6	910	921	+	17.0132	1.09e-06	0.00868	GGATCATCTGAG
RELA	hTFtarget	ENST00000480456.6	3228	3239	+	16.3684	1.09e-06	0.00854	GGGGCTTTCCCG
SPI1	hTFtarget	ENST00000480456.6	3607	3622	+	16.7895	1.09e-06	0.0086	CGCTACCTGGTGGTCG
E2F7	hTFtarget	ENST00000480456.6	3201	3216	+	17.0143	1.09e-06	0.00219	GGCGTGGGGGCGGAGG
EP300	hTFtarget	ENST00000480456.6	3241	3262	+	15.4737	1.09e-06	0.00403	GCGCTGCTCTCCTCCTGCTGCC
SP1:SP3	database	ENST00000480456.6	3585	3595	+	16.4694	1.1e-06	0.00824	CCGCCTCCTCC
MAZ	hTFtarget	ENST00000480456.6	3117	3132	+	17	1.1e-06	0.00303	CCCGCGCCTCCCGCCC
BRD4	hTFtarget	ENST00000480456.6	3798	3822	-	16.2368	1.1e-06	0.00111	GCGCTCCCTTGCTCCCAGCGTCCGC
SPI1	hTFtarget	ENST00000480456.6	3601	3622	+	16.8421	1.1e-06	0.00858	CTGCTGCGCTACCTGGTGGTCG
IRF4	hTFtarget	ENST00000480456.6	674	689	+	16.4416	1.11e-06	0.00882	ATTTCAATATGAGTCA
RAD21	hTFtarget	ENST00000480456.6	3598	3619	+	16.7143	1.11e-06	0.00619	CTGCTGCTGCGCTACCTGGTGG
SPI1	hTFtarget	ENST00000480456.6	3119	3134	+	16.8714	1.11e-06	0.00758	CGCGCCTCCCGCCCCC
LMO2	hTFtarget	ENST00000480456.6	1434	1448	+	15.7879	1.12e-06	0.00864	CCTGCTGTTTCCTCT
POLR2A	hTFtarget	ENST00000480456.6	1031	1046	-	16.5921	1.12e-06	0.00433	CTGCCTCAGCCTCCTC
FOXA2	hTFtarget	ENST00000480456.6	3111	3132	+	16.4286	1.13e-06	0.000911	AGCCTGCCCGCGCCTCCCGCCC
BRD4	hTFtarget	ENST00000480456.6	3673	3694	+	16.4545	1.13e-06	0.00121	CCTGCCCCCACCCTCCAGCCCC
SP1	hTFtarget	ENST00000480456.6	2181	2196	-	16.7429	1.13e-06	0.0037	GGAGGGGGTGGGAGGA
SPI1	hTFtarget	ENST00000480456.6	3119	3143	+	16.2143	1.13e-06	0.00215	CGCGCCTCCCGCCCCCAGCTCCTCG
SPI1	hTFtarget	ENST00000480456.6	3206	3221	+	16.7571	1.13e-06	0.00337	GGGGGCGGAGGGACGA
SUZ12	hTFtarget	ENST00000480456.6	3589	3613	+	16.5789	1.13e-06	0.0021	CTCCTCCTGCTGCTGCTGCGCTACC
SP1	database	ENST00000480456.6	3121	3139	-	16.6067	1.14e-06	0.00281	GAGCTGGGGGCGGGAGGCG
VEZF1	hTFtarget	ENST00000480456.6	3580	3601	+	16.5286	1.14e-06	0.000927	CGCCACCGCCTCCTCCTGCTGC
ZNF280D	hTFtarget	ENST00000480456.6	3437	3452	-	15.6753	1.14e-06	0.00845	AGGGGAGGAAGAGGAG
CTCF	hTFtarget	ENST00000480456.6	3607	3622	+	16.6667	1.14e-06	0.00869	CGCTACCTGGTGGTCG
BRD4	hTFtarget	ENST00000480456.6	3459	3480	+	16.4416	1.15e-06	0.00121	TCTCTGCTCCTTTCCCGCCCCA
SMC1A	hTFtarget	ENST00000480456.6	3602	3621	+	16.5606	1.15e-06	0.00874	TGCTGCGCTACCTGGTGGTC
SPI1	hTFtarget	ENST00000480456.6	3199	3220	-	16.6714	1.15e-06	0.00575	CGTCCCTCCGCCCCCACGCCTC
E2F7	hTFtarget	ENST00000480456.6	2183	2198	-	16.9143	1.15e-06	0.00219	AGGGAGGGGGTGGGAG
EZH2	hTFtarget	ENST00000480456.6	3606	3621	+	16.6316	1.16e-06	0.00861	GCGCTACCTGGTGGTC
FOXA2	hTFtarget	ENST00000480456.6	3207	3228	-	16.3766	1.16e-06	0.000911	CGGCGGGTCGTCCCTCCGCCCC
RUNX1	hTFtarget	ENST00000480456.6	3439	3450	-	15.0571	1.16e-06	0.00909	GGGAGGAAGAGG
SP2	hTFtarget	ENST00000480456.6	972	987	-	15.7083	1.16e-06	0.00178	AATTTTTGTATTTTTT
BHLHE40	hTFtarget	ENST00000480456.6	2183	2197	+	16.7368	1.17e-06	0.00816	CTCCCACCCCCTCCC
BMI1	hTFtarget	ENST00000480456.6	3504	3525	-	16.3636	1.17e-06	0.00121	GGTCCCGGCGGCAGGAGCGCAG
YY1	hTFtarget	ENST00000480456.6	3127	3142	+	16.0789	1.17e-06	0.00294	CCGCCCCCAGCTCCTC
CDK8	hTFtarget	ENST00000480456.6	3432	3456	+	16.5065	1.17e-06	0.000902	CGTCCCTCCTCTTCCTCCCCTCCCG
ZNF143	hTFtarget	ENST00000480456.6	3247	3266	+	16.5	1.17e-06	0.00101	CTCTCCTCCTGCTGCCCCCT
MAZ	hTFtarget	ENST00000480456.6	3670	3685	+	16.9091	1.18e-06	0.00303	CAGCCTGCCCCCACCC
RELA	hTFtarget	ENST00000480456.6	3227	3238	+	16.3947	1.18e-06	0.00937	CGGGGCTTTCCC
FOXO1	database	ENST00000480456.6	504	523	+	-4.01316	1.19e-06	0.00948	GATAACATAATCCTGTTGAC
MYB	hTFtarget	ENST00000480456.6	3677	3701	+	15.9211	1.19e-06	0.00121	CCCCCACCCTCCAGCCCCCCACGGG
NOTCH1	hTFtarget	ENST00000480456.6	2180	2200	-	16.2632	1.19e-06	0.00146	CCAGGGAGGGGGTGGGAGGAG
BTAF1	hTFtarget	ENST00000480456.6	2174	2198	+	10.8684	1.19e-06	0.000972	GGTCCTCTCCTCCCACCCCCTCCCT
C17orf96	hTFtarget	ENST00000480456.6	3494	3518	-	16.2405	1.19e-06	0.00445	GCGGCAGGAGCGCAGGAGGCCGGGG
ZNF143	hTFtarget	ENST00000480456.6	2371	2391	+	15.4744	1.19e-06	0.0093	TTAAAAAAAAACAAAAACAAA
CTCF	hTFtarget	ENST00000480456.6	3606	3621	+	16.6818	1.19e-06	0.00917	GCGCTACCTGGTGGTC
CTCF	hTFtarget	ENST00000480456.6	3606	3620	+	16.5526	1.19e-06	0.00924	GCGCTACCTGGTGGT
CTCF	hTFtarget	ENST00000480456.6	3606	3621	+	16.4697	1.19e-06	0.00904	GCGCTACCTGGTGGTC
ETS1	hTFtarget	ENST00000480456.6	3654	3665	-	15.2	1.2e-06	0.00943	AGGCAGGAAGGG
HSF1	hTFtarget	ENST00000480456.6	42	57	+	16.5	1.2e-06	0.00946	TTCTAGAAAGTTCCTC
BRD4	hTFtarget	ENST00000480456.6	2379	2400	+	16.4359	1.2e-06	0.00564	AAACAAAAACAAAAACAAACAA
ZNF143	hTFtarget	ENST00000480456.6	2383	2407	-	15.1282	1.2e-06	0.0012	TGTTTTTTTGTTTGTTTTTGTTTTT
SPI1	hTFtarget	ENST00000480456.6	3605	3620	+	16.6053	1.21e-06	0.00959	TGCGCTACCTGGTGGT
EGR2	database	ENST00000480456.6	3202	3216	-	16.7049	1.22e-06	0.00961	CCTCCGCCCCCACGC
SP4	database	ENST00000480456.6	3399	3409	-	17.1429	1.22e-06	0.00933	CCCCCTCCCCG
NCOR1	hTFtarget	ENST00000480456.6	1628	1639	-	15.4857	1.22e-06	0.00955	AAAAGAGGAAAT
ZNF92	hTFtarget	ENST00000480456.6	2372	2396	-	16.2222	1.22e-06	0.00134	TTGTTTTTGTTTTTGTTTTTTTTTA
IRF1	hTFtarget	ENST00000480456.6	3204	3228	-	16.3377	1.23e-06	0.00171	CGGCGGGTCGTCCCTCCGCCCCCAC
RELA	hTFtarget	ENST00000480456.6	3204	3219	-	16.3158	1.23e-06	0.00921	GTCCCTCCGCCCCCAC
ZNF384	hTFtarget	ENST00000480456.6	3090	3114	+	16.253	1.23e-06	0.00224	ACACCCAATCCCCCCACCCCCAGCC
EGR1	hTFtarget	ENST00000480456.6	3203	3218	+	16.9242	1.23e-06	0.00958	CGTGGGGGCGGAGGGA
ZBTB7B	database	ENST00000480456.6	3498	3519	-	16.0612	1.23e-06	0.00292	GGCGGCAGGAGCGCAGGAGGCC
EWSR1	hTFtarget	ENST00000480456.6	3439	3454	-	15	1.24e-06	0.00913	GGAGGGGAGGAAGAGG
HNF4A	hTFtarget	ENST00000480456.6	1560	1571	-	16.3939	1.24e-06	0.00985	GTCCAAGGTCCA
POLR2A	hTFtarget	ENST00000480456.6	3575	3590	+	16.4857	1.24e-06	0.00265	GGAGCCGCCACCGCCT
STAG1	hTFtarget	ENST00000480456.6	3596	3620	+	16.0758	1.24e-06	0.00755	TGCTGCTGCTGCGCTACCTGGTGGT
ZNF143	hTFtarget	ENST00000480456.6	2394	2418	-	15.1026	1.24e-06	0.0012	TTTTTTTCTTTTGTTTTTTTGTTTG
AR	hTFtarget	ENST00000480456.6	3899	3920	-	16.5974	1.25e-06	0.0099	ACTTTGCAAACAGATGAGAACC
ZNF143	hTFtarget	ENST00000480456.6	3676	3695	+	16.4	1.25e-06	0.00101	GCCCCCACCCTCCAGCCCCC
ZBTB7B	database	ENST00000480456.6	3498	3519	-	16.051	1.26e-06	0.00282	GGCGGCAGGAGCGCAGGAGGCC
GATA4	hTFtarget	ENST00000480456.6	1223	1237	+	14.9697	1.26e-06	0.0101	GTCTTTTCTTATCTC
PAX5	hTFtarget	ENST00000480456.6	849	864	+	16.1045	1.26e-06	0.00641	AGCCAGCCAGGCATGG
SPI1	hTFtarget	ENST00000480456.6	3601	3622	-	16.5	1.26e-06	0.00786	CGACCACCAGGTAGCGCAGCAG
CDK8	hTFtarget	ENST00000480456.6	3575	3599	+	16.4026	1.26e-06	0.000902	GGAGCCGCCACCGCCTCCTCCTGCT
CREBBP	hTFtarget	ENST00000480456.6	342	357	-	11.6857	1.26e-06	0.00973	GAGAGAGAGAAATATA
E2F4	hTFtarget	ENST00000480456.6	3463	3477	+	16.2879	1.26e-06	0.00471	TGCTCCTTTCCCGCC
ZBTB7B	database	ENST00000480456.6	3112	3133	-	16.0306	1.27e-06	0.00282	GGGGCGGGAGGCGCGGGCAGGC
IRF4	hTFtarget	ENST00000480456.6	674	689	+	16.3117	1.27e-06	0.0102	ATTTCAATATGAGTCA
POLR3A	hTFtarget	ENST00000480456.6	1144	1159	+	15.641	1.27e-06	0.00117	AAAAACAAAACAAAAA
CDK9	hTFtarget	ENST00000480456.6	3732	3753	-	15.9474	1.27e-06	0.0023	ACGCCCCGCGGCGACCTCGGCC
CTCF	hTFtarget	ENST00000480456.6	3604	3624	-	16.5395	1.27e-06	0.00996	GGCGACCACCAGGTAGCGCAG
CTCF	hTFtarget	ENST00000480456.6	3602	3621	+	16.5455	1.27e-06	0.00974	TGCTGCGCTACCTGGTGGTC
NOTCH1	hTFtarget	ENST00000480456.6	2224	2235	+	16.9211	1.28e-06	0.00999	CCACGGCAACAG
RAD21	hTFtarget	ENST00000480456.6	1012	1027	-	16.5455	1.28e-06	0.00986	CCAGTAGATGGGACTA
ZNF263	hTFtarget	ENST00000480456.6	3590	3605	-	16.5	1.28e-06	0.00245	AGCAGCAGCAGGAGGA
CTCF	hTFtarget	ENST00000480456.6	1009	1030	-	16.5	1.28e-06	0.00996	AGTCCAGTAGATGGGACTACAG
EP300	hTFtarget	ENST00000480456.6	3436	3451	+	15.5286	1.28e-06	0.00489	CCTCCTCTTCCTCCCC
POU5F1	hTFtarget	ENST00000480456.6	3496	3517	-	16.3553	1.29e-06	0.00108	CGGCAGGAGCGCAGGAGGCCGG
SPI1	hTFtarget	ENST00000480456.6	2899	2914	+	16.7286	1.29e-06	0.0101	CGAGGCGGAGCCCGCG
ZNF263	hTFtarget	ENST00000480456.6	3581	3596	-	16.6818	1.29e-06	0.005	AGGAGGAGGCGGTGGC
EP300	hTFtarget	ENST00000480456.6	3106	3130	+	15.8026	1.29e-06	0.00101	CCCCCAGCCTGCCCGCGCCTCCCGC
SP2	database	ENST00000480456.6	2183	2197	+	16.6207	1.3e-06	0.00838	CTCCCACCCCCTCCC
HIF1A	database	ENST00000480456.6	2528	2541	+	16.1837	1.3e-06	0.01	GTGTACGTGCGTCC
REST	hTFtarget	ENST00000480456.6	3235	3246	+	13.5152	1.3e-06	0.0103	TCCCGGGCGCTG
SP1	hTFtarget	ENST00000480456.6	2938	2953	-	16.5571	1.3e-06	0.0037	GGCGAAGCTGAGGGGG
SPI1	hTFtarget	ENST00000480456.6	3206	3221	-	16.5571	1.3e-06	0.00504	TCGTCCCTCCGCCCCC
SRC	hTFtarget	ENST00000480456.6	3501	3522	-	16.4342	1.3e-06	0.00459	CCCGGCGGCAGGAGCGCAGGAG
ZNF143	hTFtarget	ENST00000480456.6	3865	3880	-	15.6795	1.3e-06	0.0102	ATTTTCTGTATCTAGA
CTCF	hTFtarget	ENST00000480456.6	3606	3621	+	16.5612	1.3e-06	0.00997	GCGCTACCTGGTGGTC
EP300	hTFtarget	ENST00000480456.6	3577	3592	-	6.01429	1.3e-06	0.01	GGAGGCGGTGGCGGCT
EP300	hTFtarget	ENST00000480456.6	2183	2198	+	15.5143	1.3e-06	0.00489	CTCCCACCCCCTCCCT
BRD4	hTFtarget	ENST00000480456.6	3123	3134	+	16.5789	1.31e-06	0.00423	CCTCCCGCCCCC
SPI1	hTFtarget	ENST00000480456.6	2899	2914	+	16.5714	1.31e-06	0.00337	CGAGGCGGAGCCCGCG
KDM1A	hTFtarget	ENST00000480456.6	3434	3455	-	16.3521	1.32e-06	0.0014	GGGAGGGGAGGAAGAGGAGGGA
POLR2A	hTFtarget	ENST00000480456.6	3439	3450	-	15.9737	1.32e-06	0.0102	GGGAGGAAGAGG
SPI1	hTFtarget	ENST00000480456.6	3607	3622	+	16.6447	1.32e-06	0.0102	CGCTACCTGGTGGTCG
ZNF92	hTFtarget	ENST00000480456.6	3127	3151	+	16.2895	1.32e-06	0.00338	CCGCCCCCAGCTCCTCGCCCTGGGG
EP300	hTFtarget	ENST00000480456.6	3230	3252	+	16.2105	1.32e-06	0.00975	GGCTTTCCCGGGCGCTGCTCTCC
EGR1	database	ENST00000480456.6	3100	3113	+	16.6731	1.33e-06	0.00253	CCCCCACCCCCAGC
HSF1	hTFtarget	ENST00000480456.6	3249	3264	-	16.5395	1.33e-06	0.00255	GGGGCAGCAGGAGGAG
IRF3	hTFtarget	ENST00000480456.6	2749	2773	+	16.2564	1.33e-06	0.00969	GAAAAAAAAGCAAAGAACAAGAACG
IRF5	hTFtarget	ENST00000480456.6	2179	2197	+	14.8947	1.33e-06	0.0033	TCTCCTCCCACCCCCTCCC
BCL6	hTFtarget	ENST00000480456.6	1628	1639	-	15.2286	1.33e-06	0.0104	AAAAGAGGAAAT
SP2	hTFtarget	ENST00000480456.6	3123	3146	+	16.25	1.33e-06	0.00139	CCTCCCGCCCCCAGCTCCTCGCCC
KMT2A	hTFtarget	ENST00000480456.6	3580	3601	-	16.5	1.34e-06	0.00196	GCAGCAGGAGGAGGCGGTGGCG
SMARCA4	hTFtarget	ENST00000480456.6	3116	3140	+	16.4156	1.34e-06	0.00229	GCCCGCGCCTCCCGCCCCCAGCTCC
TCF21	hTFtarget	ENST00000480456.6	2630	2645	-	16.7424	1.34e-06	0.0106	CAGCTGCCCTTTGTCA
TP53	hTFtarget	ENST00000480456.6	1595	1610	-	16.3684	1.34e-06	0.0103	GCAGATGAGAAAACTG
SP7	database	ENST00000480456.6	2178	2197	-	16.1927	1.34e-06	0.00318	GGGAGGGGGTGGGAGGAGAG
FOXJ3	database	ENST00000480456.6	2378	2390	-	17.2121	1.35e-06	0.00467	TTGTTTTTGTTTT
FOXJ3	database	ENST00000480456.6	2384	2396	-	17.2121	1.35e-06	0.00467	TTGTTTTTGTTTT
SP3	database	ENST00000480456.6	2178	2197	-	16.2385	1.35e-06	0.00326	GGGAGGGGGTGGGAGGAGAG
HDAC2	hTFtarget	ENST00000480456.6	3110	3131	+	16.25	1.35e-06	0.00238	CAGCCTGCCCGCGCCTCCCGCC
POLR2A	hTFtarget	ENST00000480456.6	1064	1079	-	16.3714	1.35e-06	0.00265	GCAACCTCCGCCTCCC
RAD21	hTFtarget	ENST00000480456.6	3601	3621	+	16.2576	1.35e-06	0.0104	CTGCTGCGCTACCTGGTGGTC
RELA	hTFtarget	ENST00000480456.6	3227	3238	+	16.7121	1.35e-06	0.0106	CGGGGCTTTCCC
RELA	hTFtarget	ENST00000480456.6	3227	3238	+	16.7121	1.35e-06	0.0106	CGGGGCTTTCCC
TAF1	hTFtarget	ENST00000480456.6	3506	3521	-	16.2632	1.35e-06	0.00508	CCGGCGGCAGGAGCGC
EGR1	hTFtarget	ENST00000480456.6	3119	3138	+	16.3333	1.35e-06	0.00345	CGCGCCTCCCGCCCCCAGCT
FOXN3	database	ENST00000480456.6	2378	2390	+	17.1616	1.35e-06	0.00466	AAAACAAAAACAA
FOXN3	database	ENST00000480456.6	2384	2396	+	17.1616	1.35e-06	0.00466	AAAACAAAAACAA
MAZ	database	ENST00000480456.6	3205	3221	+	16.4719	1.36e-06	0.00341	TGGGGGCGGAGGGACGA
MXI1	hTFtarget	ENST00000480456.6	2220	2235	+	16.5132	1.36e-06	0.0054	GTCACCACGGCAACAG
MYC	hTFtarget	ENST00000480456.6	3195	3216	+	16.3553	1.36e-06	0.0012	CCCGGAGGCGTGGGGGCGGAGG
ZNF384	hTFtarget	ENST00000480456.6	1147	1171	+	12.3611	1.36e-06	0.000857	AACAAAACAAAAAAAATGTATATAG
ZNF384	hTFtarget	ENST00000480456.6	1009	1030	-	16.5	1.36e-06	0.0105	AGTCCAGTAGATGGGACTACAG
MAZ	database	ENST00000480456.6	3205	3221	+	16.4592	1.36e-06	0.00339	TGGGGGCGGAGGGACGA
BRD4	hTFtarget	ENST00000480456.6	2175	2196	+	16.2208	1.37e-06	0.00122	GTCCTCTCCTCCCACCCCCTCC
RUNX1	hTFtarget	ENST00000480456.6	3577	3588	+	16.7105	1.37e-06	0.0054	AGCCGCCACCGC
CDK8	hTFtarget	ENST00000480456.6	3121	3145	+	16.2857	1.37e-06	0.000902	CGCCTCCCGCCCCCAGCTCCTCGCC
CHD1	hTFtarget	ENST00000480456.6	3119	3134	-	16.4474	1.37e-06	0.0033	GGGGGCGGGAGGCGCG
CTCF	hTFtarget	ENST00000480456.6	3606	3621	+	16.3182	1.37e-06	0.0103	GCGCTACCTGGTGGTC
SP4	database	ENST00000480456.6	3120	3143	-	15.6869	1.38e-06	0.00245	CGAGGAGCTGGGGGCGGGAGGCGC
EZH1	hTFtarget	ENST00000480456.6	3223	3238	-	16.4211	1.38e-06	0.00505	GGGAAAGCCCCGGCGG
MYC	hTFtarget	ENST00000480456.6	3585	3600	+	16.5132	1.38e-06	0.00255	CCGCCTCCTCCTGCTG
POLR2A	hTFtarget	ENST00000480456.6	3576	3591	-	16.3553	1.38e-06	0.00876	GAGGCGGTGGCGGCTC
POU5F1	hTFtarget	ENST00000480456.6	3113	3134	-	16.2632	1.38e-06	0.00108	GGGGGCGGGAGGCGCGGGCAGG
SMC3	hTFtarget	ENST00000480456.6	3607	3622	+	16.4242	1.38e-06	0.0107	CGCTACCTGGTGGTCG
SPI1	hTFtarget	ENST00000480456.6	3598	3622	-	16.3421	1.38e-06	0.00567	CGACCACCAGGTAGCGCAGCAGCAG
SP4	database	ENST00000480456.6	3120	3143	-	15.697	1.38e-06	0.00246	CGAGGAGCTGGGGGCGGGAGGCGC
FOXA2	hTFtarget	ENST00000480456.6	3100	3121	+	16.0909	1.39e-06	0.000946	CCCCCACCCCCAGCCTGCCCGC
POLR2A	hTFtarget	ENST00000480456.6	1066	1081	+	16.3421	1.39e-06	0.00365	GAGGCGGAGGTTGCAG
RAD21	hTFtarget	ENST00000480456.6	1012	1027	-	16.5455	1.39e-06	0.0109	CCAGTAGATGGGACTA
SMAD1	hTFtarget	ENST00000480456.6	3111	3132	+	15.4474	1.39e-06	0.00318	AGCCTGCCCGCGCCTCCCGCCC
ESR1	hTFtarget	ENST00000480456.6	2390	2401	+	14.8571	1.4e-06	0.011	AAAACAAACAAA
RELA	hTFtarget	ENST00000480456.6	3227	3238	+	16.7576	1.4e-06	0.011	CGGGGCTTTCCC
SPI1	hTFtarget	ENST00000480456.6	2170	2194	+	16.3857	1.4e-06	0.00359	CCTGGGTCCTCTCCTCCCACCCCCT
BTAF1	hTFtarget	ENST00000480456.6	2393	2408	+	16.2436	1.4e-06	0.00135	ACAAACAAAAAAACAA
SUZ12	hTFtarget	ENST00000480456.6	3205	3220	-	16.5395	1.4e-06	0.00943	CGTCCCTCCGCCCCCA
HSF1	hTFtarget	ENST00000480456.6	3580	3595	-	16.4737	1.41e-06	0.00255	GGAGGAGGCGGTGGCG
CDK7	hTFtarget	ENST00000480456.6	3490	3510	+	16.2338	1.41e-06	0.00169	GGGCCCCCGGCCTCCTGCGCT
ZNF263	hTFtarget	ENST00000480456.6	3585	3596	-	17	1.41e-06	0.00902	AGGAGGAGGCGG
CTCF	hTFtarget	ENST00000480456.6	3600	3619	-	16.197	1.41e-06	0.0107	CCACCAGGTAGCGCAGCAGC
E2F1	hTFtarget	ENST00000480456.6	3122	3134	+	16.8571	1.41e-06	0.0107	GCCTCCCGCCCCC
MYC	hTFtarget	ENST00000480456.6	3577	3592	+	16.0921	1.42e-06	0.00526	AGCCGCCACCGCCTCC
TBL1XR1	hTFtarget	ENST00000480456.6	2182	2197	+	16.1974	1.42e-06	0.00181	CCTCCCACCCCCTCCC
EP300	hTFtarget	ENST00000480456.6	3492	3516	+	15.6316	1.42e-06	0.00101	GCCCCCGGCCTCCTGCGCTCCTGCC
RAD21	hTFtarget	ENST00000480456.6	1012	1027	-	16.3788	1.43e-06	0.0111	CCAGTAGATGGGACTA
RELA	hTFtarget	ENST00000480456.6	3227	3238	+	16.7121	1.43e-06	0.0111	CGGGGCTTTCCC
RELA	hTFtarget	ENST00000480456.6	3228	3238	-	16.5789	1.43e-06	0.0111	GGGAAAGCCCC
YY1	hTFtarget	ENST00000480456.6	3576	3591	-	16.3684	1.43e-06	0.00539	GAGGCGGTGGCGGCTC
CHD1	hTFtarget	ENST00000480456.6	3099	3114	-	16.3947	1.43e-06	0.0033	GGCTGGGGGTGGGGGG
SRF	hTFtarget	ENST00000480456.6	3500	3521	+	16.0658	1.44e-06	0.00203	CCTCCTGCGCTCCTGCCGCCGG
VEZF1	hTFtarget	ENST00000480456.6	3119	3140	+	16.1571	1.44e-06	0.000969	CGCGCCTCCCGCCCCCAGCTCC
ESR1	hTFtarget	ENST00000480456.6	3658	3681	-	16.1711	1.45e-06	0.0107	GGGGGCAGGCTGGTCCAGGCAGGA
SMAD1	hTFtarget	ENST00000480456.6	3578	3599	+	15.3684	1.45e-06	0.00318	GCCGCCACCGCCTCCTCCTGCT
SPI1	hTFtarget	ENST00000480456.6	1006	1030	-	16.25	1.45e-06	0.00567	AGTCCAGTAGATGGGACTACAGGCA
STAT3	hTFtarget	ENST00000480456.6	1210	1225	+	15.2564	1.45e-06	0.0113	TTCTAAAATATGAGTC
TP73	hTFtarget	ENST00000480456.6	1226	1241	-	15.5286	1.45e-06	0.0115	CAATGAGATAAGAAAA
HDAC2	hTFtarget	ENST00000480456.6	3113	3137	-	15.6857	1.46e-06	0.000909	GCTGGGGGCGGGAGGCGCGGGCAGG
SUZ12	hTFtarget	ENST00000480456.6	3577	3598	-	16.0263	1.46e-06	0.011	GCAGGAGGAGGCGGTGGCGGCT
TRIM24	hTFtarget	ENST00000480456.6	3098	3119	-	15.8684	1.46e-06	0.00118	GGGCAGGCTGGGGGTGGGGGGA
CTCF	hTFtarget	ENST00000480456.6	3606	3621	-	16.303	1.46e-06	0.0113	GACCACCAGGTAGCGC
FOXJ3	database	ENST00000480456.6	1150	1162	-	16.6716	1.47e-06	0.00387	TTTTTTTTGTTTT
FOXO3	hTFtarget	ENST00000480456.6	2375	2399	+	6.55263	1.47e-06	0.0114	AAAAAAACAAAAACAAAAACAAACA
MYC	hTFtarget	ENST00000480456.6	3201	3222	+	16.25	1.47e-06	0.0012	GGCGTGGGGGCGGAGGGACGAC
PCGF2	hTFtarget	ENST00000480456.6	3246	3267	+	15.9737	1.47e-06	0.00106	GCTCTCCTCCTGCTGCCCCCTC
PCGF2	hTFtarget	ENST00000480456.6	3589	3610	+	15.9737	1.47e-06	0.00106	CTCCTCCTGCTGCTGCTGCGCT
HDAC2	hTFtarget	ENST00000480456.6	3669	3693	-	15.6714	1.48e-06	0.000909	GGGCTGGAGGGTGGGGGCAGGCTGG
JUND	hTFtarget	ENST00000480456.6	2935	2956	+	16.2237	1.48e-06	0.00151	CCACCCCCTCAGCTTCGCCCGT
BRD4	hTFtarget	ENST00000480456.6	3676	3697	+	16.1169	1.48e-06	0.00122	GCCCCCACCCTCCAGCCCCCCA
SPI1	hTFtarget	ENST00000480456.6	1627	1638	-	15.6711	1.48e-06	0.0114	AAAGAGGAAATG
RELA	hTFtarget	ENST00000480456.6	3227	3238	+	16.7727	1.49e-06	0.0116	CGGGGCTTTCCC
SP2	hTFtarget	ENST00000480456.6	3362	3375	+	16.2714	1.49e-06	0.0117	AGGACCCGCCTCTT
SPI1	hTFtarget	ENST00000480456.6	2899	2914	+	16.2857	1.49e-06	0.00426	CGAGGCGGAGCCCGCG
SPI1	hTFtarget	ENST00000480456.6	3673	3694	+	16.2857	1.49e-06	0.00575	CCTGCCCCCACCCTCCAGCCCC
SPI1	hTFtarget	ENST00000480456.6	3206	3221	+	16.4605	1.49e-06	0.0116	GGGGGCGGAGGGACGA
SP7	database	ENST00000480456.6	3119	3138	-	16.0642	1.49e-06	0.00318	AGCTGGGGGCGGGAGGCGCG
SP3	database	ENST00000480456.6	3119	3138	-	16.1101	1.5e-06	0.00326	AGCTGGGGGCGGGAGGCGCG
NFKB1	database	ENST00000480456.6	3228	3238	+	16.2909	1.51e-06	0.0118	GGGGCTTTCCC
FOXA2	hTFtarget	ENST00000480456.6	3582	3603	+	15.9481	1.51e-06	0.000946	CCACCGCCTCCTCCTGCTGCTG
HDAC2	hTFtarget	ENST00000480456.6	3094	3118	-	15.6286	1.51e-06	0.000909	GGCAGGCTGGGGGTGGGGGGATTGG
MYC	hTFtarget	ENST00000480456.6	3433	3454	-	16.2105	1.51e-06	0.0012	GGAGGGGAGGAAGAGGAGGGAC
MYC	hTFtarget	ENST00000480456.6	3582	3603	-	16.2105	1.51e-06	0.0012	CAGCAGCAGGAGGAGGCGGTGG
TAF1	hTFtarget	ENST00000480456.6	3121	3142	+	16.0658	1.51e-06	0.00292	CGCCTCCCGCCCCCAGCTCCTC
VDR	database	ENST00000480456.6	477	491	-	15.5727	1.52e-06	0.00633	GGGTGAGAAAGGAGA
ZNF219	database	ENST00000480456.6	3201	3212	-	16.6098	1.52e-06	0.0116	CGCCCCCACGCC
KLF5	hTFtarget	ENST00000480456.6	3673	3688	+	16.2576	1.52e-06	0.00589	CCTGCCCCCACCCTCC
CDK9	hTFtarget	ENST00000480456.6	2931	2954	+	15.7763	1.52e-06	0.00381	AGCGCCACCCCCTCAGCTTCGCCC
CTCF	hTFtarget	ENST00000480456.6	3606	3621	+	16.197	1.52e-06	0.0116	GCGCTACCTGGTGGTC
IRF1	hTFtarget	ENST00000480456.6	3118	3142	+	16.0519	1.53e-06	0.00171	CCGCGCCTCCCGCCCCCAGCTCCTC
CTCF	hTFtarget	ENST00000480456.6	3606	3621	+	16.3485	1.53e-06	0.0116	GCGCTACCTGGTGGTC
SPI1	hTFtarget	ENST00000480456.6	3204	3225	-	16.3143	1.54e-06	0.00632	CGGGTCGTCCCTCCGCCCCCAC
E2F4	hTFtarget	ENST00000480456.6	3117	3132	+	15.4697	1.54e-06	0.0119	CCCGCGCCTCCCGCCC
EGR1	database	ENST00000480456.6	3124	3137	+	16.4808	1.55e-06	0.00253	CTCCCGCCCCCAGC
IRF1	hTFtarget	ENST00000480456.6	3111	3135	+	16.039	1.55e-06	0.00171	AGCCTGCCCGCGCCTCCCGCCCCCA
RELA	hTFtarget	ENST00000480456.6	3227	3238	+	16.5758	1.55e-06	0.0123	CGGGGCTTTCCC
SPI1	hTFtarget	ENST00000480456.6	2448	2463	+	16.2105	1.55e-06	0.012	ATGGCCTTTTTCCAGA
CTCF	hTFtarget	ENST00000480456.6	3606	3621	+	16.3182	1.55e-06	0.0118	GCGCTACCTGGTGGTC
MYH11	hTFtarget	ENST00000480456.6	3574	3589	-	16.2368	1.56e-06	0.00412	GGCGGTGGCGGCTCCT
RELA	hTFtarget	ENST00000480456.6	3227	3238	+	16.697	1.56e-06	0.0121	CGGGGCTTTCCC
SPI1	hTFtarget	ENST00000480456.6	2168	2192	+	15.9857	1.56e-06	0.00296	CCCCTGGGTCCTCTCCTCCCACCCC
CDK8	hTFtarget	ENST00000480456.6	3194	3218	-	16.1039	1.56e-06	0.000941	TCCCTCCGCCCCCACGCCTCCGGGA
CTCF	hTFtarget	ENST00000480456.6	3606	3621	-	16.197	1.56e-06	0.012	GACCACCAGGTAGCGC
FLI1	hTFtarget	ENST00000480456.6	3441	3465	+	-9.48571	1.57e-06	0.0113	TCTTCCTCCCCTCCCGACTCTCTGC
FLI1	hTFtarget	ENST00000480456.6	3655	3666	-	16.5395	1.57e-06	0.0116	CAGGCAGGAAGG
RB1	hTFtarget	ENST00000480456.6	3123	3134	+	16.3553	1.57e-06	0.00614	CCTCCCGCCCCC
BRD4	hTFtarget	ENST00000480456.6	3100	3124	+	15.6184	1.57e-06	0.00122	CCCCCACCCCCAGCCTGCCCGCGCC
SUZ12	hTFtarget	ENST00000480456.6	3512	3527	+	16.3947	1.57e-06	0.00399	CTGCCGCCGGGACCCT
VEZF1	hTFtarget	ENST00000480456.6	3435	3456	+	16.0286	1.57e-06	0.000969	CCCTCCTCTTCCTCCCCTCCCG
CTCF	hTFtarget	ENST00000480456.6	3606	3621	-	16.0909	1.57e-06	0.0121	GACCACCAGGTAGCGC
SPI1	hTFtarget	ENST00000480456.6	2899	2914	+	16.4429	1.58e-06	0.0123	CGAGGCGGAGCCCGCG
SPI1	hTFtarget	ENST00000480456.6	1012	1027	-	16.3714	1.58e-06	0.0122	CCAGTAGATGGGACTA
SUMO2	hTFtarget	ENST00000480456.6	3495	3519	-	16.0658	1.58e-06	0.00567	GGCGGCAGGAGCGCAGGAGGCCGGG
VEZF1	hTFtarget	ENST00000480456.6	3247	3268	+	16.0143	1.58e-06	0.000969	CTCTCCTCCTGCTGCCCCCTCG
ZNF384	hTFtarget	ENST00000480456.6	2375	2396	-	14.125	1.58e-06	0.00141	TTGTTTTTGTTTTTGTTTTTTT
CTCF	hTFtarget	ENST00000480456.6	1012	1027	-	16.3333	1.58e-06	0.0124	CCAGTAGATGGGACTA
EP300	hTFtarget	ENST00000480456.6	2447	2471	-	7.18571	1.58e-06	0.0125	TTGGCAGGTCTGGAAAAAGGCCATT
FLI1	hTFtarget	ENST00000480456.6	3435	3450	+	16.0395	1.59e-06	0.00302	CCCTCCTCTTCCTCCC
POLR3A	hTFtarget	ENST00000480456.6	1141	1156	+	15.4487	1.59e-06	0.00117	ATTAAAAACAAAACAA
POLR3A	hTFtarget	ENST00000480456.6	1147	1162	+	15.4487	1.59e-06	0.00117	AACAAAACAAAAAAAA
TAL1	hTFtarget	ENST00000480456.6	1433	1448	+	16.2895	1.59e-06	0.0123	TCCTGCTGTTTCCTCT
EP300	hTFtarget	ENST00000480456.6	3580	3595	+	16.1316	1.59e-06	0.006	CGCCACCGCCTCCTCC
ZBTB7B	database	ENST00000480456.6	3112	3133	-	15.5306	1.59e-06	0.00292	GGGGCGGGAGGCGCGGGCAGGC
BRD4	hTFtarget	ENST00000480456.6	3121	3145	+	15.5789	1.6e-06	0.00122	CGCCTCCCGCCCCCAGCTCCTCGCC
REST	hTFtarget	ENST00000480456.6	3223	3247	-	16.039	1.6e-06	0.00143	GCAGCGCCCGGGAAAGCCCCGGCGG
REST	hTFtarget	ENST00000480456.6	3579	3603	-	16.039	1.6e-06	0.00143	CAGCAGCAGGAGGAGGCGGTGGCGG
BTAF1	hTFtarget	ENST00000480456.6	2397	2412	+	16.0641	1.6e-06	0.00137	ACAAAAAAACAAAAGA
EP300	hTFtarget	ENST00000480456.6	2447	2471	-	7.45714	1.6e-06	0.0126	TTGGCAGGTCTGGAAAAAGGCCATT
NFYA	hTFtarget	ENST00000480456.6	3123	3134	-	16.3	1.61e-06	0.0126	GGGGGCGGGAGG
RAD21	hTFtarget	ENST00000480456.6	1006	1027	+	16.1286	1.61e-06	0.00619	TGCCTGTAGTCCCATCTACTGG
CTCF	hTFtarget	ENST00000480456.6	3604	3624	-	15.6515	1.61e-06	0.012	GGCGACCACCAGGTAGCGCAG
EGR1	database	ENST00000480456.6	2932	2945	+	16.4231	1.62e-06	0.00253	GCGCCACCCCCTCA
FOXA2	hTFtarget	ENST00000480456.6	3516	3537	+	15.8312	1.62e-06	0.000946	CGCCGGGACCCTCGACCTCCTC
NOTCH1	hTFtarget	ENST00000480456.6	3125	3145	-	15.7237	1.62e-06	0.00167	GGCGAGGAGCTGGGGGCGGGA
BRD4	hTFtarget	ENST00000480456.6	3604	3619	+	16.0921	1.62e-06	0.0123	CTGCGCTACCTGGTGG
SMARCA4	hTFtarget	ENST00000480456.6	3106	3130	+	16.1688	1.62e-06	0.00229	CCCCCAGCCTGCCCGCGCCTCCCGC
SPI1	hTFtarget	ENST00000480456.6	2899	2914	-	16.3143	1.62e-06	0.0126	CGCGGGCTCCGCCTCG
SPI1	hTFtarget	ENST00000480456.6	1012	1027	-	16.2895	1.62e-06	0.0128	CCAGTAGATGGGACTA
TP53	hTFtarget	ENST00000480456.6	1598	1609	-	16.3816	1.62e-06	0.0125	CAGATGAGAAAA
TP53	hTFtarget	ENST00000480456.6	346	357	-	14.7132	1.62e-06	0.0123	GAGAGAGAGAAA
USF2	hTFtarget	ENST00000480456.6	1064	1075	-	16.5526	1.62e-06	0.0126	CCTCCGCCTCCC
ZNF263	hTFtarget	ENST00000480456.6	3579	3600	-	16.013	1.62e-06	0.0057	CAGCAGGAGGAGGCGGTGGCGG
CTCF	hTFtarget	ENST00000480456.6	3606	3621	-	16.1818	1.62e-06	0.0124	GACCACCAGGTAGCGC
PAX5	hTFtarget	ENST00000480456.6	3764	3779	+	15.8209	1.63e-06	0.00641	GCCCAGGCGAGCGGGA
RBCK1	hTFtarget	ENST00000480456.6	2218	2233	-	16.3026	1.63e-06	0.012	GTTGCCGTGGTGACAG
SPI1	hTFtarget	ENST00000480456.6	3607	3622	+	16.3289	1.63e-06	0.0127	CGCTACCTGGTGGTCG
SPI1	hTFtarget	ENST00000480456.6	3362	3373	+	16.3684	1.63e-06	0.0127	AGGACCCGCCTC
ZNF143	hTFtarget	ENST00000480456.6	2365	2389	-	14.8718	1.63e-06	0.00141	TGTTTTTGTTTTTTTTTAAAGGTTG
CTCF	hTFtarget	ENST00000480456.6	3607	3622	+	16.2273	1.63e-06	0.0125	CGCTACCTGGTGGTCG
CTCF	hTFtarget	ENST00000480456.6	3606	3619	-	16.303	1.63e-06	0.0125	CCACCAGGTAGCGC
CTCF	hTFtarget	ENST00000480456.6	3607	3622	+	16.2121	1.63e-06	0.0126	CGCTACCTGGTGGTCG
E2F6	hTFtarget	ENST00000480456.6	3469	3480	-	15.8714	1.63e-06	0.0063	TGGGGCGGGAAA
VDR	database	ENST00000480456.6	2179	2193	-	15.5273	1.64e-06	0.00633	GGGGGTGGGAGGAGA
HOXD10	database	ENST00000480456.6	1695	1711	+	14.1543	1.64e-06	0.013	CATGCAATAAAAATAGC
FOXG1	hTFtarget	ENST00000480456.6	3115	3139	+	15.8442	1.64e-06	0.00105	TGCCCGCGCCTCCCGCCCCCAGCTC
IRF1	hTFtarget	ENST00000480456.6	3099	3123	+	15.961	1.64e-06	0.00171	CCCCCCACCCCCAGCCTGCCCGCGC
SPI1	hTFtarget	ENST00000480456.6	3465	3480	+	16.2237	1.64e-06	0.0104	CTCCTTTCCCGCCCCA
SPI1	hTFtarget	ENST00000480456.6	3115	3136	+	16.2143	1.64e-06	0.00632	TGCCCGCGCCTCCCGCCCCCAG
CTCF	hTFtarget	ENST00000480456.6	3606	3621	+	16.197	1.64e-06	0.0127	GCGCTACCTGGTGGTC
TBX5	database	ENST00000480456.6	868	877	+	17.5688	1.65e-06	0.0131	CTCACACCTG
POLR3A	hTFtarget	ENST00000480456.6	2380	2395	+	15.4103	1.65e-06	0.00117	AACAAAAACAAAAACA
SPI1	hTFtarget	ENST00000480456.6	3206	3221	+	16.1714	1.65e-06	0.00426	GGGGGCGGAGGGACGA
SRF	hTFtarget	ENST00000480456.6	3606	3619	-	16.3333	1.65e-06	0.0127	CCACCAGGTAGCGC
CHD1	hTFtarget	ENST00000480456.6	3580	3595	-	16.1974	1.65e-06	0.0033	GGAGGAGGCGGTGGCG
GCM2	database	ENST00000480456.6	3064	3073	-	15.3776	1.65e-06	0.0129	TATGCGGGTA
LMO2	hTFtarget	ENST00000480456.6	1434	1449	+	16.1053	1.66e-06	0.013	CCTGCTGTTTCCTCTA
PBX3	hTFtarget	ENST00000480456.6	3123	3134	-	16.6842	1.66e-06	0.0127	GGGGGCGGGAGG
ZNF92	hTFtarget	ENST00000480456.6	3492	3516	+	16	1.66e-06	0.00338	GCCCCCGGCCTCCTGCGCTCCTGCC
RREB1	database	ENST00000480456.6	3318	3339	-	15.8788	1.66e-06	0.00408	TTCTGTTTTGGGGGTGTGGGGG
FOXG1	hTFtarget	ENST00000480456.6	3430	3454	+	15.8182	1.67e-06	0.00105	GCCGTCCCTCCTCTTCCTCCCCTCC
TCF4	hTFtarget	ENST00000480456.6	3102	3123	-	15.8816	1.67e-06	0.00208	GCGCGGGCAGGCTGGGGGTGGG
RREB1	database	ENST00000480456.6	3318	3339	-	15.8556	1.68e-06	0.00405	TTCTGTTTTGGGGGTGTGGGGG
KDM5B	hTFtarget	ENST00000480456.6	2218	2233	-	15.9868	1.68e-06	0.00661	GTTGCCGTGGTGACAG
ZBTB33	hTFtarget	ENST00000480456.6	3206	3221	-	16.2105	1.68e-06	0.00484	TCGTCCCTCCGCCCCC
BMI1	hTFtarget	ENST00000480456.6	3247	3268	-	15.9351	1.69e-06	0.00138	CGAGGGGGCAGCAGGAGGAGAG
IRF5	hTFtarget	ENST00000480456.6	973	988	+	14.1299	1.7e-06	0.00261	AAAAATACAAAAATTA
SP2	hTFtarget	ENST00000480456.6	2390	2405	-	15.4028	1.7e-06	0.00218	TTTTTTTGTTTGTTTT
POLR2A	hTFtarget	ENST00000480456.6	3577	3592	+	16.0571	1.71e-06	0.0132	AGCCGCCACCGCCTCC
SMAD1	hTFtarget	ENST00000480456.6	3158	3179	+	15.0526	1.71e-06	0.00318	GGCAGCCCCGCGCGGACCAGAC
SPI1	hTFtarget	ENST00000480456.6	3119	3134	+	16.3429	1.71e-06	0.00719	CGCGCCTCCCGCCCCC
SRF	hTFtarget	ENST00000480456.6	3210	3231	-	15.7763	1.71e-06	0.00203	CCCCGGCGGGTCGTCCCTCCGC
ZNF384	hTFtarget	ENST00000480456.6	2870	2894	-	11.7222	1.71e-06	0.000933	CGAGAAAAAAAAAAGCAATCAAGAC
CTCF	hTFtarget	ENST00000480456.6	3607	3622	+	16.0455	1.71e-06	0.013	CGCTACCTGGTGGTCG
FOXO3	hTFtarget	ENST00000480456.6	1229	1239	-	14.9868	1.72e-06	0.0136	ATGAGATAAGA
SPI1	hTFtarget	ENST00000480456.6	3118	3139	-	16.1429	1.72e-06	0.00668	GAGCTGGGGGCGGGAGGCGCGG
STAT5A	hTFtarget	ENST00000480456.6	1453	1468	-	14.5263	1.72e-06	0.0132	AAAGGAGAGGCATTCT
BMI1	hTFtarget	ENST00000480456.6	3118	3139	-	15.9091	1.73e-06	0.00138	GAGCTGGGGGCGGGAGGCGCGG
SPI1	hTFtarget	ENST00000480456.6	1627	1640	+	16.3636	1.73e-06	0.0135	CATTTCCTCTTTTA
ZNF384	hTFtarget	ENST00000480456.6	2869	2893	-	11.6944	1.73e-06	0.000933	GAGAAAAAAAAAAGCAATCAAGACT
CTCF	hTFtarget	ENST00000480456.6	1009	1027	-	15.8788	1.73e-06	0.00956	CCAGTAGATGGGACTACAG
SP7	database	ENST00000480456.6	3115	3134	-	15.8807	1.73e-06	0.00318	GGGGGCGGGAGGCGCGGGCA
FOXA2	hTFtarget	ENST00000480456.6	3679	3700	+	15.7143	1.74e-06	0.000946	CCCACCCTCCAGCCCCCCACGG
ARNT	hTFtarget	ENST00000480456.6	1954	1969	+	14.8706	1.74e-06	0.0138	TTTGTGTATATTTTTA
IRF4	hTFtarget	ENST00000480456.6	674	689	-	16.1039	1.74e-06	0.0138	TGACTCATATTGAAAT
RB1	hTFtarget	ENST00000480456.6	3122	3137	-	15.8286	1.74e-06	0.0131	GCTGGGGGCGGGAGGC
SPI1	hTFtarget	ENST00000480456.6	3118	3135	+	16.3289	1.74e-06	0.0135	CCGCGCCTCCCGCCCCCA
USF2	hTFtarget	ENST00000480456.6	3206	3217	-	16.4868	1.74e-06	0.0126	CCCTCCGCCCCC
ELF1	hTFtarget	ENST00000480456.6	2899	2910	-	16.4474	1.74e-06	0.0135	GGCTCCGCCTCG
BRD4	hTFtarget	ENST00000480456.6	3113	3134	-	15.7922	1.75e-06	0.00416	GGGGGCGGGAGGCGCGGGCAGG
SPI1	hTFtarget	ENST00000480456.6	2899	2914	+	16.2857	1.75e-06	0.00535	CGAGGCGGAGCCCGCG
SPI1	hTFtarget	ENST00000480456.6	3119	3134	-	16.2857	1.75e-06	0.00535	GGGGGCGGGAGGCGCG
CDK8	hTFtarget	ENST00000480456.6	2373	2388	-	15.6494	1.75e-06	0.00939	GTTTTTGTTTTTTTTT
CTCF	hTFtarget	ENST00000480456.6	3607	3622	+	16.1515	1.75e-06	0.0136	CGCTACCTGGTGGTCG
E2F7	hTFtarget	ENST00000480456.6	2181	2196	+	16.3286	1.75e-06	0.00643	TCCTCCCACCCCCTCC
E2F7	hTFtarget	ENST00000480456.6	3124	3139	+	16.3286	1.75e-06	0.00504	CTCCCGCCCCCAGCTC
ELF1	hTFtarget	ENST00000480456.6	2899	2910	-	16.4474	1.75e-06	0.0137	GGCTCCGCCTCG
SP3	database	ENST00000480456.6	3115	3134	-	15.9083	1.76e-06	0.00326	GGGGGCGGGAGGCGCGGGCA
IRF3	database	ENST00000480456.6	2589	2601	+	15.2018	1.76e-06	0.0138	TGGGTTTCCCTTT
TCF4	hTFtarget	ENST00000480456.6	3093	3114	-	15.7895	1.76e-06	0.00208	GGCTGGGGGTGGGGGGATTGGG
ZNF384	hTFtarget	ENST00000480456.6	2871	2892	+	13.875	1.76e-06	0.00141	TCTTGATTGCTTTTTTTTTTCT
EP300	hTFtarget	ENST00000480456.6	3592	3607	+	15.2714	1.76e-06	0.00667	CTCCTGCTGCTGCTGC
FOXJ3	database	ENST00000480456.6	2372	2384	-	16.7273	1.77e-06	0.00467	TTGTTTTTTTTTA
BTAF1	hTFtarget	ENST00000480456.6	3308	3332	+	9.80263	1.77e-06	0.00121	CTAGCCCCTACCCCCACACCCCCAA
STAG1	hTFtarget	ENST00000480456.6	1006	1027	+	15.7576	1.77e-06	0.0136	TGCCTGTAGTCCCATCTACTGG
STAT1	hTFtarget	ENST00000480456.6	3599	3620	+	15.9211	1.77e-06	0.0138	TGCTGCTGCGCTACCTGGTGGT
E2F6	hTFtarget	ENST00000480456.6	3123	3133	-	15.9286	1.77e-06	0.00692	GGGGCGGGAGG
FOXN3	database	ENST00000480456.6	2372	2384	+	16.6869	1.77e-06	0.00466	TAAAAAAAAACAA
CTCF	database	ENST00000480456.6	3606	3625	-	16.1364	1.78e-06	0.0136	GGGCGACCACCAGGTAGCGC
FLI1	hTFtarget	ENST00000480456.6	3655	3666	-	14.4559	1.78e-06	0.014	CAGGCAGGAAGG
ZNF143	hTFtarget	ENST00000480456.6	3119	3138	+	15.8429	1.78e-06	0.0013	CGCGCCTCCCGCCCCCAGCT
ZNF92	hTFtarget	ENST00000480456.6	3722	3746	-	15.9079	1.78e-06	0.00338	GCGGCGACCTCGGCCCAGAGCCGCC
CHD1	hTFtarget	ENST00000480456.6	3544	3559	-	16.0921	1.78e-06	0.0033	CGGGGCGGCAGCCGGC
CTCF	hTFtarget	ENST00000480456.6	1011	1029	+	16.0909	1.78e-06	0.0139	GTAGTCCCATCTACTGGAC
PPARD	database	ENST00000480456.6	3755	3768	-	15.6061	1.79e-06	0.0141	TGGGCGCAAGGTCA
ZBTB7B	database	ENST00000480456.6	3200	3221	+	15.3469	1.79e-06	0.00282	AGGCGTGGGGGCGGAGGGACGA
HOXD1	database	ENST00000480456.6	1249	1265	+	14.4566	1.79e-06	0.0143	AAAGCTCATTAGCTGTA
GATA6	hTFtarget	ENST00000480456.6	1226	1236	-	15.3289	1.8e-06	0.0144	AGATAAGAAAA
GTF3C2	hTFtarget	ENST00000480456.6	924	938	+	16.2	1.8e-06	0.0144	CAGAAGTTCGAGACC
MYBL2	hTFtarget	ENST00000480456.6	733	754	-	15.8421	1.8e-06	0.014	CCATATTGGAAAATGTATTTCC
SPI1	hTFtarget	ENST00000480456.6	2899	2914	+	16.2237	1.8e-06	0.0129	CGAGGCGGAGCCCGCG
STAT1	hTFtarget	ENST00000480456.6	3606	3621	+	15.8289	1.8e-06	0.0137	GCGCTACCTGGTGGTC
E2F7	hTFtarget	ENST00000480456.6	3124	3139	-	16.1714	1.8e-06	0.00274	GAGCTGGGGGCGGGAG
PPARD	database	ENST00000480456.6	3755	3768	+	15.6061	1.8e-06	0.0142	TGACCTTGCGCCCA
KDM1A	hTFtarget	ENST00000480456.6	965	987	-	15.7895	1.81e-06	0.00716	AATTTTTGTATTTTTTGTAGAGA
SPI1	hTFtarget	ENST00000480456.6	3201	3221	-	16.1286	1.81e-06	0.0071	TCGTCCCTCCGCCCCCACGCC
SRF	hTFtarget	ENST00000480456.6	3127	3151	+	15.9221	1.81e-06	0.00653	CCGCCCCCAGCTCCTCGCCCTGGGG
HIF1A	hTFtarget	ENST00000480456.6	2528	2539	-	13.8333	1.82e-06	0.0139	ACGCACGTACAC
GATA4	hTFtarget	ENST00000480456.6	3125	3133	-	16.75	1.83e-06	0.00707	GGGGCGGGA
GATA4	hTFtarget	ENST00000480456.6	3471	3479	-	16.75	1.83e-06	0.00707	GGGGCGGGA
GTF2I	hTFtarget	ENST00000480456.6	1064	1072	-	15.7571	1.83e-06	0.0143	CCGCCTCCC
GTF2I	hTFtarget	ENST00000480456.6	3400	3408	+	15.5263	1.83e-06	0.0143	GGGGAGGGG
KLF5	hTFtarget	ENST00000480456.6	3101	3109	+	15.1	1.83e-06	0.0144	CCCCACCCC
KMT2A	hTFtarget	ENST00000480456.6	3121	3142	-	16.0263	1.83e-06	0.00222	GAGGAGCTGGGGGCGGGAGGCG
STAT3	hTFtarget	ENST00000480456.6	3400	3408	+	15.3026	1.83e-06	0.0142	GGGGAGGGG
VEZF1	hTFtarget	ENST00000480456.6	3400	3408	-	16.4868	1.83e-06	0.014	CCCCTCCCC
CTCF	hTFtarget	ENST00000480456.6	3605	3622	+	15.9394	1.83e-06	0.0141	TGCGCTACCTGGTGGTCG
ZNF281	database	ENST00000480456.6	2184	2198	-	16.1939	1.83e-06	0.00328	AGGGAGGGGGTGGGA
ZNF148	database	ENST00000480456.6	2184	2198	-	16.2022	1.84e-06	0.00325	AGGGAGGGGGTGGGA
POLR2A	hTFtarget	ENST00000480456.6	3576	3591	+	15.8026	1.84e-06	0.0142	GAGCCGCCACCGCCTC
SPI1	hTFtarget	ENST00000480456.6	3433	3448	+	16.1447	1.84e-06	0.0142	GTCCCTCCTCTTCCTC
CTCF	hTFtarget	ENST00000480456.6	3607	3622	+	16.1364	1.84e-06	0.0142	CGCTACCTGGTGGTCG
SPI1	hTFtarget	ENST00000480456.6	2899	2914	-	16.2429	1.85e-06	0.00719	CGCGGGCTCCGCCTCG
ZNF92	hTFtarget	ENST00000480456.6	3496	3520	+	15.8553	1.85e-06	0.00338	CCGGCCTCCTGCGCTCCTGCCGCCG
CLOCK	hTFtarget	ENST00000480456.6	3123	3134	+	16.0921	1.85e-06	0.0144	CCTCCCGCCCCC
CTCF	hTFtarget	ENST00000480456.6	3606	3621	+	15.8788	1.85e-06	0.0143	GCGCTACCTGGTGGTC
RREB1	database	ENST00000480456.6	3082	3103	-	15.6869	1.85e-06	0.00408	GGGGGATTGGGTGTCTCGGGGA
RREB1	database	ENST00000480456.6	3082	3103	-	15.6778	1.86e-06	0.00405	GGGGGATTGGGTGTCTCGGGGA
FOXG1	hTFtarget	ENST00000480456.6	3104	3128	+	15.6494	1.86e-06	0.00105	CACCCCCAGCCTGCCCGCGCCTCCC
MRE11A	hTFtarget	ENST00000480456.6	3600	3619	+	16.0263	1.86e-06	0.0145	GCTGCTGCGCTACCTGGTGG
PAX5	hTFtarget	ENST00000480456.6	852	863	+	15.5211	1.86e-06	0.0148	CAGCCAGGCATG
E2F4	database	ENST00000480456.6	3122	3132	-	16.0517	1.87e-06	0.00701	GGGCGGGAGGC
KDM1A	hTFtarget	ENST00000480456.6	3247	3268	-	15.8592	1.87e-06	0.00174	CGAGGGGGCAGCAGGAGGAGAG
TAF1	hTFtarget	ENST00000480456.6	3574	3589	-	15.9737	1.87e-06	0.00733	GGCGGTGGCGGCTCCT
SP4	database	ENST00000480456.6	3117	3140	-	15.1313	1.87e-06	0.00259	GGAGCTGGGGGCGGGAGGCGCGGG
TBL1XR1	hTFtarget	ENST00000480456.6	3670	3685	+	15.8553	1.88e-06	0.00206	CAGCCTGCCCCCACCC
TCF21	hTFtarget	ENST00000480456.6	2630	2647	-	16.197	1.88e-06	0.0148	TACAGCTGCCCTTTGTCA
CDK7	hTFtarget	ENST00000480456.6	3200	3220	-	15.7922	1.88e-06	0.00193	CGTCCCTCCGCCCCCACGCCT
ZNF92	hTFtarget	ENST00000480456.6	2380	2404	-	15.5278	1.88e-06	0.00182	TTTTTTGTTTGTTTTTGTTTTTGTT
E2F1	hTFtarget	ENST00000480456.6	3122	3133	-	16.1	1.88e-06	0.00716	GGGGCGGGAGGC
SP1	database	ENST00000480456.6	3579	3597	-	15.9326	1.89e-06	0.0035	CAGGAGGAGGCGGTGGCGG
POU2F1	hTFtarget	ENST00000480456.6	3432	3447	+	15.5395	1.89e-06	0.00454	CGTCCCTCCTCTTCCT
CTCF	hTFtarget	ENST00000480456.6	3601	3620	+	15.7424	1.89e-06	0.0144	CTGCTGCGCTACCTGGTGGT
POLR2A	hTFtarget	ENST00000480456.6	1033	1047	-	15.8026	1.9e-06	0.00486	CCTGCCTCAGCCTCC
CBFB	hTFtarget	ENST00000480456.6	3438	3452	+	15.9737	1.9e-06	0.0146	TCCTCTTCCTCCCCT
CTCF	database	ENST00000480456.6	3604	3622	-	15.9184	1.9e-06	0.0145	CGACCACCAGGTAGCGCAG
FOXG1	hTFtarget	ENST00000480456.6	3204	3228	-	15.6104	1.91e-06	0.00105	CGGCGGGTCGTCCCTCCGCCCCCAC
MYB	hTFtarget	ENST00000480456.6	3099	3123	+	15.0789	1.91e-06	0.00152	CCCCCCACCCCCAGCCTGCCCGCGC
POLR2A	hTFtarget	ENST00000480456.6	3581	3595	-	15.8684	1.91e-06	0.00513	GGAGGAGGCGGTGGC
RAD21	hTFtarget	ENST00000480456.6	1006	1027	+	15.5429	1.91e-06	0.0145	TGCCTGTAGTCCCATCTACTGG
YY1	hTFtarget	ENST00000480456.6	1065	1080	-	15.75	1.91e-06	0.00423	TGCAACCTCCGCCTCC
ZNF263	hTFtarget	ENST00000480456.6	2176	2191	-	15.9143	1.91e-06	0.00278	GGGTGGGAGGAGAGGA
CREB1	hTFtarget	ENST00000480456.6	3206	3217	+	15.9079	1.91e-06	0.0117	GGGGGCGGAGGG
ETS1	hTFtarget	ENST00000480456.6	919	941	-	12.3143	1.92e-06	0.0152	GCTGGTCTCGAACTTCTGACCTC
MYH11	hTFtarget	ENST00000480456.6	1627	1638	-	15.6316	1.92e-06	0.0151	AAAGAGGAAATG
PCGF2	hTFtarget	ENST00000480456.6	3112	3133	+	15.6711	1.92e-06	0.0012	GCCTGCCCGCGCCTCCCGCCCC
SP1	hTFtarget	ENST00000480456.6	3099	3114	-	16.0286	1.92e-06	0.0037	GGCTGGGGGTGGGGGG
TCF3	hTFtarget	ENST00000480456.6	3148	3159	-	15.2121	1.92e-06	0.0148	CCAGCTGTCCCC
ZBTB33	hTFtarget	ENST00000480456.6	2178	2193	+	16	1.92e-06	0.00484	CTCTCCTCCCACCCCC
ZNF384	hTFtarget	ENST00000480456.6	2395	2419	+	11.3889	1.92e-06	0.000969	AAACAAAAAAACAAAAGAAAAAAAC
CTCF	hTFtarget	ENST00000480456.6	3607	3622	-	16.0455	1.92e-06	0.0148	CGACCACCAGGTAGCG
ZNF263	database	ENST00000480456.6	3198	3218	+	15.7551	1.93e-06	0.00559	GGAGGCGTGGGGGCGGAGGGA
E2F4	hTFtarget	ENST00000480456.6	2900	2910	-	16.4474	1.93e-06	0.0151	GGCTCCGCCTC
HOXB8	database	ENST00000480456.6	87	97	-	16.4556	1.94e-06	0.0155	TTGATTAATTC
ZBTB7B	database	ENST00000480456.6	3434	3455	-	15.1837	1.94e-06	0.00282	GGGAGGGGAGGAAGAGGAGGGA
KLF1	hTFtarget	ENST00000480456.6	3313	3328	+	16.0395	1.94e-06	0.0151	CCCTACCCCCACACCC
BRD4	hTFtarget	ENST00000480456.6	2182	2193	+	16.1447	1.94e-06	0.00423	CCTCCCACCCCC
SP1	hTFtarget	ENST00000480456.6	3198	3213	+	16.0143	1.94e-06	0.0037	GGAGGCGTGGGGGCGG
SP2	hTFtarget	ENST00000480456.6	2385	2406	-	15.3205	1.94e-06	0.00203	GTTTTTTTGTTTGTTTTTGTTT
TBP	hTFtarget	ENST00000480456.6	3571	3592	+	15.6506	1.94e-06	0.00329	AGGAGGAGCCGCCACCGCCTCC
TRIM28	hTFtarget	ENST00000480456.6	3607	3622	-	16.1	1.94e-06	0.0151	CGACCACCAGGTAGCG
POLR2A	hTFtarget	ENST00000480456.6	3575	3589	-	15.8421	1.95e-06	0.00513	GGCGGTGGCGGCTCC
BTAF1	hTFtarget	ENST00000480456.6	3094	3118	+	9.53947	1.95e-06	0.00121	CCAATCCCCCCACCCCCAGCCTGCC
SPI1	hTFtarget	ENST00000480456.6	2899	2914	-	16.1286	1.95e-06	0.00758	CGCGGGCTCCGCCTCG
STAG1	hTFtarget	ENST00000480456.6	1004	1028	+	15.2727	1.95e-06	0.00755	CATGCCTGTAGTCCCATCTACTGGA
EGR1	hTFtarget	ENST00000480456.6	2182	2197	-	16.4242	1.95e-06	0.00758	GGGAGGGGGTGGGAGG
NR2F6	database	ENST00000480456.6	2275	2292	-	16	1.96e-06	0.0148	TGGACAAAGGCGACCAGA
FOXA2	hTFtarget	ENST00000480456.6	3130	3151	+	15.5195	1.96e-06	0.000987	CCCCCAGCTCCTCGCCCTGGGG
BRD4	hTFtarget	ENST00000480456.6	1381	1392	+	14.9605	1.96e-06	0.0156	GAACCTTGCTTT
BTAF1	hTFtarget	ENST00000480456.6	3675	3699	+	9.51316	1.96e-06	0.00121	TGCCCCCACCCTCCAGCCCCCCACG
SPI1	hTFtarget	ENST00000480456.6	2899	2914	+	16.1143	1.96e-06	0.00922	CGAGGCGGAGCCCGCG
TAF1	hTFtarget	ENST00000480456.6	3573	3588	-	15.6579	1.96e-06	0.00508	GCGGTGGCGGCTCCTC
E2F7	hTFtarget	ENST00000480456.6	3312	3327	+	16.1714	1.96e-06	0.00504	CCCCTACCCCCACACC
ERG	hTFtarget	ENST00000480456.6	1435	1448	+	15.1364	1.96e-06	0.0155	CTGCTGTTTCCTCT
HOXB3	database	ENST00000480456.6	1249	1265	+	14.2197	1.97e-06	0.0157	AAAGCTCATTAGCTGTA
SPI1	hTFtarget	ENST00000480456.6	3201	3222	+	15.9429	1.97e-06	0.00668	GGCGTGGGGGCGGAGGGACGAC
CEBPD	hTFtarget	ENST00000480456.6	1090	1101	+	15.3143	1.97e-06	0.0157	GATTGCACCACT
E2F7	hTFtarget	ENST00000480456.6	3312	3327	+	16.1184	1.97e-06	0.00504	CCCCTACCCCCACACC
NR2F6	database	ENST00000480456.6	2275	2292	+	16.0306	1.97e-06	0.0149	TCTGGTCGCCTTTGTCCA
EZH1	hTFtarget	ENST00000480456.6	3583	3598	-	15.9868	1.98e-06	0.00531	GCAGGAGGAGGCGGTG
BCL6	hTFtarget	ENST00000480456.6	3099	3120	-	15.8947	1.98e-06	0.0154	CGGGCAGGCTGGGGGTGGGGGG
CTCF	hTFtarget	ENST00000480456.6	3606	3619	-	15.9697	1.98e-06	0.0152	CCACCAGGTAGCGC
E2F7	hTFtarget	ENST00000480456.6	3201	3216	-	16.1053	1.98e-06	0.00504	CCTCCGCCCCCACGCC
PCGF2	hTFtarget	ENST00000480456.6	3128	3149	+	15.6316	1.99e-06	0.0012	CGCCCCCAGCTCCTCGCCCTGG
ARID3A	hTFtarget	ENST00000480456.6	1560	1571	-	15.8816	2e-06	0.0158	GTCCAAGGTCCA
KDM5B	hTFtarget	ENST00000480456.6	1013	1028	-	15.9714	2e-06	0.0155	TCCAGTAGATGGGACT
NOTCH1	hTFtarget	ENST00000480456.6	2184	2204	-	15.3553	2e-06	0.00167	GTACCCAGGGAGGGGGTGGGA
SPI1	hTFtarget	ENST00000480456.6	3119	3142	-	15.9605	2e-06	0.00526	GAGGAGCTGGGGGCGGGAGGCGCG
STAG1	hTFtarget	ENST00000480456.6	3599	3620	-	15.6364	2e-06	0.00772	ACCACCAGGTAGCGCAGCAGCA
CTCF	hTFtarget	ENST00000480456.6	3604	3622	+	15.5909	2e-06	0.0154	CTGCGCTACCTGGTGGTCG
EP300	hTFtarget	ENST00000480456.6	3241	3265	-	15.8289	2e-06	0.0141	GGGGGCAGCAGGAGGAGAGCAGCGC
EP300	hTFtarget	ENST00000480456.6	3206	3230	-	15	2e-06	0.00124	CCCGGCGGGTCGTCCCTCCGCCCCC
LRH1	database	ENST00000480456.6	1560	1571	+	15.0408	2.01e-06	0.0158	TGGACCTTGGAC
MYB	hTFtarget	ENST00000480456.6	3245	3269	+	14.9868	2.01e-06	0.00152	TGCTCTCCTCCTGCTGCCCCCTCGC
NR3C1	hTFtarget	ENST00000480456.6	764	775	+	16.6053	2.01e-06	0.016	CCCTCATGTGAC
CTCF	hTFtarget	ENST00000480456.6	3606	3621	+	15.8636	2.01e-06	0.0154	GCGCTACCTGGTGGTC
CTCF	database	ENST00000480456.6	3604	3622	-	15.8158	2.02e-06	0.0154	CGACCACCAGGTAGCGCAG
MYC	hTFtarget	ENST00000480456.6	3604	3619	+	16.0263	2.02e-06	0.0155	CTGCGCTACCTGGTGG
CDK9	hTFtarget	ENST00000480456.6	3113	3134	+	15.1316	2.02e-06	0.00294	CCTGCCCGCGCCTCCCGCCCCC
BRD4	hTFtarget	ENST00000480456.6	3497	3521	+	15.1579	2.03e-06	0.00122	CGGCCTCCTGCGCTCCTGCCGCCGG
CTCF	hTFtarget	ENST00000480456.6	3602	3621	+	15.4091	2.03e-06	0.0153	TGCTGCGCTACCTGGTGGTC
ETS1	hTFtarget	ENST00000480456.6	2285	2300	-	16.3	2.04e-06	0.0162	TAGCTCAGTGGACAAA
BRD4	hTFtarget	ENST00000480456.6	3681	3705	+	15.1447	2.04e-06	0.00122	CACCCTCCAGCCCCCCACGGGGCGC
SPI1	hTFtarget	ENST00000480456.6	1009	1030	-	15.6974	2.04e-06	0.00786	AGTCCAGTAGATGGGACTACAG
PPARGC1A	hTFtarget	ENST00000480456.6	3692	3707	-	15.9342	2.05e-06	0.0151	CAGCGCCCCGTGGGGG
ZNF384	hTFtarget	ENST00000480456.6	3533	3557	+	15.5904	2.05e-06	0.00264	TCCTCAGAGCAGCCGGCTGCCGCCC
SP4	database	ENST00000480456.6	3117	3140	-	14.9394	2.06e-06	0.00257	GGAGCTGGGGGCGGGAGGCGCGGG
MZF1	database	ENST00000480456.6	3399	3411	+	14.4545	2.06e-06	0.016	CGGGGAGGGGGAA
SPI1	hTFtarget	ENST00000480456.6	3606	3621	+	16.0395	2.06e-06	0.0162	GCGCTACCTGGTGGTC
SPI1	hTFtarget	ENST00000480456.6	3198	3221	+	15.9211	2.06e-06	0.00526	GGAGGCGTGGGGGCGGAGGGACGA
TAF3	hTFtarget	ENST00000480456.6	3590	3605	-	15.8026	2.06e-06	0.0105	AGCAGCAGCAGGAGGA
FOXO1	database	ENST00000480456.6	1139	1154	+	14.9697	2.06e-06	0.00432	AAATTAAAAACAAAAC
WT1	database	ENST00000480456.6	3100	3112	-	15.7416	2.07e-06	0.00787	CTGGGGGTGGGGG
KDM5B	hTFtarget	ENST00000480456.6	3606	3619	-	15.6429	2.07e-06	0.0159	CCACCAGGTAGCGC
SP1	hTFtarget	ENST00000480456.6	3116	3137	-	15.7273	2.07e-06	0.016	GCTGGGGGCGGGAGGCGCGGGC
SPI1	hTFtarget	ENST00000480456.6	3607	3622	+	15.9079	2.07e-06	0.0162	CGCTACCTGGTGGTCG
VEZF1	hTFtarget	ENST00000480456.6	3431	3452	+	15.5857	2.07e-06	0.00117	CCGTCCCTCCTCTTCCTCCCCT
SPI1	hTFtarget	ENST00000480456.6	3206	3221	+	16.0571	2.08e-06	0.00535	GGGGGCGGAGGGACGA
TAF1	hTFtarget	ENST00000480456.6	3575	3595	+	15.6974	2.08e-06	0.00662	GGAGCCGCCACCGCCTCCTCC
TRIM28	hTFtarget	ENST00000480456.6	2582	2603	+	15.5833	2.08e-06	0.0164	TTCATAATGGGTTTCCCTTTTA
CTBP2	hTFtarget	ENST00000480456.6	3201	3216	+	15.7857	2.08e-06	0.00527	GGCGTGGGGGCGGAGG
WT1	database	ENST00000480456.6	3100	3112	-	15.7347	2.08e-06	0.00791	CTGGGGGTGGGGG
POU2F1	hTFtarget	ENST00000480456.6	3126	3141	+	15.4474	2.09e-06	0.00454	CCCGCCCCCAGCTCCT
BRD4	hTFtarget	ENST00000480456.6	3494	3518	+	15.1053	2.09e-06	0.00122	CCCCGGCCTCCTGCGCTCCTGCCGC
SMARCA4	hTFtarget	ENST00000480456.6	3492	3516	+	15.8182	2.09e-06	0.00241	GCCCCCGGCCTCCTGCGCTCCTGCC
SP2	hTFtarget	ENST00000480456.6	2373	2394	-	15.2436	2.09e-06	0.00203	GTTTTTGTTTTTGTTTTTTTTT
SPI1	hTFtarget	ENST00000480456.6	3673	3688	-	15.8571	2.09e-06	0.00739	GGAGGGTGGGGGCAGG
SPI1	hTFtarget	ENST00000480456.6	1009	1030	-	15.5658	2.09e-06	0.00802	AGTCCAGTAGATGGGACTACAG
TRIM24	hTFtarget	ENST00000480456.6	2375	2396	+	15.3974	2.09e-06	0.00324	AAAAAAACAAAAACAAAAACAA
FOXO1	database	ENST00000480456.6	1139	1154	-	14.988	2.1e-06	0.0043	GTTTTGTTTTTAATTT
EP300	hTFtarget	ENST00000480456.6	3574	3598	+	14.9079	2.1e-06	0.00124	AGGAGCCGCCACCGCCTCCTCCTGC
RAD21	hTFtarget	ENST00000480456.6	3601	3620	+	15.803	2.11e-06	0.0163	CTGCTGCGCTACCTGGTGGT
BTAF1	hTFtarget	ENST00000480456.6	1064	1075	+	16.2237	2.12e-06	0.00565	GGGAGGCGGAGG
EZH1	hTFtarget	ENST00000480456.6	3586	3601	-	15.8816	2.13e-06	0.00531	GCAGCAGGAGGAGGCG
MYB	hTFtarget	ENST00000480456.6	3494	3518	+	14.8816	2.13e-06	0.00152	CCCCGGCCTCCTGCGCTCCTGCCGC
RELA	hTFtarget	ENST00000480456.6	3227	3238	+	16.0909	2.13e-06	0.0169	CGGGGCTTTCCC
SPI1	hTFtarget	ENST00000480456.6	3127	3151	+	15.7571	2.13e-06	0.00408	CCGCCCCCAGCTCCTCGCCCTGGGG
TBP	hTFtarget	ENST00000480456.6	2289	2300	+	16.1184	2.13e-06	0.017	TCCACTGAGCTA
ZBTB17	hTFtarget	ENST00000480456.6	2285	2300	-	16.1974	2.13e-06	0.017	TAGCTCAGTGGACAAA
GATA4	hTFtarget	ENST00000480456.6	1226	1237	-	14.7576	2.14e-06	0.017	GAGATAAGAAAA
BRD4	hTFtarget	ENST00000480456.6	2375	2396	+	15.7436	2.14e-06	0.00564	AAAAAAACAAAAACAAAAACAA
ZNF92	hTFtarget	ENST00000480456.6	2393	2417	-	15.3194	2.14e-06	0.00184	TTTTTTCTTTTGTTTTTTTGTTTGT
CTCF	hTFtarget	ENST00000480456.6	3606	3620	+	15.8788	2.14e-06	0.0164	GCGCTACCTGGTGGT
KDM5B	hTFtarget	ENST00000480456.6	3437	3452	+	16.1389	2.15e-06	0.00523	CTCCTCTTCCTCCCCT
LMNB1	hTFtarget	ENST00000480456.6	894	909	-	14.2805	2.15e-06	0.00823	ACACGCCTTGGCCTCC
RREB1	database	ENST00000480456.6	3317	3338	-	15.4111	2.16e-06	0.00405	TCTGTTTTGGGGGTGTGGGGGT
FOXA2	hTFtarget	ENST00000480456.6	3398	3409	+	16.1842	2.16e-06	0.00821	CCGGGGAGGGGG
FOXG1	hTFtarget	ENST00000480456.6	2180	2204	+	15.4156	2.16e-06	0.00111	CTCCTCCCACCCCCTCCCTGGGTAC
IRF5	hTFtarget	ENST00000480456.6	1085	1096	+	15.8947	2.16e-06	0.00857	GCTGAGATTGCA
CTCF	hTFtarget	ENST00000480456.6	3606	3619	-	16.0152	2.16e-06	0.0166	CCACCAGGTAGCGC
CTCF	hTFtarget	ENST00000480456.6	3606	3621	+	15.6667	2.16e-06	0.0165	GCGCTACCTGGTGGTC
FOXO1	database	ENST00000480456.6	2378	2393	-	14.9639	2.17e-06	0.0043	TTTTTGTTTTTGTTTT
ZNF148	database	ENST00000480456.6	3672	3686	-	15.9775	2.17e-06	0.00325	AGGGTGGGGGCAGGC
BHLHE40	hTFtarget	ENST00000480456.6	3395	3409	-	15.7763	2.17e-06	0.00816	CCCCCTCCCCGGGGC
RREB1	database	ENST00000480456.6	3317	3338	-	15.404	2.17e-06	0.00408	TCTGTTTTGGGGGTGTGGGGGT
POLR2A	hTFtarget	ENST00000480456.6	3574	3589	+	15.3158	2.18e-06	0.00841	AGGAGCCGCCACCGCC
RELA	hTFtarget	ENST00000480456.6	3227	3238	+	16.1286	2.18e-06	0.0172	CGGGGCTTTCCC
ZNF263	hTFtarget	ENST00000480456.6	3562	3577	+	15.7143	2.18e-06	0.00278	AAGATGGCGAGGAGGA
CTCF	hTFtarget	ENST00000480456.6	3606	3621	-	15.8165	2.18e-06	0.0168	GACCACCAGGTAGCGC
FLI1	hTFtarget	ENST00000480456.6	3650	3665	-	11.7424	2.19e-06	0.0167	AGGCAGGAAGGGTAGA
SP2	hTFtarget	ENST00000480456.6	3109	3132	+	15.4342	2.19e-06	0.002	CCAGCCTGCCCGCGCCTCCCGCCC
BTAF1	hTFtarget	ENST00000480456.6	3205	3216	+	16.1974	2.19e-06	0.00565	TGGGGGCGGAGG
ZNF143	hTFtarget	ENST00000480456.6	3122	3141	+	15.5143	2.19e-06	0.00136	GCCTCCCGCCCCCAGCTCCT
CTCF	hTFtarget	ENST00000480456.6	3606	3621	+	15.697	2.19e-06	0.0168	GCGCTACCTGGTGGTC
FOXO1	database	ENST00000480456.6	2378	2393	+	14.9293	2.19e-06	0.00432	AAAACAAAAACAAAAA
ZNF281	database	ENST00000480456.6	3672	3686	-	15.949	2.19e-06	0.00328	AGGGTGGGGGCAGGC
POLR2A	hTFtarget	ENST00000480456.6	3576	3597	-	15.25	2.2e-06	0.0085	CAGGAGGAGGCGGTGGCGGCTC
SPI1	hTFtarget	ENST00000480456.6	2177	2198	-	15.8714	2.2e-06	0.00568	AGGGAGGGGGTGGGAGGAGAGG
TAF1	hTFtarget	ENST00000480456.6	1065	1080	+	15.9605	2.2e-06	0.00718	GGAGGCGGAGGTTGCA
SP1	database	ENST00000480456.6	3206	3216	+	15.6404	2.21e-06	0.0116	GGGGGCGGAGG
GATA1	database	ENST00000480456.6	501	510	+	14.8349	2.21e-06	0.0177	GCTGATAACA
PDX1	database	ENST00000480456.6	1253	1262	-	15.9375	2.21e-06	0.0173	AGCTAATGAG
BRD4	hTFtarget	ENST00000480456.6	3206	3217	-	16.0526	2.21e-06	0.00423	CCCTCCGCCCCC
SPI1	hTFtarget	ENST00000480456.6	1626	1641	-	15.6364	2.21e-06	0.0171	ATAAAAGAGGAAATGT
FLI1	hTFtarget	ENST00000480456.6	3441	3462	+	2.74286	2.22e-06	0.0122	TCTTCCTCCCCTCCCGACTCTC
IRF4	hTFtarget	ENST00000480456.6	1627	1638	-	15.1831	2.22e-06	0.0172	AAAGAGGAAATG
EP300	hTFtarget	ENST00000480456.6	3116	3137	+	14.0921	2.22e-06	0.00548	GCCCGCGCCTCCCGCCCCCAGC
SP4	database	ENST00000480456.6	2182	2205	-	14.7879	2.23e-06	0.00257	AGTACCCAGGGAGGGGGTGGGAGG
EZH2	hTFtarget	ENST00000480456.6	2220	2239	-	15.3158	2.23e-06	0.0173	CTTGCTGTTGCCGTGGTGAC
HOXA9	hTFtarget	ENST00000480456.6	3144	3152	+	15.2105	2.23e-06	0.0176	CCCTGGGGA
PBX1	hTFtarget	ENST00000480456.6	3144	3152	+	16.2895	2.23e-06	0.0176	CCCTGGGGA
UBTF	hTFtarget	ENST00000480456.6	3587	3595	-	13.7361	2.23e-06	0.0174	GGAGGAGGC
ZNF143	hTFtarget	ENST00000480456.6	1064	1083	-	15.4857	2.23e-06	0.00136	CACTGCAACCTCCGCCTCCC
CTCF	hTFtarget	ENST00000480456.6	3606	3621	+	15.7121	2.23e-06	0.0173	GCGCTACCTGGTGGTC
E2F4	hTFtarget	ENST00000480456.6	3470	3478	-	15.7895	2.23e-06	0.0171	GGGCGGGAA
E2F4	hTFtarget	ENST00000480456.6	3470	3478	-	16	2.23e-06	0.0173	GGGCGGGAA
EP300	hTFtarget	ENST00000480456.6	3144	3152	+	15.4857	2.23e-06	0.0173	CCCTGGGGA
ZBTB7B	database	ENST00000480456.6	3200	3221	+	14.8163	2.23e-06	0.00292	AGGCGTGGGGGCGGAGGGACGA
JUND	hTFtarget	ENST00000480456.6	3099	3120	+	15.5658	2.24e-06	0.00179	CCCCCCACCCCCAGCCTGCCCG
MAZ	hTFtarget	ENST00000480456.6	3691	3706	+	15.0921	2.24e-06	0.0147	CCCCCCACGGGGCGCT
NOTCH1	hTFtarget	ENST00000480456.6	3116	3136	-	15.1579	2.24e-06	0.00167	CTGGGGGCGGGAGGCGCGGGC
POLR2A	hTFtarget	ENST00000480456.6	3576	3591	+	15.5263	2.24e-06	0.00983	GAGCCGCCACCGCCTC
BRD4	hTFtarget	ENST00000480456.6	3580	3595	+	15.6711	2.24e-06	0.00256	CGCCACCGCCTCCTCC
TAF1	hTFtarget	ENST00000480456.6	3580	3591	+	15.9474	2.24e-06	0.0173	CGCCACCGCCTC
SP4	database	ENST00000480456.6	2182	2205	-	14.7879	2.24e-06	0.00259	AGTACCCAGGGAGGGGGTGGGAGG
KDM1A	hTFtarget	ENST00000480456.6	3437	3458	-	15.5915	2.25e-06	0.00186	GTCGGGAGGGGAGGAAGAGGAG
MAZ	hTFtarget	ENST00000480456.6	3397	3408	-	16.2576	2.25e-06	0.0139	CCCCTCCCCGGG
SPI1	hTFtarget	ENST00000480456.6	3119	3139	+	15.8143	2.25e-06	0.0071	CGCGCCTCCCGCCCCCAGCTC
FOXP1	hTFtarget	ENST00000480456.6	3583	3598	+	15.4605	2.26e-06	0.0107	CACCGCCTCCTCCTGC
NOTCH1	hTFtarget	ENST00000480456.6	3686	3706	-	15.1447	2.26e-06	0.00167	AGCGCCCCGTGGGGGGCTGGA
POLR2A	hTFtarget	ENST00000480456.6	3582	3597	+	15.6184	2.26e-06	0.00652	CCACCGCCTCCTCCTG
TP53	hTFtarget	ENST00000480456.6	639	660	-	15.3077	2.26e-06	0.0174	TACAGAAAAGAGAATCAGGGTG
REL	database	ENST00000480456.6	3227	3238	+	14.878	2.27e-06	0.0179	CGGGGCTTTCCC
POLR2A	hTFtarget	ENST00000480456.6	3581	3592	+	15.8947	2.27e-06	0.00896	GCCACCGCCTCC
CDK8	hTFtarget	ENST00000480456.6	3102	3126	+	15.5714	2.27e-06	0.00126	CCCACCCCCAGCCTGCCCGCGCCTC
ZNF384	hTFtarget	ENST00000480456.6	2872	2893	+	13.25	2.27e-06	0.00141	CTTGATTGCTTTTTTTTTTCTC
DDX5	hTFtarget	ENST00000480456.6	3320	3335	+	15.6234	2.27e-06	0.0177	CCCACACCCCCAAAAC
REL	database	ENST00000480456.6	3227	3238	+	14.8485	2.27e-06	0.0179	CGGGGCTTTCCC
POLR2A	hTFtarget	ENST00000480456.6	2899	2914	+	15.8421	2.28e-06	0.00844	CGAGGCGGAGCCCGCG
POLR3A	hTFtarget	ENST00000480456.6	2877	2892	-	15.1154	2.28e-06	0.00148	AGAAAAAAAAAAGCAA
TCF4	hTFtarget	ENST00000480456.6	3108	3129	-	15.3289	2.28e-06	0.0023	CGGGAGGCGCGGGCAGGCTGGG
CTCF	hTFtarget	ENST00000480456.6	1009	1028	-	15.6212	2.28e-06	0.0119	TCCAGTAGATGGGACTACAG
CTCF	hTFtarget	ENST00000480456.6	3607	3622	+	15.697	2.28e-06	0.0175	CGCTACCTGGTGGTCG
ZBTB7B	database	ENST00000480456.6	2169	2190	-	14.7755	2.28e-06	0.00292	GGTGGGAGGAGAGGACCCAGGG
POLR2A	hTFtarget	ENST00000480456.6	3579	3594	+	15.6711	2.29e-06	0.0119	CCGCCACCGCCTCCTC
RUNX1	hTFtarget	ENST00000480456.6	3439	3450	-	15.9342	2.29e-06	0.0177	GGGAGGAAGAGG
YY1	hTFtarget	ENST00000480456.6	3574	3589	+	15.4605	2.29e-06	0.00423	AGGAGCCGCCACCGCC
CTCF	hTFtarget	ENST00000480456.6	3606	3621	+	15.4545	2.29e-06	0.0175	GCGCTACCTGGTGGTC
IRF1	hTFtarget	ENST00000480456.6	3671	3695	+	15.5195	2.3e-06	0.00209	AGCCTGCCCCCACCCTCCAGCCCCC
SRF	hTFtarget	ENST00000480456.6	3673	3694	+	15.2763	2.3e-06	0.00234	CCTGCCCCCACCCTCCAGCCCC
ZNF263	hTFtarget	ENST00000480456.6	3439	3450	-	16.4571	2.3e-06	0.00902	GGGAGGAAGAGG
CTCF	hTFtarget	ENST00000480456.6	3606	3621	-	15.697	2.3e-06	0.0178	GACCACCAGGTAGCGC
SP1	database	ENST00000480456.6	3124	3134	+	15.9038	2.31e-06	0.00657	CTCCCGCCCCC
EWSR1	hTFtarget	ENST00000480456.6	3646	3664	-	7.75758	2.31e-06	0.00986	GGCAGGAAGGGTAGAGGAA
POLR2A	hTFtarget	ENST00000480456.6	3204	3215	-	15.8421	2.31e-06	0.0116	CTCCGCCCCCAC
EHF	hTFtarget	ENST00000480456.6	3430	3451	-	15.274	2.31e-06	0.00572	GGGGAGGAAGAGGAGGGACGGC
KMT2A	hTFtarget	ENST00000480456.6	3112	3133	-	15.6447	2.32e-06	0.00242	GGGGCGGGAGGCGCGGGCAGGC
POLR2A	hTFtarget	ENST00000480456.6	3118	3142	-	14.8684	2.32e-06	0.00713	GAGGAGCTGGGGGCGGGAGGCGCGG
SPI1	hTFtarget	ENST00000480456.6	2900	2911	-	16.0714	2.32e-06	0.0181	GGGCTCCGCCTC
SPI1	hTFtarget	ENST00000480456.6	681	692	+	15.4211	2.32e-06	0.0185	TATGAGTCATCA
TBP	hTFtarget	ENST00000480456.6	3498	3519	+	15.3614	2.32e-06	0.00329	GGCCTCCTGCGCTCCTGCCGCC
CTCF	hTFtarget	ENST00000480456.6	3606	3621	-	15.7143	2.32e-06	0.0178	GACCACCAGGTAGCGC
CTCF	hTFtarget	ENST00000480456.6	1012	1027	-	15.7727	2.32e-06	0.0117	CCAGTAGATGGGACTA
SPI1	hTFtarget	ENST00000480456.6	2899	2914	-	15.8571	2.33e-06	0.0182	CGCGGGCTCCGCCTCG
CTCF	hTFtarget	ENST00000480456.6	1012	1027	-	15.7576	2.33e-06	0.0126	CCAGTAGATGGGACTA
CTCF	hTFtarget	ENST00000480456.6	3607	3622	+	15.7576	2.33e-06	0.018	CGCTACCTGGTGGTCG
E2F4	hTFtarget	ENST00000480456.6	2899	2910	+	15.9605	2.33e-06	0.0182	CGAGGCGGAGCC
EWSR1	hTFtarget	ENST00000480456.6	3651	3666	-	5.82857	2.34e-06	0.0137	CAGGCAGGAAGGGTAG
ASCL1	hTFtarget	ENST00000480456.6	3598	3620	-	15.5658	2.34e-06	0.0177	ACCACCAGGTAGCGCAGCAGCAG
IKZF1	hTFtarget	ENST00000480456.6	2181	2196	+	14.3485	2.34e-06	0.0066	TCCTCCCACCCCCTCC
MYC	hTFtarget	ENST00000480456.6	3206	3217	-	16.0263	2.34e-06	0.014	CCCTCCGCCCCC
RAD21	hTFtarget	ENST00000480456.6	1013	1028	+	15.6711	2.34e-06	0.0117	AGTCCCATCTACTGGA
SMAD4	hTFtarget	ENST00000480456.6	3099	3114	-	15.4225	2.34e-06	0.00895	GGCTGGGGGTGGGGGG
SP2	hTFtarget	ENST00000480456.6	2376	2391	-	15.1111	2.34e-06	0.00257	TTTGTTTTTGTTTTTT
TP53	hTFtarget	ENST00000480456.6	342	357	-	14.9559	2.34e-06	0.0176	GAGAGAGAGAAATATA
ZBTB7B	database	ENST00000480456.6	2169	2190	-	14.7755	2.35e-06	0.00286	GGTGGGAGGAGAGGACCCAGGG
BRD4	hTFtarget	ENST00000480456.6	2177	2198	+	15.5195	2.35e-06	0.00174	CCTCTCCTCCCACCCCCTCCCT
STAT1	hTFtarget	ENST00000480456.6	1453	1468	-	14.5263	2.35e-06	0.0178	AAAGGAGAGGCATTCT
YY1	hTFtarget	ENST00000480456.6	3118	3139	+	14.2632	2.35e-06	0.00434	CCGCGCCTCCCGCCCCCAGCTC
IRF5	hTFtarget	ENST00000480456.6	2381	2396	+	13.1818	2.36e-06	0.00274	ACAAAAACAAAAACAA
NR3C1	hTFtarget	ENST00000480456.6	515	530	-	15.4342	2.36e-06	0.0186	AAACATGGTCAACAGG
POLR2A	hTFtarget	ENST00000480456.6	3118	3133	-	15.4737	2.36e-06	0.00876	GGGGCGGGAGGCGCGG
RAD21	hTFtarget	ENST00000480456.6	1006	1027	+	15.0143	2.36e-06	0.0162	TGCCTGTAGTCCCATCTACTGG
SPI1	hTFtarget	ENST00000480456.6	3206	3221	-	15.8	2.36e-06	0.0106	TCGTCCCTCCGCCCCC
CTCF	hTFtarget	ENST00000480456.6	3606	3621	+	15.6818	2.36e-06	0.0181	GCGCTACCTGGTGGTC
EBF1	hTFtarget	ENST00000480456.6	2164	2178	+	16.1667	2.36e-06	0.0184	GGGTCCCCTGGGTCC
FLI1	hTFtarget	ENST00000480456.6	3654	3665	-	15.0493	2.37e-06	0.0182	AGGCAGGAAGGG
JUND	hTFtarget	ENST00000480456.6	3492	3513	+	15.4737	2.37e-06	0.00179	GCCCCCGGCCTCCTGCGCTCCT
MAX	hTFtarget	ENST00000480456.6	1628	1639	-	15.1429	2.37e-06	0.018	AAAAGAGGAAAT
SPI1	hTFtarget	ENST00000480456.6	3602	3623	+	15.5395	2.37e-06	0.0185	TGCTGCGCTACCTGGTGGTCGC
SPI1	hTFtarget	ENST00000480456.6	3119	3134	-	15.8714	2.37e-06	0.00922	GGGGGCGGGAGGCGCG
CTCF	hTFtarget	ENST00000480456.6	3606	3621	+	15.1515	2.37e-06	0.018	GCGCTACCTGGTGGTC
KLF15	database	ENST00000480456.6	3098	3114	-	15.8182	2.38e-06	0.011	GGCTGGGGGTGGGGGGA
FOXA1	hTFtarget	ENST00000480456.6	2801	2812	-	15.1974	2.38e-06	0.0181	GCTTTTTGCTCC
FOXG1	hTFtarget	ENST00000480456.6	3492	3516	+	15.2597	2.38e-06	0.00114	GCCCCCGGCCTCCTGCGCTCCTGCC
MYH11	hTFtarget	ENST00000480456.6	2933	2948	-	15.5658	2.38e-06	0.00414	AGCTGAGGGGGTGGCG
PHF8	hTFtarget	ENST00000480456.6	1066	1081	+	15.7105	2.38e-06	0.00623	GAGGCGGAGGTTGCAG
POLR2A	hTFtarget	ENST00000480456.6	3494	3516	+	15.2105	2.38e-06	0.0064	CCCCGGCCTCCTGCGCTCCTGCC
SMARCA4	hTFtarget	ENST00000480456.6	3206	3230	-	15.6364	2.38e-06	0.00241	CCCGGCGGGTCGTCCCTCCGCCCCC
E2F4	hTFtarget	ENST00000480456.6	2900	2911	-	16.1053	2.38e-06	0.0187	GGGCTCCGCCTC
POLR3A	hTFtarget	ENST00000480456.6	919	940	-	13.2714	2.39e-06	0.0191	CTGGTCTCGAACTTCTGACCTC
RELA	hTFtarget	ENST00000480456.6	3228	3242	-	15.6571	2.39e-06	0.019	GCCCGGGAAAGCCCC
BRD4	hTFtarget	ENST00000480456.6	3121	3136	+	15.5658	2.39e-06	0.00256	CGCCTCCCGCCCCCAG
ZBTB7B	database	ENST00000480456.6	3434	3455	-	14.6735	2.39e-06	0.00292	GGGAGGGGAGGAAGAGGAGGGA
SMAD1	hTFtarget	ENST00000480456.6	2285	2300	+	16.1143	2.4e-06	0.0189	TTTGTCCACTGAGCTA
SPI1	hTFtarget	ENST00000480456.6	1012	1028	-	15.5658	2.4e-06	0.0187	TCCAGTAGATGGGACTA
STAT5B	hTFtarget	ENST00000480456.6	3583	3598	+	15.3421	2.4e-06	0.0182	CACCGCCTCCTCCTGC
POU2F1	hTFtarget	ENST00000480456.6	3435	3450	+	15.3158	2.41e-06	0.00454	CCCTCCTCTTCCTCCC
POU2F1	hTFtarget	ENST00000480456.6	3578	3593	+	15.3158	2.41e-06	0.00454	GCCGCCACCGCCTCCT
STAT4	hTFtarget	ENST00000480456.6	291	302	+	14.9868	2.41e-06	0.0185	GTTTCCTGTTCT
EGR1	hTFtarget	ENST00000480456.6	2184	2199	+	16	2.41e-06	0.00776	TCCCACCCCCTCCCTG
BRD4	hTFtarget	ENST00000480456.6	3692	3707	-	15.7895	2.42e-06	0.018	CAGCGCCCCGTGGGGG
CTCF	hTFtarget	ENST00000480456.6	3606	3621	+	15.6364	2.42e-06	0.0184	GCGCTACCTGGTGGTC
CTCF	hTFtarget	ENST00000480456.6	3606	3619	+	15.6364	2.42e-06	0.0187	GCGCTACCTGGTGG
CTCF	hTFtarget	ENST00000480456.6	3604	3619	-	15.7273	2.42e-06	0.0183	CCACCAGGTAGCGCAG
ASCL1	hTFtarget	ENST00000480456.6	2637	2648	-	15.7121	2.43e-06	0.0189	CTACAGCTGCCC
NANOG	hTFtarget	ENST00000480456.6	2401	2412	-	14.3333	2.43e-06	0.0192	TCTTTTGTTTTT
RUNX1	hTFtarget	ENST00000480456.6	3439	3450	-	14.3143	2.43e-06	0.0189	GGGAGGAAGAGG
CDK8	hTFtarget	ENST00000480456.6	2379	2394	-	15.2987	2.43e-06	0.00939	GTTTTTGTTTTTGTTT
NFE4	database	ENST00000480456.6	3261	3272	+	15.8607	2.44e-06	0.0125	CCCCCTCGCTAG
MEIS1	hTFtarget	ENST00000480456.6	1628	1639	+	15.4868	2.44e-06	0.0185	ATTTCCTCTTTT
SPI1	hTFtarget	ENST00000480456.6	3577	3598	-	14.9571	2.44e-06	0.00465	GCAGGAGGAGGCGGTGGCGGCT
STAG1	hTFtarget	ENST00000480456.6	3601	3622	+	15.3636	2.44e-06	0.0189	CTGCTGCGCTACCTGGTGGTCG
FOXM1	hTFtarget	ENST00000480456.6	1139	1158	-	15.5065	2.45e-06	0.00965	TTTTGTTTTGTTTTTAATTT
ASCL1	hTFtarget	ENST00000480456.6	2637	2648	+	15.7121	2.45e-06	0.019	GGGCAGCTGTAG
ZNF384	hTFtarget	ENST00000480456.6	2870	2891	+	13.0556	2.46e-06	0.00141	GTCTTGATTGCTTTTTTTTTTC
CTCF	hTFtarget	ENST00000480456.6	3606	3621	-	15.4848	2.46e-06	0.019	GACCACCAGGTAGCGC
EGR1	hTFtarget	ENST00000480456.6	2179	2200	+	15.6515	2.46e-06	0.00949	TCTCCTCCCACCCCCTCCCTGG
SMAD1	hTFtarget	ENST00000480456.6	1012	1027	-	15.6667	2.47e-06	0.0186	CCAGTAGATGGGACTA
KLF15	database	ENST00000480456.6	3098	3114	-	15.7879	2.47e-06	0.0109	GGCTGGGGGTGGGGGGA
SP1	database	ENST00000480456.6	3100	3110	+	15.8462	2.48e-06	0.00657	CCCCCACCCCC
KDM5B	hTFtarget	ENST00000480456.6	2174	2198	-	15.1923	2.48e-06	0.00806	AGGGAGGGGGTGGGAGGAGAGGACC
SP2	hTFtarget	ENST00000480456.6	2377	2398	-	15.0641	2.48e-06	0.00215	GTTTGTTTTTGTTTTTGTTTTT
ZNF384	hTFtarget	ENST00000480456.6	3435	3459	+	15.3373	2.48e-06	0.00264	CCCTCCTCTTCCTCCCCTCCCGACT
CTCF	hTFtarget	ENST00000480456.6	3607	3622	+	15.5909	2.48e-06	0.0193	CGCTACCTGGTGGTCG
GATA1	hTFtarget	ENST00000480456.6	3099	3114	-	13.9921	2.49e-06	0.0138	GGCTGGGGGTGGGGGG
MYB	hTFtarget	ENST00000480456.6	3663	3687	+	14.5921	2.49e-06	0.00162	CCTGGACCAGCCTGCCCCCACCCTC
RELA	hTFtarget	ENST00000480456.6	3227	3238	+	16.2	2.49e-06	0.0197	CGGGGCTTTCCC
TRIM24	hTFtarget	ENST00000480456.6	249	270	-	15.1923	2.49e-06	0.00324	ATAAATATAAATATTAGCAGCA
CTCF	hTFtarget	ENST00000480456.6	3601	3619	-	15.2121	2.49e-06	0.00956	CCACCAGGTAGCGCAGCAG
CTCF	hTFtarget	ENST00000480456.6	3603	3621	+	15.3788	2.49e-06	0.0192	GCTGCGCTACCTGGTGGTC
CTCF	hTFtarget	ENST00000480456.6	3606	3619	-	15.5303	2.49e-06	0.019	CCACCAGGTAGCGC
KDM1A	hTFtarget	ENST00000480456.6	3196	3217	+	15.4366	2.5e-06	0.00186	CCGGAGGCGTGGGGGCGGAGGG
SPI1	hTFtarget	ENST00000480456.6	1011	1027	-	15.4714	2.5e-06	0.0194	CCAGTAGATGGGACTAC
ZNF250	hTFtarget	ENST00000480456.6	2387	2408	-	15.4605	2.5e-06	0.0193	TTGTTTTTTTGTTTGTTTTTGT
ERG	hTFtarget	ENST00000480456.6	3441	3456	+	15.7105	2.5e-06	0.0172	TCTTCCTCCCCTCCCG
JUND	database	ENST00000480456.6	681	691	-	15.3737	2.5e-06	0.0199	GATGACTCATA
SP1	database	ENST00000480456.6	3114	3132	-	15.5393	2.51e-06	0.00357	GGGCGGGAGGCGCGGGCAG
JUND	hTFtarget	ENST00000480456.6	3497	3518	+	15.3816	2.51e-06	0.00179	CGGCCTCCTGCGCTCCTGCCGC
BRD4	hTFtarget	ENST00000480456.6	3106	3130	+	14.7632	2.51e-06	0.00123	CCCCCAGCCTGCCCGCGCCTCCCGC
C17orf96	hTFtarget	ENST00000480456.6	3438	3462	-	15.3671	2.51e-06	0.00622	GAGAGTCGGGAGGGGAGGAAGAGGA
ZNF384	hTFtarget	ENST00000480456.6	2873	2894	+	13	2.51e-06	0.00141	TTGATTGCTTTTTTTTTTCTCG
POLR2A	hTFtarget	ENST00000480456.6	1031	1046	-	15.4342	2.52e-06	0.00652	CTGCCTCAGCCTCCTC
SPI1	hTFtarget	ENST00000480456.6	2172	2196	+	15.1714	2.52e-06	0.00384	TGGGTCCTCTCCTCCCACCCCCTCC
BTAF1	hTFtarget	ENST00000480456.6	3096	3120	+	8.82895	2.52e-06	0.00143	AATCCCCCCACCCCCAGCCTGCCCG
CTCF	hTFtarget	ENST00000480456.6	3603	3620	+	15.4848	2.52e-06	0.0194	GCTGCGCTACCTGGTGGT
CTCF	hTFtarget	ENST00000480456.6	3607	3621	+	15.5152	2.52e-06	0.0194	CGCTACCTGGTGGTC
POLR3A	hTFtarget	ENST00000480456.6	2386	2401	+	15.0256	2.53e-06	0.00152	AACAAAAACAAACAAA
ZNF384	hTFtarget	ENST00000480456.6	3208	3232	-	15.3133	2.53e-06	0.00264	GCCCCGGCGGGTCGTCCCTCCGCCC
E2F1	database	ENST00000480456.6	3468	3481	-	14.8387	2.53e-06	0.0191	CTGGGGCGGGAAAG
IKZF1	hTFtarget	ENST00000480456.6	3250	3265	+	14.2879	2.54e-06	0.0066	TCCTCCTGCTGCCCCC
TBP	hTFtarget	ENST00000480456.6	2893	2914	-	15.2169	2.54e-06	0.00329	CGCGGGCTCCGCCTCGAACTCG
GATA4	hTFtarget	ENST00000480456.6	1226	1236	-	14.3286	2.55e-06	0.0204	AGATAAGAAAA
POU5F1	hTFtarget	ENST00000480456.6	3676	3697	-	15.3684	2.55e-06	0.00175	TGGGGGGCTGGAGGGTGGGGGC
SPI1	hTFtarget	ENST00000480456.6	3196	3217	-	15.5429	2.55e-06	0.00653	CCCTCCGCCCCCACGCCTCCGG
E2F1	database	ENST00000480456.6	3468	3481	-	14.8871	2.56e-06	0.0193	CTGGGGCGGGAAAG
ZNF263	database	ENST00000480456.6	1030	1050	+	15.3265	2.56e-06	0.00559	TGAGGAGGCTGAGGCAGGAGA
POLR2A	hTFtarget	ENST00000480456.6	3592	3614	+	15.0921	2.56e-06	0.0064	CTCCTGCTGCTGCTGCGCTACCT
PRKDC	hTFtarget	ENST00000480456.6	3360	3375	+	15.8289	2.56e-06	0.0195	GGAGGACCCGCCTCTT
SPI1	hTFtarget	ENST00000480456.6	3205	3220	-	15.7143	2.56e-06	0.0153	CGTCCCTCCGCCCCCA
EBF1	database	ENST00000480456.6	3142	3153	+	15.6939	2.56e-06	0.0199	CGCCCTGGGGAC
SP1	database	ENST00000480456.6	3206	3216	-	15.8269	2.57e-06	0.00657	CCTCCGCCCCC
POLR2A	hTFtarget	ENST00000480456.6	3574	3589	-	15.3158	2.57e-06	0.00641	GGCGGTGGCGGCTCCT
SPI1	hTFtarget	ENST00000480456.6	1627	1638	-	14.6571	2.57e-06	0.0197	AAAGAGGAAATG
SP3	database	ENST00000480456.6	2174	2193	-	15.422	2.58e-06	0.00354	GGGGGTGGGAGGAGAGGACC
JUND	hTFtarget	ENST00000480456.6	680	691	-	16.5	2.58e-06	0.0206	GATGACTCATAT
MAZ	hTFtarget	ENST00000480456.6	3207	3222	-	15.8636	2.58e-06	0.00553	GTCGTCCCTCCGCCCC
POLR2A	hTFtarget	ENST00000480456.6	1065	1086	-	14.9211	2.58e-06	0.0101	GCTCACTGCAACCTCCGCCTCC
MAZ	hTFtarget	ENST00000480456.6	3558	3579	+	15.0286	2.59e-06	0.00139	CGGGAAGATGGCGAGGAGGAGC
ZNF143	hTFtarget	ENST00000480456.6	2385	2409	-	14.4744	2.59e-06	0.00202	TTTGTTTTTTTGTTTGTTTTTGTTT
CTCF	hTFtarget	ENST00000480456.6	3602	3621	+	15.4394	2.59e-06	0.019	TGCTGCGCTACCTGGTGGTC
EBF1	database	ENST00000480456.6	3142	3153	+	15.7414	2.6e-06	0.0202	CGCCCTGGGGAC
PCGF2	hTFtarget	ENST00000480456.6	3089	3110	+	15.25	2.6e-06	0.00264	GACACCCAATCCCCCCACCCCC
ZNF384	hTFtarget	ENST00000480456.6	2372	2393	-	12.9167	2.6e-06	0.00141	TTTTTGTTTTTGTTTTTTTTTA
ZNF384	hTFtarget	ENST00000480456.6	2177	2192	-	15.3289	2.6e-06	0.00492	GGGGTGGGAGGAGAGG
CTCF	hTFtarget	ENST00000480456.6	3606	3621	+	14.4571	2.6e-06	0.02	GCGCTACCTGGTGGTC
SPI1	hTFtarget	ENST00000480456.6	2177	2198	-	15.5143	2.61e-06	0.00668	AGGGAGGGGGTGGGAGGAGAGG
CTCF	hTFtarget	ENST00000480456.6	1017	1027	-	16.1061	2.61e-06	0.0206	CCAGTAGATGG
JUN	database	ENST00000480456.6	682	695	-	15.7115	2.62e-06	0.0209	GAATGATGACTCAT
MYH11	hTFtarget	ENST00000480456.6	3439	3450	+	15.6447	2.62e-06	0.0206	CCTCTTCCTCCC
MYH11	hTFtarget	ENST00000480456.6	1068	1083	+	15.4079	2.62e-06	0.00414	GGCGGAGGTTGCAGTG
SP2	hTFtarget	ENST00000480456.6	893	914	-	15.4935	2.62e-06	0.01	GATCCACACGCCTTGGCCTCCC
SPI1	hTFtarget	ENST00000480456.6	3120	3141	+	15.4	2.63e-06	0.00676	GCGCCTCCCGCCCCCAGCTCCT
TP53	hTFtarget	ENST00000480456.6	3656	3677	+	14.5857	2.63e-06	0.0209	CTTCCTGCCTGGACCAGCCTGC
SP7	database	ENST00000480456.6	2174	2193	-	15.3486	2.63e-06	0.00352	GGGGGTGGGAGGAGAGGACC
HDAC2	hTFtarget	ENST00000480456.6	3731	3752	-	15.0789	2.64e-06	0.00326	CGCCCCGCGGCGACCTCGGCCC
POLR2A	hTFtarget	ENST00000480456.6	3546	3561	+	15.25	2.64e-06	0.00983	CGGCTGCCGCCCCGGG
BRD4	hTFtarget	ENST00000480456.6	3439	3460	+	15.3636	2.64e-06	0.00178	CCTCTTCCTCCCCTCCCGACTC
SP2	hTFtarget	ENST00000480456.6	3673	3688	+	15.7368	2.64e-06	0.0172	CCTGCCCCCACCCTCC
STAG1	hTFtarget	ENST00000480456.6	1012	1027	-	15.5789	2.64e-06	0.0205	CCAGTAGATGGGACTA
CTCF	hTFtarget	ENST00000480456.6	3606	3621	+	15.4848	2.64e-06	0.0203	GCGCTACCTGGTGGTC
PML	hTFtarget	ENST00000480456.6	3437	3452	-	14.8571	2.65e-06	0.0203	AGGGGAGGAAGAGGAG
REST	hTFtarget	ENST00000480456.6	3673	3697	-	15.2597	2.65e-06	0.00204	TGGGGGGCTGGAGGGTGGGGGCAGG
SPI1	hTFtarget	ENST00000480456.6	3200	3218	-	15.6286	2.65e-06	0.0142	TCCCTCCGCCCCCACGCCT
TP73	database	ENST00000480456.6	3669	3680	-	14.2222	2.66e-06	0.0209	GGGGCAGGCTGG
E2F1	database	ENST00000480456.6	3469	3479	-	15.5082	2.66e-06	0.0101	GGGGCGGGAAA
FOXA2	hTFtarget	ENST00000480456.6	3503	3524	+	15	2.66e-06	0.00123	CCTGCGCTCCTGCCGCCGGGAC
MYC	hTFtarget	ENST00000480456.6	3114	3135	-	15.3947	2.66e-06	0.00189	TGGGGGCGGGAGGCGCGGGCAG
BMI1	hTFtarget	ENST00000480456.6	3108	3129	-	15.3896	2.66e-06	0.00166	CGGGAGGCGCGGGCAGGCTGGG
BMI1	hTFtarget	ENST00000480456.6	3583	3604	-	15.3896	2.66e-06	0.00166	GCAGCAGCAGGAGGAGGCGGTG
CTCF	hTFtarget	ENST00000480456.6	3607	3622	+	15.4697	2.66e-06	0.0205	CGCTACCTGGTGGTCG
EP300	hTFtarget	ENST00000480456.6	3792	3816	-	14.4605	2.66e-06	0.00139	CCTTGCTCCCAGCGTCCGCTCGCGG
CTCF	hTFtarget	ENST00000480456.6	3607	3622	+	15.3182	2.67e-06	0.0206	CGCTACCTGGTGGTCG
CTCF	hTFtarget	ENST00000480456.6	3606	3619	-	15.5606	2.67e-06	0.0207	CCACCAGGTAGCGC
CTCF	hTFtarget	ENST00000480456.6	3606	3621	-	15.3939	2.67e-06	0.0205	GACCACCAGGTAGCGC
FUBP1	database	ENST00000480456.6	2389	2400	-	14.0263	2.68e-06	0.0105	TTGTTTGTTTTT
FOS	hTFtarget	ENST00000480456.6	682	693	-	15.1515	2.68e-06	0.0213	ATGATGACTCAT
MYC	hTFtarget	ENST00000480456.6	3437	3452	-	14.9737	2.68e-06	0.0206	AGGGGAGGAAGAGGAG
RUNX1	hTFtarget	ENST00000480456.6	2660	2671	-	15.8659	2.68e-06	0.0212	GGAGTTTTCCAC
TBP	hTFtarget	ENST00000480456.6	3119	3140	+	15.1325	2.68e-06	0.00329	CGCGCCTCCCGCCCCCAGCTCC
CTCF	hTFtarget	ENST00000480456.6	3606	3621	+	15.3939	2.68e-06	0.0205	GCGCTACCTGGTGGTC
FUBP1	database	ENST00000480456.6	2389	2400	-	14	2.68e-06	0.0105	TTGTTTGTTTTT
MAZ	hTFtarget	ENST00000480456.6	2177	2192	+	15.8714	2.69e-06	0.00638	CCTCTCCTCCCACCCC
SPI1	hTFtarget	ENST00000480456.6	1628	1639	+	14.7632	2.69e-06	0.0208	ATTTCCTCTTTT
TAL1	hTFtarget	ENST00000480456.6	1435	1448	-	14.8143	2.69e-06	0.0212	AGAGGAAACAGCAG
CTCF	hTFtarget	ENST00000480456.6	3604	3619	-	15.303	2.69e-06	0.0208	CCACCAGGTAGCGCAG
STAG1	hTFtarget	ENST00000480456.6	1012	1027	+	15.4545	2.7e-06	0.021	TAGTCCCATCTACTGG
TP73	database	ENST00000480456.6	3669	3680	+	14.2424	2.7e-06	0.0212	CCAGCCTGCCCC
IRF1	hTFtarget	ENST00000480456.6	3208	3232	-	15.2987	2.71e-06	0.00219	GCCCCGGCGGGTCGTCCCTCCGCCC
TCF3	hTFtarget	ENST00000480456.6	2438	2449	+	15.1316	2.71e-06	0.0212	TCTCCTGGGAAT
AHR	database	ENST00000480456.6	2567	2575	-	13.7895	2.72e-06	0.0214	GTTGCGTGC
PLAG1	database	ENST00000480456.6	3691	3706	+	15.4382	2.72e-06	0.0207	CCCCCCACGGGGCGCT
ERG	hTFtarget	ENST00000480456.6	3656	3664	+	13.8857	2.72e-06	0.0213	CTTCCTGCC
ETS1	hTFtarget	ENST00000480456.6	3656	3664	+	13.8421	2.72e-06	0.0213	CTTCCTGCC
EWSR1	hTFtarget	ENST00000480456.6	3436	3454	-	7.25758	2.72e-06	0.00986	GGAGGGGAGGAAGAGGAGG
E2F1	hTFtarget	ENST00000480456.6	3469	3477	-	15.5132	2.72e-06	0.0207	GGCGGGAAA
HSF1	hTFtarget	ENST00000480456.6	3586	3601	-	15.6316	2.72e-06	0.00395	GCAGCAGGAGGAGGCG
LMO2	hTFtarget	ENST00000480456.6	3656	3664	+	14.5526	2.72e-06	0.0211	CTTCCTGCC
LMO2	hTFtarget	ENST00000480456.6	3656	3664	+	14.7632	2.72e-06	0.0211	CTTCCTGCC
POU5F1	hTFtarget	ENST00000480456.6	3507	3528	-	15.2763	2.72e-06	0.00175	GAGGGTCCCGGCGGCAGGAGCG
RBL2	hTFtarget	ENST00000480456.6	3469	3477	-	16.4342	2.72e-06	0.0209	GGCGGGAAA
RBL2	hTFtarget	ENST00000480456.6	3469	3477	-	16.4079	2.72e-06	0.0211	GGCGGGAAA
RBL2	hTFtarget	ENST00000480456.6	3469	3477	-	16.6974	2.72e-06	0.021	GGCGGGAAA
RELA	hTFtarget	ENST00000480456.6	3228	3236	-	14.1299	2.72e-06	0.0215	GAAAGCCCC
RXRG	hTFtarget	ENST00000480456.6	3442	3450	+	13.1	2.72e-06	0.0211	CTTCCTCCC
SMARCA4	hTFtarget	ENST00000480456.6	1013	1028	+	15.6579	2.72e-06	0.0213	AGTCCCATCTACTGGA
SPI1	hTFtarget	ENST00000480456.6	3206	3221	-	15.6184	2.72e-06	0.0104	TCGTCCCTCCGCCCCC
TAL1	hTFtarget	ENST00000480456.6	3152	3160	+	14.25	2.72e-06	0.0215	ACAGCTGGC
E2F1	hTFtarget	ENST00000480456.6	3469	3477	-	15.5132	2.72e-06	0.0208	GGCGGGAAA
E2F4	hTFtarget	ENST00000480456.6	3469	3477	-	16.5263	2.72e-06	0.0208	GGCGGGAAA
E2F4	hTFtarget	ENST00000480456.6	3469	3477	-	16.6053	2.72e-06	0.0206	GGCGGGAAA
EP300	hTFtarget	ENST00000480456.6	3228	3236	-	14.8684	2.72e-06	0.0213	GAAAGCCCC
AHRR	database	ENST00000480456.6	2567	2575	+	13.7245	2.72e-06	0.0213	GCACGCAAC
HIC1	database	ENST00000480456.6	3783	3797	+	14.0658	2.73e-06	0.0169	CCAGGGTGCCCGCGA
KDM5B	hTFtarget	ENST00000480456.6	3137	3156	-	15.3816	2.73e-06	0.0106	GCTGTCCCCAGGGCGAGGAG
ZNF384	hTFtarget	ENST00000480456.6	2374	2395	-	12.7917	2.73e-06	0.00141	TGTTTTTGTTTTTGTTTTTTTT
EP300	hTFtarget	ENST00000480456.6	3119	3143	+	14.4079	2.74e-06	0.00139	CGCGCCTCCCGCCCCCAGCTCCTCG
JUND	database	ENST00000480456.6	681	691	+	15.4182	2.75e-06	0.0219	TATGAGTCATC
EGR1	database	ENST00000480456.6	3582	3595	+	15.7115	2.75e-06	0.00357	CCACCGCCTCCTCC
SUMO1	hTFtarget	ENST00000480456.6	3605	3620	+	15.2714	2.75e-06	0.021	TGCGCTACCTGGTGGT
FOSL2	hTFtarget	ENST00000480456.6	681	692	+	14.5714	2.76e-06	0.022	TATGAGTCATCA
BRD4	hTFtarget	ENST00000480456.6	3113	3137	+	14.5921	2.76e-06	0.00123	CCTGCCCGCGCCTCCCGCCCCCAGC
SPI1	hTFtarget	ENST00000480456.6	3112	3132	+	15.5143	2.76e-06	0.0071	GCCTGCCCGCGCCTCCCGCCC
CDK8	hTFtarget	ENST00000480456.6	2170	2194	+	15.2857	2.76e-06	0.00143	CCTGGGTCCTCTCCTCCCACCCCCT
CTCF	hTFtarget	ENST00000480456.6	1012	1027	-	15.4697	2.76e-06	0.0215	CCAGTAGATGGGACTA
E2F7	hTFtarget	ENST00000480456.6	3122	3137	+	15.5429	2.76e-06	0.00643	GCCTCCCGCCCCCAGC
ERMAP	hTFtarget	ENST00000480456.6	3440	3451	-	15.8143	2.77e-06	0.0211	GGGGAGGAAGAG
HDAC2	hTFtarget	ENST00000480456.6	3100	3121	+	14.9868	2.77e-06	0.00326	CCCCCACCCCCAGCCTGCCCGC
HNF4A	hTFtarget	ENST00000480456.6	1560	1572	+	15.3485	2.77e-06	0.022	TGGACCTTGGACA
BMI1	hTFtarget	ENST00000480456.6	2171	2192	-	15.3377	2.77e-06	0.00166	GGGGTGGGAGGAGAGGACCCAG
BRD4	hTFtarget	ENST00000480456.6	2387	2408	+	15.4231	2.77e-06	0.00564	ACAAAAACAAACAAAAAAACAA
TBP	hTFtarget	ENST00000480456.6	2899	2910	-	15.5658	2.77e-06	0.0216	GGCTCCGCCTCG
SP4	database	ENST00000480456.6	3098	3121	-	14.3838	2.77e-06	0.00259	GCGGGCAGGCTGGGGGTGGGGGGA
SP2	database	ENST00000480456.6	3124	3138	+	15.7069	2.78e-06	0.00838	CTCCCGCCCCCAGCT
BRD4	hTFtarget	ENST00000480456.6	3123	3147	+	14.5789	2.78e-06	0.00123	CCTCCCGCCCCCAGCTCCTCGCCCT
ZNF263	hTFtarget	ENST00000480456.6	3558	3579	+	15.2208	2.78e-06	0.0057	CGGGAAGATGGCGAGGAGGAGC
RREB1	database	ENST00000480456.6	3326	3347	-	14.9444	2.79e-06	0.00419	GGGGTCTGTTCTGTTTTGGGGG
FOXA2	hTFtarget	ENST00000480456.6	3539	3560	-	14.9221	2.79e-06	0.00123	CCGGGGCGGCAGCCGGCTGCTC
RAD21	hTFtarget	ENST00000480456.6	1012	1027	+	15.3939	2.79e-06	0.0153	TAGTCCCATCTACTGG
RXRA	hTFtarget	ENST00000480456.6	3752	3767	-	14.3333	2.79e-06	0.0216	GGGCGCAAGGTCAGAC
USF1	hTFtarget	ENST00000480456.6	3579	3594	+	15.6447	2.79e-06	0.0106	CCGCCACCGCCTCCTC
ZNF384	hTFtarget	ENST00000480456.6	2371	2392	-	12.7361	2.79e-06	0.00141	TTTTGTTTTTGTTTTTTTTTAA
CTCF	hTFtarget	ENST00000480456.6	3607	3622	+	15.4848	2.79e-06	0.0216	CGCTACCTGGTGGTCG
RREB1	database	ENST00000480456.6	3326	3347	-	14.9495	2.79e-06	0.0042	GGGGTCTGTTCTGTTTTGGGGG
EZH2	hTFtarget	ENST00000480456.6	3495	3516	+	15.3377	2.8e-06	0.00513	CCCGGCCTCCTGCGCTCCTGCC
BRD4	hTFtarget	ENST00000480456.6	3124	3148	+	14.5658	2.8e-06	0.00123	CTCCCGCCCCCAGCTCCTCGCCCTG
SPI1	hTFtarget	ENST00000480456.6	2899	2914	+	15.6571	2.8e-06	0.0109	CGAGGCGGAGCCCGCG
SPI1	hTFtarget	ENST00000480456.6	3206	3221	+	15.6571	2.8e-06	0.0109	GGGGGCGGAGGGACGA
TAF1	hTFtarget	ENST00000480456.6	3437	3452	-	15.6316	2.8e-06	0.00718	AGGGGAGGAAGAGGAG
ZNF384	hTFtarget	ENST00000480456.6	2748	2772	+	10.2917	2.8e-06	0.00132	TGAAAAAAAAGCAAAGAACAAGAAC
ESR1	hTFtarget	ENST00000480456.6	2218	2233	+	15.6184	2.81e-06	0.0112	CTGTCACCACGGCAAC
FOXP1	hTFtarget	ENST00000480456.6	3692	3707	-	15.0526	2.81e-06	0.0107	CAGCGCCCCGTGGGGG
GABPA	hTFtarget	ENST00000480456.6	2899	2910	-	15.5658	2.81e-06	0.0201	GGCTCCGCCTCG
SPI1	hTFtarget	ENST00000480456.6	3206	3221	-	15.6857	2.81e-06	0.00729	TCGTCCCTCCGCCCCC
SUZ12	hTFtarget	ENST00000480456.6	3430	3454	+	15.2368	2.81e-06	0.00416	GCCGTCCCTCCTCTTCCTCCCCTCC
ZNF92	hTFtarget	ENST00000480456.6	2381	2405	-	14.8611	2.82e-06	0.00203	TTTTTTTGTTTGTTTTTGTTTTTGT
SP1	database	ENST00000480456.6	3077	3086	+	15.0562	2.83e-06	0.0165	CCCCGTCCCC
PCGF2	hTFtarget	ENST00000480456.6	3583	3604	+	15.1579	2.83e-06	0.00264	CACCGCCTCCTCCTGCTGCTGC
ZBTB33	hTFtarget	ENST00000480456.6	3672	3687	+	15.3816	2.83e-06	0.00484	GCCTGCCCCCACCCTC
MED1	hTFtarget	ENST00000480456.6	2373	2388	+	15.2987	2.84e-06	0.0217	AAAAAAAAACAAAAAC
CDK7	hTFtarget	ENST00000480456.6	3546	3561	+	15.4474	2.84e-06	0.00684	CGGCTGCCGCCCCGGG
MAZ	database	ENST00000480456.6	3204	3217	+	15.5281	2.85e-06	0.0076	GTGGGGGCGGAGGG
FOXA2	hTFtarget	ENST00000480456.6	3104	3128	-	14.6974	2.85e-06	0.0013	GGGAGGCGCGGGCAGGCTGGGGGTG
MAZ	hTFtarget	ENST00000480456.6	3605	3620	+	15.1974	2.85e-06	0.0219	TGCGCTACCTGGTGGT
ZNF384	hTFtarget	ENST00000480456.6	3439	3454	-	15.2237	2.85e-06	0.00492	GGAGGGGAGGAAGAGG
ZNF92	hTFtarget	ENST00000480456.6	3680	3704	+	15.2763	2.85e-06	0.00416	CCACCCTCCAGCCCCCCACGGGGCG
REST	hTFtarget	ENST00000480456.6	3497	3521	-	15.1429	2.86e-06	0.00204	CCGGCGGCAGGAGCGCAGGAGGCCG
SMAD1	hTFtarget	ENST00000480456.6	2289	2300	+	15.8421	2.86e-06	0.0228	TCCACTGAGCTA
SPI1	hTFtarget	ENST00000480456.6	3124	3134	+	15.7237	2.86e-06	0.0206	CTCCCGCCCCC
ZNF263	hTFtarget	ENST00000480456.6	3463	3478	-	15.3	2.86e-06	0.00312	GGGCGGGAAAGGAGCA
KLF15	database	ENST00000480456.6	3311	3327	-	15.5859	2.86e-06	0.0109	GGTGTGGGGGTAGGGGC
SP7	database	ENST00000480456.6	3672	3691	-	15.2385	2.86e-06	0.00352	GCTGGAGGGTGGGGGCAGGC
SP3	database	ENST00000480456.6	3672	3691	-	15.2844	2.87e-06	0.00354	GCTGGAGGGTGGGGGCAGGC
CTCF	hTFtarget	ENST00000480456.6	3607	3622	-	15.3788	2.87e-06	0.0221	CGACCACCAGGTAGCG
BATF	hTFtarget	ENST00000480456.6	678	689	+	14.6667	2.88e-06	0.023	CAATATGAGTCA
SPI1	hTFtarget	ENST00000480456.6	3607	3622	-	15.4737	2.88e-06	0.0225	CGACCACCAGGTAGCG
KLF15	database	ENST00000480456.6	3311	3327	-	15.5545	2.89e-06	0.011	GGTGTGGGGGTAGGGGC
FOS	hTFtarget	ENST00000480456.6	679	692	-	16.0758	2.89e-06	0.0231	TGATGACTCATATT
ORC1	hTFtarget	ENST00000480456.6	1519	1534	+	15.0286	2.89e-06	0.0133	GCCCTGGCCCCACTCC
SPI1	hTFtarget	ENST00000480456.6	2177	2197	+	15.5658	2.89e-06	0.0224	CCTCTCCTCCCACCCCCTCCC
CTCF	hTFtarget	ENST00000480456.6	3601	3619	+	15.2727	2.89e-06	0.0112	CTGCTGCGCTACCTGGTGG
GTF2B	hTFtarget	ENST00000480456.6	1064	1075	-	15.6711	2.9e-06	0.0165	CCTCCGCCTCCC
NOTCH1	hTFtarget	ENST00000480456.6	3493	3512	-	14.9474	2.9e-06	0.0203	GGAGCGCAGGAGGCCGGGGG
SPI1	hTFtarget	ENST00000480456.6	2899	2914	+	15.6	2.9e-06	0.0121	CGAGGCGGAGCCCGCG
ZNF92	hTFtarget	ENST00000480456.6	2376	2400	-	14.8194	2.9e-06	0.00203	TTGTTTGTTTTTGTTTTTGTTTTTT
HDAC2	hTFtarget	ENST00000480456.6	2942	2963	+	15.2381	2.91e-06	0.0114	CTCAGCTTCGCCCGTTGGGCAG
SPI1	hTFtarget	ENST00000480456.6	2899	2914	-	15.5571	2.92e-06	0.00585	CGCGGGCTCCGCCTCG
CDK9	hTFtarget	ENST00000480456.6	1027	1050	-	14.6842	2.92e-06	0.00548	TCTCCTGCCTCAGCCTCCTCAGTC
MYC	hTFtarget	ENST00000480456.6	3440	3461	+	14.807	2.93e-06	0.0222	CTCTTCCTCCCCTCCCGACTCT
TCF4	hTFtarget	ENST00000480456.6	3677	3698	-	14.8684	2.93e-06	0.00258	GTGGGGGGCTGGAGGGTGGGGG
CREB1	hTFtarget	ENST00000480456.6	346	357	-	15.3939	2.93e-06	0.022	GAGAGAGAGAAA
WT1	database	ENST00000480456.6	3203	3212	-	15.3034	2.94e-06	0.0226	CGCCCCCACG
SMAD4	hTFtarget	ENST00000480456.6	2899	2914	+	15.0423	2.94e-06	0.00895	CGAGGCGGAGCCCGCG
CTCF	hTFtarget	ENST00000480456.6	3601	3622	-	15.2121	2.94e-06	0.0114	CGACCACCAGGTAGCGCAGCAG
POLR2A	hTFtarget	ENST00000480456.6	3580	3591	+	15.4342	2.95e-06	0.0116	CGCCACCGCCTC
SPI1	hTFtarget	ENST00000480456.6	1627	1638	-	14.9143	2.95e-06	0.0228	AAAGAGGAAATG
SPI1	hTFtarget	ENST00000480456.6	3603	3627	-	15.25	2.95e-06	0.0232	CAGGGCGACCACCAGGTAGCGCAGC
TP53	hTFtarget	ENST00000480456.6	3121	3140	-	14.8947	2.95e-06	0.0233	GGAGCTGGGGGCGGGAGGCG
JUN	hTFtarget	ENST00000480456.6	680	694	+	15.9605	2.96e-06	0.0236	ATATGAGTCATCATT
POLR2A	hTFtarget	ENST00000480456.6	3581	3592	-	15.5132	2.96e-06	0.0117	GGAGGCGGTGGC
SPI1	hTFtarget	ENST00000480456.6	2899	2914	-	15.5143	2.96e-06	0.0106	CGCGGGCTCCGCCTCG
SRC	hTFtarget	ENST00000480456.6	2279	2300	+	15.3816	2.96e-06	0.0233	GTCGCCTTTGTCCACTGAGCTA
CTCF	hTFtarget	ENST00000480456.6	3606	3621	+	15.3182	2.96e-06	0.0226	GCGCTACCTGGTGGTC
ZNF263	database	ENST00000480456.6	2179	2199	-	15.102	2.97e-06	0.00559	CAGGGAGGGGGTGGGAGGAGA
RXRA	hTFtarget	ENST00000480456.6	3582	3602	+	14.2105	2.97e-06	0.00747	CCACCGCCTCCTCCTGCTGCT
SPI1	hTFtarget	ENST00000480456.6	3362	3376	+	15.5658	2.97e-06	0.0232	AGGACCCGCCTCTTG
SPI1	hTFtarget	ENST00000480456.6	3205	3220	-	15.5143	2.97e-06	0.0204	CGTCCCTCCGCCCCCA
CTCF	hTFtarget	ENST00000480456.6	3607	3621	+	15.197	2.97e-06	0.0227	CGCTACCTGGTGGTC
NR4A1	database	ENST00000480456.6	3754	3763	+	14.7523	2.98e-06	0.0238	CTGACCTTGC
SPI1	hTFtarget	ENST00000480456.6	3205	3220	-	15.5	2.98e-06	0.0151	CGTCCCTCCGCCCCCA
CTCF	hTFtarget	ENST00000480456.6	3606	3620	-	15.3182	2.98e-06	0.0229	ACCACCAGGTAGCGC
CTCF	hTFtarget	ENST00000480456.6	3604	3619	-	15.3788	2.98e-06	0.0117	CCACCAGGTAGCGCAG
CTCF	hTFtarget	ENST00000480456.6	3606	3619	-	15.2879	2.98e-06	0.0229	CCACCAGGTAGCGC
EGR1	hTFtarget	ENST00000480456.6	2933	2948	+	15.6364	2.99e-06	0.00776	CGCCACCCCCTCAGCT
VEZF1	hTFtarget	ENST00000480456.6	2177	2198	+	14.9857	3e-06	0.00157	CCTCTCCTCCCACCCCCTCCCT
EGR2	database	ENST00000480456.6	2183	2197	+	15.6721	3.01e-06	0.0118	CTCCCACCCCCTCCC
FOXP1	database	ENST00000480456.6	2395	2414	-	1.09524	3.01e-06	0.00486	TTTCTTTTGTTTTTTTGTTT
SP2	hTFtarget	ENST00000480456.6	3124	3135	-	15.8816	3.01e-06	0.0232	TGGGGGCGGGAG
BTAF1	hTFtarget	ENST00000480456.6	3114	3138	+	8.32895	3.01e-06	0.00156	CTGCCCGCGCCTCCCGCCCCCAGCT
CTCF	hTFtarget	ENST00000480456.6	3604	3619	+	15.1818	3.01e-06	0.0233	CTGCGCTACCTGGTGG
CTCF	hTFtarget	ENST00000480456.6	3607	3622	-	15.197	3.01e-06	0.0232	CGACCACCAGGTAGCG
NR6A1	database	ENST00000480456.6	3479	3496	+	13.6742	3.02e-06	0.0241	CAGAAGTTCAAGGGCCCC
KDM1A	hTFtarget	ENST00000480456.6	2178	2199	-	15.1549	3.02e-06	0.00194	CAGGGAGGGGGTGGGAGGAGAG
SPI1	hTFtarget	ENST00000480456.6	3198	3213	-	15.5143	3.02e-06	0.00585	CCGCCCCCACGCCTCC
SPI1	hTFtarget	ENST00000480456.6	3464	3479	+	15.4474	3.02e-06	0.0182	GCTCCTTTCCCGCCCC
EBF1	hTFtarget	ENST00000480456.6	2166	2177	-	15.6515	3.02e-06	0.0237	GACCCAGGGGAC
ZNF281	database	ENST00000480456.6	3678	3692	-	15.5	3.02e-06	0.00377	GGCTGGAGGGTGGGG
ZNF350	database	ENST00000480456.6	3491	3514	+	15.04	3.02e-06	0.0232	GGCCCCCGGCCTCCTGCGCTCCTG
PCGF2	hTFtarget	ENST00000480456.6	2175	2196	+	15.1447	3.03e-06	0.00156	GTCCTCTCCTCCCACCCCCTCC
BRD4	hTFtarget	ENST00000480456.6	2385	2406	+	15.3077	3.03e-06	0.00564	AAACAAAAACAAACAAAAAAAC
SMAD1	hTFtarget	ENST00000480456.6	3120	3141	+	13.9211	3.03e-06	0.00394	GCGCCTCCCGCCCCCAGCTCCT
SPI1	hTFtarget	ENST00000480456.6	2890	2914	-	14.4	3.03e-06	0.00441	CGCGGGCTCCGCCTCGAACTCGAGA
YY1	hTFtarget	ENST00000480456.6	2899	2914	-	14.9868	3.03e-06	0.00423	CGCGGGCTCCGCCTCG
MAZ	database	ENST00000480456.6	3094	3110	-	15.3265	3.03e-06	0.00566	GGGGGTGGGGGGATTGG
SP1	database	ENST00000480456.6	3100	3110	-	15.3034	3.04e-06	0.0116	GGGGGTGGGGG
ZNF350	database	ENST00000480456.6	3491	3514	-	15.05	3.04e-06	0.0233	CAGGAGCGCAGGAGGCCGGGGGCC
SRF	hTFtarget	ENST00000480456.6	3119	3134	+	15.25	3.04e-06	0.0161	CGCGCCTCCCGCCCCC
CDK7	hTFtarget	ENST00000480456.6	1027	1047	-	15.039	3.04e-06	0.00273	CCTGCCTCAGCCTCCTCAGTC
CTCF	hTFtarget	ENST00000480456.6	3603	3621	-	15.1515	3.04e-06	0.0199	GACCACCAGGTAGCGCAGC
SP1	database	ENST00000480456.6	3674	3692	-	15.2697	3.05e-06	0.00357	GGCTGGAGGGTGGGGGCAG
SP4	database	ENST00000480456.6	3098	3121	-	14.1818	3.05e-06	0.00257	GCGGGCAGGCTGGGGGTGGGGGGA
ZNF148	database	ENST00000480456.6	3678	3692	-	15.5056	3.05e-06	0.0038	GGCTGGAGGGTGGGG
CEBPB	database	ENST00000480456.6	1090	1100	+	15.7111	3.05e-06	0.0244	GATTGCACCAC
EP300	hTFtarget	ENST00000480456.6	3431	3455	+	14.6234	3.05e-06	0.00167	CCGTCCCTCCTCTTCCTCCCCTCCC
MAZ	database	ENST00000480456.6	3094	3110	-	15.3258	3.06e-06	0.00573	GGGGGTGGGGGGATTGG
SP2	database	ENST00000480456.6	3203	3219	+	14.9326	3.06e-06	0.0233	CGTGGGGGCGGAGGGAC
ZBTB7A	hTFtarget	ENST00000480456.6	3127	3140	+	15.5152	3.06e-06	0.0192	CCGCCCCCAGCTCC
ZNF384	hTFtarget	ENST00000480456.6	2376	2397	-	12.5	3.06e-06	0.00142	TTTGTTTTTGTTTTTGTTTTTT
ZNF384	hTFtarget	ENST00000480456.6	2396	2420	+	10.0278	3.06e-06	0.00132	AACAAAAAAACAAAAGAAAAAAACT
CTCF	hTFtarget	ENST00000480456.6	3607	3622	-	15.1364	3.06e-06	0.0233	CGACCACCAGGTAGCG
MEF2A	database	ENST00000480456.6	1701	1712	-	16.2121	3.07e-06	0.0245	AGCTATTTTTAT
MYC	hTFtarget	ENST00000480456.6	1012	1027	-	15.3553	3.07e-06	0.0237	CCAGTAGATGGGACTA
NFE2	hTFtarget	ENST00000480456.6	3438	3459	+	14.9872	3.07e-06	0.0086	TCCTCTTCCTCCCCTCCCGACT
PCGF2	hTFtarget	ENST00000480456.6	3586	3607	+	15.1316	3.07e-06	0.00156	CGCCTCCTCCTGCTGCTGCTGC
RAD21	hTFtarget	ENST00000480456.6	3605	3620	+	15.1842	3.07e-06	0.0117	TGCGCTACCTGGTGGT
SPI1	hTFtarget	ENST00000480456.6	1064	1079	+	15.4143	3.07e-06	0.00739	GGGAGGCGGAGGTTGC
CDK8	hTFtarget	ENST00000480456.6	2179	2203	+	15.1299	3.07e-06	0.00148	TCTCCTCCCACCCCCTCCCTGGGTA
SP2	database	ENST00000480456.6	3203	3219	+	14.898	3.07e-06	0.0232	CGTGGGGGCGGAGGGAC
PURA	database	ENST00000480456.6	3112	3128	-	14.8911	3.08e-06	0.00792	GGGAGGCGCGGGCAGGC
ERG	hTFtarget	ENST00000480456.6	3440	3451	-	15.0658	3.08e-06	0.0236	GGGGAGGAAGAG
ZFY	database	ENST00000480456.6	3490	3503	+	15.5918	3.08e-06	0.0236	GGGCCCCCGGCCTC
FOXA2	hTFtarget	ENST00000480456.6	3121	3142	+	14.7403	3.09e-06	0.00123	CGCCTCCCGCCCCCAGCTCCTC
IRF5	hTFtarget	ENST00000480456.6	2376	2391	+	12.4156	3.09e-06	0.00274	AAAAAACAAAAACAAA
BRD4	hTFtarget	ENST00000480456.6	3108	3132	+	14.3816	3.09e-06	0.00128	CCCAGCCTGCCCGCGCCTCCCGCCC
SPI1	hTFtarget	ENST00000480456.6	3564	3588	-	15.1714	3.09e-06	0.00474	GCGGTGGCGGCTCCTCCTCGCCATC
CTCF	hTFtarget	ENST00000480456.6	3601	3620	-	15.1364	3.09e-06	0.0119	ACCACCAGGTAGCGCAGCAG
CTCF	hTFtarget	ENST00000480456.6	3602	3621	-	15.1667	3.09e-06	0.0238	GACCACCAGGTAGCGCAGCA
KLF16	database	ENST00000480456.6	3320	3330	-	15.6735	3.09e-06	0.0238	GGGGGTGTGGG
POLR2A	hTFtarget	ENST00000480456.6	3498	3519	+	14.6316	3.1e-06	0.0131	GGCCTCCTGCGCTCCTGCCGCC
POU5F1	hTFtarget	ENST00000480456.6	3492	3513	-	15.0789	3.1e-06	0.00183	AGGAGCGCAGGAGGCCGGGGGC
RBCK1	hTFtarget	ENST00000480456.6	2220	2235	+	15.4868	3.1e-06	0.012	GTCACCACGGCAACAG
SPI1	hTFtarget	ENST00000480456.6	3119	3134	-	15.5143	3.1e-06	0.0121	GGGGGCGGGAGGCGCG
CTBP2	hTFtarget	ENST00000480456.6	3439	3454	-	15.2714	3.1e-06	0.00589	GGAGGGGAGGAAGAGG
CTCF	hTFtarget	ENST00000480456.6	808	819	+	15.1053	3.1e-06	0.0243	GGAGAACTGCAT
[truncated: 18,800 more rows]
