# Supplementary material for: Identifying Novel Drug Targets for Epilepsy Through a Brain Transcriptome-Wide Association Study and Protein-Wide Association Study with Chemical-Gene-Interaction Analysis
Source: Mol Neurobiol. 2023 May 29;60(9):5055–66. doi: 10.1007/s12035-023-03382-z (PMC10415436; doi:10.1007/s12035-023-03382-z)
Supplement: Supplementary file 5 — (XLSX 785 kb) [file 12035_2023_3382_MOESM5_ESM.xlsx]

## Sheet: Sheet1
Table S5. Results of CGSEA
Tissue	Chemicals	ChemicalName	NES	P
Amygdala	C000188	alachlor	-0.0932719	0.822318
Amygdala	C000228	aristolochic acid I	-0.0159385	0.740126
Amygdala	C000488	cladosporin	-0.0306885	0.760824
Amygdala	C000499	ferric oxide	-0.0250223	0.215878
Amygdala	C000591600	tetrachlorobenzoquinone	-0.113018	0.653435
Amygdala	C000594117	ON123300	-0.0495119	0.737726
Amygdala	C000621033	napabucasin	-0.105662	0.873713
Amygdala	C000623013	NMS-873	-0.107621	0.612439
Amygdala	C000625835	HFPO2 compound	-0.0100952	0.563844
Amygdala	C000625836	HFPO4 compound	-0.0423343	0.554645
Amygdala	C000627226	momfluorothrin	-0.0213942	0.20008
Amygdala	C001277	geldanamycin	-0.0242164	0.355364
Amygdala	C001803	tempol	-0.0490596	0.833617
Amygdala	C001899	triptolide	-0.0304512	0.384262
Amygdala	C002202	4-oxoretinoic acid	-0.0113419	0.114889
Amygdala	C002385	linsidomine	-0.0472735	0.240676
Amygdala	C002469	fusarenon-X	-0.0196853	0.155684
Amygdala	C002669	parthenolide	-0.0324837	0.213779
Amygdala	C002741	N-nitrosomorpholine	-0.0474797	0.318068
Amygdala	C002791	bismuth tripotassium dicitrate	-0.0787955	0.789021
Amygdala	C002802	tungsten carbide	-0.0738789	0.758024
Amygdala	C002950	methylformamide	-0.0541979	0.29517
Amygdala	C002963	geranylgeranyl pyrophosphate	-0.0486198	0.70163
Amygdala	C002979	selenomethylselenocysteine	-0.0881627	0.681732
Amygdala	C002994	ethylene dimethanesulfonate	-0.0525494	0.227477
Amygdala	C003001	7-ketocholesterol	-0.049174	0.220478
Amygdala	C003377	taxifolin	-0.0288866	0.157184
Amygdala	C003466	thymoquinone	-0.0614025	0.854315
Amygdala	C003585	22-hydroxycholesterol	-0.0659839	0.745325
Amygdala	C003898	2-anisidine	0.0355046	0.0274973
Amygdala	C004312	glycidol	0.0464919	0.0958904
Amygdala	C004456	beauvericin	-0.0136296	0.126987
Amygdala	C004479	pimagedine	-0.0414712	0.829117
Amygdala	C004532	quinone	-0.0762577	0.847015
Amygdala	C004541	biochanin A	-0.0225516	0.211079
Amygdala	C004648	testosterone enanthate	-0.0376662	0.206279
Amygdala	C004656	chloroacetaldehyde	0.00106126	0.0709929
Amygdala	C004742	daidzein	-0.0101295	0.0839916
Amygdala	C004912	ethylbenzene	-0.027216	0.408159
Amygdala	C004984	apocarotenal	-0.0307541	0.324768
Amygdala	C004999	ferulic acid	-0.059914	0.976302
Amygdala	C005095	malachite green	-0.0416816	0.713129
Amygdala	C005197	alternariol	-0.0234914	0.543146
Amygdala	C005219	methyl cellosolve	-0.06562	0.781922
Amygdala	C005223	methyleugenol	0.177433	0.0221978
Amygdala	C005246	myristicin	-0.0593895	0.270773
Amygdala	C005273	naringenin	-0.0897593	0.758024
Amygdala	C005274	naringin	-0.0611397	0.414159
Amygdala	C005290	oxybenzone	0.0139366	0.0882912
Amygdala	C005445	triphenyl phosphate	-0.0103924	0.468153
Amygdala	C005460	uranyl acetate	-0.0804602	0.689531
Amygdala	C005466	ursolic acid	0.0455387	0.0632937
Amygdala	C005499	honokiol	-0.0570223	0.309569
Amygdala	C005563	captax	-0.027527	0.694631
Amygdala	C005705	sanguinarine	-0.096943	0.842316
Amygdala	C005865	troxerutin	-0.0538705	0.283872
Amygdala	C005948	astaxanthine	-0.0087132	0.130087
Amygdala	C005961	bis(tri-n-butyltin)oxide	-0.0207745	0.858314
Amygdala	C006012	fenofibric acid	-0.0674307	0.887111
Amygdala	C006068	propylparaben	13.4482	0.0009999
Amygdala	C006418	adrenocorticotropin zinc	-0.0411982	0.558544
Amygdala	C006463	allyl alcohol	-0.0532988	0.449955
Amygdala	C006551	2-amino-2-methyl-1-propanol	-0.122645	0.49995
Amygdala	C006552	kaempferol	-0.123877	0.742726
Amygdala	C006680	baicalein	-0.0153174	0.80082
Amygdala	C006698	carbendazim	-0.0604161	0.861414
Amygdala	C006703	benzo(b)fluoranthene	-0.0140689	0.233377
Amygdala	C006757	4-biphenylamine	-0.0229486	0.321668
Amygdala	C006794	brevianamide A	-0.058709	0.794021
Amygdala	C007020	chlorophyllin	-0.0214809	0.831017
Amygdala	C007095	cobaltiprotoporphyrin	-0.0819844	0.726927
Amygdala	C007164	cumene hydroperoxide	0.00662718	0.0917908
Amygdala	C007262	deoxynivalenol	-0.110155	0.876312
Amygdala	C007350	nitrofen	-0.0381886	0.667433
Amygdala	C007738	fluoranthene	1.8373	0.00579942
Amygdala	C007768	formononetin	-0.0101566	0.555044
Amygdala	C007834	genipin	-0.0361819	0.312269
Amygdala	C007836	geraniol	-0.0332934	0.629737
Amygdala	C007845	gingerol	-0.0559386	0.862914
Amygdala	C007997	25-hydroxycholesterol	-0.0649295	0.256674
Amygdala	C008340	mecoprop	1.12506	0.0152985
Amygdala	C008435	methyldithiocarbamate	-0.0109713	0.827017
Amygdala	C008493	methylselenic acid	0.035191	0.0283972
Amygdala	C008548	morin	-0.092636	0.841116
Amygdala	C008776	pelargonic acid	-0.0401972	0.423258
Amygdala	C008922	piperine	-0.0693043	0.843916
Amygdala	C009006	potassium perchlorate	-0.0566239	0.651835
Amygdala	C009131	pyrimidin-2-one beta-ribofuranoside	-0.0660966	0.729127
Amygdala	C009160	cyclonite	0.0199379	0.0728927
Amygdala	C009166	retinol acetate	-0.0343398	0.784522
Amygdala	C009237	senecionine	0.0116284	0.069993
Amygdala	C009238	senkirkine	-0.058088	0.638236
Amygdala	C009438	tetrandrine	-0.117942	0.655534
Amygdala	C009684	withaferin A	-0.0153285	0.727327
Amygdala	C009900	lipoteichoic acid	-0.0654256	0.70093
Amygdala	C010063	carbonyl sulfide	-0.0659538	0.688331
Amygdala	C010176	halofuginone	-0.0171011	0.957604
Amygdala	C010178	heliotrine	-0.0414698	0.677832
Amygdala	C010272	palytoxin	-0.062683	0.70183
Amygdala	C010313	pseudocumene	-0.0180184	0.731627
Amygdala	C010327	salinomycin	-0.0346857	0.940506
Amygdala	C010423	pyrithione zinc	-0.0426724	0.335766
Amygdala	C010615	Nonidet P-40	-0.0664521	0.707029
Amygdala	C010792	testosterone undecanoate	-0.0456892	0.358764
Amygdala	C010902	decabromobiphenyl ether	0.00463061	0.0916908
Amygdala	C010974	glyphosate	-0.0109554	0.215878
Amygdala	C011126	tetraiodothyroacetic acid	-0.0730089	0.787321
Amygdala	C011272	perfosfamide	-0.00388951	0.136786
Amygdala	C011309	mezerein	-0.0184202	0.893711
Amygdala	C011512	alpha-naphthoflavone	0.213126	0.0167983
Amygdala	C011559	tributyltin	-0.0875997	0.433557
Amygdala	C011890	kojic acid	-0.0546924	0.583842
Amygdala	C011907	melamine	0.0316916	0.0284972
Amygdala	C012042	steviol	-0.030084	0.39906
Amygdala	C012043	stevioside	-0.0780825	0.39706
Amygdala	C012526	quercitrin	-0.0647656	0.925707
Amygdala	C012568	terbufos	-0.0256385	0.864314
Amygdala	C012606	4-vinyl-1-cyclohexene dioxide	-0.0690841	0.726227
Amygdala	C012655	nimesulide	-0.0574463	0.728927
Amygdala	C012796	2-butenal	-0.0164497	0.744126
Amygdala	C012843	cinnamaldehyde	-0.0320326	0.670933
Amygdala	C013015	hesperetin	-0.0169565	0.185981
Amygdala	C013038	hydroxyhydroquinone	-0.0125254	0.830217
Amygdala	C013099	mancozeb	-0.0446736	0.839816
Amygdala	C013320	tris(2-butoxyethyl) phosphate	-0.0273754	0.871313
Amygdala	C013418	bromfenacoum	-0.0267648	0.182182
Amygdala	C013531	ferric ammonium citrate	-0.0392346	0.687131
Amygdala	C013592	mangiferin	-0.0304854	0.215678
Amygdala	C013598	methoxyacetic acid	-0.0868589	0.691031
Amygdala	C013672	riddelliine	-0.0637545	0.408559
Amygdala	C013690	styrene oxide	-0.037797	0.90041
Amygdala	C013698	tallow	0.0837354	0.0223978
Amygdala	C013738	zingerone	-0.0278068	0.174183
Amygdala	C013813	4-anisidine	-0.0645264	0.841716
Amygdala	C013908	daidzin	-0.0135582	0.318968
Amygdala	C014026	hexamethylene bisacetamide	-0.0199798	0.424758
Amygdala	C014129	N-nitrosodiethanolamine	-0.0336055	0.491851
Amygdala	C014153	pirimiphos methyl	-0.0253818	0.194081
Amygdala	C014215	tetrahydropalmatine	-0.0228872	0.218378
Amygdala	C014706	2-nitro-4-phenylenediamine	-0.0703524	0.375262
Amygdala	C014707	nitrosobenzylmethylamine	-0.077796	0.40206
Amygdala	C014949	acetylhydrazine	-0.0603587	0.833117
Amygdala	C015358	methylparaben	-0.104245	0.674833
Amygdala	C015392	3-nitropropionic acid	-0.0508633	0.89931
Amygdala	C015586	propiverine	-0.0396223	0.925407
Amygdala	C015763	cumene	-0.0627892	0.708329
Amygdala	C016030	pantogab	-0.11951	0.854715
Amygdala	C016101	shikonin	-0.1082	0.682932
Amygdala	C016151	tinuvin	-0.0363125	0.476652
Amygdala	C016274	bromoacetate	0.0182893	0.0933907
Amygdala	C016299	chelerythrine	-0.0238273	0.277772
Amygdala	C016366	dibenzothiophene	-0.107815	0.507949
Amygdala	C016517	indole-3-carbinol	-0.037203	0.520648
Amygdala	C016527	isoquercitrin	-0.0374363	0.854115
Amygdala	C016583	4-(N-methyl-N-nitrosamino)-1-(3-pyridyl)-1-butanone	-0.0107143	0.161784
Amygdala	C016599	mono-(2-ethylhexyl)phthalate	0.162697	0.0654935
Amygdala	C016601	afimoxifene	-0.0816338	0.330067
Amygdala	C016617	2-nitropropane	0.0643399	0.0639936
Amygdala	C016766	sulforaphane	-0.0495585	0.839516
Amygdala	C016780	11-nor-delta(9)-tetrahydrocannabinol-9-carboxylic acid	-0.0885949	0.776122
Amygdala	C016837	zinc chloride	-0.0992772	0.882712
Amygdala	C017037	aurin	-0.0137148	0.526647
Amygdala	C017096	n-butoxyethanol	-0.0264158	0.20268
Amygdala	C017133	chromous chloride	-0.0842429	0.810319
Amygdala	C017160	cypermethrin	-0.0315117	0.423858
Amygdala	C017180	decamethrin	-0.10457	0.779622
Amygdala	C017185	delphinidin	-0.138247	0.727527
Amygdala	C017461	lead nitrate	-0.0792673	0.739826
Amygdala	C017557	nickel subsulfide	-0.046188	0.749325
Amygdala	C017690	fenvalerate	-0.0420852	0.956004
Amygdala	C017803	zinc protoporphyrin	-0.0539196	0.720328
Amygdala	C017875	fisetin	-0.0606876	0.829717
Amygdala	C017906	3-dinitrobenzene	0.215267	0.0280972
Amygdala	C017953	tetramethylpyrazine	-0.0168907	0.847715
Amygdala	C017963	vinyl carbamate	-0.0196895	0.312569
Amygdala	C017967	W 7	-0.0665982	0.872413
Amygdala	C018091	maduramicin	0.0501981	0.0668933
Amygdala	C018381	salvin	-0.0463319	0.909409
Amygdala	C018453	ammonium hexachloroplatinate	0.456116	0.00349965
Amygdala	C018511	4-dichlorobenzene	-0.060695	0.421858
Amygdala	C018584	linalool	-0.0160053	0.143886
Amygdala	C018620	oleoresins	-0.0900851	0.834317
Amygdala	C018637	phorone	-0.0418069	0.592341
Amygdala	C018855	2-tert-butylhydroquinone	-0.070115	0.774823
Amygdala	C019304	ciprofibrate	-0.0640004	0.737226
Amygdala	C019499	2-nitrofluorene	-0.02437	0.363864
Amygdala	C019536	potassium bromate	-0.0138833	0.153785
Amygdala	C020300	monomethylarsonic acid	0.739658	0.00619938
Amygdala	C020326	ferric nitrilotriacetate	-0.0644445	0.819618
Amygdala	C020711	beryllium sulfate	-0.0100005	0.0569943
Amygdala	C020722	cinnamyl alcohol	-0.0148607	0.885011
Amygdala	C020735	dibutyldichlorotin	-0.0850309	0.761924
Amygdala	C020748	ferrous sulfate	-0.0315892	0.794721
Amygdala	C020758	indium trichloride	-0.0352727	0.181082
Amygdala	C020806	tetrabromobisphenol A	-0.0487251	0.922708
Amygdala	C020809	tetrathiomolybdate	-0.0391933	0.285971
Amygdala	C020972	pyrrolidine dithiocarbamic acid	-0.015522	0.531947
Amygdala	C021296	2-ethoxyethanol	-0.0505118	0.845315
Amygdala	C021751	tanshinone	0.00842755	0.0952905
Amygdala	C022777	bufalin	-0.0569858	0.645535
Amygdala	C022838	nickel chloride	-0.0670011	0.760524
Amygdala	C022884	undecane	-0.0840846	0.388461
Amygdala	C022921	benzo(k)fluoranthene	0.0477483	0.0594941
Amygdala	C023600	chromic oxide	-0.0823467	0.838116
Amygdala	C023614	dibenzofuran	-0.0661551	0.79522
Amygdala	C023650	aniline	-0.0702681	0.684732
Amygdala	C023676	chloroquine diphosphate	-0.0167476	0.89571
Amygdala	C023888	beta-hexachlorocyclohexane	-0.0183249	0.808119
Amygdala	C024273	profenofos	1.44613	0.00519948
Amygdala	C024352	fludarabine	-0.0209193	0.69563
Amygdala	C024555	ferric chloride	-0.094556	0.872513
Amygdala	C024565	ethylene dichloride	-0.015961	0.238576
Amygdala	C024713	n-tetradecane	0.0130742	0.105289
Amygdala	C024746	tobacco tar	-0.0133382	0.740826
Amygdala	C024836	4-nitrophenol	-0.0321496	0.614039
Amygdala	C024989	coenzyme Q10	0.0366533	0.0760924
Amygdala	C025160	3-aminobenzamide	-0.108164	0.540246
Amygdala	C025256	nonylphenol	-0.0162359	0.352165
Amygdala	C025340	manganese chloride	-0.072589	0.281772
Amygdala	C025451	sodium bisulfide	-0.0278075	0.855914
Amygdala	C025462	sulindac sulfide	0.00966228	0.121488
Amygdala	C025463	sulindac sulfone	-0.0113739	0.875912
Amygdala	C025589	ochratoxin A	-0.0110402	0.213979
Amygdala	C025657	arsenic acid	-0.0493787	0.874713
Amygdala	C025703	bleomycetin	-0.0565082	0.80342
Amygdala	C025946	3-methyladenine	-0.0213648	0.973303
Amygdala	C026105	butylidenephthalide	0.00466093	0.0692931
Amygdala	C026114	2-xylene	-0.0690601	0.461554
Amygdala	C026137	3-hydroxyacetanilide	-0.0431349	0.858214
Amygdala	C026209	oltipraz	-0.02406	0.854215
Amygdala	C026305	cobalt sulfate	-0.0320734	0.919008
Amygdala	C026385	n-hexane	-0.085948	0.782822
Amygdala	C026690	cerous chloride	0.0622357	0.0674933
Amygdala	C026987	aroclor 1260	-0.044567	0.349265
Amygdala	C027113	chrysophanic acid	-0.0580377	0.719928
Amygdala	C027185	indirubin	-0.0460254	0.568143
Amygdala	C027561	butylbenzyl phthalate	-0.0587532	0.776922
Amygdala	C027576	4-hydroxy-2-nonenal	-0.110629	0.954205
Amygdala	C027579	periodate-oxidized adenosine	-0.0801533	0.925707
Amygdala	C027696	acipimox	-0.0225113	0.453155
Amygdala	C028009	diallyl disulfide	-0.057702	0.842816
Amygdala	C028031	cadmium acetate	-0.0809944	0.727027
Amygdala	C028337	cadmium telluride	-0.0480303	0.849415
Amygdala	C028473	N-acetyl-4-benzoquinoneimine	-0.01583	0.441756
Amygdala	C028521	lanthanum chloride	-0.0105831	0.123988
Amygdala	C028559	bathocuproine sulfonate	-0.0497453	0.568143
Amygdala	C028577	monobutyl phthalate	-0.0191649	0.309369
Amygdala	C028676	4-acetylaminofluorene	-0.0479292	0.406559
Amygdala	C028904	isoproturon	-0.0407758	0.845615
Amygdala	C028982	sodium chromate(VI)	0.182262	0.0572943
Amygdala	C029036	crocin	-0.0685452	0.905909
Amygdala	C029310	lard	0.250708	0.0165983
Amygdala	C029341	oxophenylarsine	-0.0164049	0.806619
Amygdala	C029350	1-naphthol	-0.0495534	0.583742
Amygdala	C029370	4-toluidine	-0.0912503	0.628537
Amygdala	C029424	hydrazine	0.0295348	0.080192
Amygdala	C029728	4-phenylenediamine	0.0537679	0.0592941
Amygdala	C029891	lead chloride	-0.0197681	0.144686
Amygdala	C029892	cupric chloride	-0.0781918	0.829617
Amygdala	C029955	2-nitrotoluene	0.191093	0.0470953
Amygdala	C030090	phosphoramide mustard	-0.0392979	0.265373
Amygdala	C030123	coumarin	-0.0791625	0.716328
Amygdala	C030141	taurine-ursodeoxycholate conjugate	-0.0127014	0.426257
Amygdala	C030299	phenylhydrazine	-0.0244851	0.886811
Amygdala	C030419	andrographolide	-0.0238917	0.80192
Amygdala	C030583	ceric oxide	-0.0444136	0.878312
Amygdala	C030589	methylmercury cysteine	-0.0379898	0.310569
Amygdala	C030691	gluconic acid	-0.0632052	0.865913
Amygdala	C030935	benz(a)anthracene	0.778635	0.00549945
Amygdala	C030957	methylmercury II	-0.0461907	0.575642
Amygdala	C030973	cupric oxide	0.0395295	0.107489
Amygdala	C030984	pyrene	-0.022683	0.265573
Amygdala	C031143	AICA ribonucleotide	-0.0771664	0.354565
Amygdala	C031180	chrysene	-0.0736476	0.912809
Amygdala	C031181	phenanthrene	-0.061802	0.786121
Amygdala	C031183	stearic acid	-0.0344846	0.90321
Amygdala	C031238	zinc sulfide	-0.0175139	0.679032
Amygdala	C031278	2-chloroethyl ethyl sulfide	-0.0501159	0.809919
Amygdala	C031280	pyrazole	0.0271676	0.116688
Amygdala	C031324	tris(chloroethyl)phosphate	-0.0592263	0.447755
Amygdala	C031389	resorcinol	-0.0116064	0.868213
Amygdala	C031463	beta-glycerophosphoric acid	-0.104781	0.539146
Amygdala	C031618	sodium nitrate	-0.0994871	0.867813
Amygdala	C031655	ursodoxicoltaurine	-0.012386	0.569743
Amygdala	C031721	naphthalene	-0.0369306	0.356164
Amygdala	C031895	lead chromate	-0.0717653	0.885311
Amygdala	C031903	1-UFT protocol	0.102357	0.0488951
Amygdala	C031927	hydroquinone	-0.0553403	0.711629
Amygdala	C032036	bromobenzene	-0.0844129	0.755624
Amygdala	C032628	tin protoporphyrin IX	0.0150985	0.0642936
Amygdala	C032642	4-aminophenylarsenoxide	-0.059486	0.962704
Amygdala	C032668	1-nitropyrene	-0.0595832	0.356564
Amygdala	C032688	boric acid	-0.0157998	0.888411
Amygdala	C032881	lysophosphatidic acid	-0.0428348	0.733227
Amygdala	C032910	triadimefon	0.036284	0.0635936
Amygdala	C033069	methyl salicylate	-0.0849061	0.885811
Amygdala	C033094	perfluorobutyric acid	-0.0137291	0.472653
Amygdala	C033146	1-hydroxypyrene	-0.0589715	0.951105
Amygdala	C033607	puerarin	-0.0174991	0.851715
Amygdala	C033789	fenarimol	-0.0420886	0.471553
Amygdala	C034028	vanadyl sulfate	-0.0457826	0.688631
Amygdala	C034221	catechol	-0.0903057	0.90471
Amygdala	C034343	4-aminobenzhydrazide	4.68838	0.00249975
Amygdala	C034613	triacsin C	-0.0155015	0.306769
Amygdala	C034786	bis(4-hydroxycinnamoyl)methane	-0.105689	0.768223
Amygdala	C034912	puag-haad	-0.060477	0.976202
Amygdala	C034939	cadmium sulfide	-0.025554	0.252975
Amygdala	C035054	ginsenoside Rg1	-0.0917725	0.855214
Amygdala	C035314	1-nitropropane	-0.0703524	0.375262
Amygdala	C035988	procymidone	-0.0314773	0.416658
Amygdala	C036042	dicyclohexyl phthalate	-0.0764331	0.465153
Amygdala	C036423	1-aminomethylphosphonic acid	-0.0167721	0.317568
Amygdala	C036567	perfluorodecanoic acid	0.243549	0.0110989
Amygdala	C036643	isoeugenol	-0.0812079	0.836816
Amygdala	C037032	galangin	2.48754	0.00409959
Amygdala	C037123	cadmium sulfate	-0.0672414	0.991601
Amygdala	C037219	quinoline	-0.00956665	0.110089
Amygdala	C037304	cyhalothrin	-0.0270643	0.864814
Amygdala	C037689	benzamide	-0.0802342	0.440856
Amygdala	C037886	cryptotanshinone	-0.01068	0.131687
Amygdala	C038044	baicalin	-0.0261428	0.260674
Amygdala	C038091	butylparaben	-0.0577229	0.558044
Amygdala	C038328	BEP protocol	-0.0269173	0.266273
Amygdala	C038459	curdlan	-0.0117669	0.49765
Amygdala	C038491	allyl sulfide	-0.0252392	0.388161
Amygdala	C038541	N-benzyloxycarbonylprolylprolinal	-0.0564645	0.788621
Amygdala	C038753	leptomycin B	-0.0577551	0.678832
Amygdala	C038958	gadolinium chloride	-0.0647135	0.823218
Amygdala	C039671	ciglitazone	-0.0313347	0.688831
Amygdala	C040015	myricetin	-0.0428051	0.773723
Amygdala	C040048	caffeic acid	-0.025835	0.167283
Amygdala	C040115	shogaol	-0.146042	0.768823
Amygdala	C040424	destruxin B	-0.0451789	0.679032
Amygdala	C040507	isobutyl alcohol	-0.0105463	0.872813
Amygdala	C040534	alpha-hexachlorocyclohexane	-0.0217079	0.227377
Amygdala	C040641	genistin	-0.0357814	0.342766
Amygdala	C040920	isoliquiritigenin	0.0733828	0.0430957
Amygdala	C041167	chromium nitrate	-0.0753559	0.70493
Amygdala	C041376	rosmarinic acid	0.0302444	0.0190981
Amygdala	C041477	3-hydroxyflavone	-0.0618831	0.716728
Amygdala	C041507	1-methylphenanthrene	0.22816	0.049795
Amygdala	C041594	4-nonylphenol	-0.0281843	0.933707
Amygdala	C041711	St. Thomas' Hospital cardioplegic solution	-0.109866	0.543446
Amygdala	C041819	4-oxoretinol	-0.0527506	0.262774
Amygdala	C042172	thallium nitrate	-0.0554229	0.239976
Amygdala	C042310	aristolochic acid II	-0.106813	0.526047
Amygdala	C042431	S-ethyl glutathione	-0.0165071	0.907009
Amygdala	C042577	diallyl trisulfide	-0.0731094	0.731227
Amygdala	C042720	mercuric bromide	-0.0341838	0.681932
Amygdala	C043243	methyl tert-butyl ether	-0.0643106	0.992801
Amygdala	C043377	acetochlor	0.020938	0.0805919
Amygdala	C043561	chrysin	-0.0186807	0.945005
Amygdala	C043562	flavone	-0.0443297	0.351265
Amygdala	C043680	ptaquiloside	-0.0384951	0.19708
Amygdala	C044361	M-VAC protocol	-0.0253958	0.155384
Amygdala	C044946	benazepril	-0.048898	0.476752
Amygdala	C045037	testosterone-3-carboxymethyloxime-bovine serum albumin conjugate	-0.108017	0.70273
Amygdala	C045362	prochloraz	-0.0904991	0.988601
Amygdala	C046012	pentanal	-0.0230837	0.366663
Amygdala	C046488	trimethyltin	-0.0853438	0.645835
Amygdala	C046627	osthol	-0.0467301	0.713329
Amygdala	C046760	15-acetyldeoxynivalenol	-0.0728721	0.529547
Amygdala	C046926	AH 23848	-0.019943	0.192281
Amygdala	C047368	3-methylquercetin	0.00653316	0.070193
Amygdala	C047806	monomethylpropion	-0.0508	0.791621
Amygdala	C049032	pinosylvin	0.0174742	0.0781922
Amygdala	C049639	evodiamine	-0.0159415	0.146785
Amygdala	C049864	ginsenoside Re	-0.106799	0.966903
Amygdala	C049985	staurosporine aglycone	-0.025295	0.723328
Amygdala	C050229	demethoxycurcumin	-0.0955957	0.765523
Amygdala	C050414	celastrol	-0.0736975	0.459254
Amygdala	C051246	1-methylanthracene	-0.059124	0.713229
Amygdala	C051597	Bandrowski's base	-0.126321	0.916008
Amygdala	C051786	metolachlor	-0.0142232	0.158284
Amygdala	C052034	fenoxycarb	-0.0782383	0.821818
Amygdala	C052785	rebamipide	-0.099275	0.59804
Amygdala	C052901	lemongrass oil	-0.0460156	0.563544
Amygdala	C052920	trimethylarsine oxide	-0.0464967	0.459854
Amygdala	C053541	bicalutamide	0.0234302	0.0394961
Amygdala	C053876	6-isopropoxy-9-oxoxanthene-2-carboxylic acid	-0.019943	0.192281
Amygdala	C054133	casticin	-0.0893819	0.480752
Amygdala	C054634	methyllycaconitine	-0.0121654	0.183282
Amygdala	C054852	7-hydroxystaurosporine	-0.0327258	0.349665
Amygdala	C055421	tin mesoporphyrin	-0.0518936	0.361164
Amygdala	C055494	caffeic acid phenethyl ester	-0.0118164	0.114489
Amygdala	C056068	theaflavin	-0.0809543	0.712329
Amygdala	C056165	acetovanillone	-0.0355775	0.285871
Amygdala	C056507	gemcitabine	0.1958	0.0381962
Amygdala	C056516	exemestane	-0.0589306	0.50235
Amygdala	C056599	icariin	-0.142841	0.723028
Amygdala	C056933	fumonisin B1	-0.0352946	0.755624
Amygdala	C057580	gallocatechol	-0.0789601	0.874813
Amygdala	C057862	cyanoginosin LR	-0.0647893	0.89831
Amygdala	C058120	cordycepin	-0.0369475	0.983502
Amygdala	C058229	polydatin	-0.111414	0.873913
Amygdala	C058305	phenethyl isothiocyanate	-0.0133893	0.888811
Amygdala	C058317	arsenic disulfide	-0.040004	0.412459
Amygdala	C058667	cadmium selenide	-0.0689001	0.736526
Amygdala	C058819	calphostin C	-0.029134	0.181482
Amygdala	C058956	acteoside	-0.0813202	0.89911
Amygdala	C059041	calyculin A	-0.0538091	0.354965
Amygdala	C059539	midostaurin	-0.0912207	0.488551
Amygdala	C060506	sphingosine 1-phosphate	-0.0391995	0.325667
Amygdala	C060540	polyhexamethyleneguanidine	-0.0995903	0.528847
Amygdala	C060728	cobalt oxide	-0.1283	0.870013
Amygdala	C060893	MK-886	-0.0249039	0.30437
Amygdala	C061004	benidipine	-0.0687383	0.730027
Amygdala	C061133	tamibarotene	0.359501	0.0192981
Amygdala	C061365	flusilazole	-0.0180563	0.935306
Amygdala	C061640	arjunolic acid	-0.0312697	0.909709
Amygdala	C062876	cetrorelix	-0.029731	0.69843
Amygdala	C063170	Ginkgo biloba extract	-0.0920771	0.887811
Amygdala	C063302	KN 62	0.149906	0.0326967
Amygdala	C063449	zileuton	-0.0598471	0.709229
Amygdala	C063509	N-(2-(4-bromocinnamylamino)ethyl)-5-isoquinolinesulfonamide	-0.0223275	0.312269
Amygdala	C063855	microcystin RR	-0.0200861	0.185081
Amygdala	C064758	Ro 31-8220	-0.0923905	0.713129
Amygdala	C064769	N-acetylsphingosine	-0.0323603	0.222878
Amygdala	C064925	gadodiamide	-0.0139892	0.70073
Amygdala	C065250	4-hydroxy-equilenin	0.0293564	0.10379
Amygdala	C065299	S-allylcysteine	-0.0210386	0.317168
Amygdala	C066075	vanadium pentoxide	-0.0453376	0.223778
Amygdala	C066229	prolinedithiocarbamate	-0.0762247	0.59774
Amygdala	C066471	NCS 382	-0.0650804	0.419858
Amygdala	C067713	lactacystin	-0.0160475	0.19908
Amygdala	C068073	Am 580	0.00446949	0.0657934
Amygdala	C069741	norcantharidin	0.020142	0.10419
Amygdala	C069837	fullerene C60	-0.0623172	0.849515
Amygdala	C070417	(3R)-((2	-0.0621905	0.608439
Amygdala	C070515	bisindolylmaleimide I	-0.0266724	0.363364
Amygdala	C070571	ML 7	0.0127198	0.0954905
Amygdala	C070840	licochalcone A	-0.0512861	0.616538
Amygdala	C071834	glycidamide	-0.0690262	0.790021
Amygdala	C072019	benzo(a)pyrene diolepoxide I	-0.0513053	0.513949
Amygdala	C072105	KN 93	-0.0426855	0.664934
Amygdala	C072553	benzyloxycarbonylleucyl-leucyl-leucine aldehyde	-0.0967321	0.60024
Amygdala	C072876	NA	-0.00464228	0.0820918
Amygdala	C072936	notoginsenoside R1	-0.0559015	0.832217
Amygdala	C073316	carvacrol	-0.0417046	0.323368
Amygdala	C073339	usnic acid	-0.0306943	0.154485
Amygdala	C074283	estradiol 3-benzoate	-0.11153	0.705029
Amygdala	C075117	squalestatin 1	-0.0489666	0.915408
Amygdala	C075773	4-phenylbutyric acid	-0.0369407	0.539146
Amygdala	C076944	salvianolic acid B	-0.0412283	0.30407
Amygdala	C076996	27-hydroxycholesterol	-0.0171767	0.609339
Amygdala	C077990	alvocidib	-0.0397638	0.248675
Amygdala	C078092	1-piperonylpiperazine	-0.0179516	0.239876
Amygdala	C078131	N-(2(R)-2-(hydroxamidocarbonylmethyl)-4-methylpentanoyl)-L-tryptophan methylamide	0.013672	0.0712929
Amygdala	C078903	seocalcitol	0.00526279	0.0558944
Amygdala	C079198	S 1 (combination)	-0.0401621	0.985501
Amygdala	C080043	hexyl cinnamic aldehyde	-0.0385579	0.869413
Amygdala	C080163	trovafloxacin	0.159871	0.039696
Amygdala	C080417	4-octylphenol	-0.0378786	0.69743
Amygdala	C080703	SK&F 83959	14.4862	0.00069993
Amygdala	C080955	N-(2-cyclohexyloxy-4-nitrophenyl)methanesulfonamide	-0.0749907	0.826917
Amygdala	C081021	Go 6976	-0.0441185	0.19918
Amygdala	C081643	candesartan	-0.105375	0.844916
Amygdala	C082164	4-methoxycinnamate methyl ester	-0.014691	0.668533
Amygdala	C082359	imidacloprid	-0.0617696	0.805819
Amygdala	C082360	fipronil	-0.0381099	0.947905
Amygdala	C084597	chlorcyclizine	-0.0343575	0.387661
Amygdala	C084656	paricalcitol	-0.0176698	0.353665
Amygdala	C084904	Ro 41-5253	-0.07712	0.493051
Amygdala	C085514	wogonin	-0.141801	0.864414
Amygdala	C085746	rottlerin	-0.0440069	0.829917
Amygdala	C085911	2-(4-morpholinyl)-8-phenyl-4H-1-benzopyran-4-one	0.762558	0.00609939
Amygdala	C086276	cerivastatin	-0.0657363	0.740426
Amygdala	C086401	pentabromodiphenyl ether	-0.0333783	0.293471
Amygdala	C086566	glycitein	-0.0452399	0.286771
Amygdala	C087114	tebuconazole	-0.0330645	0.278572
Amygdala	C087123	romidepsin	-0.0233608	0.715128
Amygdala	C088060	bisindolylmaleimide	-0.0807847	0.731327
Amygdala	C089595	cylindrospermopsin	-0.0481858	0.317468
Amygdala	C089796	hexabromocyclododecane	-0.0609742	0.386961
Amygdala	C090413	N-(2-(4-(2-methoxyphenyl)-1-piperazinyl)ethyl)-N-(2-pyridinyl)cyclohexanecarboxamide	-0.053864	0.720828
Amygdala	C090942	4-(4-fluorophenyl)-2-(4-hydroxyphenyl)-5-(4-pyridyl)imidazole	-0.0685572	0.553045
Amygdala	C093628	cyproconazole	-0.012382	0.318268
Amygdala	C093642	SB 203580	-0.0227052	0.592741
Amygdala	C093875	montelukast	-0.0453346	0.887211
Amygdala	C093973	2-(2-amino-3-methoxyphenyl)-4H-1-benzopyran-4-one	-0.0119052	0.485951
Amygdala	C094503	glyceryl 2-arachidonate	-0.0376528	0.19658
Amygdala	C095104	LG 100268	-0.0745059	0.978402
Amygdala	C096064	actein	-0.0163317	0.970103
Amygdala	C096920	AGN 193109	-0.0507861	0.467653
Amygdala	C097284	manganese(III)-tetrakis(4-benzoic acid)porphyrin	-0.0635745	0.845315
Amygdala	C097367	ginsenoside Rg3	-0.0342799	0.333967
Amygdala	C098607	JP8 aviation fuel	-0.0367508	0.734827
Amygdala	C099406	L 742694	-0.0230161	0.241576
Amygdala	C099555	CD 437	-0.0327542	0.250175
Amygdala	C099813	bromochloroacetic acid	-0.0274601	0.257374
Amygdala	C099952	bifenthrin	-0.0426813	0.217178
Amygdala	C100057	ametryne	-0.0511113	0.305569
Amygdala	C100058	vanillin	-0.0634522	0.909109
Amygdala	C100187	chloropicrin	-0.0450781	0.757624
Amygdala	C101044	RTKI cpd	0.00364202	0.108089
Amygdala	C101814	perfluoro-n-undecanoic acid	-0.0252519	0.291271
Amygdala	C101816	perfluoro-n-nonanoic acid	-0.0442651	0.957504
Amygdala	C102351	apicidin	-0.092077	0.771223
Amygdala	C103280	goniothalamin	-0.0108147	0.122588
Amygdala	C103325	mono-benzyl phthalate	-0.0252436	0.515048
Amygdala	C103505	AM 251	-0.0421682	0.837816
Amygdala	C104536	xanthohumol	0.417621	0.00589941
Amygdala	C105260	4-tert-octylphenol	-0.0111947	0.941706
Amygdala	C105686	SU 5402	-0.0683023	0.809319
Amygdala	C106014	gedunin	-0.0630304	0.492951
Amygdala	C106335	macrophage stimulatory lipopeptide 2	-0.119083	0.862914
Amygdala	C106812	adefovir dipivoxil	-0.00679133	0.050195
Amygdala	C107676	deguelin	-0.0254226	0.242876
Amygdala	C107773	pterostilbene	-0.00465841	0.0643936
Amygdala	C108709	oleoyl-estrone	-0.0515374	0.225877
Amygdala	C108830	Y 27632	-0.0602217	0.574443
Amygdala	C109238	acyline	-0.0192671	0.532447
Amygdala	C109986	2-aminoethoxydiphenyl borate	0.189043	0.0172983
Amygdala	C110772	benzoylcarbonyl-aspartyl-glutamyl-valyl-aspartyl-fluoromethyl ketone	-0.022016	0.420658
Amygdala	C112106	UAB 30	-0.0380149	0.435456
Amygdala	C112765	tanespimycin	-0.0262903	0.662934
Amygdala	C113580	U 0126	-0.0660539	0.29537
Amygdala	C115461	SC 560	-0.0119521	0.155984
Amygdala	C116926	rofecoxib	-0.0115222	0.0843916
Amygdala	C117342	calfactant	-0.0517511	0.510149
Amygdala	C118258	SN50 peptide	-0.053508	0.514249
Amygdala	C118559	1-bromopropane	-0.0779783	0.863214
Amygdala	C118580	octylmethoxycinnamate	-0.0695945	0.773823
Amygdala	C119129	18alpha-glycyrrhetinic acid	-0.0490999	0.424058
Amygdala	C119536	nickel acetate	-0.0322597	0.619438
Amygdala	C119620	kenpaullone	-0.0486146	0.859014
Amygdala	C121565	pifithrin	0.066228	0.0653935
Amygdala	C121718	dicyclanil	0.0416184	0.0877912
Amygdala	C402696	TMC 120A	-0.0859475	0.738226
Amygdala	C402769	tipifarnib	-0.131993	0.877112
Amygdala	C403304	zerumbone	-0.00205643	0.126387
Amygdala	C406082	monomethylarsonous acid	-0.0740099	0.375662
Amygdala	C406224	valdecoxib	-0.0170026	0.157784
Amygdala	C406592	azaspiracid	-0.0716219	0.971103
Amygdala	C408982	CPG-oligonucleotide	-0.070976	0.725527
Amygdala	C409722	hexaconazole	-0.0673712	0.973503
Amygdala	C410733	scriptaid	-0.0128657	0.725827
Amygdala	C412373	AG 1879	-0.0359976	0.182882
Amygdala	C412815	GW 4064	-0.0882847	0.854715
Amygdala	C416282	BAY 11-7085	-0.0228866	0.291071
Amygdala	C417521	SB 216763	-0.0416328	0.225477
Amygdala	C418118	CI 1044	-0.0328552	0.190281
Amygdala	C423915	TO-901317	-0.0557441	0.962504
Amygdala	C425931	GW 501516	-0.0669347	0.430757
Amygdala	C428725	pyridaben	-0.0904351	0.774823
Amygdala	C430898	AGN 194204	-0.0286339	0.943606
Amygdala	C432165	pyrazolanthrone	-0.0171712	0.366063
Amygdala	C433283	glycitin	-0.0336009	0.206879
Amygdala	C434003	3-(4-methylphenylsulfonyl)-2-propenenitrile	-0.0301106	0.770623
Amygdala	C437683	motexafin gadolinium	-0.0615728	0.791121
Amygdala	C439060	sirtinol	-0.0385067	0.657234
Amygdala	C443401	quercetin 3-O-glucuronide	-0.020272	0.89621
Amygdala	C446685	systhane	-0.0895497	0.807119
Amygdala	C447082	tricarbonyldichlororuthenium (II) dimer	-0.0553718	0.716928
Amygdala	C447119	bazedoxifene	0.00703684	0.0607939
Amygdala	C452139	BIRB 796	-0.0159739	0.322568
Amygdala	C452423	N-(4-bromo-2-fluorophenyl)-6-methoxy-7-((1-methylpiperidin-4-yl)methoxy)quinazolin-4-amine	-0.0195817	0.985401
Amygdala	C453899	GW 7647	-0.0399628	0.19678
Amygdala	C455139	myrtucommulone A	-0.0133253	0.166983
Amygdala	C457499	2-chloro-5-nitrobenzanilide	-0.0368148	0.305769
Amygdala	C458525	STO 609	-0.0363021	0.473753
Amygdala	C459604	candoxin	-0.064312	0.311769
Amygdala	C461488	N-benzylpiperazine	-0.086939	0.443356
Amygdala	C464485	acetamiprid	-0.0968796	0.907809
Amygdala	C464660	obeticholic acid	-0.0205688	0.168883
Amygdala	C471071	perfluorohexanesulfonic acid	-0.0296626	0.433257
Amygdala	C472349	oxidized-L-alpha-1-palmitoyl-2-arachidonoyl-sn-glycero-3-phosphorylcholine	-0.056957	0.933107
Amygdala	C472791	3-(4'-hydroxy-3'-adamantylbiphenyl-4-yl)acrylic acid	-0.0897528	0.865513
Amygdala	C473484	4-(2-bromo-6-pyrrolidin-1-ylpyridine-4-sulfonyl)phenylamine	-0.0802406	0.449955
Amygdala	C474021	indirubin-3'-monoxime	-0.0451347	0.886511
Amygdala	C474055	octylphenol	-0.0462592	0.90441
Amygdala	C475919	NA	-0.0275667	0.624638
Amygdala	C477361	LAQ824	-0.0330038	0.190981
Amygdala	C477819	15-deoxyprostaglandin J2	-0.0189386	0.486651
Amygdala	C479163	tofacitinib	-0.0107445	0.662834
Amygdala	C479228	perfluorohexanoic acid	-0.0404112	0.248575
Amygdala	C479580	procyanidin B2	-0.0228799	0.910909
Amygdala	C480342	clothianidin	-0.096849	0.982602
Amygdala	C482205	nutlin 3	-0.0174706	0.59734
Amygdala	C483161	beta-hydroxy simvastatin acid	-0.0794825	0.466853
Amygdala	C483909	torcetrapib	0.00291831	0.0738926
Amygdala	C487081	belinostat	-0.00253953	0.110389
Amygdala	C488333	Ro 65-7199	-0.0802406	0.449955
Amygdala	C490166	1-(4-methoxyphenyl)piperazine	-0.0422053	0.394961
Amygdala	C490266	neoechinulin A	-0.0324896	0.174583
Amygdala	C494474	perchlorate	-0.0432165	0.79552
Amygdala	C495469	p-coumaric acid	-0.0435023	0.90001
Amygdala	C495817	CC-8490	-0.102247	0.811219
Amygdala	C496492	abrine	-0.0244255	0.293471
Amygdala	C496827	salubrinal	-0.0296057	0.720028
Amygdala	C498045	NCX 4040	-0.020023	0.171483
Amygdala	C500026	palbociclib	-0.0570011	0.551645
Amygdala	C500085	muraglitazar	-0.103715	0.574643
Amygdala	C501413	tesaglitazar	-0.0574303	0.565143
Amygdala	C502354	lithocholic acid acetate	-0.0416437	0.229477
Amygdala	C502851	quinocetone	-0.0480778	0.407959
Amygdala	C504897	12-(3-adamantan-1-ylureido)dodecanoic acid	0.0282333	0.0561944
Amygdala	C506614	PD 0325901	0.00324633	0.0520948
Amygdala	C507134	ON 01910	-0.0290549	0.172983
Amygdala	C508665	gold (III) porphyrin 1a	-0.0662682	0.689431
Amygdala	C510784	ormosil	0.0655132	0.0366963
Amygdala	C511402	Grape Seed Proanthocyanidins	-0.0725172	0.938106
Amygdala	C511621	2-methyl-2H-pyrazole-3-carboxylic acid (2-methyl-4-o-tolylazophenyl)amide	-0.0567151	0.843716
Amygdala	C513428	pyrachlostrobin	-0.0143442	0.90481
Amygdala	C513635	S-2-pentyl-4-pentynoic hydroxamic acid	-0.13479	0.964004
Amygdala	C515005	ganoderic acid A	-0.05381	0.266573
Amygdala	C515055	darinaparsin	-0.0524858	0.663834
Amygdala	C515564	bromovanin	-0.0239431	0.131487
Amygdala	C517284	monomethyl phthalate	-0.0221788	0.255274
Amygdala	C517409	stattic	-0.0151256	0.394461
Amygdala	C517629	benzyloxycarbonyl-valyl-alanyl-aspartic acid	-0.106943	0.454555
Amygdala	C518327	aloe emodin	-0.0168099	0.409659
Amygdala	C519728	archazolid B	-0.0456306	0.682932
Amygdala	C521487	10-nitro-oleic acid	-0.0592089	0.773923
Amygdala	C522391	perfluorododecanoic acid	0.133726	0.049595
Amygdala	C522973	PI103	-0.0317471	0.184482
Amygdala	C523184	mocetinostat	-0.0521834	0.681332
Amygdala	C523799	MRK 003	-0.0362725	0.541546
Amygdala	C525131	UVI 3003	-0.0380014	0.194681
Amygdala	C525422	SRT1720	-0.0173982	0.259474
Amygdala	C526219	apple polyphenol extract	-0.0814784	0.444756
Amygdala	C526957	alisol B 23-acetate	-0.0615997	0.29747
Amygdala	C531249	Poly(amidoamine)	-0.0352289	0.20328
Amygdala	C533410	2-hydroxymethyl-2-methoxymethylazabicyclo(2.2.2)octan-3-one	-0.0370753	0.60364
Amygdala	C533894	LG 100815	-0.0595084	0.861014
Amygdala	C534628	SCH 23390	-0.157816	0.590241
Amygdala	C534735	tetraarsenic tetrasulfide	-0.048282	0.824418
Amygdala	C539933	pevonedistat	-0.0118242	0.183682
Amygdala	C540355	fenamidone	0.00448891	0.0660934
Amygdala	C541917	INT 131	-0.0556279	0.326967
Amygdala	C541923	sandostatinLAR	-0.0769469	0.789821
Amygdala	C543008	bis(4-hydroxyphenyl)sulfone	0.0333005	0.089591
Amygdala	C545373	ponatinib	-0.0252345	0.977002
Amygdala	C545385	Mequindox	-0.0289582	0.238876
Amygdala	C545476	incobotulinumtoxinA	-0.0358417	0.19598
Amygdala	C546611	brevetoxin 2	-0.0256547	0.676632
Amygdala	C546771	gardiquimod	-0.0554942	0.937606
Amygdala	C547185	riccardin D	-0.0383631	0.29957
Amygdala	C548651	2-(1'H-indole-3'-carbonyl)thiazole-4-carboxylic acid methyl ester	-0.0528948	0.538646
Amygdala	C549543	3-hydroxy-4-prenyl-5-methoxystilbene-2-carboxylic acid	-0.0442276	0.681332
Amygdala	C551178	PF-04254644	-0.0536806	0.435756
Amygdala	C554954	N-((3S)-1-azabicyclo(2.2.2)oct-3-yl)-1H-indazole-3-carboxamide hydrochloride	-0.0298398	0.330667
Amygdala	C557331	TAK-875	-0.040774	0.19978
Amygdala	C557933	AMG 837	-0.0445346	0.462254
Amygdala	C568376	MT19c compound	-0.0436775	0.243076
Amygdala	C568608	PCI 5002	-0.0640459	0.968103
Amygdala	C568713	GSK1210151A	-0.0405725	0.723628
Amygdala	C570897	NSC668394	-0.0553973	0.658034
Amygdala	C572491	3-(2-hydroxy-4-(2-methylnonan-2-yl)phenyl)cyclohexan-1-ol	-0.0262876	0.332367
Amygdala	C572573	N-nitroso-tris-chloroethylurea	-0.0513614	0.718228
Amygdala	C573693	2-(4-((4-(6-methoxy-3-pyridinyl)-5-(4-(trifluoromethoxy)phenyl)-2-thiazolyl)methoxy)-2-methylphenoxy)acetic acid	-0.0470466	0.456354
Amygdala	C574336	excavatolide B	-0.122132	0.90171
Amygdala	C576882	1-(2-trifluoromethoxyphenyl)-2-nitroethanone	-0.0155877	0.161884
Amygdala	C578989	siponimod	-0.0227289	0.779722
Amygdala	C580598	5-OH-BDE-47	-0.060199	0.669433
Amygdala	C580599	6-OH-BDE-47	-0.0441207	0.794921
Amygdala	C581157	XL147	-0.0130004	0.864014
Amygdala	C581572	1-trifluoromethoxyphenyl-3-(1-propionylpiperidine-4-yl)urea	-0.0755473	0.747625
Amygdala	C584865	perfluorononanoic acid	-0.044697	0.213379
Amygdala	C585004	2-monochloropropanediol	-0.0124777	0.127487
Amygdala	D000001	Calcimycin	-0.0592165	0.651035
Amygdala	D000068180	Aripiprazole	0.113343	0.0626937
Amygdala	D000068338	Everolimus	-0.0703735	0.760024
Amygdala	D000068437	Pemetrexed	-0.0215132	0.367063
Amygdala	D000068579	Celecoxib	-0.0328662	0.452355
Amygdala	D000068677	Sildenafil Citrate	-0.120506	0.883212
Amygdala	D000068756	Valsartan	-0.061826	0.764624
Amygdala	D000068876	Fingolimod Hydrochloride	-0.0758394	0.633237
Amygdala	D000068877	Imatinib Mesylate	-0.030807	0.20428
Amygdala	D000069059	Atorvastatin	-0.0398714	0.70293
Amygdala	D000069286	Bortezomib	2.6982	0.00309969
Amygdala	D000069287	Capecitabine	-0.060293	0.819518
Amygdala	D000069439	Dasatinib	-0.0268199	0.341666
Amygdala	D000069463	Olive Oil	-0.0958807	0.523348
Amygdala	D000069470	Venlafaxine Hydrochloride	0.0370048	0.0905909
Amygdala	D000074262	Rapeseed Oil	-0.0685346	0.946705
Amygdala	D000077144	Clopidogrel	-0.0488096	0.734727
Amygdala	D000077146	Irinotecan	-0.0369708	0.19678
Amygdala	D000077149	Sevoflurane	-0.00940499	0.148085
Amygdala	D000077152	Olanzapine	-0.0938913	0.818618
Amygdala	D000077156	Gefitinib	-0.0115374	0.128187
Amygdala	D000077157	Sorafenib	0.14568	0.0531947
Amygdala	D000077182	Polylactic Acid-Polyglycolic Acid Copolymer	-0.0148838	0.107889
Amygdala	D000077191	Wortmannin	-0.0022593	0.0360964
Amygdala	D000077204	Temozolomide	-0.118105	0.667833
Amygdala	D000077205	Pioglitazone	-0.0760473	0.89941
Amygdala	D000077206	Gabapentin	-0.0549861	0.413159
Amygdala	D000077210	Sunitinib	-0.0595701	0.390461
Amygdala	D000077211	Zoledronic Acid	-0.028795	0.535146
Amygdala	D000077222	Limonene	0.0115255	0.10119
Amygdala	D000077236	Topiramate	-0.0682493	0.521148
Amygdala	D000077239	Meloxicam	-0.056484	0.948005
Amygdala	D000077261	Carvedilol	-0.0498578	0.348565
Amygdala	D000077267	Fulvestrant	-0.0775346	0.544046
Amygdala	D000077270	Exenatide	-0.0570427	0.406959
Amygdala	D000077271	Imiquimod	0.0646777	0.0539946
Amygdala	D000077276	Lycopene	-0.0228025	0.760824
Amygdala	D000077285	Rimonabant	0.171441	0.0418958
Amygdala	D000077287	Levetiracetam	-0.0949851	0.891211
Amygdala	D000077300	Bosentan	-0.0344657	0.30357
Amygdala	D000077332	Artesunate	0.0149354	0.0646935
Amygdala	D000077333	Telmisartan	-0.010756	0.157984
Amygdala	D000077340	Fluvastatin	-0.0549011	0.858714
Amygdala	D000077341	Lapatinib	-0.0606927	0.752325
Amygdala	D000077385	Silybin	-0.00703446	0.112889
Amygdala	D000077403	Orlistat	-0.038424	0.875512
Amygdala	D000077404	Cidofovir	-0.0819016	0.641936
Amygdala	D000077405	Irbesartan	-0.0704556	0.458154
Amygdala	D000077407	Cilostazol	-0.017257	0.391661
Amygdala	D000077410	Aluminum Chloride	-0.119116	0.828017
Amygdala	D000077484	Vemurafenib	-0.061275	0.364864
Amygdala	D000077546	Roscovitine	0.00299685	0.0846915
Amygdala	D000077547	Crizotinib	-0.0158312	0.146085
Amygdala	D000077556	Alitretinoin	-0.0258031	0.90341
Amygdala	D000077610	Bexarotene	-0.0159373	0.881412
Amygdala	D000077767	Panobinostat	-2.53862e-05	0.111989
Amygdala	D000077867	Tolcapone	-0.0459166	0.320768
Amygdala	D000079	Acetaldehyde	-0.0551531	0.381762
Amygdala	D000086	Acetazolamide	-0.00891034	0.0660934
Amygdala	D000108	Acetylcarnitine	-0.047604	0.875312
Amygdala	D000109	Acetylcholine	-0.0317117	0.619638
Amygdala	D000111	Acetylcysteine	-0.0532261	0.525747
Amygdala	D000117	Acetylglucosamine	-0.0280897	0.855114
Amygdala	D000119	Acetylmuramyl-Alanyl-Isoglutamine	-0.0415207	0.30127
Amygdala	D000171	Acrolein	-0.0215719	0.128187
Amygdala	D000225	Adenine	-0.0344575	0.244876
Amygdala	D000241	Adenosine	-0.0395265	0.208679
Amygdala	D000242	Cyclic AMP	-0.0360486	0.262874
Amygdala	D000244	Adenosine Diphosphate	-0.0145187	0.834617
Amygdala	D000255	Adenosine Triphosphate	-0.0634969	0.819418
Amygdala	D000336	Aerosols	-0.021676	0.70103
Amygdala	D000393	Air Pollutants	-0.0378437	0.783622
Amygdala	D000420	Albuterol	-0.0225562	0.889611
Amygdala	D000447	Aldehydes	-0.0128055	0.321868
Amygdala	D000450	Aldosterone	-0.039048	0.647835
Amygdala	D000452	Aldrin	-0.00505415	0.112389
Amygdala	D000493	Allopurinol	-0.118484	0.849115
Amygdala	D000496	Alloxan	-0.0356042	0.367263
Amygdala	D000499	Allylamine	-0.0372266	0.690131
Amygdala	D000517	alpha-Chlorohydrin	-0.0309553	0.715328
Amygdala	D000537	Aluminum Oxide	-0.0279782	0.842716
Amygdala	D000584	Amiloride	-0.13108	0.725527
Amygdala	D000596	Amino Acids	-0.0452294	0.780322
Amygdala	D000616	Aminoglutethimide	-0.0792983	0.539646
Amygdala	D000639	Amitriptyline	-0.0662982	0.937206
Amygdala	D000641	Ammonia	-0.0256988	0.329267
Amygdala	D000661	Amphetamine	-0.0595813	0.761924
Amygdala	D000666	Amphotericin B	-0.12464	0.913209
Amygdala	D000667	Ampicillin	-0.0209006	0.59544
Amygdala	D000726	Androgen Antagonists	-0.0453203	0.625437
Amygdala	D000728	Androgens	-0.0337831	0.769123
Amygdala	D000735	Androstenedione	-0.0338087	0.533147
Amygdala	D000841	Anisomycin	-0.0468606	0.607939
Amygdala	D000872	Anthocyanins	-0.0100005	0.224178
Amygdala	D000875	Anthralin	-0.102897	0.894111
Amygdala	D000965	Antimony	-0.0160128	0.969703
Amygdala	D000966	Antimony Potassium Tartrate	-0.0814715	0.957404
Amygdala	D000968	Antimycin A	-0.021444	0.307069
Amygdala	D001104	Arbutin	-0.0529543	0.414159
Amygdala	D001115	Arecoline	-0.03533	0.881612
Amygdala	D001149	Arsenates	-0.0648383	0.808819
Amygdala	D001152	Arsenicals	-0.0257237	0.783422
Amygdala	D001194	Asbestos	-0.0304977	0.855314
Amygdala	D001205	Ascorbic Acid	-0.0226475	0.263774
Amygdala	D001241	Aspirin	-0.0186504	0.140886
Amygdala	D001262	Atenolol	-0.0147841	0.160984
Amygdala	D001285	Atropine	-0.0373051	0.372363
Amygdala	D001310	Auranofin	-0.0777375	0.620938
Amygdala	D001374	Azacitidine	-0.0235336	0.183382
Amygdala	D001379	Azathioprine	-0.0411653	0.627637
Amygdala	D001397	Azoxymethane	-0.0305966	0.478352
Amygdala	D001464	Barium	-0.0307076	0.328967
Amygdala	D001507	Beclomethasone	-0.0265578	0.694931
Amygdala	D001542	Benomyl	0.380511	0.0132987
Amygdala	D001548	Benzalkonium Compounds	-0.0263528	0.961904
Amygdala	D001553	Benzbromarone	-0.0416464	0.307669
Amygdala	D001554	Benzene	-0.043032	0.216078
Amygdala	D001556	Hexachlorocyclohexane	-0.015552	0.213479
Amygdala	D001576	Benzophenoneidum	-0.0341079	0.271673
Amygdala	D001599	Berberine	-0.0393189	0.416558
Amygdala	D001622	Betaine	-0.0856271	0.70323
Amygdala	D001629	Bezafibrate	-0.00475201	0.0588941
Amygdala	D001640	Bicuculline	-0.0267069	0.792421
Amygdala	D001647	Bile Acids and Salts	-0.0253874	0.380362
Amygdala	D001663	Bilirubin	-0.0171125	0.944406
Amygdala	D001688	Biological Products	-0.0194806	0.857514
Amygdala	D001761	Bleomycin	-0.0641354	0.667133
Amygdala	D001786	Blood Glucose	-0.0204127	0.811719
Amygdala	D001896	Boron Compounds	-0.0243216	0.869013
Amygdala	D002065	Buspirone	-0.0510975	0.481852
Amygdala	D002066	Busulfan	-0.090593	0.89571
Amygdala	D002083	Butylated Hydroxyanisole	-0.0151177	0.785221
Amygdala	D002084	Butylated Hydroxytoluene	-0.0269205	0.213279
Amygdala	D002087	Butyrates	-0.0380456	0.385461
Amygdala	D002101	Cacodylic Acid	-0.0386434	0.382462
Amygdala	D002108	Ceruletide	-0.0489426	0.880612
Amygdala	D002110	Caffeine	-0.0535302	0.362664
Amygdala	D002112	Calcifediol	-0.0196339	0.876512
Amygdala	D002118	Calcium	-0.0996112	0.620938
Amygdala	D002122	Calcium Chloride	-0.0470957	0.784022
Amygdala	D002166	Camptothecin	-0.0796573	0.444956
Amygdala	D002185	Cannabidiol	-0.0711639	0.549145
Amygdala	D002186	Cannabinoids	-0.014437	0.764624
Amygdala	D002211	Capsaicin	-0.124721	0.60144
Amygdala	D002217	Carbachol	-0.0686386	0.388161
Amygdala	D002235	Carbofuran	-0.02992	0.174983
Amygdala	D002245	Carbon Dioxide	-0.0706593	0.894811
Amygdala	D002248	Carbon Monoxide	-0.0251908	0.870313
Amygdala	D002259	Carbonyl Cyanide p-Trifluoromethoxyphenylhydrazone	-0.0481071	0.448455
Amygdala	D002273	Carcinogens	-0.0276955	0.192681
Amygdala	D002330	Carmustine	0.4182	0.0316968
Amygdala	D002331	Carnitine	-0.110383	0.849215
Amygdala	D002351	Carrageenan	-0.0693051	0.905709
Amygdala	D002392	Catechin	-0.0184364	0.936506
Amygdala	D002509	Cephaloridine	-0.0111807	0.591241
Amygdala	D002518	Ceramides	-0.0596035	0.363164
Amygdala	D002599	Chalcone	-0.0503022	0.720128
Amygdala	D002635	Chenodeoxycholic Acid	0.0181189	0.0754925
Amygdala	D002699	Chlorambucil	-0.0567986	0.749625
Amygdala	D002706	Chlordan	-0.0775662	0.808219
Amygdala	D002713	Chlorine	-0.0128097	0.131187
Amygdala	D002725	Chloroform	-0.0328805	0.366063
Amygdala	D002726	Chlorogenic Acid	-0.0478897	0.80172
Amygdala	D002737	Chloroprene	-0.0457303	0.730927
Amygdala	D002738	Chloroquine	-0.0351204	0.772623
Amygdala	D002746	Chlorpromazine	-0.0548135	0.534947
Amygdala	D002762	Cholecalciferol	-0.0524745	0.426957
Amygdala	D002784	Cholesterol	-0.0929755	0.917608
Amygdala	D002793	Cholic Acids	-0.0119157	0.964904
Amygdala	D002809	Chondroitin Sulfates	-0.0506318	0.250775
Amygdala	D002857	Chromium	-0.0429975	0.666933
Amygdala	D002922	Ciguatoxins	-0.103488	0.538946
Amygdala	D002927	Cimetidine	0.0685391	0.0468953
Amygdala	D002939	Ciprofloxacin	-0.0531185	0.715528
Amygdala	D002953	Citrinin	-0.0409801	0.835016
Amygdala	D002955	Leucovorin	-0.0685534	0.807519
Amygdala	D002995	Clofibric Acid	-0.013455	0.831617
Amygdala	D002996	Clomiphene	-0.0935472	0.576542
Amygdala	D002997	Clomipramine	-0.0386956	0.966203
Amygdala	D003000	Clonidine	-0.0370844	0.467953
Amygdala	D003010	Clorgyline	-0.0634443	0.629237
Amygdala	D003022	Clotrimazole	-0.0316568	0.324068
Amygdala	D003024	Clozapine	-0.0329514	0.372663
Amygdala	D003033	Coal Tar	-0.020064	0.127187
Amygdala	D003035	Cobalt	-0.0898776	0.716128
Amygdala	D003042	Cocaine	-0.0359303	0.235976
Amygdala	D003078	Colchicine	-0.0151583	0.151885
Amygdala	D003314	Corn Oil	-0.0146938	0.132387
Amygdala	D003345	Corticosterone	-0.0224387	0.378562
Amygdala	D003407	Creosote	-0.0870986	0.375262
Amygdala	D003436	Croton Oil	-0.0113548	0.114789
Amygdala	D003474	Curcumin	-0.0256047	0.809119
Amygdala	D003513	Cycloheximide	-0.132202	0.591241
Amygdala	D003520	Cyclophosphamide	0.063143	0.0793921
Amygdala	D003545	Cysteine	-0.122296	0.856714
Amygdala	D003561	Cytarabine	-0.0314644	0.844416
Amygdala	D003609	Dactinomycin	-0.0706926	0.340766
Amygdala	D003620	Dantrolene	-0.119422	0.543846
Amygdala	D003622	Dapsone	-0.0584792	0.880712
Amygdala	D003630	Daunorubicin	-0.060131	0.794521
Amygdala	D003633	Dichlorodiphenyl Dichloroethylene	-0.0403944	0.222078
Amygdala	D003634	DDT	-0.026258	0.647835
Amygdala	D003671	DEET	-0.0208711	0.972903
Amygdala	D003676	Deferoxamine	-0.0640301	0.931207
Amygdala	D003687	Dehydroepiandrosterone	-0.0444997	0.777222
Amygdala	D003703	Demecolcine	-0.099309	0.545345
Amygdala	D003840	Deoxycholic Acid	0.220503	0.0273973
Amygdala	D003847	Deoxyglucose	-0.0441816	0.966903
Amygdala	D003891	Desipramine	-0.106403	0.716628
Amygdala	D003900	Desoxycorticosterone	-0.0386029	0.893411
Amygdala	D003913	Dextroamphetamine	-0.0559464	0.482752
Amygdala	D003932	Heroin	-0.0337263	0.517548
Amygdala	D003975	Diazepam	-0.0320447	0.869713
Amygdala	D003994	Bucladesine	-0.0175543	0.154585
Amygdala	D003999	Dichloroacetic Acid	-0.0716487	0.644836
Amygdala	D004002	Clodronic Acid	-0.0615052	0.650535
Amygdala	D004004	Dichlororibofuranosylbenzimidazole	-0.0100005	0.443756
Amygdala	D004006	Dichlorvos	-0.0779728	0.814619
Amygdala	D004008	Diclofenac	-0.0976723	0.594941
Amygdala	D004026	Dieldrin	0.041823	0.049795
Amygdala	D004113	Succimer	-0.0351401	0.753725
Amygdala	D004390	Chlorpyrifos	-0.0334096	0.437356
Amygdala	D004397	Fonofos	-0.0434967	0.860914
Amygdala	D004958	Estradiol	-0.021109	0.934407
Amygdala	D004964	Estriol	-0.0348074	0.186481
Amygdala	D004967	Estrogens	-0.042276	0.566043
Amygdala	D004970	Estrone	-0.0395482	0.260074
Amygdala	D004976	Ethacrynic Acid	-0.067542	0.871613
Amygdala	D005001	Ethionine	-0.0351799	0.317468
Amygdala	D005015	Ethoxyquin	-0.0573464	0.862814
Amygdala	D005031	Ethylenethiourea	-0.0298778	0.233877
Amygdala	D005033	Ethylmaleimide	-0.0447029	0.674933
Amygdala	D005038	Ethylnitrosourea	-0.0295138	0.29927
Amygdala	D005047	Etoposide	-0.0403204	0.670433
Amygdala	D005054	Eugenol	-0.0167505	0.20368
Amygdala	D005204	Farnesol	-0.0245798	0.971603
Amygdala	D005227	Fatty Acids	-0.0291471	0.376462
Amygdala	D005395	Fish Oils	-0.0107636	0.933707
Amygdala	D005411	Flame Retardants	-0.0374712	0.408659
Amygdala	D005419	Flavonoids	-0.0695387	0.974003
Amygdala	D005439	Flufenamic Acid	-0.0356008	0.245475
Amygdala	D005459	Fluorides	-0.0758284	0.814319
Amygdala	D005472	Fluorouracil	-0.0105612	0.917008
Amygdala	D005473	Fluoxetine	-0.0366101	0.355164
Amygdala	D005480	Flurbiprofen	-0.0244427	0.154185
Amygdala	D005576	Colforsin	-0.0105762	0.353565
Amygdala	D005620	Freund's Adjuvant	-0.0511942	0.889411
Amygdala	D005632	Fructose	0.0225697	0.0549945
Amygdala	D005665	Furosemide	-0.0766281	0.376362
Amygdala	D005680	gamma-Aminobutyric Acid	-0.0399972	0.327467
Amygdala	D005688	Galactosamine	-0.0707716	0.830117
Amygdala	D005690	Galactose	-0.0417623	0.330667
Amygdala	D005707	Gallic Acid	-0.0609099	0.818318
Amygdala	D005742	Gasoline	-0.0436465	0.737626
Amygdala	D005897	Glafenine	0.390286	0.0193981
Amygdala	D005905	Glyburide	0.0299774	0.0619938
Amygdala	D005938	Glucocorticoids	0.0183422	0.0854915
Amygdala	D005944	Glucosamine	-0.0417648	0.225777
Amygdala	D005947	Glucose	-0.114787	0.954305
Amygdala	D005978	Glutathione	-0.0415923	0.854415
Amygdala	D005990	Glycerol	-0.0617043	0.879212
Amygdala	D005996	Nitroglycerin	-0.0459007	0.354365
Amygdala	D006034	Glycyrrhetinic Acid	-0.0445722	0.89511
Amygdala	D006046	Gold	0.144577	0.0234977
Amygdala	D006052	Gold Sodium Thiomalate	-0.0176967	0.854915
Amygdala	D006108	Graphite	-0.0136983	0.673133
Amygdala	D006118	Griseofulvin	-0.0206817	0.329767
Amygdala	D006152	Cyclic GMP	-0.105751	0.887911
Amygdala	D006160	Guanosine Triphosphate	-0.0540048	0.477252
Amygdala	D006220	Haloperidol	-0.0105321	0.133787
Amygdala	D006221	Halothane	-0.0954186	0.657734
Amygdala	D006247	Harmine	-0.0672838	0.444656
Amygdala	D006418	Heme	-0.0292413	0.956404
Amygdala	D006427	Hemin	-0.0546739	0.781622
Amygdala	D006493	Heparin	-0.0740826	0.746525
Amygdala	D006533	Heptachlor	0.021789	0.0574943
Amygdala	D006534	Heptachlor Epoxide	-0.0400786	0.29777
Amygdala	D006540	Herbicides	-0.0768038	0.440356
Amygdala	D006569	Hesperidin	-0.043056	0.858414
Amygdala	D006581	Hexachlorobenzene	-0.0399369	0.709929
Amygdala	D006589	Hexestrol	-0.094778	0.720428
Amygdala	D006632	Histamine	-0.0113933	0.113289
Amygdala	D006710	Homocysteine	-0.0281283	0.771823
Amygdala	D006812	Humic Substances	-0.0160557	0.89621
Amygdala	D006820	Hyaluronic Acid	-0.087999	0.685631
Amygdala	D006830	Hydralazine	0.0610187	0.0889911
Amygdala	D006851	Hydrochloric Acid	-0.0779014	0.825117
Amygdala	D006852	Hydrochlorothiazide	-0.0204013	0.914909
Amygdala	D006854	Hydrocortisone	-0.0807131	0.427257
Amygdala	D006862	Hydrogen Sulfide	-0.0128325	0.639736
Amygdala	D006918	Hydroxyurea	-0.0860902	0.69633
Amygdala	D006997	Hypochlorous Acid	-0.105868	0.575842
Amygdala	D007052	Ibuprofen	-0.0650658	0.587741
Amygdala	D007069	Ifosfamide	-0.0214949	0.671233
Amygdala	D007099	Imipramine	-0.0482764	0.955604
Amygdala	D007200	Indican	-0.0389808	0.246375
Amygdala	D007211	Indoles	-0.0592862	0.366963
Amygdala	D007306	Insecticides	0.0744462	0.0720928
Amygdala	D007464	Clioquinol	-0.0742875	0.759624
Amygdala	D007472	Iohexol	-0.0656476	0.775122
Amygdala	D007479	Iopamidol	-0.133063	0.594041
Amygdala	D007501	Iron	-0.0499494	0.668033
Amygdala	D007529	Isoflavones	-0.108989	0.946105
Amygdala	D007530	Isoflurane	-0.021438	0.779322
Amygdala	D007531	Isoflurophate	-0.0956814	0.733527
Amygdala	D007538	Isoniazid	-0.0367559	0.787921
Amygdala	D007545	Isoproterenol	-0.0551834	0.389561
Amygdala	D007559	Ivermectin	-0.0531931	0.763524
Amygdala	D007608	Kainic Acid	-0.051466	0.736226
Amygdala	D007631	Chlordecone	-0.0234338	0.877112
Amygdala	D007649	Ketamine	-0.0306197	0.543846
Amygdala	D007654	Ketoconazole	-0.0289114	0.337266
Amygdala	D007657	Ketone Bodies	-0.0313379	0.584942
Amygdala	D007660	Ketoprofen	-0.037912	0.775122
Amygdala	D007840	Latex	-0.0134291	0.738926
Amygdala	D007975	Leukotriene B4	-0.120134	0.734127
Amygdala	D007980	Levodopa	-0.027506	0.659134
Amygdala	D008012	Lidocaine	-0.0444418	0.805119
Amygdala	D008044	Linuron	-0.0303099	0.422658
Amygdala	D008055	Lipids	-0.049939	0.862614
Amygdala	D008063	Thioctic Acid	-0.0353106	0.352565
Amygdala	D008094	Lithium	0.0605899	0.0859914
Amygdala	D008095	Lithocholic Acid	0.0711122	0.0639936
Amygdala	D008148	Lovastatin	-0.0427934	0.407959
Amygdala	D008154	Lucanthone	-0.109583	0.579542
Amygdala	D008274	Magnesium	-0.052013	0.448555
Amygdala	D008294	Malathion	-0.0387229	0.40106
Amygdala	D008315	Malondialdehyde	-0.0375099	0.90391
Amygdala	D008344	Maneb	0.195886	0.0338966
Amygdala	D008345	Manganese	-0.0523349	0.829017
Amygdala	D008353	Mannitol	-0.023075	0.823718
Amygdala	D008463	Mebendazole	-0.0530661	0.737726
Amygdala	D008464	Mecamylamine	-0.032081	0.352865
Amygdala	D008466	Mechlorethamine	-0.0385613	0.219678
Amygdala	D008528	Mefenamic Acid	-0.0136355	0.138186
Amygdala	D008550	Melatonin	-0.0990573	0.461154
Amygdala	D008555	Melitten	-0.00909388	0.0834917
Amygdala	D008558	Melphalan	-0.0296146	0.948705
Amygdala	D008610	Menthol	-0.0516245	0.50365
Amygdala	D008627	Mercuric Chloride	-0.0664416	0.743526
Amygdala	D008628	Mercury	-0.103596	0.575142
Amygdala	D008656	Mestranol	-0.0231234	0.732727
Amygdala	D008687	Metformin	-0.0869907	0.422958
Amygdala	D008713	Methimazole	-0.059033	0.620338
Amygdala	D008730	Methoxsalen	-0.0302388	0.19638
Amygdala	D008731	Methoxychlor	-0.0376978	0.266873
Amygdala	D008743	Methyl Parathion	-0.0376329	0.852115
Amygdala	D008746	Methylazoxymethanol Acetate	-0.136437	0.59574
Amygdala	D008748	Methylcholanthrene	-0.0330541	0.293271
Amygdala	D008752	Methylene Chloride	-0.0261508	0.214279
Amygdala	D008767	Methylmercury Compounds	-0.0126296	0.177182
Amygdala	D008769	Methylnitronitrosoguanidine	-0.0909616	0.70463
Amygdala	D008770	Methylnitrosourea	-0.0604328	0.431257
Amygdala	D008774	Methylphenidate	0.0394178	0.0735926
Amygdala	D008775	Methylprednisolone	-0.0121086	0.823118
Amygdala	D008777	Methyltestosterone	-0.0157726	0.407459
Amygdala	D008790	Metoprolol	-0.026144	0.264874
Amygdala	D008797	Metyrapone	-0.0599014	0.49705
Amygdala	D008798	Mevalonic Acid	-0.0147711	0.211079
Amygdala	D008803	Mianserin	-0.0589356	0.443556
Amygdala	D008825	Miconazole	-0.0436457	0.332067
Amygdala	D008911	Minocycline	-0.0112026	0.147985
Amygdala	D008917	Mirex	0.399382	0.0313969
Amygdala	D008926	Plicamycin	-0.0157559	0.932907
Amygdala	D008939	Mitotane	-0.0360847	0.212779
Amygdala	D008942	Mitoxantrone	-0.0285103	0.924808
Amygdala	D008999	Monocrotophos	-0.0283867	0.879212
Amygdala	D009020	Morphine	-0.01872	0.624138
Amygdala	D009151	Mustard Gas	-0.0251491	0.159084
Amygdala	D009153	Mutagens	-0.022002	0.193981
Amygdala	D009173	Mycophenolic Acid	-0.0197852	0.623838
Amygdala	D009183	Mycotoxins	-0.0352416	0.710529
Amygdala	D009240	N-Formylmethionine Leucyl-Phenylalanine	-0.0761579	0.689431
Amygdala	D009243	NAD	-0.0267288	0.342066
Amygdala	D009249	NADP	-0.0466949	0.79592
Amygdala	D009270	Naloxone	-0.0423385	0.857214
Amygdala	D009281	Naphthalenes	-0.0819763	0.751025
Amygdala	D009285	Naphthoquinones	-0.0220633	0.19908
Amygdala	D009288	Naproxen	-0.0756377	0.626037
Amygdala	D009525	Niacin	-0.0509574	0.220278
Amygdala	D009529	Nicardipine	-0.0147096	0.145085
Amygdala	D009534	Niclosamide	-0.0193731	0.138186
Amygdala	D009536	Niacinamide	-0.00331497	0.131687
Amygdala	D009538	Nicotine	0.0271313	0.0933907
Amygdala	D009543	Nifedipine	-0.035526	0.563344
Amygdala	D009544	Niflumic Acid	-0.0599905	0.907409
Amygdala	D009569	Nitric Oxide	-0.0550106	0.447055
Amygdala	D009578	Nitrobenzenes	-0.0171165	0.490651
Amygdala	D009585	Nitrogen Dioxide	-0.0845836	0.838216
Amygdala	D009588	Nitrogen Mustard Compounds	-0.0768368	0.560944
Amygdala	D009599	Nitroprusside	-0.0504774	0.791921
Amygdala	D009637	Masoprocol	-0.0655235	0.635136
Amygdala	D009638	Norepinephrine	-0.0140821	0.330667
Amygdala	D009761	Nystatin	-0.0546334	0.764724
Amygdala	D009828	Oleanolic Acid	-0.0869669	0.827617
Amygdala	D009840	Oligomycins	-0.0755006	0.313469
Amygdala	D009853	Omeprazole	-0.0106074	0.343866
Amygdala	D009942	Organometallic Compounds	-0.0808331	0.828417
Amygdala	D009966	Orphenadrine	-0.0392487	0.327467
Amygdala	D010042	Ouabain	-0.108933	0.733127
Amygdala	D010047	Ovalbumin	-0.067628	0.557844
Amygdala	D010072	Oxamic Acid	-0.0668822	0.90021
Amygdala	D010076	Oxazepam	-0.0159981	0.121788
Amygdala	D010081	Oxazolone	-0.0555126	0.438856
Amygdala	D010098	Oxycodone	-0.0271008	0.453855
Amygdala	D010126	Ozone	-0.0508719	0.512849
Amygdala	D010168	Palmitates	-0.0728781	0.430457
Amygdala	D010261	Paraoxon	-0.107619	0.643436
Amygdala	D010278	Parathion	-0.123933	0.837916
Amygdala	D010396	Penicillamine	-0.0348371	0.794521
Amygdala	D010400	Penicillin G	0.174242	0.00659934
Amygdala	D010424	Pentobarbital	1.11086	0.00709929
Amygdala	D010426	Pentosan Sulfuric Polyester	0.0646492	0.0144986
Amygdala	D010431	Pentoxifylline	-0.0393532	0.846315
Amygdala	D010433	Pentylenetetrazole	-0.11307	0.864214
Amygdala	D010457	Peptidoglycan	-0.012365	0.734827
Amygdala	D010476	Perfume	-0.0968362	0.526447
Amygdala	D010575	Pesticides	-0.113607	0.769023
Amygdala	D010578	Petroleum	-0.0372327	0.634837
Amygdala	D010615	Phenacetin	-0.0949944	0.307169
Amygdala	D010622	Phencyclidine	-0.044442	0.79882
Amygdala	D010654	Phenylbutyrates	-0.0115157	0.145885
Amygdala	D010656	Phenylephrine	-0.0500262	0.468153
Amygdala	D010665	Phenylpropanolamine	-0.0124323	0.866513
Amygdala	D010672	Phenytoin	-0.0155289	0.611539
Amygdala	D010693	Phloretin	-0.0345475	0.20128
Amygdala	D010695	Phlorhizin	-0.042215	0.666333
Amygdala	D010705	Phosgene	-0.0261296	0.439256
Amygdala	D010710	Phosphates	-0.0581137	0.784122
Amygdala	D010713	Phosphatidylcholines	-0.0294636	0.334067
Amygdala	D010758	Phosphorus	-0.0416286	0.250375
Amygdala	D010795	Phthalic Acids	-0.0447651	0.407759
Amygdala	D010833	Phytic Acid	-0.050637	0.89571
Amygdala	D010852	Picrotoxin	-0.0303712	0.179882
Amygdala	D010862	Pilocarpine	0.795483	0.00549945
Amygdala	D010882	Piperonyl Butoxide	-0.0269933	0.383562
Amygdala	D010894	Piroxicam	-0.0395853	0.862914
Amygdala	D010938	Plant Oils	-0.0620814	0.976302
Amygdala	D011070	Poly I-C	-0.00868897	0.134087
Amygdala	D011078	Polychlorinated Biphenyls	-0.0739251	0.937706
Amygdala	D011084	Polycyclic Aromatic Hydrocarbons	-0.0701939	0.716628
Amygdala	D011092	Polyethylene Glycols	-0.0593185	0.684132
Amygdala	D011094	Polyethyleneimine	-0.123615	0.564844
Amygdala	D011134	Polysaccharides	-0.0300843	0.814719
Amygdala	D011137	Polystyrenes	-0.0448636	0.240876
Amygdala	D011188	Potassium	-0.0901653	0.746625
Amygdala	D011189	Potassium Chloride	-0.105082	0.79502
Amygdala	D011205	Povidone	-0.0309424	0.727027
Amygdala	D011224	Prazosin	-0.0227172	0.274773
Amygdala	D011239	Prednisolone	-0.093954	0.792421
Amygdala	D011339	Probenecid	0.0202869	0.0656934
Amygdala	D011341	Probucol	-0.0303303	0.181482
Amygdala	D011345	Fenofibrate	-0.0657114	0.371563
Amygdala	D011372	Progestins	-0.0394369	0.429657
Amygdala	D011397	Promegestone	-0.0434519	0.730827
Amygdala	D011398	Promethazine	-0.0257305	0.585141
Amygdala	D011429	Propolis	-0.0889031	0.919608
Amygdala	D011433	Propranolol	0.101245	0.0880912
Amygdala	D011691	Puromycin	-0.0161559	0.686531
Amygdala	D011692	Puromycin Aminonucleoside	-0.0173129	0.10479
Amygdala	D011718	Pyrazinamide	-0.0266338	0.39986
Amygdala	D011729	Pyridostigmine Bromide	-0.0281894	0.217678
Amygdala	D011748	Pyrogallol	-0.0856669	0.70443
Amygdala	D011763	Pyrrolizidine Alkaloids	-0.0289887	0.360164
Amygdala	D011765	Pyruvaldehyde	-0.032995	0.238376
Amygdala	D011791	Quartz	-0.0564114	0.782522
Amygdala	D011802	Quinidine	-0.0741101	0.860714
Amygdala	D011899	Ranitidine	-0.0416934	0.345065
Amygdala	D011929	Razoxane	0.0067889	0.0984902
Amygdala	D012110	Reserpine	-0.0329937	0.467553
Amygdala	D012176	Retinoids	-0.048469	0.379862
Amygdala	D012256	Riboflavin	0.431563	0.00149985
Amygdala	D012293	Rifampin	-0.0756877	0.444056
Amygdala	D012312	Ritodrine	-0.0340212	0.250375
Amygdala	D012406	Roxarsone	-0.0424041	0.882212
Amygdala	D012431	Rutin	-0.00311694	0.0691931
Amygdala	D012436	S-Adenosylmethionine	0.976403	0.010399
Amygdala	D012439	Saccharin	-0.0458295	0.661834
Amygdala	D012460	Sulfasalazine	-0.0364045	0.772723
Amygdala	D012503	Saponins	-0.015784	0.849115
Amygdala	D012524	Sarin	-0.0149023	0.151285
Amygdala	D012601	Scopolamine	-0.0462128	0.241076
Amygdala	D012645	Selenomethionine	-0.0415597	0.9955
Amygdala	D012701	Serotonin	-0.0284031	0.211079
Amygdala	D012715	Sesame Oil	-0.0907353	0.830417
Amygdala	D012721	Carbaryl	0.165586	0.0455954
Amygdala	D012835	Silver Nitrate	-0.071904	0.764524
Amygdala	D012838	Silymarin	-0.0330749	0.257174
Amygdala	D012839	Simazine	-0.0694936	0.40176
Amygdala	D012906	Smoke	-0.0158189	0.129187
Amygdala	D012964	Sodium	-0.0737353	0.686931
Amygdala	D012965	Sodium Chloride	-0.0874023	0.832817
Amygdala	D012967	Sodium Dodecyl Sulfate	-0.0414251	0.950105
Amygdala	D012977	Sodium Nitrite	-0.110629	0.908709
Amygdala	D012980	Sodium Salicylate	0.0341095	0.0567943
Amygdala	D013096	Spermine	-0.041336	0.651635
Amygdala	D013148	Spironolactone	0.282962	0.0474953
Amygdala	D013241	Sterigmatocystin	-0.0368693	0.878912
Amygdala	D013311	Streptozocin	-0.0640825	0.345765
Amygdala	D013395	Sucrose	-0.0245439	0.29567
Amygdala	D013431	Sulfates	-0.0607178	0.385161
Amygdala	D013458	Sulfur Dioxide	-0.0207397	0.182382
Amygdala	D013467	Sulindac	0.0583023	0.0417958
Amygdala	D013469	Sulpiride	-0.0395116	0.89891
Amygdala	D013481	Superoxides	-0.0787539	0.790021
Amygdala	D013501	Surface-Active Agents	-0.00659494	0.0892911
Amygdala	D013605	T-2 Toxin	-0.0370031	0.269173
Amygdala	D013619	Tacrine	-0.0818552	0.535446
Amygdala	D013654	Taurine	-0.0523969	0.756024
Amygdala	D013656	Taurocholic Acid	-0.0690557	0.619638
Amygdala	D013662	Tea	-0.0329196	0.862414
Amygdala	D013726	Terbutaline	-0.0484714	0.432657
Amygdala	D013750	Tetrachloroethylene	0.109391	0.0312969
Amygdala	D013752	Tetracycline	-0.0161245	0.80082
Amygdala	D013779	Tetrodotoxin	-0.0423626	0.687131
Amygdala	D013792	Thalidomide	-0.02645	0.613139
Amygdala	D013793	Thallium	-0.0154012	0.90221
Amygdala	D013806	Theophylline	0.0236758	0.0476952
Amygdala	D013827	Thiabendazole	-0.0283345	0.907909
Amygdala	D013849	Thimerosal	-0.00645744	0.0315968
Amygdala	D013866	Thioguanine	-0.0157937	0.315368
Amygdala	D013876	Thiophenes	-0.0184181	0.989101
Amygdala	D013882	Thiosemicarbazones	-0.047352	0.682932
Amygdala	D013883	Thiostrepton	-0.0100005	0.432257
Amygdala	D013893	Thiram	-0.0128775	0.139186
Amygdala	D013943	Thymol	-0.0567927	0.888711
Amygdala	D013974	Thyroxine	-0.148184	0.747525
Amygdala	D014050	Toluene	-0.0152877	0.80202
Amygdala	D014108	Tosylphenylalanyl Chloromethyl Ketone	-0.0349554	0.358664
Amygdala	D014112	Toxaphene	-0.0398737	0.80312
Amygdala	D014227	Triazines	-0.0580355	0.385761
Amygdala	D014260	Triclosan	-0.071589	0.489351
Amygdala	D014266	Trientine	-0.0473784	0.328267
Amygdala	D014280	Triglycerides	-0.0275784	0.228077
Amygdala	D014284	Triiodothyronine	-0.0422845	0.40366
Amygdala	D014302	Trinitrobenzenesulfonic Acid	-0.0305097	0.425857
Amygdala	D014303	Trinitrotoluene	-0.0669011	0.70023
Amygdala	D014315	Triterpenes	-0.13114	0.889111
Amygdala	D014317	Tritolyl Phosphates	-0.0946333	0.559944
Amygdala	D014403	Tubocurarine	-0.0325089	0.267473
Amygdala	D014414	Tungsten	-0.0789956	0.817418
Amygdala	D014425	Turpentine	-0.0412254	0.616538
Amygdala	D014501	Uranium	-0.035642	0.679732
Amygdala	D014502	Uranyl Nitrate	-0.0643063	0.90211
Amygdala	D014527	Uric Acid	-0.0414338	0.856614
Amygdala	D014580	Ursodeoxycholic Acid	-0.0413786	0.942506
Amygdala	D014638	Vanadates	-0.0127954	0.271773
Amygdala	D014639	Vanadium	-0.0492455	0.332467
Amygdala	D014640	Vancomycin	-0.03729	0.330967
Amygdala	D014700	Verapamil	-0.0105551	0.559744
Amygdala	D014747	Vinblastine	-0.0236965	0.270173
Amygdala	D014750	Vincristine	-0.0843346	0.730227
Amygdala	D014752	Vinyl Chloride	-0.0945631	0.777622
Amygdala	D014800	Vitallium	-0.027533	0.566343
Amygdala	D014801	Vitamin A	-0.0760234	0.311169
Amygdala	D014805	Vitamin B 12	-0.0369987	0.210879
Amygdala	D014807	Vitamin D	-0.0277629	0.270973
Amygdala	D014812	Vitamin K	-0.0403361	0.90191
Amygdala	D014859	Warfarin	-0.034231	0.750625
Amygdala	D014873	Water Pollutants	-0.0736426	0.581742
Amygdala	D014975	Lutein	-0.0402132	0.867413
Amygdala	D014992	Xylenes	-0.106384	0.909809
Amygdala	D015016	Yohimbine	-0.0257569	0.405459
Amygdala	D015025	Zearalenone	-0.0967473	0.857514
Amygdala	D015029	Zeranol	-0.0597393	0.249475
Amygdala	D015034	Zinc Oxide	-0.0218696	0.611939
Amygdala	D015039	Ziram	-0.0824335	0.816018
Amygdala	D015054	Zymosan	0.0357819	0.10099
Amygdala	D015058	1-Naphthylisothiocyanate	-0.0403038	0.409759
Amygdala	D015073	2-Acetylaminofluorene	-0.00835724	0.0913909
Amygdala	D015081	2-Naphthylamine	-0.0809703	0.50345
Amygdala	D015112	4-Nitroquinoline-1-oxide	-0.0527321	0.325367
Amygdala	D015122	Mercaptopurine	-0.0247	0.153285
Amygdala	D015124	8-Bromo Cyclic Adenosine Monophosphate	-0.0339156	0.468953
Amygdala	D015125	Oxyquinoline	-0.043368	0.50425
Amygdala	D015215	Zidovudine	0.044276	0.0647935
Amygdala	D015230	Prostaglandin D2	-0.0714277	0.737226
Amygdala	D015242	Ofloxacin	-0.0368849	0.794721
Amygdala	D015248	Gemfibrozil	-0.0280561	0.962704
Amygdala	D015282	Octreotide	-0.0233336	0.216878
Amygdala	D015283	Citalopram	-0.130318	0.971603
Amygdala	D015376	Nimustine	-0.0855741	0.731427
Amygdala	D015474	Isotretinoin	-0.0370851	0.538146
Amygdala	D015638	Cytochalasin D	-0.0194164	0.250275
Amygdala	D015735	Mifepristone	-0.0561264	0.734027
Amygdala	D015738	Famotidine	-0.118507	0.89811
Amygdala	D015739	Nocodazole	-0.0842292	0.783222
Amygdala	D015741	Metribolone	-0.11767	0.634037
Amygdala	D015742	Propofol	-0.0868343	0.859414
Amygdala	D015761	4-Aminopyridine	0.0014729	0.0169983
Amygdala	D015946	Ethylene Dibromide	-0.0355747	0.188581
Amygdala	D016047	Zalcitabine	0.304501	0.00359964
Amygdala	D016190	Carboplatin	-0.140049	0.772123
Amygdala	D016264	Dextran Sulfate	-0.105116	0.726127
Amygdala	D016559	Tacrolimus	-0.0585195	0.864814
Amygdala	D016566	Organoselenium Compounds	-0.0681773	0.670733
Amygdala	D016578	Crack Cocaine	-0.0377221	0.429957
Amygdala	D016589	Astemizole	-0.102399	0.842216
Amygdala	D016627	Oxidopamine	-0.0885592	0.747525
Amygdala	D016650	Fluorescein-5-isothiocyanate	-0.00308111	0.0677932
Amygdala	D016685	Mitomycin	-0.0663343	0.749525
Amygdala	D016686	Monocrotaline	-0.0334463	0.223078
Amygdala	D016718	Arachidonic Acid	-0.0224145	0.187681
Amygdala	D016912	Levonorgestrel	-0.00433926	0.105489
Amygdala	D017035	Pravastatin	-0.0573051	0.918408
Amygdala	D017239	Paclitaxel	-0.0195459	0.175982
Amygdala	D017258	Medroxyprogesterone Acetate	-0.088043	0.589441
Amygdala	D017311	Amlodipine	-0.0231836	0.637536
Amygdala	D017336	Loratadine	-0.0304086	0.192881
Amygdala	D017371	8-Hydroxy-2-(di-n-propylamino)tetralin	-0.0731749	0.422158
Amygdala	D017373	Cyproterone Acetate	-0.0337042	0.19658
Amygdala	D017374	Paroxetine	-0.0574515	0.648735
Amygdala	D017382	Reactive Oxygen Species	-0.0550675	0.737226
Amygdala	D017612	Gold Compounds	-0.041028	0.416358
Amygdala	D017962	alpha-Linolenic Acid	-0.0124491	0.331567
Amygdala	D017964	Itraconazole	-0.0750084	0.449255
Amygdala	D017965	gamma-Linolenic Acid	-0.0409754	0.236476
Amygdala	D017973	Tungsten Compounds	-0.0506045	0.361064
Amygdala	D017974	Uranium Compounds	-0.0156322	0.237376
Amygdala	D017997	Leukotriene C4	-0.0766656	0.683132
Amygdala	D018021	Lithium Chloride	-0.065107	0.647135
Amygdala	D018030	Silver Compounds	-0.0580445	0.794421
Amygdala	D018038	Sodium Selenite	-0.0261135	0.369263
Amygdala	D018119	Stavudine	-0.0456434	0.835516
Amygdala	D018120	Finasteride	-0.118423	0.89521
Amygdala	D018170	Sumatriptan	-0.0773516	0.658234
Amygdala	D018690	Excitatory Amino Acid Agonists	-0.0349799	0.912309
Amygdala	D018967	Risperidone	-0.0744088	0.434157
Amygdala	D019207	beta Carotene	-0.0667594	0.457154
Amygdala	D019258	Saquinavir	-0.0256394	0.206179
Amygdala	D019259	Lamivudine	-0.0130482	0.542046
Amygdala	D019287	Zinc Sulfate	-0.0318342	0.930407
Amygdala	D019301	Oleic Acid	-0.0223633	0.943606
Amygdala	D019307	1-(5-Isoquinolinesulfonyl)-2-Methylpiperazine	-0.0811278	0.469153
Amygdala	D019308	Palmitic Acid	-0.0815174	0.759324
Amygdala	D019311	Staurosporine	-0.0363809	0.273973
Amygdala	D019319	Okadaic Acid	-0.109679	0.891611
Amygdala	D019324	beta-Naphthoflavone	-0.0118853	0.114989
Amygdala	D019328	Buthionine Sulfoximine	-0.0553307	0.391361
Amygdala	D019342	Acetic Acid	-0.076863	0.833717
Amygdala	D019344	Lactic Acid	-0.108488	0.871913
Amygdala	D019345	Zinc Acetate	-0.0172161	0.768623
Amygdala	D019386	Alendronate	0.0627798	0.029697
Amygdala	D019438	Ritonavir	-0.0440214	0.358664
Amygdala	D019469	Indinavir	-0.0395973	0.277372
Amygdala	D019695	Glycyrrhizic Acid	-0.0187644	0.449555
Amygdala	D019787	Linoleic Acid	-0.122598	0.955904
Amygdala	D019800	Phenol	-0.167896	0.775222
Amygdala	D019804	Mesalamine	-0.0163499	0.153285
Amygdala	D019808	Losartan	-0.0486295	0.337066
Amygdala	D019810	Sodium Azide	-0.0239006	0.869813
Amygdala	D019817	Benzoic Acid	-0.0779062	0.861614
Amygdala	D019819	Budesonide	-0.0276073	0.215078
Amygdala	D019820	Xanthine	-0.0473757	0.885111
Amygdala	D019821	Simvastatin	-0.0720055	0.545145
Amygdala	D019826	Cholic Acid	-0.0389343	0.263674
Amygdala	D019829	Nevirapine	-0.0195615	0.158784
Amygdala	D019888	Nelfinavir	-0.0575316	0.323368
Amygdala	D019946	Propylene Glycol	-0.0874158	0.735526
Amygdala	D020001	1-Butanol	0.0197776	0.10039
Amygdala	D020058	Styrene	-0.0878335	0.846015
Amygdala	D020105	Milrinone	0.184389	0.0105989
Amygdala	D020123	Sirolimus	-0.0509385	0.368963
Amygdala	D020126	Brefeldin A	-0.083469	0.779722
Amygdala	D020148	Butyric Acid	-0.0389427	0.721128
Amygdala	D020245	p-Chloromercuribenzoic Acid	0.0806392	0.0453955
Amygdala	D020280	Sertraline	-0.0725799	0.824118
Amygdala	D020358	Sodium Cholate	-0.063539	0.70223
Amygdala	D020849	Raloxifene Hydrochloride	-0.0545275	0.256074
Amygdala	D020888	Vigabatrin	0.0700471	0.0677932
Amygdala	D020889	Rolipram	-0.0190824	0.141886
Amygdala	D020913	Perindopril	-0.0293428	0.228077
Amygdala	D020927	Dexmedetomidine	-0.0412358	0.227877
Amygdala	D024483	Vitamin K 3	-0.0595203	0.679032
Amygdala	D024502	alpha-Tocopherol	-0.0174488	0.780322
Amygdala	D024504	gamma-Tocopherol	-0.0376923	0.907209
Amygdala	D024505	Tocopherols	-0.0660349	0.726327
Amygdala	D026023	Permethrin	-0.00442232	0.124288
Amygdala	D026423	S-Nitroso-N-Acetylpenicillamine	-0.0516922	0.814019
Amygdala	D028321	Plant Preparations	-0.0482875	0.651435
Amygdala	D030421	Peroxynitrous Acid	-0.0662362	0.869313
Amygdala	D034341	Aristolochic Acids	-0.0180715	0.362164
Amygdala	D037342	Pertussis Toxin	-0.0519558	0.289171
Amygdala	D037741	Fullerenes	-0.0378758	0.742826
Amygdala	D043343	Testosterone Propionate	-0.0258766	0.852615
Amygdala	D044945	Proanthocyanidins	-0.0186857	0.89941
Amygdala	D047310	Apigenin	-0.0353704	0.693331
Amygdala	D047311	Luteolin	-0.0528294	0.762124
Amygdala	D047348	Hydrolyzable Tannins	-0.0193088	0.480652
Amygdala	D047428	Protein Kinase Inhibitors	-0.020042	0.90221
Amygdala	D048271	Chitosan	-0.109483	0.879812
Amygdala	D048628	Ketolides	-0.0236958	0.40366
Amygdala	D048789	Phytoestrogens	-0.00634911	0.0945905
Amygdala	D052998	Microcystins	-0.0427547	0.273373
Amygdala	D053119	Benzophenanthridines	-0.0120373	0.211379
Amygdala	D054328	Proton Pump Inhibitors	-0.0287906	0.213779
Amygdala	D055768	Halogenated Diphenyl Ethers	-0.0518292	0.805019
Amygdala	D058085	Iron Compounds	-0.149688	0.916208
Amygdala	D058185	Magnetite Nanoparticles	-0.0416553	0.742026
Amygdala	D059808	Polyphenols	0.0453951	0.0745925
Amygdala	D060729	Coal Ash	-0.113526	0.969303
Amygdala	D062610	Fungal Polysaccharides	-0.0636795	0.40476
Amygdala	D064209	Phytochemicals	-0.0290961	0.858614
Amygdala	D064586	Selenic Acid	-0.0533551	0.736926
Amygdala	D064704	Levofloxacin	0.00869193	0.0272973
Amygdala	D064730	Dexrazoxane	-0.0264404	0.159084
Amygdala	D064747	Lansoprazole	-0.0783412	0.834717
Amygdala	D064791	Desoxycorticosterone Acetate	-0.0355021	0.893711
Caudate	C000188	alachlor	-0.0380504	0.627537
Caudate	C000228	aristolochic acid I	0.010057	0.0818918
Caudate	C000488	cladosporin	-0.0226533	0.254875
Caudate	C000499	ferric oxide	-0.035314	0.259174
Caudate	C000541	cyclopamine	-0.0237995	0.847115
Caudate	C000591600	tetrachlorobenzoquinone	-0.0588045	0.324968
Caudate	C000593032	PGW5 compound	0.243885	0.0288971
Caudate	C000621033	napabucasin	-0.0560575	0.232677
Caudate	C000623013	NMS-873	-0.0429272	0.739226
Caudate	C000625835	HFPO2 compound	-0.0101403	0.19778
Caudate	C000625836	HFPO4 compound	0.0303839	0.0634937
Caudate	C000627226	momfluorothrin	-0.0181365	0.364964
Caudate	C001277	geldanamycin	0.00607012	0.10109
Caudate	C001329	helenalin	-0.00927065	0.143186
Caudate	C001335	hexachlorobutadiene	-0.0298121	0.190581
Caudate	C001803	tempol	-0.0321829	0.725727
Caudate	C001899	triptolide	0.00521523	0.109689
Caudate	C002202	4-oxoretinoic acid	-0.100056	0.892111
Caudate	C002385	linsidomine	-0.0416733	0.367763
Caudate	C002469	fusarenon-X	-0.0377763	0.276072
Caudate	C002669	parthenolide	-0.0506673	0.39596
Caudate	C002741	N-nitrosomorpholine	-0.0522623	0.827117
Caudate	C002791	bismuth tripotassium dicitrate	-0.0320713	0.958304
Caudate	C002802	tungsten carbide	-0.0399305	0.749525
Caudate	C002950	methylformamide	-0.0686173	0.293171
Caudate	C002963	geranylgeranyl pyrophosphate	-0.103953	0.635836
Caudate	C002979	selenomethylselenocysteine	-0.0286984	0.490351
Caudate	C002994	ethylene dimethanesulfonate	-0.0647738	0.724528
Caudate	C003001	7-ketocholesterol	-0.0879592	0.70393
Caudate	C003377	taxifolin	-0.0113384	0.359964
Caudate	C003466	thymoquinone	-0.0448112	0.350365
Caudate	C003585	22-hydroxycholesterol	-0.0429371	0.664034
Caudate	C003898	2-anisidine	-0.0696329	0.90221
Caudate	C004312	glycidol	0.064449	0.0322968
Caudate	C004315	danthron	-0.0210975	0.470153
Caudate	C004456	beauvericin	-0.0731795	0.387861
Caudate	C004471	allyl isothiocyanate	-0.0255511	0.205779
Caudate	C004479	pimagedine	-0.036644	0.724228
Caudate	C004532	quinone	-0.100015	0.778622
Caudate	C004541	biochanin A	-0.127823	0.553345
Caudate	C004648	testosterone enanthate	-0.025397	0.79532
Caudate	C004656	chloroacetaldehyde	0.0800959	0.0424958
Caudate	C004690	coclaurine	-0.124307	0.681832
Caudate	C004742	daidzein	-0.0317256	0.531947
Caudate	C004912	ethylbenzene	-0.0116685	0.664234
Caudate	C004984	apocarotenal	-0.0899092	0.835116
Caudate	C004999	ferulic acid	-0.0840623	0.451355
Caudate	C005023	fulvic acid	-0.0384109	0.453855
Caudate	C005095	malachite green	-0.0315408	0.166783
Caudate	C005134	juglone	-0.0286067	0.818618
Caudate	C005219	methyl cellosolve	-0.0427005	0.530547
Caudate	C005223	methyleugenol	-0.0426165	0.477352
Caudate	C005246	myristicin	-0.095382	0.489551
Caudate	C005273	naringenin	-0.0104	0.937406
Caudate	C005274	naringin	0.0237348	0.0410959
Caudate	C005290	oxybenzone	-0.046106	0.206879
Caudate	C005445	triphenyl phosphate	-0.0327044	0.274173
Caudate	C005460	uranyl acetate	-0.0243011	0.157884
Caudate	C005466	ursolic acid	-0.0150351	0.390261
Caudate	C005499	honokiol	-0.117881	0.464754
Caudate	C005563	captax	-0.0185581	0.988801
Caudate	C005705	sanguinarine	-0.0270416	0.381962
Caudate	C005865	troxerutin	-0.0165122	0.326467
Caudate	C005948	astaxanthine	-0.0230173	0.952605
Caudate	C005961	bis(tri-n-butyltin)oxide	-0.0138853	0.19998
Caudate	C006012	fenofibric acid	0.0392273	0.0859914
Caudate	C006068	propylparaben	-0.011638	0.370563
Caudate	C006418	adrenocorticotropin zinc	0.157414	0.0328967
Caudate	C006463	allyl alcohol	-0.0880024	0.544446
Caudate	C006551	2-amino-2-methyl-1-propanol	-0.0277409	0.89871
Caudate	C006552	kaempferol	-0.0643064	0.607339
Caudate	C006593	2-anthramine	-0.0274444	0.368763
Caudate	C006680	baicalein	-0.0951565	0.452655
Caudate	C006698	carbendazim	-0.0686652	0.868413
Caudate	C006757	4-biphenylamine	-0.00920387	0.0816918
Caudate	C006972	chloroacetic acid	1.46887	0.00369963
Caudate	C007020	chlorophyllin	-0.0353658	0.676432
Caudate	C007095	cobaltiprotoporphyrin	-0.0189075	0.252775
Caudate	C007164	cumene hydroperoxide	0.213715	0.0140986
Caudate	C007262	deoxynivalenol	-0.0460807	0.675532
Caudate	C007350	nitrofen	-0.0579114	0.743926
Caudate	C007738	fluoranthene	-0.0775504	0.351665
Caudate	C007768	formononetin	-0.0107083	0.108889
Caudate	C007834	genipin	-0.0253928	0.324668
Caudate	C007836	geraniol	-0.0333422	0.422858
Caudate	C007845	gingerol	-0.0334476	0.225677
Caudate	C007997	25-hydroxycholesterol	-0.0420537	0.447855
Caudate	C008340	mecoprop	1.40873	0.00509949
Caudate	C008435	methyldithiocarbamate	-0.0918684	0.946505
Caudate	C008493	methylselenic acid	-0.0361793	0.422558
Caudate	C008548	morin	-0.0651804	0.722128
Caudate	C008776	pelargonic acid	-0.0236194	0.284572
Caudate	C008922	piperine	-0.110044	0.752325
Caudate	C009006	potassium perchlorate	-0.0563975	0.286171
Caudate	C009091	protocatechuic acid	-0.0224225	0.826917
Caudate	C009131	pyrimidin-2-one beta-ribofuranoside	-0.109179	0.874213
Caudate	C009160	cyclonite	-0.0559738	0.459554
Caudate	C009166	retinol acetate	-0.0342918	0.319468
Caudate	C009172	rhodioloside	-0.0811137	0.838616
Caudate	C009237	senecionine	0.00538991	0.0714929
Caudate	C009238	senkirkine	-0.0478311	0.254675
Caudate	C009438	tetrandrine	0.0204083	0.0412959
Caudate	C009684	withaferin A	0.0423503	0.0658934
Caudate	C009900	lipoteichoic acid	-0.0333773	0.353365
Caudate	C010063	carbonyl sulfide	-0.0744043	0.385961
Caudate	C010176	halofuginone	-0.0351661	0.668533
Caudate	C010178	heliotrine	-0.0226277	0.371963
Caudate	C010272	palytoxin	-0.01304	0.219378
Caudate	C010313	pseudocumene	-0.0214029	0.272073
Caudate	C010327	salinomycin	-0.0632084	0.911109
Caudate	C010423	pyrithione zinc	-0.0272821	0.957104
Caudate	C010615	Nonidet P-40	-0.0273976	0.762024
Caudate	C010792	testosterone undecanoate	0.234257	0.0185981
Caudate	C010974	glyphosate	-0.0263005	0.237576
Caudate	C011126	tetraiodothyroacetic acid	-0.0265593	0.726027
Caudate	C011272	perfosfamide	-0.0298358	0.440756
Caudate	C011512	alpha-naphthoflavone	-0.00524297	0.107589
Caudate	C011559	tributyltin	-0.00688553	0.10139
Caudate	C011890	kojic acid	-0.10823	0.831717
Caudate	C011907	melamine	-0.0488144	0.592141
Caudate	C012042	steviol	-0.0836136	0.829717
Caudate	C012348	higenamine	-0.124307	0.681832
Caudate	C012526	quercitrin	0.158299	0.0482952
Caudate	C012568	terbufos	-0.0471519	0.609739
Caudate	C012606	4-vinyl-1-cyclohexene dioxide	-0.0695003	0.572843
Caudate	C012796	2-butenal	-0.0446613	0.680632
Caudate	C012843	cinnamaldehyde	-0.0225296	0.943506
Caudate	C013015	hesperetin	-0.0396952	0.774023
Caudate	C013038	hydroxyhydroquinone	-0.0302654	0.277072
Caudate	C013099	mancozeb	-0.0690829	0.745625
Caudate	C013320	tris(2-butoxyethyl) phosphate	-0.0586666	0.956804
Caudate	C013418	bromfenacoum	-0.0567105	0.312869
Caudate	C013531	ferric ammonium citrate	-0.0275203	0.707129
Caudate	C013592	mangiferin	-0.0353749	0.759224
Caudate	C013598	methoxyacetic acid	-0.0373887	0.609639
Caudate	C013672	riddelliine	-0.0169036	0.375462
Caudate	C013690	styrene oxide	-0.0542418	0.291471
Caudate	C013698	tallow	-0.0163989	0.486251
Caudate	C013813	4-anisidine	-0.0475345	0.592641
Caudate	C013908	daidzin	-0.0851801	0.467253
Caudate	C014026	hexamethylene bisacetamide	-0.0438473	0.286371
Caudate	C014129	N-nitrosodiethanolamine	-0.0326451	0.40456
Caudate	C014153	pirimiphos methyl	-0.0605239	0.647435
Caudate	C014215	tetrahydropalmatine	-0.0202469	0.140286
Caudate	C014706	2-nitro-4-phenylenediamine	-0.0510121	0.856514
Caudate	C014707	nitrosobenzylmethylamine	-0.0111135	0.111489
Caudate	C014949	acetylhydrazine	-0.0324901	0.188581
Caudate	C015358	methylparaben	-0.016068	0.247575
Caudate	C015392	3-nitropropionic acid	-0.0618679	0.776722
Caudate	C015586	propiverine	-0.0373942	0.456954
Caudate	C015763	cumene	-0.0578851	0.824918
Caudate	C016030	pantogab	-0.0133821	0.451755
Caudate	C016101	shikonin	-0.0126256	0.108889
Caudate	C016151	tinuvin	-0.0119261	0.849215
Caudate	C016274	bromoacetate	-0.0679558	0.474953
Caudate	C016276	8-bromocyclic GMP	-0.0261737	0.375762
Caudate	C016299	chelerythrine	-0.0364649	0.60374
Caudate	C016366	dibenzothiophene	-0.0457768	0.230077
Caudate	C016517	indole-3-carbinol	-0.0659871	0.456754
Caudate	C016527	isoquercitrin	-0.0412009	0.755624
Caudate	C016583	4-(N-methyl-N-nitrosamino)-1-(3-pyridyl)-1-butanone	-0.0336585	0.385461
Caudate	C016599	mono-(2-ethylhexyl)phthalate	-0.0633726	0.815218
Caudate	C016601	afimoxifene	-0.0332509	0.459954
Caudate	C016617	2-nitropropane	-0.0488987	0.837216
Caudate	C016766	sulforaphane	-0.101304	0.788721
Caudate	C016780	11-nor-delta(9)-tetrahydrocannabinol-9-carboxylic acid	-0.0106026	0.289471
Caudate	C016837	zinc chloride	-0.109411	0.647335
Caudate	C017037	aurin	0.0101836	0.0958904
Caudate	C017096	n-butoxyethanol	-0.0926722	0.778322
Caudate	C017133	chromous chloride	-0.0103825	0.758624
Caudate	C017160	cypermethrin	-0.0966289	0.741926
Caudate	C017180	decamethrin	-0.0187253	0.709229
Caudate	C017185	delphinidin	-0.0490007	0.321568
Caudate	C017461	lead nitrate	-0.0222135	0.90151
Caudate	C017557	nickel subsulfide	0.0140841	0.0774923
Caudate	C017690	fenvalerate	-0.0495915	0.775022
Caudate	C017803	zinc protoporphyrin	0.000769961	0.113889
Caudate	C017875	fisetin	-0.0406958	0.273473
Caudate	C017906	3-dinitrobenzene	-0.0518967	0.50155
Caudate	C017953	tetramethylpyrazine	-0.0105585	0.284072
Caudate	C017963	vinyl carbamate	-0.090683	0.749325
Caudate	C017967	W 7	-0.114832	0.751525
Caudate	C018091	maduramicin	-0.0150278	0.176982
Caudate	C018381	salvin	-0.0532911	0.754725
Caudate	C018453	ammonium hexachloroplatinate	-0.0201125	0.987301
Caudate	C018511	4-dichlorobenzene	-0.088301	0.385861
Caudate	C018584	linalool	-0.0215799	0.147985
Caudate	C018620	oleoresins	-0.0465658	0.377262
Caudate	C018637	phorone	0.20544	0.0238976
Caudate	C018855	2-tert-butylhydroquinone	-0.0505276	0.940406
Caudate	C019304	ciprofibrate	-0.0837204	0.589241
Caudate	C019499	2-nitrofluorene	-0.053654	0.332067
Caudate	C019536	potassium bromate	-0.0368318	0.916708
Caudate	C020300	monomethylarsonic acid	-0.0722608	0.680332
Caudate	C020326	ferric nitrilotriacetate	-0.0743071	0.69903
Caudate	C020711	beryllium sulfate	0.0152056	0.0893911
Caudate	C020722	cinnamyl alcohol	-0.0134284	0.809919
Caudate	C020748	ferrous sulfate	-0.0120633	0.155684
Caudate	C020758	indium trichloride	-0.00334476	0.0938906
Caudate	C020806	tetrabromobisphenol A	-0.0669204	0.868013
Caudate	C020809	tetrathiomolybdate	-0.0912848	0.450255
Caudate	C020972	pyrrolidine dithiocarbamic acid	-0.0540372	0.231577
Caudate	C021296	2-ethoxyethanol	-0.0655188	0.70423
Caudate	C021751	tanshinone	-0.0514489	0.30497
Caudate	C022777	bufalin	-0.0338943	0.19698
Caudate	C022838	nickel chloride	0.0506768	0.070393
Caudate	C022884	undecane	-0.0217361	0.267773
Caudate	C022921	benzo(k)fluoranthene	-0.0144477	0.648435
Caudate	C023600	chromic oxide	-0.0929469	0.747325
Caudate	C023614	dibenzofuran	-0.0534485	0.685031
Caudate	C023650	aniline	-0.0530599	0.472653
Caudate	C023676	chloroquine diphosphate	-0.0564897	0.448355
Caudate	C023888	beta-hexachlorocyclohexane	-0.0271167	0.353265
Caudate	C024273	profenofos	-0.0431655	0.837216
Caudate	C024352	fludarabine	-0.0232063	0.235276
Caudate	C024555	ferric chloride	-0.10937	0.791921
Caudate	C024565	ethylene dichloride	0.0265235	0.0718928
Caudate	C024713	n-tetradecane	0.0265374	0.0457954
Caudate	C024746	tobacco tar	-0.0491166	0.556544
Caudate	C024836	4-nitrophenol	-0.00765751	0.0705929
Caudate	C024989	coenzyme Q10	-0.0471618	0.751925
Caudate	C025160	3-aminobenzamide	-0.0993762	0.448555
Caudate	C025256	nonylphenol	-0.0401685	0.310569
Caudate	C025314	ferric citrate	-0.0243403	0.321568
Caudate	C025340	manganese chloride	-0.031458	0.342966
Caudate	C025451	sodium bisulfide	-0.0543871	0.768423
Caudate	C025462	sulindac sulfide	-0.0478228	0.377462
Caudate	C025463	sulindac sulfone	-0.0679267	0.478752
Caudate	C025483	estradiol-17 beta-glucuronide	-0.00471604	0.0752925
Caudate	C025589	ochratoxin A	-0.0715729	0.355664
Caudate	C025657	arsenic acid	-0.00703872	0.0926907
Caudate	C025703	bleomycetin	-0.0374338	0.760724
Caudate	C025759	saikosaponin D	-0.020688	0.389261
Caudate	C025946	3-methyladenine	-0.0150672	0.158584
Caudate	C026105	butylidenephthalide	-0.01914	0.20188
Caudate	C026114	2-xylene	-0.0159222	0.582142
Caudate	C026137	3-hydroxyacetanilide	-0.0771684	0.50185
Caudate	C026209	oltipraz	-0.12424	0.738126
Caudate	C026305	cobalt sulfate	-0.0107832	0.781222
Caudate	C026385	n-hexane	-0.0325657	0.544946
Caudate	C026690	cerous chloride	-0.0423755	0.883112
Caudate	C026777	ICI 118551	-0.0503527	0.667833
Caudate	C026987	aroclor 1260	-0.0376381	0.376462
Caudate	C027185	indirubin	-0.0109837	0.767823
Caudate	C027423	aroclor 1242	-0.0556555	0.481052
Caudate	C027561	butylbenzyl phthalate	-0.041367	0.640736
Caudate	C027576	4-hydroxy-2-nonenal	-0.0174843	0.160884
Caudate	C027579	periodate-oxidized adenosine	-0.0236743	0.511649
Caudate	C027696	acipimox	0.359496	0.0129987
Caudate	C028009	diallyl disulfide	-0.0399563	0.69963
Caudate	C028031	cadmium acetate	-0.0459125	0.59824
Caudate	C028337	cadmium telluride	-0.110192	0.818418
Caudate	C028473	N-acetyl-4-benzoquinoneimine	-0.0568679	0.556844
Caudate	C028521	lanthanum chloride	-0.0582655	0.960604
Caudate	C028559	bathocuproine sulfonate	0.0325295	0.10349
Caudate	C028577	monobutyl phthalate	-0.0353397	0.879212
Caudate	C028617	aroclor 1248	-0.0302189	0.29647
Caudate	C028676	4-acetylaminofluorene	-0.0510121	0.856514
Caudate	C028904	isoproturon	-0.0512709	0.910109
Caudate	C029036	crocin	0.0609819	0.0828917
Caudate	C029310	lard	-0.0519041	0.550545
Caudate	C029341	oxophenylarsine	-0.0786503	0.953105
Caudate	C029370	4-toluidine	-0.0325439	0.642636
Caudate	C029424	hydrazine	-0.0563846	0.827317
Caudate	C029728	4-phenylenediamine	-0.0328094	0.531147
Caudate	C029891	lead chloride	-0.090637	0.921008
Caudate	C029892	cupric chloride	-0.0420629	0.80042
Caudate	C029955	2-nitrotoluene	-0.0396005	0.80322
Caudate	C030090	phosphoramide mustard	-0.0182946	0.189581
Caudate	C030123	coumarin	-0.0360437	0.587541
Caudate	C030141	taurine-ursodeoxycholate conjugate	-0.0197013	0.560044
Caudate	C030272	maleic acid	-0.0142104	0.125287
Caudate	C030299	phenylhydrazine	-0.0253318	0.39746
Caudate	C030419	andrographolide	0.213345	0.0361964
Caudate	C030583	ceric oxide	-0.0569955	0.842616
Caudate	C030589	methylmercury cysteine	-0.0327817	0.340766
Caudate	C030667	methylazoxymethanol	-0.00683697	0.128587
Caudate	C030691	gluconic acid	-0.0161114	0.812819
Caudate	C030935	benz(a)anthracene	-0.0333024	0.179082
Caudate	C030957	methylmercury II	2.27956	0.0059994
Caudate	C030973	cupric oxide	-0.031755	0.785021
Caudate	C030984	pyrene	-0.034673	0.611739
Caudate	C031143	AICA ribonucleotide	-0.0255524	0.185781
Caudate	C031180	chrysene	-0.0463724	0.325367
Caudate	C031181	phenanthrene	-0.0186049	0.278572
Caudate	C031183	stearic acid	-0.0555502	0.824318
Caudate	C031238	zinc sulfide	-0.0353997	0.376262
Caudate	C031278	2-chloroethyl ethyl sulfide	0.153628	0.0169983
Caudate	C031280	pyrazole	-0.024147	0.520548
Caudate	C031324	tris(chloroethyl)phosphate	-0.0503911	0.29637
Caudate	C031389	resorcinol	-0.0221836	0.346865
Caudate	C031403	benzyl isothiocyanate	0.144143	0.0437956
Caudate	C031463	beta-glycerophosphoric acid	-0.0240373	0.246875
Caudate	C031618	sodium nitrate	-0.018583	0.251675
Caudate	C031655	ursodoxicoltaurine	-0.0303954	0.382762
Caudate	C031721	naphthalene	-0.0258262	0.89881
Caudate	C031895	lead chromate	-0.0225979	0.30067
Caudate	C031903	1-UFT protocol	-0.0227596	0.739126
Caudate	C031927	hydroquinone	-0.010353	0.120188
Caudate	C032036	bromobenzene	-0.10119	0.834317
Caudate	C032538	4-cresol	-0.0257443	0.59974
Caudate	C032628	tin protoporphyrin IX	-0.0123757	0.471153
Caudate	C032642	4-aminophenylarsenoxide	-0.10056	0.854215
Caudate	C032668	1-nitropyrene	-0.0864099	0.491451
Caudate	C032688	boric acid	0.16251	0.0565943
Caudate	C032881	lysophosphatidic acid	-0.00955275	0.120888
Caudate	C032910	triadimefon	-0.0528587	0.240176
Caudate	C033069	methyl salicylate	-0.0625614	0.647935
Caudate	C033094	perfluorobutyric acid	-0.00509302	0.0935906
Caudate	C033146	1-hydroxypyrene	-0.0633069	0.863614
Caudate	C033607	puerarin	-0.0250739	0.176082
Caudate	C033789	fenarimol	-0.0180736	0.312669
Caudate	C034028	vanadyl sulfate	-0.0341446	0.40076
Caudate	C034221	catechol	-0.000872661	0.10049
Caudate	C034343	4-aminobenzhydrazide	-0.0665996	0.888211
Caudate	C034613	triacsin C	-0.0438838	0.563544
Caudate	C034786	bis(4-hydroxycinnamoyl)methane	-0.0376572	0.620138
Caudate	C034912	puag-haad	-0.00816405	0.0394961
Caudate	C034939	cadmium sulfide	-0.0241952	0.153985
Caudate	C035054	ginsenoside Rg1	-0.0279045	0.719128
Caudate	C035314	1-nitropropane	-0.0510121	0.856514
Caudate	C035988	procymidone	-0.0782095	0.410159
Caudate	C036042	dicyclohexyl phthalate	-0.167481	0.685631
Caudate	C036423	1-aminomethylphosphonic acid	-0.0436451	0.413759
Caudate	C036567	perfluorodecanoic acid	-0.0637675	0.768623
Caudate	C036643	isoeugenol	-0.0649767	0.752725
Caudate	C037032	galangin	-0.0255202	0.811319
Caudate	C037123	cadmium sulfate	-0.0911674	0.727627
Caudate	C037219	quinoline	-0.070533	0.389961
Caudate	C037304	cyhalothrin	-0.0687628	0.952905
Caudate	C037689	benzamide	-0.0276929	0.245975
Caudate	C037886	cryptotanshinone	0.0216768	0.0843916
Caudate	C038044	baicalin	-0.0239418	0.269973
Caudate	C038091	butylparaben	-0.0503705	0.405159
Caudate	C038328	BEP protocol	-0.0780468	0.571343
Caudate	C038459	curdlan	-0.0145458	0.150785
Caudate	C038491	allyl sulfide	0.0590006	0.10029
Caudate	C038541	N-benzyloxycarbonylprolylprolinal	-0.108995	0.964004
Caudate	C038753	leptomycin B	0.0084287	0.0789921
Caudate	C038958	gadolinium chloride	-0.0152831	0.122488
Caudate	C039671	ciglitazone	-0.062555	0.355964
Caudate	C040015	myricetin	-0.0497071	0.291171
Caudate	C040048	caffeic acid	-0.00575798	0.122688
Caudate	C040115	shogaol	-0.0248009	0.239576
Caudate	C040507	isobutyl alcohol	-0.0433702	0.413559
Caudate	C040534	alpha-hexachlorocyclohexane	0.18771	0.0515948
Caudate	C040641	genistin	-0.0352288	0.454655
Caudate	C040920	isoliquiritigenin	-0.0546888	0.763624
Caudate	C040929	bafilomycin A1	-0.0246384	0.171983
Caudate	C041167	chromium nitrate	-0.0863362	0.978402
Caudate	C041376	rosmarinic acid	-0.0280948	0.444756
Caudate	C041477	3-hydroxyflavone	-0.043405	0.872813
Caudate	C041512	benzo(b)fluorene	-0.0183332	0.976202
Caudate	C041594	4-nonylphenol	-0.0693898	0.623638
Caudate	C041711	St. Thomas' Hospital cardioplegic solution	-0.0981607	0.669233
Caudate	C042172	thallium nitrate	-0.0227746	0.424258
Caudate	C042198	nimbolide	-0.0258244	0.178082
Caudate	C042310	aristolochic acid II	0.0271387	0.0889911
Caudate	C042431	S-ethyl glutathione	-0.127839	0.845615
Caudate	C042577	diallyl trisulfide	0.00172711	0.10079
Caudate	C042720	mercuric bromide	-0.0195495	0.60364
Caudate	C043243	methyl tert-butyl ether	-0.021623	0.664834
Caudate	C043377	acetochlor	-0.0151547	0.974103
Caudate	C043561	chrysin	-0.0436761	0.456454
Caudate	C043562	flavone	-0.0248121	0.458854
Caudate	C043680	ptaquiloside	-0.0416793	0.189881
Caudate	C044361	M-VAC protocol	-0.114263	0.763224
Caudate	C044946	benazepril	-0.078036	0.674133
Caudate	C045037	testosterone-3-carboxymethyloxime-bovine serum albumin conjugate	-0.0508118	0.906009
Caudate	C045362	prochloraz	-0.00133138	0.0736926
Caudate	C046488	trimethyltin	-0.0810347	0.589341
Caudate	C046627	osthol	-0.0203751	0.176182
Caudate	C046760	15-acetyldeoxynivalenol	-0.0174062	0.89761
Caudate	C046926	AH 23848	-0.00182882	0.0553945
Caudate	C047368	3-methylquercetin	-0.0830974	0.755224
Caudate	C047806	monomethylpropion	-0.0728226	0.739626
Caudate	C047948	1'-acetoxychavicol acetate	-0.020561	0.308969
Caudate	C048324	abamectin	-0.0899882	0.853815
Caudate	C049032	pinosylvin	-0.0470339	0.465653
Caudate	C049347	fasudil	-0.044048	0.462254
Caudate	C049639	evodiamine	-0.0267623	0.358464
Caudate	C049864	ginsenoside Re	-0.0158336	0.758224
Caudate	C050229	demethoxycurcumin	-0.0116657	0.576642
Caudate	C050414	celastrol	-0.0338325	0.407159
Caudate	C050510	arsenic trichloride	-0.02134	0.840716
Caudate	C050950	tetrakis(N-methyl-4-pyridiniumyl)porphine manganese(III) complex	-0.0668786	0.320468
Caudate	C051246	1-methylanthracene	-0.0318849	0.212079
Caudate	C051597	Bandrowski's base	-0.0445434	0.816418
Caudate	C051786	metolachlor	-0.11492	0.824918
Caudate	C052034	fenoxycarb	-0.0495629	0.790821
Caudate	C052785	rebamipide	-0.0683968	0.60184
Caudate	C052901	lemongrass oil	-0.0195446	0.943806
Caudate	C052920	trimethylarsine oxide	-0.0308902	0.711429
Caudate	C053401	kahweol	-0.0305921	0.516948
Caudate	C053541	bicalutamide	-0.0757159	0.615838
Caudate	C053876	6-isopropoxy-9-oxoxanthene-2-carboxylic acid	-0.00994126	0.0810919
Caudate	C054133	casticin	-0.0484388	0.484752
Caudate	C054474	manumycin	-0.010799	0.135386
Caudate	C054634	methyllycaconitine	-0.0524929	0.285271
Caudate	C054852	7-hydroxystaurosporine	-0.0288916	0.385061
Caudate	C055494	caffeic acid phenethyl ester	-0.0546185	0.276772
Caudate	C056068	theaflavin	-0.0315598	0.231577
Caudate	C056165	acetovanillone	-0.0997086	0.619538
Caudate	C056507	gemcitabine	-0.00461628	0.106589
Caudate	C056516	exemestane	1.14464	0.0059994
Caudate	C056599	icariin	-0.0745346	0.442156
Caudate	C056933	fumonisin B1	-0.0656589	0.892211
Caudate	C057222	neferine	-0.0628932	0.835816
Caudate	C057416	KT 5720	-0.0200681	0.658234
Caudate	C057531	jasplakinolide	0.0565571	0.0656934
Caudate	C057580	gallocatechol	0.224235	0.0238976
Caudate	C057862	cyanoginosin LR	-0.0197573	0.172583
Caudate	C058120	cordycepin	-0.0366939	0.852915
Caudate	C058229	polydatin	-0.0381212	0.787921
Caudate	C058305	phenethyl isothiocyanate	-0.0704649	0.507649
Caudate	C058317	arsenic disulfide	-0.0898872	0.689231
Caudate	C058346	N-(4-methoxyphenyl)retinamide	-0.0152013	0.20418
Caudate	C058667	cadmium selenide	-0.0296005	0.40146
Caudate	C058819	calphostin C	-0.0340572	0.357864
Caudate	C058956	acteoside	0.0846886	0.0376962
Caudate	C059041	calyculin A	-0.0200143	0.686231
Caudate	C059141	verlukast	-0.0479956	0.618438
Caudate	C059539	midostaurin	-0.0252929	0.254175
Caudate	C060506	sphingosine 1-phosphate	-0.0988126	0.476952
Caudate	C060540	polyhexamethyleneguanidine	-0.0626739	0.484752
Caudate	C060728	cobalt oxide	-0.0762833	0.747925
Caudate	C060893	MK-886	-0.0893231	0.663834
Caudate	C060988	baohuoside I	-0.00852134	0.120488
Caudate	C061133	tamibarotene	-0.049076	0.418258
Caudate	C061365	flusilazole	-0.0354661	0.187981
Caudate	C061640	arjunolic acid	-0.0492482	0.273673
Caudate	C062876	cetrorelix	-0.0235868	0.234577
Caudate	C063170	Ginkgo biloba extract	-0.0668574	0.844316
Caudate	C063302	KN 62	-0.11043	0.652735
Caudate	C063449	zileuton	-0.0268808	0.671733
Caudate	C063509	N-(2-(4-bromocinnamylamino)ethyl)-5-isoquinolinesulfonamide	-0.133505	0.515148
Caudate	C063855	microcystin RR	-0.0395756	0.352765
Caudate	C064176	alpha-viniferin	-0.0184628	0.154885
Caudate	C064294	sarpogrelate	-0.0192129	0.964104
Caudate	C064758	Ro 31-8220	-0.0633325	0.523348
Caudate	C064769	N-acetylsphingosine	-0.0144135	0.426357
Caudate	C064925	gadodiamide	-0.0769158	0.366463
Caudate	C065250	4-hydroxy-equilenin	-0.0424418	0.969603
Caudate	C065299	S-allylcysteine	-0.0213968	0.245675
Caudate	C066075	vanadium pentoxide	-0.038913	0.409659
Caudate	C066201	salvianolic acid A	-0.106367	0.845415
Caudate	C066229	prolinedithiocarbamate	-0.0160975	0.615338
Caudate	C067713	lactacystin	-0.0646748	0.451555
Caudate	C068073	Am 580	-0.010264	0.282372
Caudate	C069741	norcantharidin	-0.0282659	0.610639
Caudate	C070417	(3R)-((2	-0.0638971	0.29767
Caudate	C070515	bisindolylmaleimide I	-0.0206915	0.137786
Caudate	C070571	ML 7	-0.0337149	0.456254
Caudate	C070840	licochalcone A	-0.0459023	0.387561
Caudate	C071423	capsazepine	-0.0216654	0.153685
Caudate	C071834	glycidamide	-0.00433793	0.0843916
Caudate	C072105	KN 93	-0.0405613	0.219278
Caudate	C072247	cyclo(Trp-Asp-Pro-Val-Leu)	-0.0775352	0.605839
Caudate	C072553	benzyloxycarbonylleucyl-leucyl-leucine aldehyde	-0.0780331	0.763724
Caudate	C072936	notoginsenoside R1	-0.0153799	0.39996
Caudate	C073316	carvacrol	0.104956	0.0642936
Caudate	C073339	usnic acid	-0.0565407	0.730227
Caudate	C073601	KT 5823	-0.0232751	0.569943
Caudate	C074283	estradiol 3-benzoate	-0.0571627	0.840516
Caudate	C075117	squalestatin 1	-0.0785241	0.329067
Caudate	C075384	coniferaldehyde	-0.0463424	0.662534
Caudate	C075773	4-phenylbutyric acid	-0.0535279	0.586641
Caudate	C076944	salvianolic acid B	-0.0247927	0.319168
Caudate	C076996	27-hydroxycholesterol	-0.0315142	0.305769
Caudate	C077793	candesartan cilexetil	-0.0166468	0.233677
Caudate	C077990	alvocidib	-0.0587285	0.448255
Caudate	C078092	1-piperonylpiperazine	-0.0261183	0.445255
Caudate	C078903	seocalcitol	-0.0483491	0.618238
Caudate	C079198	S 1 (combination)	-0.0369853	0.979902
Caudate	C080043	hexyl cinnamic aldehyde	-0.0733005	0.756724
Caudate	C080163	trovafloxacin	-0.0266575	0.417058
Caudate	C080417	4-octylphenol	-0.0386859	0.19738
Caudate	C080703	SK&F 83959	-0.0639352	0.40366
Caudate	C080955	N-(2-cyclohexyloxy-4-nitrophenyl)methanesulfonamide	-0.0398176	0.276872
Caudate	C081021	Go 6976	-0.0631752	0.927407
Caudate	C081643	candesartan	-0.0448946	0.536046
Caudate	C082164	4-methoxycinnamate methyl ester	-0.00134897	0.0628937
Caudate	C082359	imidacloprid	-0.0859706	0.687631
Caudate	C082360	fipronil	-0.0301865	0.937406
Caudate	C084597	chlorcyclizine	-0.0159106	0.122388
Caudate	C084656	paricalcitol	-0.0914122	0.389061
Caudate	C085514	wogonin	-0.0789898	0.806719
Caudate	C085746	rottlerin	-0.0129076	0.930107
Caudate	C085911	2-(4-morpholinyl)-8-phenyl-4H-1-benzopyran-4-one	-0.0635468	0.274473
Caudate	C086401	pentabromodiphenyl ether	-0.0616839	0.641036
Caudate	C086539	BQ 788	-0.0403387	0.735426
Caudate	C086566	glycitein	-0.0305463	0.381762
Caudate	C086916	delta-hexachlorocyclohexane	-0.0124595	0.118788
Caudate	C087114	tebuconazole	-0.0906662	0.829017
Caudate	C088115	anacardic acid	-0.0486609	0.30487
Caudate	C089595	cylindrospermopsin	-0.0746752	0.89891
Caudate	C089796	hexabromocyclododecane	-0.0391639	0.371863
Caudate	C090942	4-(4-fluorophenyl)-2-(4-hydroxyphenyl)-5-(4-pyridyl)imidazole	-0.0592146	0.934407
Caudate	C093628	cyproconazole	-0.0863392	0.869813
Caudate	C093642	SB 203580	-0.0246859	0.837916
Caudate	C093875	montelukast	-0.0786756	0.763424
Caudate	C093973	2-(2-amino-3-methoxyphenyl)-4H-1-benzopyran-4-one	-0.0421429	0.485351
Caudate	C096064	actein	-0.0198259	0.510349
Caudate	C096920	AGN 193109	-0.142697	0.732927
Caudate	C097284	manganese(III)-tetrakis(4-benzoic acid)porphyrin	-0.0382727	0.70133
Caudate	C097367	ginsenoside Rg3	-0.038109	0.254675
Caudate	C098546	ethyl tert-butyl ether	-0.0399024	0.336866
Caudate	C098607	JP8 aviation fuel	-0.0431916	0.624338
Caudate	C099406	L 742694	-0.131471	0.637236
Caudate	C099555	CD 437	-0.0346444	0.263674
Caudate	C099813	bromochloroacetic acid	-0.0236488	0.749325
Caudate	C099952	bifenthrin	-0.0270403	0.183882
Caudate	C100057	ametryne	-0.0743985	0.781922
Caudate	C100058	vanillin	-0.0294011	0.816718
Caudate	C100187	chloropicrin	-0.0159026	0.805319
Caudate	C100573	prostaglandin A1	-0.0536029	0.428957
Caudate	C101044	RTKI cpd	-0.0368773	0.548545
Caudate	C101814	perfluoro-n-undecanoic acid	-0.0714623	0.309669
Caudate	C101816	perfluoro-n-nonanoic acid	-0.0276973	0.627937
Caudate	C102351	apicidin	-0.0404939	0.537646
Caudate	C102487	pachymic acid	-0.0352884	0.207479
Caudate	C103505	AM 251	-0.12998	0.541646
Caudate	C104223	aluminum lactate	-0.0633712	0.844216
Caudate	C104536	xanthohumol	-0.0408895	0.736226
Caudate	C105260	4-tert-octylphenol	-0.0523605	0.518748
Caudate	C105686	SU 5402	-0.0372856	0.828517
Caudate	C105832	aurapten	-0.0435344	0.40356
Caudate	C106014	gedunin	-0.0847658	0.440256
Caudate	C106335	macrophage stimulatory lipopeptide 2	-0.0679132	0.520848
Caudate	C106812	adefovir dipivoxil	-0.120405	0.540546
Caudate	C107676	deguelin	-0.0610357	0.414559
Caudate	C107773	pterostilbene	-0.0868353	0.30177
Caudate	C108709	oleoyl-estrone	-0.0499285	0.657934
Caudate	C108732	methyl-beta-cyclodextrin	-0.0775477	0.70113
Caudate	C108830	Y 27632	-0.0324394	0.214579
Caudate	C109238	acyline	-0.0106815	0.143686
Caudate	C109986	2-aminoethoxydiphenyl borate	-0.0527737	0.619438
Caudate	C110881	S-nitro-N-acetylpenicillamine	-0.0379965	0.323768
Caudate	C112106	UAB 30	-0.0179343	0.313469
Caudate	C112765	tanespimycin	-0.0108978	0.158884
Caudate	C113580	U 0126	0.0215614	0.0354965
Caudate	C114438	NA	-0.0400586	0.674333
Caudate	C115354	lonafarnib	-0.0669595	0.305069
Caudate	C115461	SC 560	-0.00801459	0.0613939
Caudate	C116926	rofecoxib	-0.0130741	0.0941906
Caudate	C117342	calfactant	-0.0557349	0.319668
Caudate	C118258	SN50 peptide	-0.021177	0.269073
Caudate	C118559	1-bromopropane	-0.0245258	0.940606
Caudate	C118580	octylmethoxycinnamate	-0.0284769	0.207479
Caudate	C119129	18alpha-glycyrrhetinic acid	-0.0510323	0.329367
Caudate	C119536	nickel acetate	-0.0567939	0.322668
Caudate	C119620	kenpaullone	-0.0157672	0.151685
Caudate	C121465	6-methyl-2-(phenylethynyl)pyridine	-0.025661	0.836216
Caudate	C121565	pifithrin	-0.0218619	0.444456
Caudate	C121718	dicyclanil	-0.0571701	0.955304
Caudate	C402665	CP 31398	-0.0221508	0.922008
Caudate	C402696	TMC 120A	-0.0128566	0.29727
Caudate	C402769	tipifarnib	-0.0965084	0.718928
Caudate	C403304	zerumbone	-0.0142551	0.209479
Caudate	C403753	benzyloxycarbonyl-isoleucyl-glutamyl-threonyl-aspartic acid fluoromethyl ketone	-0.0100005	0.346765
Caudate	C406082	monomethylarsonous acid	-0.0374691	0.282272
Caudate	C406224	valdecoxib	-0.0420085	0.229677
Caudate	C406592	azaspiracid	-0.121711	0.679832
Caudate	C408982	CPG-oligonucleotide	-0.0594101	0.311869
Caudate	C409722	hexaconazole	-0.0171406	0.518448
Caudate	C410733	scriptaid	-0.0550707	0.674533
Caudate	C412373	AG 1879	-0.0205535	0.59934
Caudate	C412815	GW 4064	-0.0621509	0.473453
Caudate	C416282	BAY 11-7085	-0.0183362	0.607539
Caudate	C417521	SB 216763	-0.140712	0.672033
Caudate	C418118	CI 1044	-0.113336	0.615238
Caudate	C422648	pluronic block copolymer p85	-0.0822822	0.89821
Caudate	C423844	BL 11282	-0.0298383	0.246875
Caudate	C423915	TO-901317	-0.0326558	0.194481
Caudate	C425784	2-(4-amino-3-methylphenyl)-5-fluorobenzothiazole	-0.0574985	0.231477
Caudate	C425931	GW 501516	-0.0526025	0.484852
Caudate	C428725	pyridaben	-0.0240966	0.59704
Caudate	C430898	AGN 194204	-0.00918645	0.156684
Caudate	C432165	pyrazolanthrone	-0.102663	0.483952
Caudate	C433283	glycitin	-0.0535758	0.464554
Caudate	C434003	3-(4-methylphenylsulfonyl)-2-propenenitrile	-0.0162037	0.325667
Caudate	C436526	EUK-189	-0.0408144	0.826017
Caudate	C437683	motexafin gadolinium	-0.0359889	0.662534
Caudate	C439060	sirtinol	-0.0179576	0.79702
Caudate	C443401	quercetin 3-O-glucuronide	-0.0862542	0.788021
Caudate	C443641	poly(propyleneimine)	-0.0366106	0.650435
Caudate	C446685	systhane	-0.0108738	0.123388
Caudate	C447082	tricarbonyldichlororuthenium (II) dimer	-0.00782437	0.0365963
Caudate	C447119	bazedoxifene	-0.0558617	0.438256
Caudate	C447880	retene	-0.0289793	0.979202
Caudate	C448659	17-(dimethylaminoethylamino)-17-demethoxygeldanamycin	-0.010349	0.368063
Caudate	C452139	BIRB 796	-0.0556981	0.977002
Caudate	C452423	N-(4-bromo-2-fluorophenyl)-6-methoxy-7-((1-methylpiperidin-4-yl)methoxy)quinazolin-4-amine	-0.0724312	0.863214
Caudate	C453899	GW 7647	-0.0255774	0.178582
Caudate	C455139	myrtucommulone A	-0.035788	0.355564
Caudate	C457499	2-chloro-5-nitrobenzanilide	-0.0246015	0.50315
Caudate	C459604	candoxin	0.210579	0.0222978
Caudate	C461488	N-benzylpiperazine	-0.0751943	0.463954
Caudate	C464660	obeticholic acid	-0.060845	0.320868
Caudate	C468270	Kangen-karyu	-0.0470589	0.473653
Caudate	C471071	perfluorohexanesulfonic acid	-0.0175214	0.270573
Caudate	C472349	oxidized-L-alpha-1-palmitoyl-2-arachidonoyl-sn-glycero-3-phosphorylcholine	-0.0514662	0.541046
Caudate	C472791	3-(4'-hydroxy-3'-adamantylbiphenyl-4-yl)acrylic acid	-0.0206056	0.787221
Caudate	C473027	GW 3965	-0.0694647	0.865113
Caudate	C473484	4-(2-bromo-6-pyrrolidin-1-ylpyridine-4-sulfonyl)phenylamine	-0.0766411	0.475952
Caudate	C473643	sulphoraphene	-0.0324488	0.848015
Caudate	C473711	Chir 99021	-0.011998	0.857914
Caudate	C474021	indirubin-3'-monoxime	-0.0104325	0.878812
Caudate	C474055	octylphenol	-0.155897	0.692231
Caudate	C474837	pomiferin	-0.0557249	0.390261
Caudate	C475919	NA	0.00539183	0.126187
Caudate	C477361	LAQ824	-0.0313825	0.193981
Caudate	C477819	15-deoxyprostaglandin J2	0.0577754	0.0727927
Caudate	C479163	tofacitinib	-0.0203528	0.556344
Caudate	C479228	perfluorohexanoic acid	-0.0344355	0.486751
Caudate	C479580	procyanidin B2	-0.0807005	0.839616
Caudate	C480342	clothianidin	0.0502215	0.0813919
Caudate	C482205	nutlin 3	-0.030807	0.231077
Caudate	C482884	panduratin A	-0.0115174	0.29747
Caudate	C483161	beta-hydroxy simvastatin acid	-0.040537	0.978902
Caudate	C483909	torcetrapib	-0.109101	0.664734
Caudate	C484027	oligofectamine	-0.086745	0.777822
Caudate	C485800	osajin	-0.0776648	0.392061
Caudate	C487081	belinostat	-0.0369556	0.448855
Caudate	C487513	NSC 23766	0.0150976	0.0675932
Caudate	C487948	3-iodothyronamine	0.0152879	0.0491951
Caudate	C488333	Ro 65-7199	-0.0766411	0.475952
Caudate	C490166	1-(4-methoxyphenyl)piperazine	-0.0435122	0.379462
Caudate	C490266	neoechinulin A	-0.0561528	0.263274
Caudate	C492519	diarylpropionitrile	-0.0594635	0.30347
[truncated: 12,920 more rows]
